# Supplementary material for: Characterisation of QTL-linked and genome-wide restriction site-associated DNA (RAD) markers in farmed Atlantic salmon
Source: BMC Genomics. 2012 Jun 15;13:244. doi: 10.1186/1471-2164-13-244 (PMC3520118; doi:10.1186/1471-2164-13-244)
Supplement: Additional file 1 — Details of Family 1 RAD loci, number of RAD alleles and fragment counts for all individuals. [file 1471-2164-13-244-S1.txt]

locus_number	number_of_alleles	segregation_pattern	allele_sequence	Csire	Cdam	CR21	CR22	CR23	CR24	CR25	CR26	CR27	CS31	CS32	CS33	CS34	CS35	CS36	CS37
1	1	-----1----1---11	TGCAGGGCAGAAATTATTTTTCATATTCTCTCTCTCTCTCTCTCTCTCTCTCTCTCTCTCTCTCTCTCTCTCTCTCTCTCTCTCTCTCTCTATAT	NA	NA	NA	NA	NA	4	NA	NA	NA	NA	2	NA	NA	NA	8	7
2	1	-------------11-	TGCAGGAACCACAGAGAGAGAGAGAGAGAGAGAGAGAGAGAGAGAGAGAGAGAGAGAGAGCGAGCGGATGACATAAGAGAGAGACATACTTAGGG	NA	NA	NA	NA	NA	NA	NA	NA	NA	NA	NA	NA	NA	6	5	NA
3	1	------------1--1	TGCAGGTCGTAGCTGCGGCTGGCTATGCGGGTCAGAGAGGCGGGGTCGGACGGGTCACTGCTGGACAAGGTCGGACAGGGCTTTCTGGGAGAGGA	NA	NA	NA	NA	NA	NA	NA	NA	NA	NA	NA	NA	13	NA	NA	8
4	1	-----1------1--1	TGCAGGTAGTGTGTGTGTGTGTGTGTGTGTGTGTGTGTGTGTGTGTGTGTGTGTGTGTGTGTGTGTGTGGTAAACTGTTGAAACGTGGCTTGCAG	NA	NA	NA	NA	NA	3	NA	NA	NA	NA	NA	NA	11	NA	NA	6
5	1	------1-----1-1-	TGCAGGCGCCCGGCCCTCCACAAGGCGTCGCTAGGGCGTGATGAGCCAAGTAAAGCCCCCCCCCTCCCCCAAAGCCTAGCCTAACCCGGACGACA	NA	NA	NA	NA	NA	NA	2	NA	NA	NA	NA	NA	8	NA	12	NA
6	1	1------1-1--11--	TGCAGGGCCAGCAGCAGCAGGGGGGGGGTTGAGAGACTGACTGGAAGATCTCTGAGAGTTAGGAGGTGTTGTATCTGTATCCAGCAGCAGCAGCA	4	NA	NA	NA	NA	NA	NA	2	NA	2	NA	NA	5	5	NA	NA
7	1	1----------11--1	TGCAGGATCGTCTGAGGGGTGGTTAATGGTGGTTCTGAGGAGTATTTCTGTCTGTAAAAAAAAAAAAGAATTCGGTGTAAAACCTCATTCTGATT	1	NA	NA	NA	NA	NA	NA	NA	NA	NA	NA	6	2	NA	NA	5
8	1	----1------1---1	TGCAGGCACCCAGCCCGCCACAAGGAGTCACTAGAGTGCGATGAGCCAAGTAAAGCCCCCCCCGCCCAAACCCTCCCCTAACCCAGACAACACTG	NA	NA	NA	NA	4	NA	NA	NA	NA	NA	NA	5	NA	NA	NA	5
9	1	-----------1--11	TGCAGGCGAAAGCAAAGTACGCTAAAGGGGGGGGGGGGAAACATATCCACCACAGTTCTCAGTTGAGGTGAATTTCAAGAGCATGCTTGGCTGAC	NA	NA	NA	NA	NA	NA	NA	NA	NA	NA	NA	7	NA	NA	11	7
10	1	--1--------11---	TGCAGGCGCCCGGTCTCAACGTCAACAGTGAAGAGGCGACTCCAGGATGCTGGCCTTCTAGGCAGAGTTCAGTGTCTGTGTTCTTTTGTCCATCT	NA	NA	3	NA	NA	NA	NA	NA	NA	NA	NA	8	15	NA	NA	NA
11	1	-----------11--1	TGCAGGCCCAACCACCATCAGTGTTCTTCAAAGATATGGCGGGCCTTTGTCAGCAATGCCTACTGTGCTTTTCGCACTGAAACATGATTAACATT	NA	NA	NA	NA	NA	NA	NA	NA	NA	NA	NA	15	22	NA	NA	8
12	1	---------1-1111-	TGCAGGAAGGTGAGGTGCCGAAGGTCCCTCCGCCCCCTCCGCCCCCTCTGGACATCGGGGGCGCCCCGGCGTACAGCATAAGGGCCATTCTGGAC	NA	NA	NA	NA	NA	NA	NA	NA	NA	3	NA	7	5	4	6	NA
13	1	-----------1111-	TGCAGGGATGTCCTTGTCCCATCGTGCACTAGTGACTCCTGTGGCAGGCCGGGCGCAGTGCACGCTGACACGGTTGCCAGGTGCACGGGGTTTCC	NA	NA	NA	NA	NA	NA	NA	NA	NA	NA	NA	8	6	9	8	NA
14	1	--1---11-11-11-1	TGCAGGGCGTGTGTGTATGTGTATGTGTATGTGTATGTGTGTGTGTGTGTGTGTGTGTGTATGTGTATGTGTATGTGTATGTGTATGTGTATGTG	NA	NA	3	NA	NA	NA	2	3	NA	2	7	NA	3	3	NA	5
15	1	----------1---1-	TGCAGGGCAGTGGATTGGTGTGTGTGTGTGTGTGTGTGTGTGTGTGTGTGTGTGTGTGTGTGTGTGTGTGTGTGTGTGTGTGTGTGTGTTTTTTT	NA	NA	NA	NA	NA	NA	NA	NA	NA	NA	13	NA	NA	NA	21	NA
16	1	----------1---1-	TGCAGGGTCAACATCACAGGACAACGCATCGCGTCTCTCTCCTCGTCCTATTGTAACTAAGCGGCTGTTTTTTTTTTTTTTTTCCGGGGACAATG	NA	NA	NA	NA	NA	NA	NA	NA	NA	NA	8	NA	NA	NA	10	NA
17	1	----------1---11	TGCAGGTCCACTGTCTCCAGGAAGAGCTGGCGACTCACTTCCTGCTGAATTAGAAACAAGTCTGAAGGGGGGGGGGGGGTCAAGGAAACTACACA	NA	NA	NA	NA	NA	NA	NA	NA	NA	NA	10	NA	NA	NA	8	5
18	1	-1----111-1111-1	TGCATGTTTTGTTCAATCAAGTTCATATTTATATCAAAAACCAGCTTTTTACATTAGCATGTGACGTTCAGAACTAGCATACCCCCCGCAAACTT	NA	2	NA	NA	NA	NA	3	2	4	NA	6	3	5	2	NA	2
19	1	----------11----	TGCAGGCTCATTCTGACATGACCCTCCAGCANNNNNNNNNNNNNNNNNNNNNNNNNNNNNNNNNNNNNNNNNNNNNNNNNNNNNNNNNNNNNNNN	NA	NA	NA	NA	NA	NA	NA	NA	NA	NA	14	9	NA	NA	NA	NA
20	1	11-------1111111	TGCAGGGGAGAGAATTAACATGGCTCCCAGAAAACTGACCCTGCAGGGGAGAGAATGAACATGCTACCAGCAAGCTGGATCAAGTGGATCCTGTG	4	4	NA	NA	NA	NA	NA	NA	NA	3	8	5	3	5	5	4
21	1	------1--1--1--1	TGCAGGTTGGTAAAGTACATGTACCTGGAGGAAGAGGGAGAGGTACATAACAGAGGATTTGTCTTATGTTGCACCTACCTCACATTTTCCCCCCC	NA	NA	NA	NA	NA	NA	3	NA	NA	8	NA	NA	3	NA	NA	5
22	1	--1------1-----1	TGCAGGGTTGTCTGGGAGAGATAAGACCCCCCCCCCAACACCCACCTCTGCTGGTCTCCTGCAGAAAAAAGGGTTGCTGCTAAGAAGATGGATTA	NA	NA	4	NA	NA	NA	NA	NA	NA	8	NA	NA	NA	NA	NA	5
23	1	-1-1111111-1-11-	TGCAGGGTGACGTGATGACTGTAGTGAGGAGTAGGAACCAGGCTGCAGGGTGACGTGATGACTGTAGTGAGGAGTAGGAACCAGGCTGCAGGGTG	NA	3	NA	2	1	3	4	1	3	5	NA	3	NA	5	3	NA
24	1	-11--1--1111-1--	TGCAGGGGTACATGATGCAGCGGGTACTACGTCCTCGGCCCTGGGAAGCGGCGAGTATGGAGCAGGGACGCTGTAAAGCTCACGGCTGAAACCGG	NA	4	2	NA	NA	2	NA	NA	3	5	4	6	NA	1	NA	NA
25	1	------1--1-11111	TGCAGGCGCCCAGCCCGCCACAAGGAGTCGCTAGAGCGCGATGAGCCAAGTCAAGCCCCCCCCCGGCCAAACCCTCCCATAACCCGGACGACGCT	NA	NA	NA	NA	NA	NA	2	NA	NA	12	NA	5	11	8	12	8
26	1	-11111---11-----	TGCAGGAGGAGACGAGAGGAAGAGAGGGAGGAGGGAGGAGGGAGAGGGAGAACGAGGAGGGTGAGAGAGAGGAGGGGAGGAAGACAAGGGAGAGG	NA	3	4	2	3	3	NA	NA	NA	6	5	NA	NA	NA	NA	NA
27	1	--111---1111-1--	TGCAGGAGGAGAGAGAGACACAACAGGTTAGTCTAGAGAGTCTAGGATAACTGCACTAACTCACCCACACAGACACACACAGACACCCACCCACC	NA	NA	4	1	4	NA	NA	NA	4	5	6	3	NA	2	NA	NA
28	1	-111-11-1--1-111	TGCAGGTACACCATACAGTACTGTTCATTATTATTATCTGGTAGGGATGCTGTAACCCTGGTTACTATAACCTGCAGGGAGAAACTTTGTAGCGG	NA	4	4	2	NA	2	2	NA	5	NA	NA	3	NA	2	4	6
29	1	--------1-----1-	TGCAGGCTGAGTCTGCTGGCGACTGTGCTGGACCTTGATGGCTCCGCGGTGGGGGGACAGGCTTGGGGAGTTGCAGGGGGGGGGGGCACGGGGGG	NA	NA	NA	NA	NA	NA	NA	NA	6	NA	NA	NA	NA	NA	5	NA
30	1	--------1-----1-	TGCAGGCTGACACTGGTCGTCAGTTGAACGGTGTTTTCTACGACACATTGGTGTGGCTGGCTTCCGGGGGAAGTGGTTGGGGGTTAAGAAGCGTG	NA	NA	NA	NA	NA	NA	NA	NA	16	NA	NA	NA	NA	NA	11	NA
31	1	1111--111---1-11	TGCAGGACGCACATTTCTTTGTTTGTCAGACGAATCATTGGGTCATAGCTACAGAACAGTATTAAACAAGCGAACACACATGGTTAATGTTCTGA	4	3	2	3	NA	NA	3	3	8	NA	NA	NA	2	NA	6	3
32	1	1---1--11--1-11-	TGCAGGTATAATGAGCAGTAATATCCACAGGGGGTCTGCTCACACACACACACACACACACACACACACACACATACATACATACATACACTAAC	4	NA	NA	NA	1	NA	NA	3	5	NA	NA	3	NA	2	7	NA
33	1	--------1-----1-	TGCAGGTTTTATCTAGTTCCCCATTAGTTCCAGGGACATCCCCCCCCCCCATCAGTTTTTTTTTTAACATTATGTCAGTCCCCTGGATCATTTGG	NA	NA	NA	NA	NA	NA	NA	NA	12	NA	NA	NA	NA	NA	9	NA
34	1	------1-1--1-111	TGCAGGCTCTGTGACACTGTGTGTGTGTGTGTGTGTGTGTGTGTGTCTGTGTCAGTGTGTGCGTGTCAGTGTGTGCGTGTCAGTGTCTGTGTGTT	NA	NA	NA	NA	NA	NA	3	NA	5	NA	NA	4	NA	10	4	4
35	1	--------1----1--	TGCAGGGTTCACAGGTACTCTCTCTCTCTCTCTCTCTCTCTCTCTCTCTCTCTCTCTCTCTCTCTCTCTTTCACTACTCGCTCCCTCTCATCCCT	NA	NA	NA	NA	NA	NA	NA	NA	10	NA	NA	NA	NA	10	NA	NA
36	1	--------1----1--	TGCAGGACCACTCCCCCATCATCTCTATCCATCTCTCTACCCTTCATCTCTCTCTCTCTCTCCCTATCTCTACCCCCATCATCTCTCTCCATCTC	NA	NA	NA	NA	NA	NA	NA	NA	10	NA	NA	NA	NA	5	NA	NA
37	1	--------1----1--	TGCAGGTGTAACGGCGGTGGAAACGGAGAGCGGCAGTCATGGTGGCCCTGTCACTGAAGATTGGCGTGGGGAACGTGGGGAAGACGATGCAGGTT	NA	NA	NA	NA	NA	NA	NA	NA	14	NA	NA	NA	NA	13	NA	NA
38	1	-----1-11----1--	TGCAGGCGCCCAGCCCACTACAAGGAGTCTCTAGAGCGCGATGAGCCAAGTAAAGCCCCCCCCCCTGGCCAAACCCTCCCCTAATCCAGACAACG	NA	NA	NA	NA	NA	1	NA	4	11	NA	NA	NA	NA	5	NA	NA
39	1	--111--11----1--	TGCAGGCGGTGGCGGTGTAGTGAATTCCAGTCTTTGTTTTCTCTCCACCTGTGACTGTGTGTGTGTGTGTGCGTGCATGTTTATTTGTGTGTGTG	NA	NA	3	2	2	NA	NA	2	7	NA	NA	NA	NA	6	NA	NA
40	1	-1------1----1--	TGCAGGGTCTCTGTGTGCTACAGGTGAGCGCACACACACACACACACACACACACACACACACTACCTCCACTAACATTAACCCCTCTCTTCCCG	NA	4	NA	NA	NA	NA	NA	NA	5	NA	NA	NA	NA	5	NA	NA
41	1	--------1----111	TGCAGGTATGGCTTCAGGAGTCCCCCCCACTTGGAGCTGAAAGCCCGGCCCAAGCTGGGTGAGAGGGAGGTCACGCTGGCCCACGTCACCGACTG	NA	NA	NA	NA	NA	NA	NA	NA	12	NA	NA	NA	NA	7	8	5
42	1	--------1---1---	TGCAGGGAGGGGGGGGAGGGGGGTGAGAGGGTGTGTGTGTGTGTGTGTGTGTGCGTGTGTGTGCGTGTGTGTGTGTGTCTGTGTGTGTCTGTGTG	NA	NA	NA	NA	NA	NA	NA	NA	7	NA	NA	NA	8	NA	NA	NA
43	1	--------1---1---	TGCAGGACCAGGTTTGCCTACCCCTGCACTATGATGTCAATATGGTGCAGACCAGTGGCGGTCGGGGCCATTTAAGATGAGGACATTTTTTTCTT	NA	NA	NA	NA	NA	NA	NA	NA	31	NA	NA	NA	17	NA	NA	NA
44	1	--------1---1-1-	TGCAGGTTTAGTTTCTGTGTGTGTGTGTGTGTGTGTGTGTGTGTGTGTGTGTGTGTGTGTGTGTGTGAGCTATCCCACTATCCACTGTTTGCTTT	NA	NA	NA	NA	NA	NA	NA	NA	8	NA	NA	NA	6	NA	3	NA
45	1	--------1---111-	TGCAGGCGCCCGGCCCGTCACAAGGAGTCGCTAGAGCGCGATTAACTAAGTAAAACCCCCCCCACCCAAACCCTCCCCTAACGACGCTGGCCAAT	NA	NA	NA	NA	NA	NA	NA	NA	7	NA	NA	NA	5	4	2	NA
46	1	----11--11--1-1-	TGCAGGCTCGCCAAACAAGCATGGCCTGTGTGTGTGTGTGTGTGTGTGTGTGTGTGTTCCACTCAAAACATGCCTTTTTTGAGGCCCCAGGAATC	NA	NA	NA	NA	3	2	NA	NA	6	4	NA	NA	5	NA	3	NA
47	1	--------1---1---	TGCAGGGTTGTGGTGTTCCTGTATAATGCCCCCCCCCCCCGCACACTGAGCCCATGGACCAGAAGTTTAAAGGAGAGGCCTTATCAGGGGCCACC	NA	NA	NA	NA	NA	NA	NA	NA	6	NA	NA	NA	17	NA	NA	NA
48	1	--------1---11--	TGCAGGTCATTTCTCTCTCTCTCTCTCTCTCTCTCTCTCTCTCTCTCTCTCTCTCTCTCTCTCTCCATTCCTTGGCCTTGGTTGCCTGATGACTC	NA	NA	NA	NA	NA	NA	NA	NA	23	NA	NA	NA	12	4	NA	NA
49	1	111-----11--11--	TGCAGGCGCCCGGCCCGCCACAAGGAGTCGCTAGAGCACGATGAGCCAAGTAAAGCCCCCCCCGGTCAAACCCTCCCTAACCCGGACGACCCTGG	4	3	2	NA	NA	NA	NA	NA	6	2	NA	NA	5	6	NA	NA
50	1	---1----1--1----	TGCAGGCTGGATGGACACACACACACACACACACACACACACACAGCAGAAGGCTCCAGGGCTGTAGCTTGCAGCCAGTCGGTGACAGTGCCTGA	NA	NA	NA	1	NA	NA	NA	NA	6	NA	NA	6	NA	NA	NA	NA
51	1	-1-111--1--1111-	TGCAGGGTGAGGGTACAGATTTCATGGATTTACCTGTCTTTCGTAAGGCAGCTTTAGTTTTCCAACTGTCCTGGAAAAGACAGCATTTGGTTTAA	NA	4	NA	3	3	1	NA	NA	6	NA	NA	5	3	3	2	NA
52	1	--------1--1--11	TGCAGGCGCACGGCCCACCACAAGGAGTTGCTAGAGCGTGATGAACCAAGTAGAGACACCCCCCCCCCCGGCCAAACCCTTCCATAACCCAGACA	NA	NA	NA	NA	NA	NA	NA	NA	12	NA	NA	6	NA	NA	11	6
53	1	--------1-1-----	TGCAGGCTGCTCCAGCTGTCTCTCCAGGAGGTGTCTCCTCCAGGGCCCTCTCCCAGGCTGTACTGGCTGCTGGTCAGGCTGCTGCAGCGGCTGGG	NA	NA	NA	NA	NA	NA	NA	NA	9	NA	7	NA	NA	NA	NA	NA
54	1	-------1111-----	TGCAGGCACCCGGCCAGCCACAAGGAGTCACTAGAGCGCAATGAGCCAAGTAAAGCCCCCCCCCCCGGCCAAACCCTCCCATAACCCGGACGACG	NA	NA	NA	NA	NA	NA	NA	4	6	3	5	NA	NA	NA	NA	NA
55	1	-------11-11-1-1	TGCAGGCAGCGGAGGGGAGGGAGATGTATAAGATAGACCTCCTGGACTAGGGGCCTGCTGGCAGGGGAGGTTGAGGGAGATGTATAAGATAGACC	NA	NA	NA	NA	NA	NA	NA	4	6	NA	5	1	NA	3	NA	3
56	1	--------1-1-11--	TGCAGGGCCGATAGAGTGTGTGTGTGTGTGTGTGTGTGTGTGTGTGTGTGTGTGTGTGCGTGTGTGTGTGTGTGTGTAAAATACTGAGAGTGTAT	NA	NA	NA	NA	NA	NA	NA	NA	10	NA	12	NA	8	6	NA	NA
57	1	1------1-1-1---1	TGCAGGTAGAAAATATCCTGATTTAAAAAAAAAATATATATATATATATATATATATATATATCCTATACATCAAATTGGCTATGCATGGCCTGT	2	NA	NA	NA	NA	NA	NA	8	NA	2	NA	4	NA	NA	NA	6
58	1	-------1------1-	TGCAGGTCTGTCTACACACACACACACACACACACACACACACACACACACACACACACACACACACACACACACACACACAAAAAACACACAAA	NA	NA	NA	NA	NA	NA	NA	10	NA	NA	NA	NA	NA	NA	14	NA
59	1	-------1------1-	TGCAGGGAGAAACTTTGTGGCGGGGGAGGGGGAAAAGAGAGAAAAGCATCTGGGGTAGTCGCATTAGAAGGGGGGGGTATGATGACATGTTGGAC	NA	NA	NA	NA	NA	NA	NA	23	NA	NA	NA	NA	NA	NA	28	NA
60	1	------11------11	TGCAGGATGGTCTTGGTGAGGCTGTGTGTGTGTGTGTGTGTGTGTGTGTGTGTGTGTGTGTGTGTGTGTGTGTGTGTGTGTGTGTGTGTGTGTGT	NA	NA	NA	NA	NA	NA	3	7	NA	NA	NA	NA	NA	NA	6	2
61	1	-------1-11---1-	TGCAGGGACGGGGGGGGGGGGTCAACAAATAAATAATAATAAAAAGAAATATAGGACAAAACGCACATCACGACAAGAGAGACATTTTCAATAAC	NA	NA	NA	NA	NA	NA	NA	5	NA	2	2	NA	NA	NA	9	NA
62	1	1------1--111-1-	TGCAGGGAGTGTGTGTGTGTGTGTGTGTGTGTGTGTGTGTGTACACAGGTAAGTTGAGATGCCCACCAAAACAGATGAATTCACTAGAAATGGAC	3	NA	NA	NA	NA	NA	NA	8	NA	NA	2	4	4	NA	5	NA
63	1	---1---1--1--1--	TGCAGGCAGCTCAAGTCTGGCCCGTCTCTCTCTCTCTCTCTCTCTCTCTCTCTCTCTGTCCTCTCTCCCTCGCCTTCTTCTGCCCGTCTCTCTCT	NA	NA	NA	3	NA	NA	NA	8	NA	NA	3	NA	NA	6	NA	NA
64	1	-------1----1---	TGCAGGCTGCTGAAGCTCTCCTCTGATAGGCTGGCTGGAGGGAGGCACTCCAGCTTATTGGCTGATGCGTTCAGGGAGCGCAAGCTGTGAGGAAA	NA	NA	NA	NA	NA	NA	NA	18	NA	NA	NA	NA	21	NA	NA	NA
65	1	-1-----1----1-1-	TGCAGGACATTACTGTCAGTAGCCATGTTTCCATGCAAGTAAAACCATACCGTATACATTTTTTTTTTTTAATAAAATCATGACAGCTGTAATGT	NA	4	NA	NA	NA	NA	NA	6	NA	NA	NA	NA	7	NA	3	NA
66	1	-------1----1---	TGCAGGAGACAGACAGAGAGAGAGAGAGAGAGAGAGAGAGAGACAGAGAGAGAGACAGAGAGAGAGAGAGAGAGAGAGAGAGAGAGACAAGAAGG	NA	NA	NA	NA	NA	NA	NA	9	NA	NA	NA	NA	7	NA	NA	NA
67	1	------11----1--1	TGCAGGTAAGTGAGAGTGTGTGTGTGTGTGTGTGTGTGTGTGTGTGTGTGTGTGTGTGTTCCACCACTGTGATCAGACCCTGGCAGAGGAGCACC	NA	NA	NA	NA	NA	NA	2	6	NA	NA	NA	NA	6	NA	NA	3
68	1	--1----1----1---	TGCAGGTGTGTGTCTGTGGCTGTGTCTGTGGCTGTGTCTGTGCCTGTGTCTGTGTCTCTGTGTGTGTGTGTGTGTGTGTGTGTGTGTGTGTGTGT	NA	NA	1	NA	NA	NA	NA	5	NA	NA	NA	NA	9	NA	NA	NA
69	1	-------1----1-11	TGCAGGGTCCTGGGTGGAGTTGGAGATGAACAGAGCTGCGGCCGCAGCTGCGGCGGGGGTGTCCCAGTCTACCTCCACCGTTGGCCAGGCTCTGG	NA	NA	NA	NA	NA	NA	NA	17	NA	NA	NA	NA	21	NA	18	14
70	1	-------1----111-	TGCAGGTAGCGCACCAGTGGGCGTGGCAGTGGCAGCTGGTCCGGACAGCCTGTGCTGCGGTTGATGGTGAGGCGTGTGAGGTGCTGGAGGGGGGG	NA	NA	NA	NA	NA	NA	NA	16	NA	NA	NA	NA	16	7	4	NA
71	1	-------11---11--	TGCAGGTCTGATCAGCGTGGCAGCAGGGGGTTTGACAGGGGCGGGTGCAGGGGTAGAGGCCCTGGCTCACGCCATCGCCCCTGTGTCCCATCCCC	NA	NA	NA	NA	NA	NA	NA	6	4	NA	NA	NA	8	6	NA	NA
72	1	---11111--1-1--1	TGCAGGGTAAACAGTCTTCCTGGCTGGTGTTACCTCATTCCAACCTGCAGGCTCATCCTGACATGACCCTCCAGCATGACAATGCCACCAGCCAT	NA	NA	NA	2	2	3	4	7	NA	NA	6	NA	1	NA	NA	3
73	1	-------1-11-11--	TGCAGGCATAACGCCCCCCCCCCCCTCCTATTCCTGTCAAATGTGTTTTTTAGTTGAGGTGAATCAGTGCATTTTATATGTCAGTTATTGGCACA	NA	NA	NA	NA	NA	NA	NA	13	NA	10	9	NA	5	8	NA	NA
74	1	-------11-------	TGCAGGCTGACGGCGGTCATCAGTTGAACGGTGTTTCCTCCGACACTTTGGTGCGGCTGGCTTCCGGGTTAAGCAGGCTGGTGTTAAGTTGCGCG	NA	NA	NA	NA	NA	NA	NA	14	14	NA	NA	NA	NA	NA	NA	NA
75	1	-------11-------	TGCAGGCTCACCTTCACTGCAGTCAACGTGAGTAAAACATTTAAACGTGTTAACTTCTATAGGCTAAGTGGTACGTTTGCGTCCCACCCAAGTCA	NA	NA	NA	NA	NA	NA	NA	24	19	NA	NA	NA	NA	NA	NA	NA
76	1	-------11-------	TGCAGGATTCGGCATTGTGGGTAAATCTCCACGCCGTGAAACTGATGGAACACAGGCAGGGGTGTGGCGGGGGTGACACACACACACACACACAC	NA	NA	NA	NA	NA	NA	NA	19	18	NA	NA	NA	NA	NA	NA	NA
77	1	----1--111--1---	TGCAGGAGGAACCGCCCCTGCACTGCAGATGGGCCGTGACCCCCCCCCTTAACTTCTCTAGGGCCAGTGGGACGATTTCGTCCCACCTACGTAAC	NA	NA	NA	NA	2	NA	NA	5	6	3	NA	NA	2	NA	NA	NA
78	1	-1-----11-------	TGCAGGGAAGATACATACTGTGTGTGTGTGTGTGTGTGTGTGTGTGTGTGTGTGTGTGTGTGTGTGTAAATTTTACATCAGCTCTCAGAGAATAG	NA	3	NA	NA	NA	NA	NA	7	6	NA	NA	NA	NA	NA	NA	NA
79	1	---1---11----11-	TGCAGGGCGTGTGTATGTGTATGTGTATGTGTATGTGTGTGTGTGTGTGTGTGTGTGTGTGTGTGTGTGTGTGTGTGTGTGTGTGTGTGTGTGTG	NA	NA	NA	2	NA	NA	NA	8	8	NA	NA	NA	NA	4	3	NA
80	1	----1--11-------	TGCAGGTTAGTCTCTCTCCTCTCTCTCTCTCTCTCTCTCTCTCTCTCTCTCTCTCTCTCTCTCTCTGCTGTCACCTCATCCAGCTCCTGGTTCTG	NA	NA	NA	NA	2	NA	NA	11	12	NA	NA	NA	NA	NA	NA	NA
81	1	-------11-------	TGCAGGTTTGGTGTGACTAAGCACCTTCAGACAGGGAGGTAAAATAATCACATCTCCTAGAAGCGGTCTTGGGGGGGGGGGGGGGGAATTAGACT	NA	NA	NA	NA	NA	NA	NA	25	18	NA	NA	NA	NA	NA	NA	NA
82	1	-------11----1--	TGCAGGTTCAGTCTGTGGTGGAGAGGCAGCTCCTGTAGAGACTGGGCCAGGGCTGGGAGGTCCACAAACACTGCTGAAAACTAGATGTAGGGAGA	NA	NA	NA	NA	NA	NA	NA	21	9	NA	NA	NA	NA	9	NA	NA
83	1	1-11--1111-1-1--	TGCAGGGACGGGGCTGGGATAAAAAAAAAAATATATATATATATATATATATATATGACAAAACACATATCATGACAAGAGAGACAACACAACAC	4	NA	2	3	NA	NA	2	8	8	2	NA	1	NA	7	NA	NA
84	1	------111---111-	TGCAGGTCCGGTTCCCAGGGACAGGGCTCACGTCCTCCGCTGCCCACCTCCCCCCTCACCCCCTACTCCCCATTGGCCGAGTCCCCCTCACCCTG	NA	NA	NA	NA	NA	NA	4	5	7	NA	NA	NA	2	5	7	NA
85	1	-------11--11-1-	TGCAGGAACAATGATGCTCCCTCCTCTGTGTAACATTACTCTCTCTCTCTCTCTCTCTCTCTCTCTCTCTCTCTCTCTCTCTCTCTCTCTCTCTC	NA	NA	NA	NA	NA	NA	NA	14	8	NA	NA	7	11	NA	5	NA
86	1	-------111----1-	TGCAGGGATGGAACGTAAGTCGCACAAAATAGAGGTTGTTGTGGCAGCTGCAGAGAAATATTTTGGGGTACGGGTTTGAAGTTAGAAGAGTTACA	NA	NA	NA	NA	NA	NA	NA	23	31	13	NA	NA	NA	NA	18	NA
87	1	------1-1---1--1	TGCAGGGTGTGTGTGTGTGTGTGTGTGTGTGTGTGTGTGTGTGTGTGCATGCGTGCGTGTGTAGCGGAGATAGGGGAGGCATGGCTGAAGACTAA	NA	NA	NA	NA	NA	NA	5	NA	3	NA	NA	NA	3	NA	NA	5
88	1	----111-111-111-	TGCAGGACCCCCCCCCGGACCTACACGTAGAGGACCCACGCCGAGAGGACCTACATCCAGACCACAACACCACTAGCCACATCCACACCCCCACC	NA	NA	NA	NA	1	3	6	NA	2	2	4	NA	2	4	5	NA
89	1	------1-------1-	TGCAGGTGGAGTCGCTCCCTGCGGGGGCAGTGCAGTCGGTCACACACTGCCTGCAGTGGCTGGTGCTGCTGGGGGGCTGGGGGGGGGGGGGCCCC	NA	NA	NA	NA	NA	NA	14	NA	NA	NA	NA	NA	NA	NA	20	NA
90	1	------1-------1-	TGCAGGAAGCTCCTGAATGTCATCTCTAGCAACAGTGTCAGCTTGTCACGTCCTGACCATAGAAAGCTGTTATTTTCTATGGTAGAGTAGGGCAG	NA	NA	NA	NA	NA	NA	21	NA	NA	NA	NA	NA	NA	NA	15	NA
91	1	------1-------1-	TGCAGGAGAGAACACACACACACACACACACACACACACACACACACACACACACACACACACAGACAGAACAGGACACACAGACAGACAGAACA	NA	NA	NA	NA	NA	NA	5	NA	NA	NA	NA	NA	NA	NA	6	NA
92	1	111-111111111-11	TGCAGGGCACACACACACACAATGGTAAGCACAAACACACACACACACAGTCAGAATAGCAACACAGAGTTGGATGTGAACTAAGACACCTGCAG	3	3	3	NA	2	2	5	4	4	3	4	2	2	NA	8	3
93	1	------1------1--	TGCAGGATCCACTTCACAGGACTGGCGGGTGCCCACTGTACCTAGTCCCAGTCCGGCTGATTCTTCCTCCCTGGGCCCGTCCGAAGTTCTAACCT	NA	NA	NA	NA	NA	NA	12	NA	NA	NA	NA	NA	NA	15	NA	NA
94	1	---1--1-1----1--	TGCAGGAGACTGGGACAGGGCTGAGAGAGGCTGAATAACATCACACAGCAGATGGAGGGGTGTGTGTGTGTGTGTGTGTGTCATCGTAATAGTGG	NA	NA	NA	2	NA	NA	6	NA	2	NA	NA	NA	NA	7	NA	NA
95	1	------1------1--	TGCAGGCGCCCGGCCCGCCACAAGGAGAGAGCGATGAGCCAAGTAAAGCCCCCCCCCGGCCAAAACCTCCCCTAACCTGGACGACGCTGGGCCAA	NA	NA	NA	NA	NA	NA	6	NA	NA	NA	NA	NA	NA	5	NA	NA
96	1	-1----11-----1--	TGCAGGCTATGACTGCAGACAAACTGCCAAGTACTCCGGGCTCCCCGCCAGCTGCTACACACACACACACACACACACACACAAATCTGGCTTAC	NA	4	NA	NA	NA	NA	6	3	NA	NA	NA	NA	NA	5	NA	NA
97	1	------1-----1---	TGCAGGGCTGACAGACACACACACACACACACACACACACACACACACACACACACACACACACACACACACACACACACAAAACACACACACAC	NA	NA	NA	NA	NA	NA	18	NA	NA	NA	NA	NA	8	NA	NA	NA
98	1	------1-----1---	TGCAGGATGTTTCGAGGATGTGATTTGTGACCAATTTGTGTGTGTGTGTTTGTGGGGGGGGGGGGATGATTTGGTGAGGTTTGTATTCTGCGATT	NA	NA	NA	NA	NA	NA	6	NA	NA	NA	NA	NA	7	NA	NA	NA
99	1	------1-----1--1	TGCAGGCTGCTGATGAGTTGGTTGCTGACAGGCTGGTCCTGGGGCTGGCTGAGGGTCAATCTCATCCTCATCTTCCAACTCACCATCAGACTCCA	NA	NA	NA	NA	NA	NA	10	NA	NA	NA	NA	NA	13	NA	NA	15
100	1	------111---1-1-	TGCAGGCAGGCGGATCGTTGCACCCCTCCCTCCCTCCCTCCCTCCACCAACACGCCTGCTGCTACTGGAATAACCGGGAAGCGCGCTCTACAACG	NA	NA	NA	NA	NA	NA	5	2	3	NA	NA	NA	5	NA	6	NA
101	1	-----11-----1-1-	TGCAGGGCTGGTGTGTGCGTGTGCGTGTGCGTGTGTATGTGTTTATGTGCGCATGTTGTGTGTGTGTGTGCCTGTGTGTGCATGCTGGTATGTTT	NA	NA	NA	NA	NA	4	12	NA	NA	NA	NA	NA	8	NA	5	NA
102	1	------1-----11-1	TGCAGGGCAGGCGGAGGGGCAGGCGGAGGGTCGAAAGCCAGACTCTCTCCTCCGGGGTAAACATGGGGGCCTCACTGCGGCGACGGTCTGCGCTC	NA	NA	NA	NA	NA	NA	15	NA	NA	NA	NA	NA	16	9	NA	3
103	1	-1----1-----11--	TGCAGGGACGGGCTGGGATAAAAAATAAAAAATAATATATATATATATATATATATATATATATAGCACAAACCACACACCACGTCAAGAGAGAC	NA	3	NA	NA	NA	NA	5	NA	NA	NA	NA	NA	5	6	NA	NA
104	1	------1-----11--	TGCAGGGGCAGGCGGAGGGGCTTGTCGGTGGGGCGGGATGGGGGCTGGATGGCATCCAGAGCTTCCAGCAGGGTGGTCCCGGACGAACTGCCATC	NA	NA	NA	NA	NA	NA	12	NA	NA	NA	NA	NA	12	12	NA	NA
105	1	------1-----11-1	TGCAGGAAAGCCCTTTTGTGGGGAAAAACTCATTCTGATTGGCTGGGCCTGGCTCCCCAGTGGGTGGGCCTATGCCCTCCCAGGCCCACCCATGG	NA	NA	NA	NA	NA	NA	21	NA	NA	NA	NA	NA	12	15	NA	15
106	1	------1-----11-1	TGCAGGTTAGTCTCTCTCCTCTCTCTCTCTCTCTCTCTCTCTCTCTCTCTCTCTCTGCTGTCACCTCATCCAGCTCCTGGTTCTGCAAGTGTGAT	NA	NA	NA	NA	NA	NA	13	NA	NA	NA	NA	NA	10	15	NA	8
107	1	------1-11-11111	TGCAGGCGCCTGGCCCGCCTCAAGGAGTGGATAGAGCAAAGTAAAGCCCCCCCCCCGAGCCCAACCCTCCCCTAATCCGGACAACGCTGGGCTAG	NA	NA	NA	NA	NA	NA	12	NA	3	4	NA	4	13	11	9	6
108	1	------11-1-1----	TGCAGGTAGGCAGGTCGCCCCACCCAGGCACCCCGTGGGCCCCAGCAAGCATGCTGTGATGGTCGTCGTCACTGTTTAGTCGCTCCAGCCCCCCC	NA	NA	NA	NA	NA	NA	6	4	NA	3	NA	6	NA	NA	NA	NA
109	1	11----1-11-11-11	TGCAGGGGTCTGTAATGTTACTGTCATCACGCCCGCCTGAACCATGCAGTGGTCTGTAATGTTACTGTCATCACTCCCTCCTGAACCCTGCAGGA	2	2	NA	NA	NA	NA	5	NA	3	4	NA	5	2	NA	1	1
110	1	--1---1----1-1--	TGCAGGCAGTTTTGTGTGTGTGTGTGTGTGTGTGTGTGTGTGTGTCCCAGCTAGCACATAACGTTCTGAGAACAATATGTTTGTTAGAGCTTGGT	NA	NA	3	NA	NA	NA	7	NA	NA	NA	NA	5	NA	4	NA	NA
111	1	11----11--11----	TGCAGGGAGAGCAGCAGCCCAGCAGGGAGAGCAGCAGGCCAGCAGGGAGACCAGCAGCCCATCCAGCCCAGCAGGGAGACCAGCAGCCCTGCAGG	2	2	NA	NA	NA	NA	5	1	NA	NA	4	5	NA	NA	NA	NA
112	1	1111--1-1-1-1-1-	TGCAGGCGCGCGGCCCACCACAAGGAGTCGCTAGAGTGTGGTGAGCCAAGCATGCCTGAGTCACCTCTTCACTGCTGACATTGAGACACCCGCCC	2	1	2	2	NA	NA	5	NA	3	NA	5	NA	2	NA	3	NA
113	1	------1---1-----	TGCAGGCTCCACATATGGGAACGCCCATCTTGTCATGGCAGGGCAGGCAGTACAGCTCTCCCTTCAGCTCCCCGGCATCAGCTGTCAGTTCCTTA	NA	NA	NA	NA	NA	NA	22	NA	NA	NA	14	NA	NA	NA	NA	NA
114	1	------11-1------	TGCAGGCGCACGGCCCACCACAAAGAGTCGCTAGAGCATGATGAGCCAAATAAACCCCCCCCCCGGCCAAACACTCCCCTAATCCGGACGACACC	NA	NA	NA	NA	NA	NA	10	3	NA	7	NA	NA	NA	NA	NA	NA
115	1	1--1--11-1--111-	TGCAGGGTGACGTTGTGGCTGTTCAATGTGCAATATGTTTAGTGTTTACATTTTGTTTGACACTATCTATCTCGCTCTCTCTCGCTCTTTTACTT	4	NA	NA	4	NA	NA	7	3	NA	5	NA	NA	4	2	2	NA
116	1	----1-1111--1111	TGCAGGAAGGGCTATGCTGGGCGTGTCTCAGCCCATCTCTGCCCTTCCCCCCCCGGGTGCCAGTGCTTACGGGGGGAAAGAGATGCCATACCTGC	NA	NA	NA	NA	4	NA	7	1	2	6	NA	NA	3	4	8	2
117	1	111-1-11111-11-1	TGCAGGACAGGTAGAGGATGGCAACAACAACTGCCTGAGTTACACCAGGAAACACACAATCCCTCCATCAGTGCTCAGACTGTCTGCAATAGGCT	4	4	4	NA	3	NA	5	3	4	7	2	NA	3	5	NA	2
118	1	---1-111-1-1-11-	TGCAGGTCGTCCACACATTTCTTTGGTAGATAAAAAAAAAAATATATATATATATATATATATATATATATGGGGAAATCAAATCAAATTGTATT	NA	NA	NA	4	NA	1	5	2	NA	5	NA	6	NA	2	2	NA
119	1	------1--1-11---	TGCAGGTTACCGTCTGCTGCTCGGTAATACGACCGGGAGGTTACCGTCTGCTGCTCGGTAATACGACCTGGAGGTTACCGTCTGCTGCTCGGGAA	NA	NA	NA	NA	NA	NA	5	NA	NA	8	NA	10	11	NA	NA	NA
120	1	----1-1--11-11--	TGCAGGGAGAGGACCTTGAGCCTGGAGAGTTTAAGAGGGGGGGACTGAGAGCCACCGCCGGCCCTTGCCTGGCCCGGGCCGGAGAGACATTGACC	NA	NA	NA	NA	4	NA	5	NA	NA	6	5	NA	4	4	NA	NA
121	1	1-11-111111111-1	TGCAGGCGGTTCAGCTCTGACTGCAGGTTATCGTGGTCGCGCCGAGACGACGCCAGTAGCTACAAATACAAACATGTTTTGAATCCATTTTATGA	3	NA	4	4	NA	4	7	3	4	5	5	8	5	5	NA	6
122	1	------1-1------1	TGCAGGCCAGCCATCTTACCGTATCAATGCCTGCTAGTGTGGCGGCTCCTATCCCCGTCATCAACCTGGACCCCGTCCCCTCAAGCACTGTCACC	NA	NA	NA	NA	NA	NA	7	NA	12	NA	NA	NA	NA	NA	NA	3
123	1	---1111111----11	TGCAGGTACACCATACAGTACTGTTCATTATTATCTGGTAGGGATGCTGTAACCCTGGTTACTATAACCTGCAGGTCTTAAACAAGGGCTGGGAG	NA	NA	NA	2	2	4	5	1	6	3	NA	NA	NA	NA	2	2
124	1	------1-1-------	TGCAGGTCAGAAAGTGTGTCCCCGGTGATGCGCTGGGCAGACCACACCATCCTCTGGAGAGCCCTATAGTGGCGGGGGGGGCAGGTGCTGTACCA	NA	NA	NA	NA	NA	NA	16	NA	18	NA	NA	NA	NA	NA	NA	NA
125	1	------1-1-----1-	TGCAGGAGGAGAGACCTGTGTGTGTGTGTGTGTGTGTGTGTGTGTGTGTGTGTGTGTGTGTGTGTGTGTGCGTGCGTGCGTGCGTGTGCGTGTGC	NA	NA	NA	NA	NA	NA	12	NA	7	NA	NA	NA	NA	NA	17	NA
126	1	------1-1----1--	TGCAGGGTATGTGTTTAAGTCCCCCTTGTATAGGTGAAGTTGACTGGCAGCTGCTCGCTCCACTGCTGGAGCATCCTCCACAGCTACGCTCCCTG	NA	NA	NA	NA	NA	NA	19	NA	27	NA	NA	NA	NA	20	NA	NA
127	1	------1-1----1-1	TGCAGGCAGGGGGGGGGGGACATGCTGCCATCACACACCCCAATAACACCCCCCCGTCCCACAGCTTGACCGAAATCCCTATTCTACAGTGTGCA	NA	NA	NA	NA	NA	NA	11	NA	10	NA	NA	NA	NA	8	NA	9
128	1	------1-1----111	TGCAGGACAGTGGCACTCAAACCCAGACGGGATCTCATGGCAGGGGCCCCCGTTGGCACAGGGGGTGGACACACATGCGTGTTCCACTGGAGATA	NA	NA	NA	NA	NA	NA	20	NA	28	NA	NA	NA	NA	19	18	11
129	1	-11---1-1---1-1-	TGCAGGACAGAGAGAGAGAGAGATAGAGAGGGAGAGAGAGAGAGGGGATGGACAGGACCATAAAAGCCTGTGGAGAGGGACTAATGGACTGGAAA	NA	3	2	NA	NA	NA	5	NA	5	NA	NA	NA	7	NA	3	NA
130	1	--1---1-1--1----	TGCAGGGCCGATAGAGTGTGTGTGTGTGTGTGTGTGTGTGTGTGTGTGTGTGTGTGTGTGTGTGTGTGTGTGTGTGTGTGTGTGTGTGTGTGTGT	NA	NA	3	NA	NA	NA	13	NA	10	NA	NA	8	NA	NA	NA	NA
131	1	-11---1-11-1-11-	TGCAGGTCACTGTCCAGGCTCGGTCATGTGAGTACTGTGTGTGTGTGTGTGTGTGTGTGCATGCGAGTGTGTATGTGTGTTTATGTGGTAATATG	NA	4	3	NA	NA	NA	9	NA	12	5	NA	5	NA	5	4	NA
132	1	------11111-1111	TGCAGGTGCTCCAGTGTCTCCGTGTGGAACAGGCGGATGGATGAGCCCTCGGAGAAGGCCATCCACACCCCTCCCCCCGCCCGCACCATGTGACT	NA	NA	NA	NA	NA	NA	9	4	12	6	7	NA	6	6	12	3
133	1	------11--------	TGCAGGCTGCCCTCTGTCGTCAGGTGAACGGTGTTTTCTTCCGACACATTGGTGCGGCTGGCTTCCGGGGGGAGCGGGTGGGGGTTAAGAAGCGG	NA	NA	NA	NA	NA	NA	19	30	NA	NA	NA	NA	NA	NA	NA	NA
134	1	------11--------	TGCAGGGATGTCCATGTCCCATCGCGCACTAGCGAGTCCTGTGGCGGGCCGGGCGGGTTAAGTGGGCATTGTGTCAAGAAGCAGTGCGGCTTTGT	NA	NA	NA	NA	NA	NA	8	9	NA	NA	NA	NA	NA	NA	NA	NA
135	1	------11--------	TGCAGGCCCAGAGGTCTCCGACTGCTCTTCAGCAGCTAGGCTGACTGGCTCGTTTAGTAATAGTACCATTACACAGCTGCAGCAACACAAACTGG	NA	NA	NA	NA	NA	NA	5	5	NA	NA	NA	NA	NA	NA	NA	NA
136	1	------11--------	TGCAGGGTAGCCCAGTGGTTAGAGTGGAGGGGCGGCAGGGTAGCCTATTGGTTAGAGTGTAGGGGGGGCAGGTAGCCTAGTGGTTAGAGGGGGGG	NA	NA	NA	NA	NA	NA	16	8	NA	NA	NA	NA	NA	NA	NA	NA
137	1	11----11--------	TGCAGGACACACACACACACACACACACACACGGTGCTTTCGGAAAGTATTCAGACCCCTTGACTTTTTCCACATTTTGGTAGGTTACAGCCTTA	3	4	NA	NA	NA	NA	6	5	NA	NA	NA	NA	NA	NA	NA	NA
138	1	-11---11-111-11-	TGCAGGGTGTGTGTGTGTTTGTGAGTGTGTGTGTGTGTGTGTGTCCATAAAGTCACTGACCTACAGGATGCGTGTGTGTGCTTGTATGTGTGTGT	NA	4	4	NA	NA	NA	7	5	NA	4	2	2	NA	2	4	NA
139	1	11--1-111-1----1	TGCAGGTTGGAGGCCTAATTAATAATCACTACATTTTACATAGAATTGCTTTTTTTTTTTTTATACCTAGCAGCAGAATATACAATCTAAGCAAT	3	2	NA	NA	4	NA	5	7	2	NA	4	NA	NA	NA	NA	2
140	1	--1-1-1111-1-1-1	TGCAGGCCAAAACTGGCATGCGAGTGATTTTTTTTGCCCCCCCCCCTGAACTTTTTGGTGAAAGAAATATTTTCTGGTGATTTTAGTTTTTTACT	NA	NA	3	NA	2	NA	5	6	3	2	NA	2	NA	7	NA	3
141	1	------11-----1-1	TGCAGGCTGAACCTGGTCGCCAGTTGAACGGAGTTTCCTCCGACACATTGGTGTGGCAGGCTTCCGGGGTAAGCTGGGGGGGGTTAAGGAGCGCG	NA	NA	NA	NA	NA	NA	21	22	NA	NA	NA	NA	NA	21	NA	14
142	1	------11----1---	TGCAGGCAGCCTTTATCAGGGAGAGGCAGGCGCCCACTCACCTGCTGGCGAGGCTCTCAGAGCATTTTGTAGTCTTCTGGATAGTTTACCTGAAG	NA	NA	NA	NA	NA	NA	18	18	NA	NA	NA	NA	12	NA	NA	NA
143	1	------11----111-	TGCAGGCTCGGATGACTGTCTTGTGGCGGGGGGGGGGGATCTCAGCCTCCAGCTGGTTCCATAGTTTGTCATGAGCGGGCCCCTTCATGTCCCGA	NA	NA	NA	NA	NA	NA	24	17	NA	NA	NA	NA	22	18	13	NA
144	1	------11--1---1-	TGCAGGCGGGCCTCGGTTTTCAGTTGAACGGTGCTTCCTCTGACACATTGGTGCGGCTGGCGGGCAAGTGTTAAGAAGTGCAGTTTGGCGGGGCA	NA	NA	NA	NA	NA	NA	24	19	NA	NA	20	NA	NA	NA	23	NA
145	1	--1---111-------	TGCAGGGCAGAAATTATTTTTCATATTCTCTCTCTCTCTCTCTCTCTCTCTCTCTCTCTCTCTCTCTCTCTCTCTCTCTCTATATATATATATAT	NA	NA	2	NA	NA	NA	8	7	9	NA	NA	NA	NA	NA	NA	NA
146	1	------111-------	TGCAGGGAGGCCACTAGTTCTGGGGTGGGAGAACGGCCCTCTTTGACGGTGCTGAGGTACTTGGAGGAGAGGCGGGGGAAGGCTGCCTGCAGCTG	NA	NA	NA	NA	NA	NA	16	11	14	NA	NA	NA	NA	NA	NA	NA
147	1	11---11111---11-	TGCAGGGTCCGCACACGCACGCACGCACGCACGCACGCACGCACGCACGCACGCACGCACGCACACACACACACACACACACACACACACACACA	3	4	NA	NA	NA	3	6	11	7	4	NA	NA	NA	2	1	NA
148	1	------111-----1-	TGCAGGGAGAGATCCCTAACATGGAGGATGTGGTGGCCGTCAAGGCCTTCCGGGTCAAGGAGGACCTCTACCTGGCCATGACGCGCTATATAGGT	NA	NA	NA	NA	NA	NA	14	10	12	NA	NA	NA	NA	NA	16	NA
149	1	--1---111----11-	TGCAGGCTACACCAGGGGCGGTTCTGGGGGGGGGGGCAGTGCCCCTGTGACAACAATTTTGGACCCCCTTGTGGCCCCCCTAAATGTGGAGTATG	NA	NA	2	NA	NA	NA	5	9	8	NA	NA	NA	NA	10	2	NA
150	1	------111----1-1	TGCAGGGAGTGGGCTACAGGCAGGCTGTCCTCCTGGAAGGTCTGGACAGAGTGGTGCACGCGCCGCGTGGTAATCAAGTCCGGGTTGCTGCTGCT	NA	NA	NA	NA	NA	NA	6	7	9	NA	NA	NA	NA	8	NA	7
151	1	------111----11-	TGCAGGCAGCAGGGGCTGCACTAACCCCCCTCCCCCACCCCCTGCTTATGTCACACTAATCCTGCATGTCCTACACTATGTTTTACGCTCTATCC	NA	NA	NA	NA	NA	NA	27	21	17	NA	NA	NA	NA	11	17	NA
152	1	------111---1---	TGCAGGCTGACCTCGGTTATCAGTTGATCGGCGGGTGATTAAGAAGCGTGGTTTGGCGGGGCATGTTTCGGAGGACAAATGACTCGACATTAGCC	NA	NA	NA	NA	NA	NA	11	22	25	NA	NA	NA	20	NA	NA	NA
153	1	------111---1-1-	TGCAGGCCACAGATTGTCTACTGCAGCGCGTAATCGCTCTCTCTCTCTCTCTCTCTCTCTCTCTCTCTCTCTCTCTCTCTCTCTCTCTCTCTCTC	NA	NA	NA	NA	NA	NA	17	21	20	NA	NA	NA	19	NA	16	NA
154	1	------111---11-1	TGCAGGACATTGTTGCAGCTCACTGCTTCCTGACCTCAGAGTGGCAGCAGATGTAAAGGATTCTAGCAATAGCAGTTTTCCCCTTCTAAAAAAAC	NA	NA	NA	NA	NA	NA	15	24	20	NA	NA	NA	16	12	NA	11
155	1	------111---1111	TGCAGGCAGTGGCGGTTCTAGACCATTTCAACTGGTGGGGGGCCAAGCTGGGGCCAGTTGTACTGTTAGAGGGGCCAGTTACATTAGACGTTATT	NA	NA	NA	NA	NA	NA	8	10	10	NA	NA	NA	6	15	4	6
156	1	------1111--111-	TGCAGGCTCGGCAGGCTCGAGATAGCTATGCCCCTGCAGCACTGCAGGTATGTACAGTGAAGAAGAAGAAGAAGATTGGGGTTGAAGTGTTTTTG	NA	NA	NA	NA	NA	NA	13	17	20	3	NA	NA	18	10	13	NA
157	1	------111---1111	TGCAGGGAGGTTTGTGGCTTGTGGACTACTGCCTGCCCATTGATTTAGACCTGCTGTGACCGCCATGTTTCTTTGATGAGTTCTGTCGACCCTAG	NA	NA	NA	NA	NA	NA	28	24	27	NA	NA	NA	25	16	28	13
158	1	------111---1111	TGCAGGGTATTTTATGGCTAGCTATAGCTACTGCATAGCTATAGCATGGCTTTAATTCAGGTAACCTATGCATTATCCATTCGGCATTATCCATC	NA	NA	NA	NA	NA	NA	14	11	20	NA	NA	NA	16	15	14	6
159	1	------111---1111	TGCAGGCAGAGACAGGCTGCGTCCCAAATAGCATCCTATTCCTTACACAGTGCACACCTTCTGACCAGGGAATAGTGGATTCATTTGGGACGTGG	NA	NA	NA	NA	NA	NA	20	16	26	NA	NA	NA	26	16	13	13
160	1	------111---1111	TGCAGGACCGGCGGGTCCGACAGAGATCATTGCAGCGCGGTCTGCATTTTTCATGCTGTGGGCTGGAGTGGGCAGTTGTCCCACAGACTATTTGG	NA	NA	NA	NA	NA	NA	13	20	8	NA	NA	NA	16	11	15	8
161	1	------111---1111	TGCAGGCAGGTTAGGCTGCAGGCTCGTGCTCCTAATGGAGGAGCAGCTCTGCTCTAGTCTGTTAGGCAACAGGAAGGGAAGTGCATGGACCTCAG	NA	NA	NA	NA	NA	NA	16	23	21	NA	NA	NA	19	24	12	13
162	1	------111---1111	TGCAGGCTGCAATGTTTTCATTTGTTGGCTTTATAGGCGGTTTTTACATAGTTGGCAATGGCAATAGAAGTTATCTTTTAGGTTTGTATAATTTT	NA	NA	NA	NA	NA	NA	22	29	29	NA	NA	NA	26	20	13	9
163	1	------111---1111	TGCAGGTAAGGATGCCCGTCTCCTTCGGGGCCAGGATCAGGTTCCTGGGGGCACTGATCCAGAACGGAGCCGCTGGGGGGGGGAGGGGGGGGGGA	NA	NA	NA	NA	NA	NA	16	18	22	NA	NA	NA	25	13	8	9
164	1	------111---1111	TGCAGGTGAAGAAGCTAGATGTGGCGGTCATGGTTTGGTGTGGTTACATGTGTTCTGCAGTTGTGAGGCCGTTTGGATGTACTGCCAAATTTTGT	NA	NA	NA	NA	NA	NA	19	22	24	NA	NA	NA	18	18	12	11
165	1	------111---1111	TGCAGGTGGTGGCGTTCTGCTGTCTGAATGTTAAATACAGTGGCGGTGATTTAAATCTCTAATAGGAGTCTACTAAACCCGGGCATCTTTAAGTG	NA	NA	NA	NA	NA	NA	23	15	20	NA	NA	NA	21	18	24	12
166	1	------111---1111	TGCAGGTGTGGCTACCGTGCAAGGTAGCCACACTCCTTATACATGTAATTCAACCGCTGAAAACCCTCCCACTTGCTGGCAAACAGGTTTTCTCA	NA	NA	NA	NA	NA	NA	13	16	13	NA	NA	NA	16	14	12	15
167	1	------111-1-11-1	TGCAGGGAGGTGGCCCGTAACAGAGGCAGGCTGGGTGGGGAGAGGAGGGAGCCCTGGTCCCCCTGGTCCCCCTGGTCCTCCTCACCCAGTCCAGT	NA	NA	NA	NA	NA	NA	14	13	9	NA	5	NA	16	11	NA	7
168	1	------111-111111	TGCAGGCTCGCGGCGCCCTGACGGACAGGGTGGCTAGCCAATGGGAGCAGGCGTTCTGTGGCGAGCTGGGCCAGTTTGGAGCGGGACACCCTGAA	NA	NA	NA	NA	NA	NA	15	9	11	NA	8	10	13	8	9	5
169	1	------1111--1-1-	TGCAGGGGCCTCGGTATGGCTCGAAGTCCATGGAGCCAGGGCTCCTGGAAGGGAGTCAGCCCGGTGGAGGAGTGACAAAGTGAGTTCTGGGCGTA	NA	NA	NA	NA	NA	NA	14	20	18	9	NA	NA	11	NA	13	NA
170	1	------1111--11--	TGCAGGGTGATGGAAGGGAGATCCCCCCCCCCCTTCAGTCTCTGGCTGGGTGCCATTTGGGACGTGACCTTTGTCTCTTCTTGTCTCCTCGCCTC	NA	NA	NA	NA	NA	NA	12	17	11	11	NA	NA	19	9	NA	NA
171	1	------1111-11111	TGCAGGCTGCATGTGGCCTGCGAGCCATTCATTTGCGGCTCGCTGTGATTTTCCTATTTTCCATTCATAATACAGTACAATGATACAATTTCAAT	NA	NA	NA	NA	NA	NA	28	32	18	26	NA	22	25	25	22	17
172	1	------11111-111-	TGCAGGAGCTTCGGCCTGGCTCAGAGTCCACTGAGCCAGGGCTGGCTGATAACCCAGAACAGACCGGAAGGGAGTCAGCCAGGTGGAGGAGTGTC	NA	NA	NA	NA	NA	NA	10	21	22	5	13	NA	13	15	19	NA
173	1	111--111-1111111	TGCAGGATCTAGGTAGATAGCGTTAAACCTTGCAGGATTTAGCTGGACTGCACTAAACCCTGTAGGAGCTAGCTAGTCAGCGCTAAACCCTGCAG	3	2	1	NA	NA	5	3	4	NA	3	4	2	3	4	2	5
174	1	1111111-1111-111	TGCAGGCTTCGATCCTTCAGGATTCATGTCATGGTCCTACAGGAATTGCCATCTTTGTTCAAGATTGTCAACATTTCTGCAGGACAAGTCATACT	4	4	2	1	2	5	3	NA	3	2	4	1	NA	3	4	5
175	1	-1---1-----11-11	TGCAGGTTGAAGTGAGTGTGATGTTGTATAATCTGAAAGGAGGTGATGCTACAGGACCCTCCTGCAGGCTCATCCTGACATGACCCTCCAGCATG	NA	3	NA	NA	NA	6	NA	NA	NA	NA	NA	1	1	NA	5	2
176	1	1--1-11-11-11-1-	TGCAGGCGACCCCTCCCACCCTGTCACCTGAACAAAACAACCACACCCTAGGAGTCAGTTCAGAGAGACATACTCCTTTGTTTTGTTCAGGTGAA	2	NA	NA	4	NA	5	1	NA	1	2	NA	4	5	NA	2	NA
177	1	--11-11--1--1--1	TGCAGGTGGCCCCCCCTCGAGCATCCCACTGGTTCCTTTGTGAAACCAGTTAGCTAGCTAGGACACAGTGTCCCCCCAGCCTCCTGCATGTCCTT	NA	NA	3	1	NA	5	3	NA	NA	3	NA	NA	9	NA	NA	3
178	1	----11---11-----	TGCAGGGGCCCGGCCCACCACCAGGAGTCGCTAGAGCGCGATGAGCCAAGTAAAGCCCCCCTAACCCTGACAACGCTGGGCCAATTGTGCACCGA	NA	NA	NA	NA	4	8	NA	NA	NA	1	6	NA	NA	NA	NA	NA
179	1	---1-1--111-----	TGCAGGAAATCACACACAGAATGTGATTTCCTGGTGGCATTTCCATGGTGGCTGGTGGCATTGTCATGCTGGAGGGTCATGTCAGGATGAGCCTG	NA	NA	NA	2	NA	5	NA	NA	2	5	3	NA	NA	NA	NA	NA
180	1	-----1---1------	TGCAGGAGAGAGGGGGGGAGACAGGGAGGAGAGAGGGGGGAGACAGGGGGGAGACAGGGAGGAGAGAGGGAGGAGACAGGGAGGAGAGAGGGGGG	NA	NA	NA	NA	NA	9	NA	NA	NA	9	NA	NA	NA	NA	NA	NA
181	1	-----1---1------	TGCAGGAGGAGAAATATTGATGTGAAACATTTTTGAAATGTAATGGTCTTCTTGTCCAAGGAATGAACCCCCCCCCCCCCGCATGGCTGCTAATG	NA	NA	NA	NA	NA	12	NA	NA	NA	14	NA	NA	NA	NA	NA	NA
182	1	11-11111-11-1-1-	TGCAGGGGGCAGAAGAGGCCTGTCGGACCTACAGCCATGTGGTGCTCAAAGAGGTGCGCTTCTTTGAGCTGGACTCCCTGTACCCTCTCCTGCAG	3	2	NA	2	3	7	4	2	NA	5	2	NA	1	NA	2	NA
183	1	1-11111111-111-1	TGCAGGAGGACGTCCCGGGGCAGGCTGCGCCTCCTTAAGGCAATGTGAGTGGCAGAACAAGCTCCAAACCAGGATAGAACCAGTGGTCTTACCTT	3	NA	4	4	2	10	3	3	4	5	NA	9	5	2	NA	1
184	1	1111111-11-11--1	TGCAGGTACACCATACAGTACTGTTATTATTATTATCTGGTAGGGATGCTGTAACCCTGGTTACTATAACCTGCAGGAAGGGTACCACATGAGGG	3	4	2	4	2	6	2	NA	7	4	NA	3	4	NA	NA	4
185	1	1111-1111-111-11	TGCAGGTAAGAACCAGAGACCGAGGACAGAGGTGGTTCAACGTCTTGGTGGTGAGCCCCACCAGGTCTGTTTAACAGCAGAGGACCCAGAGGGAC	3	4	2	2	NA	11	4	2	6	NA	4	4	4	NA	2	6
186	1	-----1--1---1--1	TGCAGGTGTCCACACAGGTGGTTATCTGAGCATTTAAAAAAAAAAAATGCTGAAATCAATGGCTTGTCTTGTTTTGAAGCCCACTCACCATGTCA	NA	NA	NA	NA	NA	16	NA	NA	19	NA	NA	NA	21	NA	NA	6
187	1	111111--11111111	TGCAGGAAGGACATGCCTTGCAACATGCCTACAAGCCCTCAGTCCAGCCTCTCTCAGCCTATTGCGGACATTCTGAGCACTGATGGAAGGATTGT	4	2	2	3	1	5	NA	NA	5	5	6	2	4	2	2	5
188	1	-----1-1--------	TGCAGGAGTTAGTGGTGGTCTTTAGTTACCCCCCCCCCCGAGAGACAGGTGGACACAGGCAAGGCAGTTAGAGTACCAATGTACATGTGGACCCT	NA	NA	NA	NA	NA	8	NA	7	NA	NA	NA	NA	NA	NA	NA	NA
189	1	-----1-1--------	TGCAGGGCCTCCTTAGGGCTCTGGGTCTTATGAAAGAGCAGGCTGGCCACCCCTAGCTTTCTGATCGGCTGGGGGGAGGGGCCAGGCCTGGCTGG	NA	NA	NA	NA	NA	6	NA	13	NA	NA	NA	NA	NA	NA	NA	NA
190	1	11---1-1--1--1--	TGCAGGGTGTGTGTGTGTGTGTGTGTGAGATACAGATGATATGGGATAGCACTGGGCACACATCTGGTCTGAAGTAACACAGGCATACTGAAGAA	4	3	NA	NA	NA	5	NA	6	NA	NA	2	NA	NA	4	NA	NA
191	1	-----1-1--111111	TGCAGGTTAAGTCTCTCTCTCTCTCTGTCTCTCTCTGTCTCTCTCTCTCTGTCTCTCTCTGTTTCTCTCTCTCTGTTTCTCTCTCTCTCTCTGTT	NA	NA	NA	NA	NA	8	NA	8	NA	NA	5	11	16	7	8	6
192	1	---1-11-11--1--1	TGCAGGTTAGACCCCCAACTACCCCACTCTGCCCCTGTAGGTTAGACCCCAACTACCCCACTCTGCCCCTGTAGGTTAGACCCCCAACTACCCCA	NA	NA	NA	3	NA	5	5	NA	3	2	NA	NA	3	NA	NA	3
193	1	-----11-----1-1-	TGCAGGCGCCCAGCACGACACAAGGAGTTGCTAGAGCGCAATAAGCCAAGTAAAGCCCCCCCCCCCGGCCAAACCCTCCCCTAACCCGGATGATG	NA	NA	NA	NA	NA	6	14	NA	NA	NA	NA	NA	17	NA	5	NA
194	1	-----11-1----11-	TGCAGGGCTGGTGTGTGTGCTGTGTGTGTGGGTGTGTGTGTGTGTGTGTGTGTGTGTGTGTGTGTGTGTGTGTGTGTGTGTGTGTGTGTGTGTGT	NA	NA	NA	NA	NA	5	6	NA	5	NA	NA	NA	NA	3	5	NA
195	1	-----11-1----1--	TGCAGGCACCCAGCCCACCACAAGGAGTCGCTGGAGCGCGAGGAGCCAAGTAAAGCCCCCCCCCCCCGGCCAAATCCTCCTCTAACCCAGACGAC	NA	NA	NA	NA	NA	9	13	NA	15	NA	NA	NA	NA	13	NA	NA
196	1	----111111-111-1	TGCAGGACCCCCCCTCCCACACACATATAGAGGCCCCCTCAGATCAGACCTATGCCCCTCCTGCCCACCCCATGCCCCCCACTCCCGCAAAGAGG	NA	NA	NA	NA	3	9	8	7	12	11	NA	7	9	9	NA	5
197	1	----1----------1	TGCAGGAGAACACGTTGGGCCACGTGGTCACCATGAACAGAACCAGCTTGGCTGACTCAGGGAAATCTGTGGGGGGGGGGGGGAACACGAACAGA	NA	NA	NA	NA	5	NA	NA	NA	NA	NA	NA	NA	NA	NA	NA	11
198	1	-1--1-11--1---1-	TGCAGGGATGAGGGCTGGGATTTAAAAAAAGAATATATATATATATATATATATATATATATACTGCTCAAAAAAATAAAGGGAACACTTAAAAA	NA	3	NA	NA	6	NA	3	4	NA	NA	3	NA	NA	NA	6	NA
199	1	1---1---------11	TGCAGGGTTGAGGGCTGGGAATAAAACATATATATATATATATATATATATATATATATCTGCAGGAGGCCTTTTGGTAGGCTGTATATGTATAT	3	NA	NA	NA	6	NA	NA	NA	NA	NA	NA	NA	NA	NA	9	3
200	1	----1--------1--	TGCAGGATGAGAGAAAGGGAGGGACTGGCAGAGAGAGAGAGAGAGAGAGAGAGAGAGAGCAGGCCCTTCTCTCTGAAGTGCATGTCATGTAGGGA	NA	NA	NA	NA	7	NA	NA	NA	NA	NA	NA	NA	NA	5	NA	NA
201	1	----1--------1--	TGCAGGCCCGGGGCCAGTGGGCTGGCAATGCAGAGTTCCTGCTGGTAGTGGTGGGACAGATCATAGGCCTGGGCAACGTGGGGAGATTCCCCTAC	NA	NA	NA	NA	26	NA	NA	NA	NA	NA	NA	NA	NA	22	NA	NA
202	1	----1-1-1----111	TGCAGGCTGAGCATGCCTTTGCCCATCAGCCAGCTCTCTCTCTCTCTCTCTCTCTCTCTCTCTCTCTCTCTCTCTCTCTCCTCTCTCTCCTCTCT	NA	NA	NA	NA	5	NA	2	NA	1	NA	NA	NA	NA	7	4	5
203	1	----1-----1-1---	TGCAGGGGCGGAAATCCCAGGGGGACGGGGGGGACACTACCCCCCCATCCTGGGAAAAATATGATTTGTCCCCCCCCCAATATATCACTGTAAAC	NA	NA	NA	NA	8	NA	NA	NA	NA	NA	2	NA	6	NA	NA	NA
204	1	-1--1-------11--	TGCAGGGAGGCTCGGTGAGGTGTGTGTGTGTGTGTGTGTGTGTGTGTGTGTGTGTGTGTGTGTGTGTGTGTGTGTGTGTGTGTGTGTGTGTGTGT	NA	2	NA	NA	6	NA	NA	NA	NA	NA	NA	NA	7	6	NA	NA
205	1	--1111---1-11---	TGCAGGACAGCGACGGCTGTACACCTCGTCTTCCATCTGGTCAGATCAGGCTCTTTTTCTACACAGGTCCCCACTTTCAGCCCACTGAAGGGAAA	NA	NA	2	1	6	2	NA	NA	NA	2	NA	5	3	NA	NA	NA
206	1	11-11111-1-1---1	TGCAGGGAGAGAGAGAGAGAGAGACCCTTCATTACAGATCACCCTCGCCAACACATCCTGTAGGGAGAGAGAGATAGCGAGAGACCCTTCATTAC	3	2	NA	2	5	2	2	4	NA	4	NA	5	NA	NA	NA	3
207	1	--1-1-1----11-1-	TGCAGGGTGTGGTGGAGGTATCCAGAGGGTTCCTGGACCCTGCTGGGTGTGGTGGAGGTATCCTGGACCCTGCTGGGTGTGGTGGAGGTATCCTG	NA	NA	3	NA	5	NA	4	NA	NA	NA	NA	5	5	NA	4	NA
208	1	--1-1-111-111-11	TGCAGGCCCACTGATGCATGTCCTAAAGCAGGGTTTCCCAAACTCGCTCCTGGGGCCCTGGGTACACGTTTTGGTTTTTGCCCTAGCACTACACA	NA	NA	4	NA	5	NA	4	2	3	NA	2	8	5	NA	5	2
209	1	----1-111-11111-	TGCAGGTGCAGCAGTGGGACGGCGAGGTGCGGGCGGAGTCCCGGCACGCCGTCGAACTCAAGCAGCTCGACAACGGCACCAAGATCCCTCCCAGG	NA	NA	NA	NA	5	NA	4	3	4	NA	5	6	5	6	3	NA
210	1	1---11---111----	TGCAGGAGCAGAAACCCCCCCCTACGGTCTCAGACAACTACCCAGCCCACGGCCCAACCCAACCGCTTCATGAATATGTGATGGAGTGATGATGT	3	NA	NA	NA	6	3	NA	NA	NA	8	2	4	NA	NA	NA	NA
211	1	----1----1------	TGCAGGGAGACACCTGTCTCCAACCCCCCTACCTGGACTGCAGGGGGACACACCTGTCACCAACCCCCCTACCTGGACTGCAGGGAGACACACCT	NA	NA	NA	NA	5	NA	NA	NA	NA	6	NA	NA	NA	NA	NA	NA
212	1	---11----1------	TGCAGGGTAACCAGGAAGCCCCACCCCCTCCAGACTCCATGACTCAGCCGTACCCCTCCGCCCAATTTGCCCCCCCTCAGAACGGCCTGTCCGCT	NA	NA	NA	4	8	NA	NA	NA	NA	7	NA	NA	NA	NA	NA	NA
213	1	--1-1---1-----1-	TGCAGGCCAGGGTTCCTGCCAATCTGATCTACACACACACACACACACACACACATATATATAAACCTCTGCACTTCCCACTCTATCCTTTTATC	NA	NA	1	NA	5	NA	NA	NA	7	NA	NA	NA	NA	NA	4	NA
214	1	----1---1----1--	TGCAGGCGCCTGGCCTGCCACAAGGAGTCGCTAGAGCACGATGAGCCATGTAAAGCCCCCCCCCCGGCCAAACCCTCCCCTAACATGGACGACCC	NA	NA	NA	NA	7	NA	NA	NA	6	NA	NA	NA	NA	2	NA	NA
215	1	1---1--1----1---	TGCAGGCTAGGCCCTGACCAACAGCAGGGACCAGGGTAAACCTGCAGCCTGGGCCCTGACCAACATCAGCCCCAGTCACAACAATTCATTAAGAC	4	NA	NA	NA	5	NA	NA	5	NA	NA	NA	NA	2	NA	NA	NA
216	1	----1--1-----1--	TGCAGGGGATTCTCCTCTCCTCTCCTCTCCTCTCCTCTCCTCTCCTCTCCACCAGAACAGAACACAGCAGCTCATTCTCTTTTTATAGCAGCAGG	NA	NA	NA	NA	5	NA	NA	5	NA	NA	NA	NA	NA	3	NA	NA
217	1	----1--1----1---	TGCAGGAACAAAGATGTTTTGAAGAACGTAATGACCACTTTACCTCTCCTCTCCTCTCCTCTCCTCTCCTCTCCTCTCCTCCCCCAGATGTCTGG	NA	NA	NA	NA	8	NA	NA	16	NA	NA	NA	NA	8	NA	NA	NA
218	1	111-1111-11111-1	TGCAGGCACACACACACACACACACACACACGCTGCGGACCTCGTTGACCTATAGGCATATATTAGAAACACACAGTACCAAAGAGATTCATTAA	4	3	4	NA	7	2	3	10	NA	4	7	4	4	5	NA	2
219	1	----1--11----1--	TGCAGGCCCAAAAAATGCTTAACCTCTATGGGACCGGCGGGACGAATTCGTCCCACCTACGTAACAGCCACTGCCAGCCTGTGGCGCGATTTTCA	NA	NA	NA	NA	7	NA	NA	10	20	NA	NA	NA	NA	9	NA	NA
220	1	----1--11---11--	TGCAGGACGTAGTCCTATTCAGCATGTGTGTAAGTGTATTAAAGGTATGAAAAAACACCAAATGTCAAACCATTCGTACAGTGGCTTTTGTAAGT	NA	NA	NA	NA	11	NA	NA	23	21	NA	NA	NA	21	10	NA	NA
221	1	----1--11--1-1--	TGCAGGCGCACTTCCCGCCACAAGGAGTCACTAGAGCACGATGAGCTAAGTAAACCCCCCCCCCCTTGCCAATCCCTCCCCAACCCGGACAACGA	NA	NA	NA	NA	11	NA	NA	7	7	NA	NA	10	NA	6	NA	NA
222	1	---11--11-1-11-1	TGCAGGTAGGATGCTGGGGGCTTGGTGGGATGAGAGAGGGATGTGTGTGTGTGTGTGTGTGTGTGTGTGTGTGTGTGTGTGTGTGTGTGTGTGTG	NA	NA	NA	3	9	NA	NA	17	6	NA	6	NA	13	13	NA	9
223	1	----1--1111-1---	TGCAGGAGGTCACACCAGCATCGACCCGTCCTCCTCCCCTGCCTCTCTTTCCTTCTTCTTCTTCTTCTTCTTCCCCTTCTTTTTCTTGTTCTCCT	NA	NA	NA	NA	8	NA	NA	10	15	11	11	NA	6	NA	NA	NA
224	1	----1-1---------	TGCAGGAGGGAGGGATGTGATGGAGAAAGAGTGACAGTGGTGGGCAAACTACGGCCCGCGGGCCCATTCAATCCGGCCCACGGGAGGGTTGAGTA	NA	NA	NA	NA	21	NA	8	NA	NA	NA	NA	NA	NA	NA	NA	NA
225	1	----111-------1-	TGCAGGACGTGTGTGTTGTCCCCCCCCCCCGACGGGGCGTGATTCTGCTGCCACCACGCTGACATCAAAGTAGTGCCAGTCAAAGGTTACAGGGA	NA	NA	NA	NA	7	2	10	NA	NA	NA	NA	NA	NA	NA	8	NA
226	1	----1-11----11--	TGCAGGGCCTGGGTTGGCTGTGGCTATAGGAAAACAGAGACAGAGAGACACAGAGAGAGAGAGAGAGAGAGAGAGAGAGAGAGAGAGAAAGAGAG	NA	NA	NA	NA	5	NA	5	3	NA	NA	NA	NA	1	7	NA	NA
227	1	11111-1--111-1-1	TGCAGGAATAGTAAGTCCTGCTGGATATTCTACAGGATTTTCGGGGCAGGATTTCCGGGGCAGGATTTCCGGGGCTTTCCTGTAGGACAATTCCT	4	4	3	1	6	NA	5	NA	NA	4	6	2	NA	1	NA	2
228	1	--111-1--1-1-1--	TGCAGGACGCATAGGTGTGTGTGTGTGTGTGTGTGTGTGTGTGTGTGTGTGTGTGTGTGTGTGTGTGTGTGTGTGTGTGTGTGTGTGTGTGTGTG	NA	NA	3	2	8	NA	11	NA	NA	11	NA	11	NA	10	NA	NA
229	1	1---1-11111-1111	TGCAGGCGGGTCACTTCCGGTTTCATCAGCTCTGTGTTCCTGTCCGCCGGATCTGAGGGACAAACACATCTAATATGACAGCAGGGGGAAAACAA	4	NA	NA	NA	6	NA	5	3	7	4	6	NA	6	10	6	2
230	1	1-1-1-11---1-1--	TGCAGGCACATTGCTTGGTGGCGTTTATTAATGTTTACATACTGTACCGTTTTTTTTTTTTTTTAAATGCCACCAGATGTATTTGTGTTGAGTAT	3	NA	2	NA	5	NA	6	6	NA	NA	NA	4	NA	10	NA	NA
231	1	---11-11----111-	TGCAGGTGGGTCCTGTAGCTCTCCAAGATGAGAGTTGCCCCCCCCCCCACCATCTAGAGTTGATTAGAGTTTCAAGCACTAAAACTGCCTAATGC	NA	NA	NA	2	6	NA	6	8	NA	NA	NA	NA	6	5	4	NA
232	1	----1-11---1-1--	TGCAGGCGGTGTCTGTGTGCGCGCGTGCACACACACACACACACACACACACACACGCGTTTGTGTCCCCCCCTCTTATCTAGGCATGGACTCTG	NA	NA	NA	NA	6	NA	9	11	NA	NA	NA	9	NA	14	NA	NA
233	1	----1-111---11-1	TGCAGGAACAGAAGCAGCATGCTGAGACGCGGCCCCTCACCGTGTCCGCCGACCCCCCCTTCAACACAAACGGGGGCGGGGGGAGCAAGGACTCT	NA	NA	NA	NA	7	NA	11	5	7	NA	NA	NA	6	9	NA	7
234	1	----1-111--11111	TGCAGGCCACTTGGCCGGTTACCCGGCCAAGTGGCCTGGAGTCTTCCTTCAGCATTGAAGTTTCTGGACACAGACAATACATCAACACATACATG	NA	NA	NA	NA	7	NA	10	8	24	NA	NA	11	13	14	13	12
235	1	----1-111-111111	TGCAGGATGCAGCCTGGGTCTCTGGCCTTCGCTGACCTCTCCCTCCTCCTCCCAGGACTCCTGGGGATTGGGGGGGGGGGACACAGCAGTCACAG	NA	NA	NA	NA	9	NA	10	7	12	NA	5	7	11	9	8	1
236	1	----1-1111-11111	TGCAGGTGAAGAGGCCGGATGTGGCGGTCCTGGACTGGCGTACTTGCACGTGGTCTGCGGTTGTGAGGCCAGTTGGACGTACTGCCAAATTCTTT	NA	NA	NA	NA	6	NA	14	12	17	12	NA	13	20	18	13	22
237	1	----1-1111111111	TGCAGGTGACGTCACCTGTGGCGGGTAACTGCTTTACGAGGACTCCATTGAGGACTCTATGGTGGTTTAGGAAGACTAAACTTTGTGCACTGTGC	NA	NA	NA	NA	14	NA	18	31	30	23	22	17	16	21	15	9
238	1	----1-1111111111	TGCAGGTAGAAAATATCCAGATTTAAAAAAAAATTATATATATATACATACAATGTTGCTAGTGCACAAGCTTCGGGCTGGACCCAAGTTAATGG	NA	NA	NA	NA	8	NA	16	17	17	12	11	10	18	17	11	10
239	1	1111111--111111-	TGCAGGAGAGAAGCTGCTGTGCTGTGCGTTGTGCCCGGCGTCGTTCCACCCAGAGTGTTTGGAGATGGAGATGCCAGAGGGGGCGTGGTCCTGCA	4	2	1	4	5	6	4	NA	NA	2	2	2	2	3	2	NA
240	1	1111111--1111-11	TGCAGGGATTCAAAAAATGTATGCACCTATTGTGTCATTAACATTTGCCTCTCTTCCCCTCCCCCTTCACTCCCTGCATTTCTCCCTCCTCTTCT	4	4	4	4	9	5	3	NA	NA	11	4	8	5	NA	3	2
241	1	----11--11-1-1-1	TGCAGGCGGTTGTTCATGATGGCGAATGCGCCCACCCCCCCAGAGAAGCCGTTGTGACGAGGAACGTGGCTCTGACGGGGGCCCTGGTGAGCCGT	NA	NA	NA	NA	11	9	NA	NA	10	10	NA	15	NA	5	NA	3
242	1	----1111-1--1111	TGCAGGGTCAATGTCACCACGTTGACTTTGATGTCACGGCTCCATTAAATCGTGACATCAAAGTCTCCAGTGGGACCCCCCCCAGCCTCCCCACA	NA	NA	NA	NA	5	7	4	7	NA	2	NA	NA	4	2	7	3
243	1	---1111-1-1----1	TGCAGGCTCACACACCCTGTAGCCTCTCGCAGCCTGCAGCCTCTCGCAGCCTGCAGCCTCTCACAGCCTGCAGCCTCTCACAGCCTATAGCCTCA	NA	NA	NA	4	9	8	5	NA	2	NA	3	NA	NA	NA	NA	3
244	1	---1111-11--11-1	TGCAGGCGCCTGGCCCGCCACAAGGAGTCGCTAGAGCACGATGAGCCAAGTAAAGCCCCCCCCCCGGCCAAGCCCTCCCCTAACCGAGACTACGC	NA	NA	NA	2	6	5	9	NA	6	5	NA	NA	7	9	NA	4
245	1	----11111---1111	TGCAGGAATGGCTTTGAAAGCGCCATAGGAGATTTGGCAAGCATTTGGAAACAAAGTCAGTACGGCTTCCATGGTATTTCCCCTAAAAGTGAACC	NA	NA	NA	NA	24	11	24	28	31	NA	NA	NA	22	18	35	23
246	1	----11111--11111	TGCAGGAGATGTTAGGGGCGGTTGCATGCTCCAGGGCCACCTCCAGCTGGGCAGGGCTCACGTCGGTCCCCAACACCGAGGAGAAGTGAGGAGGC	NA	NA	NA	NA	19	15	21	16	31	NA	NA	15	23	22	22	13
247	1	--1-1111111-----	TGCAGGGGTAGCCAATCCGCTGCTGCTTCCTAAAGGCGTGGTCTCTTTGGTTTGGGCCCCTGAGGTAGTGGTGGCGGAGGGGAGGGGAGAGGAGG	NA	NA	4	NA	6	5	7	7	5	1	6	NA	NA	NA	NA	NA
248	1	----111111111111	TGCAGGCTAGTGAAAGAGAGAGAGCTCCGTGACATTATCGTTCAATCTCCTCTCCTCCTTCTCCTCCTCTCCTCTCCTCCTCCTCTCCTCCTCCT	NA	NA	NA	NA	6	8	6	11	9	7	6	6	3	8	11	5
249	1	-1-1-11-------1-	TGCAGGGCCAGGGTCTGCTAGCTACAGTAGAGGATCCTGCAGGAAGGGTACCACATGAGGGAGGAGGATGTCTTCCCTGTAACGCACAGCGTTGA	NA	2	NA	5	NA	2	3	NA	NA	NA	NA	NA	NA	NA	5	NA
250	1	-111-----1---11-	TGCAGGGAGAATGGTACCCTAAACATGTCCTGTTACTGTCTAACCCTGCAGGCTCATCCTGACATGACCCTCCAGCATGACAATGCCACCAGCCA	NA	4	2	5	NA	NA	NA	NA	NA	2	NA	NA	NA	2	5	NA
251	1	11-11---1----111	TGCAGGTCAGTTATATAGACCTGCCGTGTGGGGGTTTCTCATGGCTCCCTGCAGGAAGGGTACCACATGAGGGAGGAGGATGTCTTCCCTGTAAC	4	2	NA	8	2	NA	NA	NA	3	NA	NA	NA	NA	3	7	2
252	1	-1-111--1-1-1111	TGCAGGTTTAGAGGGAGTTTGTGACCCCATCTTGACCTGCAAGTTTAGAGGGAGTTTGTGACCCCCACCATGACCTCCAGGTTTAGAGGGAGTTT	NA	4	NA	10	4	4	NA	NA	3	NA	3	NA	4	1	5	4
253	1	---1-1-------1--	TGCAGGACAAGCAACCCTCTCTTTCCCCCTCTGCAGGACAAGCAACCCTCTCTTTCCCCCTCTGCAGGACAAGCAACCCTCTCTTTCCCCCCCTT	NA	NA	NA	7	NA	2	NA	NA	NA	NA	NA	NA	NA	16	NA	NA
254	1	--1111-1-11111--	TGCAGGTATAATACTTTATGATACACTTATAATGCATTGTAAGACTTGTCATGAGTCAAGTACACATGACAAATAAACTTGACTCATGACAAGTC	NA	NA	2	5	4	4	NA	3	NA	2	4	2	7	2	NA	NA
255	1	---1--------1---	TGCAGGTTGTGTGTGTGTGTGTGTGTGTGTGTGTGTGTGTGTGTGTGTGTGTGTGTGTGTGTGTGTGTGTGTGTGTGTGTATAATATGTATATAT	NA	NA	NA	12	NA	NA	NA	NA	NA	NA	NA	NA	8	NA	NA	NA
256	1	---1----1--1111-	TGCAGGAAACACTGGGCTCTGTGTGTGTGTGTGTGTGTGTGTGTGTGTGTGTGTGTGTGTGTGTGTGTGTGTGCGTGCGTGCGTGCGCTATTTGT	NA	NA	NA	13	NA	NA	NA	NA	2	NA	NA	3	8	4	5	NA
257	1	---1-------1--11	TGCAGGCTGTCTCATCGTTGTTGGTAATCAGGCCTACCAATGTTGTGATGATTGAGTTGGAGGCGTGCATGGCCATGCAGTCGTGGGTGAACAGG	NA	NA	NA	6	NA	NA	NA	NA	NA	NA	NA	7	NA	NA	12	3
258	1	---1-----1------	TGCAGGACATCTTCACCATTTCTATTCCAATGTACNTNNGAGAACTAANNNGATGTCCAGCTTGTACAAAATGAGCAGCAACCGGATTTTTTGTC	NA	NA	NA	7	NA	NA	NA	NA	NA	10	NA	NA	NA	NA	NA	NA
259	1	11-11-1-11--111-	TGCAGGCCGCCAAGCTGCAGGCTACCTACTGTACCTGCAGACTATCTACTGTACCTGCAGACTACCAAGCTGCAGGCTACCAAGCTGCAGGCTAC	3	3	NA	7	2	NA	4	NA	2	5	NA	NA	2	3	4	NA
260	1	11-1-111-111-11-	TGCAGGTAACAAGACACCACTGAATCATCTGGTCTTCTAGAACCAAGAGGGTGGCCTGCAGCTAAACAAGACACCACTGAATCCTCTGGTCTTCT	3	1	NA	5	NA	3	4	2	NA	11	3	2	NA	1	1	NA
261	1	11-1111-11--1--1	TGCAGGTTGGCCTGAGGTAACACCAGCCAGGAAGACTGTTTACCCTGCAGATTGGAATGAGGTAACACCAGCCAGGAAGACTGTTTACCCTGCAG	3	2	NA	9	4	2	2	NA	3	6	NA	NA	2	NA	NA	4
262	1	--111--111--1-11	TGCAGGTCCACTCCTCTCCTCTCCTCTCCTCTCCTCTCCACTCCTCTCCTCTCCCTGGTCTTGTTGAGTTTCTCCATCATCTGTCTCTGAATCCT	NA	NA	2	5	3	NA	NA	3	7	2	NA	NA	2	NA	1	3
263	1	--1111111--1-111	TGCAGGCCAACTCTCGACGGACGTCCTCGCGCAAACTGTAGCGATAATGGTCGATCAGGGCTCCGGCGTCCGAAAGTCCAAAGCGAACTCCTGTG	NA	NA	3	5	2	4	4	4	6	NA	NA	8	NA	9	2	2
264	1	---1-111----111-	TGCAGGGCTCATTACTACCCCCTTCCTCTCTCTCTCTCTCTCTCTCTCTCTCTCCCAGTACCTGGTGCTTAGAACATTTGCATTCCATGGGTGCT	NA	NA	NA	5	NA	1	4	7	NA	NA	NA	NA	6	3	4	NA
265	1	---1--11-11-1-1-	TGCAGGAGGAACCGCCCCTGCACTGCAGAGGAGGAGCCGTGACACCCCCCCCCTCCTTAAAATGAGGGTCCCACCCTAAATTCAAATTACGACCC	NA	NA	NA	7	NA	NA	6	2	NA	2	2	NA	8	NA	3	NA
266	1	---1--1--1---11-	TGCAGGCAATCTCCTTTGCAGTGATTTAAGACATAGAAAGGGAGCTTTTACTGAGAAGTAGGGGTGCTGAGGGTTCAGCACCCCCCCCCCCTAGA	NA	NA	NA	22	NA	NA	21	NA	NA	12	NA	NA	NA	26	24	NA
267	1	1--1--1-11--11-1	TGCAGGACCCCCCCCCCGGACCTACACGTAGAGGACCCACGCCGAGAGGACCTACATCCAGACCACAACACCACTAGCCACATCCACACCCCCAC	2	NA	NA	7	NA	NA	15	NA	9	8	NA	NA	3	12	NA	5
268	1	---1--111---11-1	TGCAGGAGGGCAAGAAGATTCTTGCCCTCCTGGTTGCATCCTTATCACATTGGCGGTCATGCGGGGTGGCTGCCAATGTAATAAGGATGCAACCA	NA	NA	NA	19	NA	NA	31	27	26	NA	NA	NA	24	28	NA	13
269	1	1111-1--1-----11	TGCAGGGCTTTATATCTGATAGCTCTGAGCCTTCTGGGGCTTTATATCTGATAGCTCTGAGCCTGTAGGGCTTTATATCTGATAGCTCTGAGCCT	4	2	2	5	NA	7	NA	NA	2	NA	NA	NA	NA	NA	4	3
270	1	---1-1-11--1-1--	TGCAGGGTTACTCAGCCCTCTCTCCAGGGTTACCCAGCCCTCTCTCCAGGGTTACCCAGCCCTCTCTCCAGGGTTACCCAGCCCTCTCTCCAGGG	NA	NA	NA	5	NA	8	NA	2	2	NA	NA	4	NA	2	NA	NA
271	1	-111-1--1--11-11	TGCAGGTGGTTCAGGAGGGAAAATGTTGTGTTTATTCTGTCCTGATGGCATGCTCCTCATGTCCCTGCAGGCTCATCCTGACATGACCCTCCAGC	NA	3	2	5	NA	8	NA	NA	3	NA	NA	2	3	NA	3	1
272	1	111111--1-1---11	TGCAGGAAACTCTACTGTAGCTAGCAGACCCTGGCCCTGCTGGATCCTCTACTGTATCTAGCAGACTCTGGCCATGCAGGAAACTCTACTGTATC	4	4	2	7	3	10	NA	NA	2	NA	9	NA	NA	NA	3	2
273	1	---1-1--1-1---1-	TGCAGGCGTGTGTGTGTGTGTGTGTGTGTGTGTGTGTTTGTGTGTGTGTTTGTGTTTTTGCCTGTGTGTGTGTGTTTGTGTGTGTGTTTGTGTTT	NA	NA	NA	6	NA	8	NA	NA	9	NA	6	NA	NA	NA	11	NA
274	1	--1111111-111111	TGCAGGTAGTGTGTGTGTGTGTGTGTGTGTGTGTGTGTCTGTGTGTGTGTGTGTGTGTGTGGTAAACTGTTGAAACGTGGCTTGCAGCCTTTTGC	NA	NA	3	8	4	9	3	13	10	NA	9	3	12	4	8	3
275	1	---1-11--1--1111	TGCAGGCGCCCGGCCCGCCACAAGGAGTCGCTAGAGAGCGACGAGCCAAGTAAAGCACCCCCCATCACGGCCAAACCAAAAACCCTAACCCGGAG	NA	NA	NA	6	NA	5	7	NA	NA	7	NA	NA	14	8	9	3
276	1	---11----1-1----	TGCAGGCACCGCAAGCTAGGATACATCAGTTCATAATGGGCTAGTCTATGCCTGGTCTTATGGCTGCGTTTACACGGGCAGCCCCATTCTGATTT	NA	NA	NA	5	11	NA	NA	NA	NA	6	NA	8	NA	NA	NA	NA
277	1	11-111--11----11	TGCAGGGTATTAGGGGCTCTAGCTATCCTTGCATGGAATTAGAGGCTCTAGAAGGCTCTAGCTAGCCTTGCAGGGTATTAGGGGCTCTAGCTAGC	4	4	NA	5	5	3	NA	NA	5	5	NA	NA	NA	NA	2	5
278	1	---111-111-111-1	TGCAGGGGCGTTTCTATTTTTTAAGGGGTGGGGGGGGCAGAGTGGGGACTAAGCACCAGTCAGGGGTGGCCATGGGAAATCAGAAAATTGTTTCA	NA	NA	NA	9	11	2	NA	6	2	3	NA	5	6	7	NA	2
279	1	---11--11111-111	TGCAGGCAGCGTGCAATTGGCACGCTGACTGCAGGAATGTCTACCAAAGCTGTTGACAGATAATTTAATGTTAATTTCTCTACCTTAAGCCACCT	NA	NA	NA	5	5	NA	NA	8	11	9	6	7	NA	8	15	5
280	1	-1111-111-11111-	TGCAGGCTCACCGCGCTCTAGCGACTCCTAGAGCGCGGTGAGCCAAGTAAAGGCCCCCCTGGCCAGACCCTCCCTTAACCCTGACGACGCTGGGA	NA	2	3	6	9	NA	11	11	5	NA	5	4	8	3	8	NA
281	1	---11-1111-11111	TGCAGGCTGCGCTGCAGGAGACCCGTCTGGAGCTCCGGGGGGACCTCCAGACTCTGGGTGGCCGGCTGGGGGCCCTGGAGAAACAGGTGGCTCAG	NA	NA	NA	16	12	NA	16	16	19	13	NA	15	25	15	11	12
282	1	---1111111111111	TGCAGGGGCAGTGTGTGTGTGTGCATGTGCATGCTTGTGTGTGTACGCACTACGCACACACACGAGTAAGCAAGCGCACACACACACACACACAC	NA	NA	NA	8	16	4	19	17	21	7	4	9	18	18	18	5
283	1	---11-11111-11--	TGCAGGCCTGGGTCGCTCCGCCCCCGACGTTCTCTACAAATGACTCCTCACACGCCCCTCTCCCCCCTGTCCGTCTCCTCCCCTCTCCTTCCCTC	NA	NA	NA	7	11	NA	18	22	18	16	14	NA	6	13	NA	NA
284	1	---111111---11-1	TGCAGGTATTTATGACCATCATAAAATGGCCAACTTCACCCCTCTCCCCCTCTGCAGGAGAGGGGGTGGGGGGGGTCTGGCACATATGAAGTCAT	NA	NA	NA	17	16	15	21	10	10	NA	NA	NA	5	9	NA	8
285	1	---111111-11111-	TGCAGGCCCTGCCGCTTGGCCGCCTGCAGCGCCTCCACGTCACCAGCTTGCCCTGAGAGGGGGGGTCGGGGGAGAGAAGGATGAAGAAACATATA	NA	NA	NA	5	10	7	13	6	14	NA	5	10	13	8	5	NA
286	1	---1111111--1111	TGCAGGTCAGTGGCGGTCGGTGCCATTTAAGATGAGGGAGGATGATTTATGTTTATTATGAGCATAGCCTTGTTTCTATTACAGCATATTGGATG	NA	NA	NA	13	14	13	21	21	29	9	NA	NA	21	19	17	11
287	1	---1111111-11111	TGCAGGCCAAAACTGGCATGCGAGTGATTTTTTTTGCCCCCCCCCCCTGAACTTTTTGGTGAAAGAAATATTTTCTGGTGATTTTAGTTTTTTAC	NA	NA	NA	12	19	7	28	24	18	20	NA	15	24	9	24	14
288	1	--1------------1	TGCAGGCTCAAGCGCGGCTACTAGTCTATACCCCCCCCCCAATCATTAATATAAGTATAATAAAAAATAATGTGCATGTTATTTGTAACCTGCCT	NA	NA	22	NA	NA	NA	NA	NA	NA	NA	NA	NA	NA	NA	NA	13
289	1	--1------------1	TGCAGGTTATTGAAGTCAACCCCCCCCCCCCAAAAAAAAAAATTGGGTCGAGTAAATATTGCTCATCACACCGCGTTAATACTGTTTACCTCTCC	NA	NA	5	NA	NA	NA	NA	NA	NA	NA	NA	NA	NA	NA	NA	7
290	1	111111111-1-1-11	TGCAGGTTCCCGAACATTTCTGGGGGGAATGGCCCTAGCCCTCACCCTCCGATTCAACAGGTCCCAGACGTGCTCAATGGGATTGAGATTCGGGC	4	4	5	3	1	3	1	2	2	NA	1	NA	1	NA	7	2
291	1	1-1-----1-1--1--	TGCAGGTGTTAGGAAGGAATGCTCCTCTTGTGGATATACAGGGCTTTTGGGATGATTGATCAGGTGGAAAAGAGACTGTAGTTATGACCAAGTTT	4	NA	5	NA	NA	NA	NA	NA	2	NA	3	NA	NA	5	NA	NA
292	1	--1----------1--	TGCAGGAGGAGAGACCTGTGTGTGTGTGTGTGTGTGTGTGTGTGTGTGTGTGTGTGTGTGTGTGTGTGTGTGTGTGCGTGCGTGCGTGCGTGTGC	NA	NA	13	NA	NA	NA	NA	NA	NA	NA	NA	NA	NA	5	NA	NA
293	1	-11----1---1-1-1	TGCAGGTGCCACAGTGTGACCTGGGCCGAAACGCTGTGTGTGCGTGTGTGTGTGTGTGTGTGTGTGTGTGTCTTGTCCCTTAAGGAGTGTGTGAA	NA	4	7	NA	NA	NA	NA	2	NA	NA	NA	4	NA	10	NA	5
294	1	111---11-1-11---	TGCAGGGGCTCACGCACTGGTGCGTATTTTATGGCGAGCGTGCACACACACACACACACACACACACACACACACACACACACACACACACACAC	4	4	7	NA	NA	NA	2	3	NA	3	NA	2	5	NA	NA	NA
295	1	--111----111----	TGCAGGACATTAGTTATGCCTGCTCTCTGAGGGTTGTGCTCGGCGGCTGGTGACCTTACAGACTAGCCGCGAGGGTGTTACTATGGCAACTGAGT	NA	NA	5	2	3	NA	NA	NA	NA	4	3	5	NA	NA	NA	NA
296	1	1111-1----111-11	TGCAGGTATTCACTACAACCCTGTTTTCCTGAAGAGGAACCCTCCTGTAGGTATTCACTACAACCCTGTTTTCCTGAAGGAGGTACCCTCCTGTA	3	4	7	1	NA	4	NA	NA	NA	NA	5	3	5	NA	5	4
297	1	--1-1----1------	TGCAGGCAGGGTTAACGGGGGGAGACGGCACTAATCTACTCTGACTGGAACTCATGGCTGGTCACCAGGGCCTGTGGAGTTCCTGGAGAGAAGGA	NA	NA	11	NA	4	NA	NA	NA	NA	8	NA	NA	NA	NA	NA	NA
298	1	--1------1------	TGCAGGACTTTATCCCACATCTTCTGAATGCAACANANNCACTTTAATNNNGCTAAAGCCTTTCTAGGTGGGAAGGCCTCGATCCTACAAACTCT	NA	NA	17	NA	NA	NA	NA	NA	NA	21	NA	NA	NA	NA	NA	NA
299	1	--1------1------	TGCAGGTCACTCTCACAGCAGCCAGGGCTTAACCANANNGACTAATATNNNTGCTATAGTATAGTGGCAGAGTTTTAGACACATAGCAACAGTAT	NA	NA	8	NA	NA	NA	NA	NA	NA	9	NA	NA	NA	NA	NA	NA
300	1	--1-----1-------	TGCAGGCAAAACACTGCGAGGCCCTTCAATGTTAAAGGCTGCTACAAATGGTTGTAGATACGGCTCCGGAGCCCCGAGCCCCCGGGGGGGGGGGG	NA	NA	18	NA	NA	NA	NA	NA	19	NA	NA	NA	NA	NA	NA	NA
301	1	--1-----1-------	TGCAGGAGATTGATGGGCGGAGTAGGAGAAGTGGGCGGAGCTGGGAGGGCTGATGGGGATGGGCGGAGTAGGAGAGGTGGGCAGAGCTGGGAGGG	NA	NA	7	NA	NA	NA	NA	NA	13	NA	NA	NA	NA	NA	NA	NA
302	1	11111--11-------	TGCAGGAGCAGTGTCTGAAGGGAGTCCAGGTCTCCCCCCATGTCCCTTCTGTCCCCAACATCCCCTTGAGTGGCATTCCCAGACAACCCCTCCTC	3	4	6	2	4	NA	NA	2	5	NA	NA	NA	NA	NA	NA	NA
303	1	--1-1---1--1----	TGCAGGCTGCAGACGCTGGGCGGTGGCTCTGTCTCTGCCTGCACCGCCAGGGGAGGGGAAGGGGAGGGGGGCGATGGGAAGAGAATTAAAGAGGG	NA	NA	7	NA	4	NA	NA	NA	6	NA	NA	4	NA	NA	NA	NA
304	1	--1-----1--1----	TGCAGGACGCCCCCCCCCCCACCACCCACAGTAGTCTTATTAGGACCCTATCCTTACACCCACATAGAAACTCTGTCTGTCTGTCTGTCTGTCTG	NA	NA	7	NA	NA	NA	NA	NA	21	NA	NA	6	NA	NA	NA	NA
305	1	--1----1----1---	TGCAGGCTGGAAACATCATGAACGCTGTAAATAAACGATGCCATTATCTCTCACTCCCCCCCACCCCACCCTTTTCTATTTATCTATCCTCACTC	NA	NA	5	NA	NA	NA	NA	7	NA	NA	NA	NA	3	NA	NA	NA
306	1	111-11-1--11111-	TGCAGGAATGTACTTGGTCCTGCAAGTATTGTATTGCCATATCTATGCATAGTCACTTCCCCCCTACCTATATGCACAAACTTACCACGACTAAC	4	2	8	NA	2	4	NA	6	NA	NA	3	3	4	5	1	NA
307	1	--1----1-----1--	TGCAGGGCACCTAAGGGAGAACCCCTCCCCCATCATGATGCATTCCCCCCACCTCCCCCAGTATCCCCCCATAACGCACCAGTCTCCGCCACACA	NA	NA	10	NA	NA	NA	NA	8	NA	NA	NA	NA	NA	9	NA	NA
308	1	--1----1---1-11-	TGCAGGCTGACTCCGGTTGTCAGTTGAACTGTGTTTCCCTCTGATACGTTGGTGCGGCTGGTTTCTGGGTTAAGCGGCCGGGGGGTTAATTAAGA	NA	NA	13	NA	NA	NA	NA	14	NA	NA	NA	14	NA	22	16	NA
309	1	--1----11-1-11--	TGCAGGGCCACCCCCCCCTCCCCCCAACAGTCTGCCATCCCAGCAGCCCCTGCTCCCTTAAAGAGGCAGACCTGAGTGAGAAATAGAAAGTGGCA	NA	NA	7	NA	NA	NA	NA	14	8	NA	5	NA	7	6	NA	NA
310	1	1-1-1--11-1-11-1	TGCAGGCTCGTAAGCATTCATTCAGACAGCACTTTCGTGCGTTTTGCCAGCTGCTCTTTGCTGTGTTTCAAGCTGGGTGGGTATAATTTGTGGAA	4	NA	9	NA	4	NA	NA	9	16	NA	12	NA	9	5	NA	5
311	1	--1----111111111	TGCAGGTATTTATGACCATCATAAAATGGCCAACTTCACCCCTCTCCCCCTCTGCAGGAGAGGGGGTGGGGGGGGGTCTGGCACATATGAAGTCA	NA	NA	13	NA	NA	NA	NA	13	12	16	7	19	14	9	22	5
312	1	1-1-1-11--1-1---	TGCAGGAGAATGTGTTATTTTTGATCAACTCTTTGTTGTTCGAGGCATCAGGGGCTTCTGCTACTGTTAAAATCTCTCTCTCTCTTCCCCCTCTC	4	NA	5	NA	4	NA	5	3	NA	NA	2	NA	2	NA	NA	NA
313	1	1-1--1111---111-	TGCAGGGCTGCATTGCACAGAAACACACACACACACGCATGCATGCTCTTATGCTCACATACGCACACACACAACACCCGCCCAGAAACACAGTG	4	NA	5	NA	NA	1	5	3	2	NA	NA	NA	2	3	1	NA
314	1	-11-1-111-------	TGCAGGTGTGAAAACACACACACACAAACAAAACAGACAGACGCGCGCACACACACACACACACACACACACACACACACACACACACACACACA	NA	4	8	NA	3	NA	5	4	7	NA	NA	NA	NA	NA	NA	NA
315	1	--1---111--11111	TGCAGGGTTCACTATTACCCCCTCCCTCTCTCTCTCTCTCTCTCTCTCTCTCTCTCTCTTCCCCAGTACCTGGTGCTTTGAACATTTGCCTTCCA	NA	NA	8	NA	NA	NA	10	4	8	NA	NA	2	10	5	9	4
316	1	--1---1-1--1----	TGCAGGGGGCTCTGTGTGGGCCTTGTATCACTCCTCCAAATGATGATCAATCACTAGGGGCCTTTTGGGGGGGGGGGGGCAGGGCCCTGACACAG	NA	NA	8	NA	NA	NA	5	NA	10	NA	NA	7	NA	NA	NA	NA
317	1	--1---111---1111	TGCAGGCCACTGTAAAATAAGATTTTAGTGGCCATGGTTGCAGTGGCGGTCAGTGCCGTTTATTTTTTATTCTTTTCAATTTAAAGTTTTATTAA	NA	NA	10	NA	NA	NA	18	17	12	NA	NA	NA	11	18	11	6
318	1	-11---111-111111	TGCAGGTAAATCCCCCCAACAGCCTGCTCAGAGTCTGGGCCCAAGGCTGCCACACACACACACACACACACACACACACACACACACACACACAC	NA	4	5	NA	NA	NA	11	12	8	NA	5	9	9	4	4	4
319	1	--1---111-111111	TGCAGGCGGCCGGCCCGGCACCCCTAACCAGGACGACGCTGGGCCAATTGTGCGACGCCCTATGGGACTCCCGATCACGCCCGGTTGTGATACAG	NA	NA	5	NA	NA	NA	11	8	16	NA	6	7	11	9	6	3
320	1	--1-1111111-11--	TGCAGGCAGGGGCCGAAATCGCGGGGGTGACACGACCCCCCCCATCCTGGGAAAAATATGATTTGTCCCCCCCAATATATCACTGAAACATAACT	NA	NA	5	NA	4	2	7	11	10	5	4	NA	4	15	NA	NA
321	1	--1--11111-11---	TGCAGGCCGAGATCCACACTCATATTAATTTGCCTCTCTCTCTCTCTCTCTCTCTCTCTCTCTCTCTCTCTCTCTCTCTCTCTCTCTCTCTCTCT	NA	NA	6	NA	NA	3	13	7	10	7	NA	7	9	NA	NA	NA
322	1	--1---1111-11111	TGCAGGCCGACTTCAGTGGTCAGTTGAGCGGTGTTTCCTCCGACACATTGGTGCAGCTGGCGGGGGTTAAGAAGCGCGGCTTGGCGGGGCATGCT	NA	NA	17	NA	NA	NA	17	17	21	18	NA	14	20	16	20	16
323	1	111-1111-1111-11	TGCAGGTGTTGGAGAGTCATGGTCACAAGCGCTCGTCCAGTTGGGGCAGAACATACTCCTTCAGCAGTGCCATCAGCCGGGGCTGTCTCACTGAG	3	3	5	NA	3	8	4	2	NA	2	2	2	1	NA	6	5
324	1	--1--1---1------	TGCAGGGCAGGTGGAAGGGCAGGTTCCAGGTCGAGAGCCAGACTCTGTCCCCCGGATTATACACGGGGGCCTCACTGCGGCAGCGGTCAGCGCTC	NA	NA	7	NA	NA	18	NA	NA	NA	7	NA	NA	NA	NA	NA	NA
325	1	--11-11-111111-1	TGCAGGTTTTATCTAGTTCCCCATTAGTTCCAGGGACATCCCCCCCCCCATCAGTTTTTTTTTTAACATTATGTCAGTCCCCTGGATCATTTGGG	NA	NA	18	4	NA	8	19	NA	5	13	9	18	23	12	NA	9
326	1	--1-1111--111--1	TGCAGGTGACAGCACCCCTCCCCCCCCCCATATGCCCTCCTAGGCACAACTAAGGGTGCATATTGGGGAGTCCTGCAGCTCTGTCACACGCTGGG	NA	NA	15	NA	2	7	7	14	NA	NA	10	8	3	NA	NA	6
327	1	1-11111-111-----	TGCAGGACTAGCAGCATGAATGGCAAACACAGCAGCATGCTATTTCCGGACCCCAATGACCCTGGAATGCAGATCCCCTCTCAGACCCTGGAATA	1	NA	5	3	6	4	3	NA	2	4	2	NA	NA	NA	NA	NA
328	1	11111----111----	TGCAGGGCCTCCCACGCAGGCGAGCAGGGGCAACGCCTGGCAGTGTGTGTGTGTGTGTGTGTATGTGCCTATGTGTGTGTATGTGAGTGTGTGTG	3	4	5	4	7	NA	NA	NA	NA	2	3	3	NA	NA	NA	NA
329	1	11111111111-11--	TGCAGGGTGGTCACTACCTGGCACAGCCACAAAGTCATCAATTCGATTTTAAACCGAACCCTAACCTGAACCCTAACCTAAACCACACTGCTAAC	3	3	8	3	10	2	2	4	3	2	4	NA	2	2	NA	NA
330	1	1-1111---11-----	TGCAGGGGGCCCAGGGGGCCAGGAGCCCAGGGAGCAGCTCTCTCTGACCCACATACTGCTGTCACACCCCTGGAGACACAGCACTGGAGATGGAG	2	NA	5	2	5	2	NA	NA	NA	4	5	NA	NA	NA	NA	NA
331	1	11111111-111111-	TGCAGGGATGCCACCATCACCTGGTCACCTGCGGACTTCCAGAGGGGGCTCTGTCGGTTCCATCTTCCAGCACCCTCGCGCCGGTGCCCATGGAG	4	4	7	3	5	3	4	3	NA	4	5	4	3	1	4	NA
332	1	-1111----1-1----	TGCAGGGGTTACGAGGACCCCTACTACGGTTACGAGGACCCCTACTACGGTTACGAGGACGTGTACAGCGAGACAGGCCGTGGCAGCAGGGGGGG	NA	3	5	4	5	NA	NA	NA	NA	7	NA	4	NA	NA	NA	NA
333	1	--1-1-11-1111111	TGCAGGGACAGCAGGATTACAGCTAGACAGTCAGAGACGGGTTGACATGTAGACTGTCAACATACTTCTTCTGGGCGATCAATAAAGCTTATGGG	NA	NA	8	NA	5	NA	4	6	NA	3	3	4	7	6	5	3
334	1	--111--1-111-11-	TGCAGGTAACTAGTGGCTTTATATATTTTTTTTTCTCTCTCTCTCTCTCTCTCTCTCTCTCTCTCTCTCTCTCAGGGTTTATTGGCATGGGAGGC	NA	NA	15	4	6	NA	NA	9	NA	8	6	5	NA	9	6	NA
335	1	--1-111---------	TGCAGGGCACGACTGACTGCAGGGCACGACTGCCTGCCTGCACGACTGACTGCAGGGCACGACTGACTGCAGGGCACGACTGACTGCAGGGCACG	NA	NA	5	NA	5	2	6	NA	NA	NA	NA	NA	NA	NA	NA	NA
336	1	--111-1111111111	TGCAGGCAGCTCAAGTCTGGCCCGTCTCTCTCTCTCTCTCTCTCTCTCTCTCTCTGTCCTCTCTCCCTCGCCTTCTTCTGCCCGTCTCTCTCTCT	NA	NA	7	4	11	NA	14	3	16	7	4	10	10	12	11	9
337	1	--111-1111111111	TGCAGGACCATTCCTCTTCTCTCCATCCATCTCCTCTTCTCTCCATCCCTCTCCTCTTCTCTCCATCCCTCCCCTCGTCTCTCCATCCATCTCCT	NA	NA	8	3	6	NA	8	8	4	6	8	4	8	8	5	2
338	1	--111-1111-1-11-	TGCAGGTACCAACCCTCCCCCAGTCTCCCAACCCTCCCCCAGTCTCCCAACCTGCAGATACCAACCCTCCCCCAGTCTCCCAACCTGCAGATACC	NA	NA	7	3	5	NA	11	11	7	2	NA	3	NA	7	9	NA
339	1	--11111111-111-1	TGCAGGTTGGTGTCCCCCCCCCCTCACCCTTAGGTGAGAAGGTGCTGGGACAATGTTTTATGCTCACTTTGTCCTCAGCAAACGTGGGCCGCTGG	NA	NA	6	3	10	4	11	11	9	2	NA	5	5	9	NA	5
340	1	--111-1111111111	TGCAGGCGGGTTCAGTTGTTCAAGAGCAATGCTTTTATCATGTTGCTCCTGCTGTCGGTCTTCGCTCATCTTCCACGATGCCAGAGAGTCTCTGA	NA	NA	5	2	7	NA	5	9	11	2	7	3	2	10	7	5
341	1	-11-1-111-111111	TGCAGGCGGTTGCCGGTCTCGCGGAAGGCGTCCTGAGCGATCTGGGTCAGCTGCTTCTTGCTGAGGTTGAGGCCGTGGCGCTCGTTGGCCCGGCG	NA	2	9	NA	11	NA	14	19	15	NA	7	14	18	19	12	14
342	1	--111-111-111111	TGCAGGTACCATACACACACACACACGCACATAGGTTAGACACACACACACACACACACACATATGATTCCTGCATGGAATATATTTGGCATTAT	NA	NA	6	4	6	NA	8	6	14	NA	8	5	7	12	7	6
343	1	--1-1-11111-1111	TGCAGGTTAATCTGGGCCTTCTGTGTGTGTGTGTGTGTGTGTGTGTGTGTGTGTGTGTGTGTGTGTGTGTGTGTGTGTGTGTGTGTGTGTGTGTG	NA	NA	11	NA	6	NA	13	23	20	12	10	NA	12	12	17	7
344	1	--1-11-1-1-11---	TGCAGGTGACAGCATTCCCTCCCAAATACGCCCCCCCCCCCTAGACACAACTACAACAAAACAACCAACAAAAATGGGTCACAACTCCTGCAGCG	NA	NA	10	NA	5	12	NA	4	NA	2	NA	3	14	NA	NA	NA
345	1	--1111-11-111111	TGCAGGAAGCAGGACACCCCCAACCCCCTAAACCTCTGAACCCCTCTTACCCTAACACCAACCCCCCCGGACCCCCCGCTGTCAACAATACCATC	NA	NA	11	3	9	9	NA	7	9	NA	11	15	6	10	8	8
346	1	--1-111111--1--1	TGCAGGGGAGGAGACAGACGGGTGTGATAAGGTTGAGGGGGGAGAAGGGGAGATGGACGAGTAGGGGAGGGGAGAGGGAAGGGGTGGAGGGAAGG	NA	NA	10	NA	8	5	6	4	6	4	NA	NA	7	NA	NA	3
347	1	--1111111-111111	TGCAGGAGGAACCGCCCCTGCACTGCAGAGGAGGGGCCGTAATCCGGCCCCCCTGCAATTAACGTTTATTATTATTATTTTTATTTATTTTTTAA	NA	NA	10	4	10	9	18	26	23	NA	12	15	17	19	16	8
348	1	--1-111111111111	TGCAGGGTGCGCCTCTCTCTCTCTCTCTCTCTCTCCCACCCTCCGTCCCTCCCACTCCCTCTCTCTCCCTCTCTCTCTCTGTTTCTCTCTGCCCC	NA	NA	19	NA	9	5	11	13	13	5	7	6	7	4	13	5
349	1	1-11111111111111	TGCAGGCTGACTCCAGTCGTCAGTTGAACGACACATTGGTGGGCTGGCTTCCAGGTTAAGCGGGCGGATGTTAACAAGCGCCGTTAGGCGGGTCA	2	NA	9	4	13	6	10	5	7	13	9	10	17	11	12	4
350	1	--1-111111111111	TGCAGGGGGCAGCGGCGGTGGACGGGCGTCTGAAGAGGGGTGACCAGATTCTGTCAGTAAACGGAGAGAGTCTGGAGGGGGCCACCCACGAACTG	NA	NA	12	NA	13	10	12	18	25	17	8	15	22	9	10	7
351	1	--1-111111111111	TGCAGGACAAGGCACTAGCAGCTAGCCAGCCACAGGGAGTGATGAGTACTGTATTGTATATAATGAAAAGGGAAGCGGTCTGAATTCTTTCCAAA	NA	NA	12	NA	8	6	15	7	14	8	6	7	10	7	8	7
352	1	--11------------	TGCAGGGATGTCTCCCCCTCCTGTCTCCCCCTCAGCCAGGGGTGAGGCTGACATGGCAGGGCGAGTAGCGGGCAGTTTGGGGGGGGTAATGCGGT	NA	NA	18	9	NA	NA	NA	NA	NA	NA	NA	NA	NA	NA	NA	NA
353	1	--11-1----------	TGCAGGCCCACCTGTTGCTGTGTGTGTGTGTGTGTGTGTGTGTGTGTGTGTGTGTGTGTGTGTGTGTGTGTGTGTGTGTGTGTGTGTGTGTGTGT	NA	NA	5	6	NA	3	NA	NA	NA	NA	NA	NA	NA	NA	NA	NA
354	1	1111111-1-11111-	TGCAGGGGGGCTGGTGGCTGAGAGAAGAGTCAGCGTAGAACATGAGCACCTGCTGAAGATCAAACCCACCCGCTCTGCCCCCCAGCTGGCTGAGG	3	4	6	5	4	3	3	NA	4	NA	4	6	2	2	2	NA
355	1	11111----111----	TGCAGGTGCCGCCGTTGGCACAGGGACTCTGCACACATGGGTGGGCTGCGTTCTCCACATTCACCCCCAGAGCAAAGTCCTTGGTCAGTGGGATG	3	3	7	7	4	NA	NA	NA	NA	5	2	3	NA	NA	NA	NA
356	1	--11-1111-11-111	TGCAGGCCACTCTAATGCTCACCTCACCTCCCTCCCTCCCTGCCTCCCTCCCTCCCTCCCTGCCTCCCTGCCTCACATTGTGGATTAGCCCTGAA	NA	NA	7	6	NA	2	4	4	6	NA	5	5	NA	10	3	2
357	1	--11-1-1-----111	TGCAGGGTTGGATAGAGTACGGTAGTAAGTTTCCCCCCCCCCCGTCCATAGATGCTGATCTTTGGTCAGTTTAGCATTTCCGCTAGTAAAGCTGA	NA	NA	6	11	NA	1	NA	10	NA	NA	NA	NA	NA	5	4	8
358	1	--111--11---11-1	TGCAGGCACCCGGCCCACCACAAGGAGTCGCTAGAGTGCGATGAGCCAAGTAAAGCTCCCCCCCCCCGGCCAAACCCCTCCCCTAAACTGGATGA	NA	NA	8	5	4	NA	NA	8	10	NA	NA	NA	10	8	NA	7
359	1	--11--1-111-1--1	TGCAGGTGTCGCCCATCTCAGTGGGCTCCCGAGTGGTGCAGAGTGGTGCAGAGTGGTACAGCCTGGATTCGAACCAGGGTGTCTGTAGTGACGCC	NA	NA	7	5	NA	NA	8	NA	3	4	8	NA	3	NA	NA	2
360	1	--11-11--11-1-11	TGCAGGGTAGGGGCCCAGGCCCCTTCGCCTAAGACCCTCAGGGTCCTCTCTGACAAGACAATGAGAGAGAGAGAGATAAGGGGATTCAAGGGCCC	NA	NA	9	6	NA	3	7	NA	NA	2	5	NA	9	NA	6	4
361	1	--11--1111--1111	TGCAGGCGAGACGGCCCATCCCCCTCCTCTCTCTCTCTCTCTCTCTCTCGCTCTCTCCCTCCATCAATGCCCATTGTTCCTGTTTACCAGAATAC	NA	NA	6	7	NA	NA	5	4	12	5	NA	NA	8	10	9	2
362	1	--111111111111-1	TGCAGGAATCTGTAGACTGGTACAAGTCTAAGGTAGTCTGCACTTTATACCCTATTGTCACGTCCTGACCCTTGTAAGAGGTCATTTTCTATAGT	NA	NA	11	6	4	3	5	11	6	8	9	7	5	6	NA	5
363	1	1-11111-11-1----	TGCAGGATAAAAGAGGCTGAGAGTTAAGAGTGAGAGAGAGGTCTATCTTGGGATGTATTGCAGGATAAGGGAGTCAGAGAGAGAGGTCTATCTTG	2	NA	5	9	1	6	2	NA	2	2	NA	2	NA	NA	NA	NA
364	1	--11111-11-1-111	TGCAGGAGAGCGCTGGCCAAGTTGGGATCCTCCTGTTGGGCCGAGTCAAACCGGCCCACTAGAGAGGCGGGCTCTGGTGCCACCTCATGATCCAT	NA	NA	14	12	4	8	15	NA	10	10	NA	15	NA	8	5	9
365	1	-111-111111-1111	TGCAGGGGACCAGCCACCACCGGCCTGAGGTGGTGGCTGAAAGGAGGGGTTAATACGGTAGTAAGATGGAAGTTGTAACCGGTAACACACCTCGT	NA	3	5	6	NA	13	11	10	4	7	4	NA	16	7	6	5
366	1	--11-111111-1-11	TGCAGGGTCACTCCCCCCCCTCCCGTTTTCTCTCACTCTTTCTCCCTCCCTTTCTCTCACTCTCTCTCCCTTTCTCTCAGAAGGAAACAGGGGGT	NA	NA	22	15	NA	10	19	9	26	16	12	NA	15	NA	15	17
367	1	--1111-1-11-1-11	TGCAGGAGGCCTTTGGCCTTCTGGTAGGCAGTCATTGTAAATAAGAATTTGTTCTTAAAACTTCTTAGCCTCTATGGGCTAGGTGGGACGCTTGC	NA	NA	17	5	11	2	NA	8	NA	5	15	NA	8	NA	8	8
368	1	--111--11--11--1	TGCAGGCAAGGTCACATTGCTTCTTTGCGGCTCACCCCCCCCCCCTCTAAATCATGACTAAGGGAGATAGTGGGCCGTGCCCCATGAAAGGCCTC	NA	NA	7	7	10	NA	NA	10	15	NA	NA	5	5	NA	NA	4
369	1	--1111111111111-	TGCAGGGACACCACCCTTACCTTCGACCAGCTGGTGGACCAGCTGGTGGACCTGTCCACCCCCCCAGCACCACCGGTCCGATTCCCATGGAGCTG	NA	NA	11	5	10	2	13	8	15	6	4	5	9	12	12	NA
370	1	--1111111111111-	TGCAGGGTTGGATAGAGTACGGTAGTAAGTTTCCCCCCCCCCGTCCATAGATGCTGATCTTTGGTCAGTTTAGCATTTCCGCTAGTAAAGCTGAT	NA	NA	7	6	11	4	9	11	14	10	15	4	16	5	3	NA
371	1	--111-11111-1111	TGCAGGACAACGTGGATGCGTCCCAAACGGCACCCTTTTCCCTTTATAGTCCACTACTTTTGACCAGAGTAGAGCACTACTTAAGGAATAGGGTG	NA	NA	16	7	10	NA	17	14	9	6	9	NA	11	10	17	5
372	1	--111-1111111111	TGCAGGCCACCCCGTCACTGTTGGCAATCAGGCCCACCACTGCCGTGTCGGCCGCAAACTTGATGACCGAGCTGGAGGCGCGCGTGGCCACGCAG	NA	NA	10	5	14	NA	11	8	11	8	8	8	6	9	7	4
373	1	--111-1111111111	TGCAGGCTATTAAGGGTGAGCACATCAGCCAACACTCTCTCTTCCCTGACTGGCAGGTTGGCTTCCACCACCTTTTGGGTTTTTAGTTTGTTTTC	NA	NA	25	19	15	NA	29	22	30	17	23	17	19	15	20	11
374	1	--11111111111111	TGCAGGAGCCCCTCTAGAGCTCAGTCATGGTCAGAGCTCTAGAGGGGGTCCACAGAGAGGGGAGAGAGGCATCCCTGTATTCTCCTGTCATCCAG	NA	NA	8	11	12	4	23	23	26	9	7	14	17	20	23	13
375	1	--111-1111111111	TGCAGGAGTCAGTGCCGGGTCGGTGCCGCATGGCCTGCGTCACCTCCACCCCCGGCAGCCCCTCCGAGGCAAAGTCCCTGAAGATGAGGGCCGGT	NA	NA	20	15	17	NA	16	21	25	15	11	14	15	15	15	10
376	1	--111-1111111111	TGCAGGAGTTTTTTTTTGTTGTGATTTGAGTGGGAGGGTGAAAGGTCCTGACAGAGGGGCGTGTCTTGGTGGTGGTAAGGACACACCCAAGAAAC	NA	NA	16	22	20	NA	23	26	14	18	21	21	19	21	24	13
377	1	--111-1111111111	TGCAGGATTGAACAAAGGAAACAGTCGTCATGGATTTAAGAGCTCTCGTATTACTGTCCCCAACTCTCCAATCCCCCTCTCCTCCTCTCCCCCTC	NA	NA	14	11	18	NA	17	18	25	10	9	12	27	13	21	7
378	1	--11111111111111	TGCAGGCGGTTGTGTCAGTGATTAGGTAGGTTTATCAGAGACCTGCCTGGAGCTGGAGTTCAGCCCAACGAATGATTACGTAATCCTTGATTTCT	NA	NA	18	19	10	4	24	26	21	11	10	12	26	23	20	15
379	1	--1111111-1-111-	TGCAGGTCAGTACCGTGTGTGTGTGTGTGTGTGTGTGTGTGTGTGTGTGTGTGTGTGTGTGTGTGTGTGTGTGTGTGTGTGTGTGTGTGTGTGTG	NA	NA	11	7	5	6	15	17	19	NA	9	NA	19	16	11	NA
380	1	--1111111-111111	TGCAGGGTGAGACTGGGGCTGGGGCTGGAGCAAGGGTTGTCAGATCGGCAGAGTTTGCACTTTTACTTTACTTCAAAGTAAAAGTGCAAACTATT	NA	NA	19	12	15	11	21	24	23	NA	14	16	24	17	18	12
381	1	--1111111-111111	TGCAGGCTCATCCTGACATGAGCCTCATCCTGGCATGAGCCTACCAACTGAGCCACACGGTCCCGTGTGGCTCAGTTGGTAGAGCTTGGTGTTTG	NA	NA	15	15	15	14	19	18	23	NA	15	17	17	18	22	13
382	1	--1111111-111111	TGCAGGGAGACAGCAGAGCTGGTCCATGTCTGCTGGGTCTGTCATGGCCAGTTCGTACTATCAGGGCACAAGGCCAGACCCAGATAGTACGAACT	NA	NA	16	17	10	11	12	16	22	NA	18	14	13	20	24	9
383	1	--11111111111111	TGCAGGTGCAGCTGCAGCGACTGCCCCCATGTGTGGTGCAGTCGGTCATGCAGAGGGACGAGGAGTCGGATGACGAGTCTTCGCAGGAAGAGGAG	NA	NA	11	7	10	8	12	21	13	4	8	9	14	9	10	14
384	1	--11111111-1111-	TGCAGGGACACCCCCCTCTCCTCCACTTCCCTCTATCCCCTTCTTCTCTTCCTCTATCTCTTTCCTCTCCTCTTCTCCAACCTCCTCTCCTCCAA	NA	NA	12	6	8	6	12	12	13	7	NA	9	10	5	8	NA
385	1	--11111111-11111	TGCAGGACCCAGAGGAGAGGTTGGCCCAACCTGCTGCTTCCCTCTGCAGGACCCAGAGGAGAGGTTGGCCCAACCTGCAGCTTCCCTCTAACCAC	NA	NA	16	16	10	16	12	19	33	14	NA	24	28	23	23	13
386	1	--11111111-11111	TGCAGGGCCACCTGGGGGAACCAGAAGACGAACTGCAGCCCAGGCCCCTCGGCGCCCCCAGGGAGCCTCCAGTGGACTCACCCAGCAGAATAACC	NA	NA	10	10	14	6	12	13	8	13	NA	9	11	8	7	6
387	1	--111111111-1111	TGCAGGCGTCTGTGGAGGACAATCCTCCACAGGCCATCGACTGGGTCTCCATGAGGGCGAACCGGCACAAATACGAGGAGATGAAGTGGCAGGGG	NA	NA	12	6	13	8	20	23	27	13	16	NA	17	15	14	12
388	1	--111111111-1111	TGCAGGGCAGGCAGTGTGCCCCTGGTGGTGCGTTGGGCAGACCGCACCACCCTGTGGTTGCAGACGTGCAACCTGTGGTTGCAGACGGTGTTTTG	NA	NA	16	6	16	8	16	24	17	10	14	NA	14	12	12	11
389	1	--111111111-1111	TGCAGGGGGTCTCTCCAGCCTGGTTTATCCTGTGCCTCCTCCCAGGACCAGGCCTCCTGTGGGTCTCCCCAGCCTGGACTCACCAGGCTGGGGAG	NA	NA	18	8	11	15	11	17	10	6	17	NA	11	9	8	9
390	1	--111111111-1111	TGCAGGTTGGGCAGGCTCTGGCCTGCATATTGAGGAAGAAAAGACAGGAGGAAGAGAGGATGAAGGGGGGATGGAGGAGGGTGAAGGATGGAGGA	NA	NA	17	20	20	14	22	25	28	17	16	NA	17	21	18	10
391	1	--111111111-1111	TGCAGGTTGTCCAGCCGGATGGACAGGTCCACCAGCTGGTCCAACGTGAGGGTGGTGTATCGGCATGCCAACTCCCGACGGACGTCCTCGCGCAG	NA	NA	14	14	7	8	9	8	15	8	8	NA	12	9	8	8
392	1	--1111111111111-	TGCAGGCACCCGGCCCGGTGGGGCCAAGTAAAGCCCCACCGGCCAAACCATCCCCTAACCCGGACGACACTGGGCCAATTGTGCGCCGTCCTATG	NA	NA	10	12	12	7	21	23	26	6	7	17	24	16	8	NA
393	1	--11111111111111	TGCAGGATAAGATGGCTCCCTTGCATATTTAACACCAGTCCTCAGTTCAGATGAGAGAGTAAAGGGAGAAGGGAGGGGCGGTTTGGGAAGGAGTT	NA	NA	26	14	18	12	31	26	23	16	27	23	28	16	25	12
394	1	--11111111111111	TGCAGGCGGTCAGTGAGTCCGAGGTGCTAAAGGAGCTCCTTAAAAACTTCTTAAGGATCGGTGTCCCGCTAGCGGGACAACTTCAAGTGAAACTG	NA	NA	21	13	25	8	25	27	17	18	22	25	32	17	18	10
395	1	--11111111111111	TGCAGGCTGACCTCGGTTGTCAGTTGAATGGTTTATCCTCCAACACATTGATGTAGCATTGATGGCGGGTCATGTTTCGGGGGACGCATGACTCG	NA	NA	22	17	17	18	12	17	20	12	22	17	21	23	20	9
396	1	--11111111111111	TGCAGGGCCCAGGGAGGGCTCAGGGGCCGTCGCTCCCCAGTATTTTGTTTCCTGATTAGAATGCAGTGGCGGTCTTTGTCAACAGCGATGTCATT	NA	NA	23	15	15	10	20	23	20	24	18	21	24	21	25	7
397	1	--11111111111111	TGCAGGGGGGTTGGAGTTTCAAATGTCCAAATGGACCGGTGGGCCTCCCCTCTCAGCTGGGTCGTACCACTTAACGGCCCCCTCTCCGGCCCCGG	NA	NA	14	10	20	8	20	14	18	15	12	14	18	24	17	7
398	1	--11111111111111	TGCAGGAGCATCAAGGACTTCCTGTAGGATTTTGTCCATCCTACAGGATTGTGCAGGACACCTGCACAATTCCTTCACAAAGGGTCGAATTCCTA	NA	NA	25	7	14	9	8	14	12	17	16	21	11	13	16	6
399	1	--11111111111111	TGCAGGCTCATCCAGACATGGCCCTCCAGCATGACAATGCTGGAGGGCCATACTGCTCGTACTGCTCGTTCTGTGCGTGATTTCCTGCAAGACAG	NA	NA	16	8	11	8	20	19	17	16	12	19	25	21	18	9
400	1	1-11111111111111	TGCAGGCTCCCTGTGGTTCCCTGGCCGTGAACCACGATCACATCTAGCACAGTTAGGTTGTTCCTGGAATACAAGACAACACGCTGGGTCAGCTT	2	NA	12	11	12	6	15	17	29	9	9	16	20	16	15	12
401	1	--11111111111111	TGCAGGACAGTCTGGAAGCTAGACCTTCCGGCCGGAGACAAGAAGGTGGGGGCGGCCTCAGACACCATGCGTGCTGAGGAGGGAACACACCTGAT	NA	NA	21	9	19	10	22	17	20	9	7	16	23	18	28	13
402	1	--11111111111111	TGCAGGAGGAAGTTCTCCAGAGACGGGCTAGAGCAGGAGAGGAGCAGGGTGGCCAGGCCTTGGAGGTGGGCCTGGGAGAGGAGGACAGGAGAACC	NA	NA	18	11	12	10	15	16	19	9	10	11	7	18	14	7
403	1	1-11111111111111	TGCAGGATTGTCTGATACCAACTACCTGGCATGCTGGAGAAGTGTGCTCTTCACGGATGAATCCCGGTTTCAACTGTAGCAGGCATATGGCAGAC	2	NA	11	15	13	15	16	19	22	18	18	19	21	16	15	11
404	1	--11111111111111	TGCAGGCAAGTCTGAAATGCTCTTTGGCTTCTCAAAGAGCATTTCAGACTTGATTATGTTTGGGACAACTTTAACCAATGATTTAAAACTTTCTA	NA	NA	12	7	15	8	26	36	27	11	11	13	19	22	22	13
405	1	--11111111111111	TGCAGGCCTCCAGGAGACTGTGACGACGTCCAAAATGGCACCCTATTCCCTACATAGTGCCCTACTTTCGACCAGAGCCCTATGTGCCCTGGTCT	NA	NA	20	11	25	12	22	28	16	14	21	13	15	18	15	10
406	1	--11111111111111	TGCAGGCGAGACGGCCCATCCCCCTCCTCTCTCTCTCTCTCTCTCTCTCTCGCTCTCTCCCTCCATCAATGCCCATTGTTCCTGTTTACCAGAAT	NA	NA	13	8	8	9	18	18	17	6	9	7	17	17	13	9
407	1	--11111111111111	TGCAGGCGGTTGTCATTCTGATAGTTCAAGAGTTGATCACGAGGGAGCAGTTTGGTGTGATGGCACATTTCCTGGAAGGGCCTCCTGTTAAATCC	NA	NA	18	18	15	11	29	28	38	11	10	20	23	35	20	19
408	1	-111111111111111	TGCAGGCTACCCGTGTGTGCGTGAGTTACTAACGCACACACACACTTTAATAGAGGCATACACACACACACACAACTCAGAAAAGCCATTCTCAC	NA	4	11	5	12	12	16	14	16	9	11	16	15	21	8	12
409	1	--11111111111111	TGCAGGGAGAAGCAGAGGATGAGGGTAGAAGGGGAAGTTCTAGTGAATAATTTATCCCACTCGGCCCGGCTGGCTTCCATGGTGAAGCCAGGCAG	NA	NA	16	21	20	13	18	20	36	17	10	14	11	22	17	14
410	1	--11111111111111	TGCAGGGCTGCAGTGTGTGTAGGCTTTTGTTCTAGCTTAACAGATCCGGCCCCCGAATCCTAACTCGACTCAAGTTAGGATTCGGGGCCAATTGA	NA	NA	21	12	14	7	16	21	18	13	11	20	22	15	16	11
411	1	--11111111111111	TGCAGGGGCGGGTTTTTTCTTTGTTGGGAAGAAGGATGGGGGATTACGTCCCTGTATTAATTAACGGGGTTTAAATAACATTACCGTCAAGAACC	NA	NA	18	9	11	9	22	22	29	12	19	9	16	17	19	17
412	1	1-11111111111111	TGCAGGGGTGGGGTCAATTCCATTTCAGTTCAGTGAATTCAGGAAGTAAACTGAAACTTCCAATTCCAAAATGTCTCTATCTTCCTGTTTATATA	1	NA	14	8	14	12	23	26	22	13	12	13	19	12	19	11
413	1	--11111111111111	TGCAGGGTACAGGTGTGTTCAACCGGAACACACCTATTCTCAGAGCCACAGAGGCTCCAACAAGGGTTTCTTGGGTGACTAAAGGGCATTATAAA	NA	NA	16	7	8	7	21	14	21	8	8	14	24	15	17	9
414	1	--11111111111111	TGCAGGGTCATCTTTGATCTCTGATTAACCTCTATGGGCTAGGTGGGACGCTTGCGTCCCACCTACGTAACAGCCACTGCCAGCCTGTGGCGCGA	NA	NA	26	11	19	8	17	20	22	21	24	20	24	17	20	8
415	1	--11111111111111	TGCAGGGTTGCGTCCCAAATGGCACCCTATTCCCTACATAGTGATCAGAGCCATATGGGTTCTTGTCAAAAGTAGTGCACTAAATAGGGAATAGA	NA	NA	6	7	11	11	17	14	24	10	9	9	22	22	27	10
416	1	--11111111111111	TGCAGGTATTTACAACCGTCATAAAAATGGGAGAGAGAGAGGTGTGTGTCCGCTGTAGAGCGGACACACTGTAACCTGATCCTTCAGATCTGAAC	NA	NA	13	16	20	12	16	30	16	17	10	11	12	22	14	12
417	1	--11111111111111	TGCAGGTGGGATGCTAGCGTCCCACGTAGCCCATAGAAGTTAATGGTGCTCCGTGGGATGTTCAAAGTTTCAGATATTTTTTTACAAACCAACCC	NA	NA	12	9	13	7	20	23	22	8	11	11	25	23	21	13
418	1	--11111111111111	TGCAGGTGGGCACCCCCCCTCCCTTTTGAATGTGGGTCAAAAGGGAAATAAAAGTATTATCGGAGTTTTTATCCCCCCACCCCCTCCTTGCTTGC	NA	NA	9	13	10	7	17	14	12	13	11	17	18	20	12	11
419	1	--11111111111111	TGCAGGTTGATGGGAAGTTGACTCCCAGCCGGCTTGCCCAGGTGGGACGCTGGGTGGTGTCCCACCTGGGCGACTTTCCTTGTCTGTTCCCAAAT	NA	NA	46	40	25	25	49	40	35	26	33	23	49	40	32	33
420	1	-1------1---1--1	TGCAGGTCGAGAGGTGGCTGTGGGGCTAGAGGCGGGACCAGGTCCTGGAGGAAGGGTCTCCCGGTGAATCTGCTGTATCCCCACCTGTTGGTGGC	NA	23	NA	NA	NA	NA	NA	NA	3	NA	NA	NA	3	NA	NA	5
421	1	11-1-1--1-1---11	TGCAGGACAGTGTTAACTATGTTCTTCACTACCATAATGTTACTCAGGGGCCCTGCAGGTAATAGTGATCGTTGAATAAAAAGTCATTGCTAGTC	3	6	NA	1	NA	2	NA	NA	3	NA	2	NA	NA	NA	2	5
422	1	-1--11-----1--11	TGCAGGCCCAATTCCCGACGGACGTCCTCGCGCAGACCTCGCGCAGACCGAAAACTGTCCGAAAGCGACAGGTGAACTCCGCATAATGGTCCAAC	NA	8	NA	NA	3	4	NA	NA	NA	NA	NA	4	NA	NA	4	5
423	1	11--1-1--1111111	TGCAGGGTACAGTGTCAGTCTTGTAGATCCTGAAGGGTATAGTGTCAGTCCTGTAGGTCCTTCAGGGTGTAGTGTCAGTCCTGTAGGTCCTGCAG	2	8	NA	NA	2	NA	3	NA	NA	2	2	2	3	1	4	5
424	1	-1-------------1	TGCAGGTTGGTGGGTAGGACCTGCCTGTCTGCAGGTTGGTGGGTAGGACCTGCCTGTCTGCAGGTTGGTGGGTAGGACCTGCCTGTCTGCAGGTT	NA	24	NA	NA	NA	NA	NA	NA	NA	NA	NA	NA	NA	NA	NA	13
425	1	11---1111--1--1-	TGCAGGCAGGAGGGTGGCTGCTGACTGACTGACTCTACGACATGGCCTGAAGGCAGGAGGGTGGCTGCTGACTGACTGACTCTACGACATGGCCT	1	7	NA	NA	NA	3	3	3	2	NA	NA	3	NA	NA	5	NA
426	1	11---1---111-111	TGCAGGACTGACACTATACACTGCAAGACCTACAGGACTGACACTATACCCTTCAGGACCAACAGGACTGACACTATACCATGCAGGACCTACAG	1	10	NA	NA	NA	3	NA	NA	NA	2	1	1	NA	2	5	4
427	1	-1------------1-	TGCAGGCACAGGCACAGGTGCGCACACACACACACACACACACACACACACACACACACACACACACACACACACCACTCTCTCTGTCTCAGTAA	NA	8	NA	NA	NA	NA	NA	NA	NA	NA	NA	NA	NA	NA	10	NA
428	1	11-----111-1--1-	TGCAGGGAGCATAAGCTTTCCTGAATAACTGGGCCTGCAGGGAGCATAAGCTTTCCTGAATAACTGGGCCTGCTGGGATCATAGAACTACAATTG	3	6	NA	NA	NA	NA	NA	3	2	4	NA	4	NA	NA	11	NA
429	1	-1-----1--1-1-1-	TGCAGGGAGTGATACCTGTAGGGAGTGATACCGCAGGGAGTGATACCTGTAGGGAGTGATACCTGTAGGGAGTGATACCTGTAGGGAGTGATACC	NA	10	NA	NA	NA	NA	NA	4	NA	NA	2	NA	4	NA	5	NA
430	1	111-1111111--11-	TGCAGGGTCAGAGTGTGTGTGTGTGTGTGTGTGCCTGTGTGTGCGTGACTGCATGCGAATGTGCATTTGTGTGTGTGTGCATGCTTGCGTGTGTG	2	5	3	NA	1	3	3	3	4	4	3	NA	NA	2	5	NA
431	1	-1-1---1-----11-	TGCAGGTAGAAAATATCCTGATTTAAAAAAAAAAAAAAATCAGATAAATCACATTGGCTATGCATGGCCTGTCTGCAAGGAACTTGAAACATTGT	NA	6	NA	2	NA	NA	NA	2	NA	NA	NA	NA	NA	2	5	NA
432	1	-1-----------1--	TGCAGGAAAACATTACAGGTAGTTGTCAGGGAAAGAGATTGGCAGGATAATGTATTATATGGAGGGGGTGGAGGTGGGGGTCTCTCACTGTAGCC	NA	13	NA	NA	NA	NA	NA	NA	NA	NA	NA	NA	NA	5	NA	NA
433	1	-1-----------1--	TGCAGGGAACCGTGAGTACCCGACCCCATGCAGCACTCTACTGTGAGGTGGAAATATAGAAAGATATGGCTGGGTTCCTCTCCCCTTCTTTTCTG	NA	43	NA	NA	NA	NA	NA	NA	NA	NA	NA	NA	NA	11	NA	NA
434	1	111-1111111--111	TGCAGGAATATGAAAATCCTTCAGGTTTTGGGTCCTCTAGGAATTGTCATGTTTGTGCAGGATTTTCTAAACTTTTGCAGGACATGCTGCCACCT	3	14	4	NA	4	2	3	3	2	3	3	NA	NA	5	4	4
435	1	-1----1--1---1--	TGCAGGGCACGCACTGCACACACACACACACACACACACACACACACACACACACACACACACACACGAGAAATGTAGAAGGAGCTAATGAAAAT	NA	18	NA	NA	NA	NA	3	NA	NA	3	NA	NA	NA	8	NA	NA
436	1	-1-----------1--	TGCAGGGTCTCTGCTTCACCTAGCGCTGTGATCCTGACAACTTTACTGTCCCCTCTGCAGCTTTATGGCTGTTTTCCACTGGCTGTTTATGGGTT	NA	47	NA	NA	NA	NA	NA	NA	NA	NA	NA	NA	NA	10	NA	NA
437	1	-1-----------1--	TGCAGGTAAGCTGCCTACAAGTGATATGACAGATTTTTTTTTTTTTTTTTGTATGAATAGATGAAATAATTGATTAACTTCAAAGAGTAGTAGGT	NA	11	NA	NA	NA	NA	NA	NA	NA	NA	NA	NA	NA	7	NA	NA
438	1	-1--11-----1-11-	TGCAGGATGAGAGAAAGGGAGGGACTGGCAGAGAGAGAGAGAGAGAGAGAGAGAGAGAGAGCAGGCCCTTCTCTCTGAAGTGCATGTCATGTAGG	NA	11	NA	NA	3	3	NA	NA	NA	NA	NA	3	NA	9	7	NA
439	1	-11----11---1---	TGCAGGATTGTCTGGGGGGGGGGCTGAGTAGTATTTCTGTCTGTAATAAAGACCTTTTGTGGTGAAAAACTCATTCTGATTGGCTGGGCCTGGCT	NA	11	4	NA	NA	NA	NA	2	3	NA	NA	NA	6	NA	NA	NA
440	1	11-1111-1---1111	TGCAGGCCTGAGTAACATTATGGTAGTGAAGAACATAGTTAACACTGTCCTGCAGGCTCATCCTGACATGACCCTCCAGCATGACAATGCCACCA	3	9	NA	3	3	3	4	NA	3	NA	NA	NA	5	3	1	2
441	1	-1----------1---	TGCAGGTAACCTATTCTACAGAGAGGAACGGCAGGTAACCTATTCTACAGAGAGGAACGGCAGGGAAACTATTCTACAGAGAGGGAAGGGAGGGG	NA	56	NA	NA	NA	NA	NA	NA	NA	NA	NA	NA	31	NA	NA	NA
442	1	-1--1-------1---	TGCAGCACTCACCTTTGATGATCTTCATCAGATGACAACCCTAGGACATTATGTTATACAATACATGCATGTTTTGTTCAATCAAGTTCATATTT	NA	5	NA	NA	1	NA	NA	NA	NA	NA	NA	NA	5	NA	NA	NA
443	1	-1----11-1-111-1	TGCAGGAAGGGCTATGCTGGGCGTGTCTCAGCCCATCTCTGCCCTTCCCCCCCTGGGTGCCAGTGCTTACGGGGGGGGAAAGAGATGCCATACCT	NA	13	NA	NA	NA	NA	3	3	NA	2	NA	2	7	2	NA	2
444	1	-1--1-------1--1	TGCAGGACATGTTGCAGTGACGAAAAAAAAAAAAACTGAGTGATTATCTATTAAAATCTGCATTTTATTGTGTAAACTATCCCTTCAATATGATA	NA	13	NA	NA	3	NA	NA	NA	NA	NA	NA	NA	6	NA	NA	3
445	1	-1----------1---	TGCAGGACGAGGTGACTCTGGAGATCAATGGAGAACTCTGGAAATAGGCTGCTCCCTATAAGGATGGGGGGGGGGGCCAGCCGTGTGTGTGATAG	NA	50	NA	NA	NA	NA	NA	NA	NA	NA	NA	NA	17	NA	NA	NA
446	1	-1-1--1-11--1111	TGCAGGCAGCTCAAGTCTGGCCCGTCTCTCTCTCTCTCTCTCTCTCTCTCTCTGTCCTCTCTCCCTCGCCTTCTTCTGCCCGTCTCTCTCTCTCT	NA	28	NA	3	NA	NA	2	NA	4	3	NA	NA	6	3	3	2
447	1	-1--11111---11--	TGCAGGCCAATGTAGGTCAAACGGCCATGGAAACGTTAACATTCTTAAGGGGGGGGGGTGTGAAACTGCAGGGTCGTGTTCATTAGGGCACACCA	NA	6	NA	NA	2	4	3	3	4	NA	NA	NA	5	4	NA	NA
448	1	-1-1-1--111-1-11	TGCAGGCCATGTCGTAGAGTCAGTCAGTCAGCAGCCACCCTCCTGCCTTCAGGCCATGTCGTAGAGTCAGTCAGTCAGCAGCCACCCTCCTGCCT	NA	5	NA	3	NA	2	NA	NA	2	3	3	NA	5	NA	4	2
449	1	-1-1--11---11---	TGCAGGCGACACACACACACACACACACAGCAGTATCAGATAGATGTGTATCAGATAGATGTGTGTCTACTCTAGGTGACACATACCCATCTTTC	NA	6	NA	2	NA	NA	2	2	NA	NA	NA	2	6	NA	NA	NA
450	1	111111-1111-1111	TGCAGGCGATCAGCGGGGCAGCCCGAGCATAGCACTCCTGCTCCATCTGCGTGGCCCTACAGGCCAGATGAGCTCAACCCTGGCTGGCTGTCTCC	4	7	2	2	2	3	NA	2	2	2	3	NA	7	3	2	1
451	1	11--1--1-11-1-11	TGCAGGGACTGACACACACACACACACACGCACACACACGCACACACACACACACACACACACACACACACACACACACACACACACACACACAC	2	5	NA	NA	3	NA	NA	3	NA	2	2	NA	5	NA	4	3
452	1	-1-------1-111-1	TGCAGGGCTGGGGGAGGAAGAGAGGAGAGTTAGCCTTGGTGGGGACTGATCCAACAACACCTGCAGGCTCATCCTGACATGACCCTCCAGCATGA	NA	10	NA	NA	NA	NA	NA	NA	NA	2	NA	4	5	3	NA	3
453	1	-11-1--111-1111-	TGCAGGGGGAGTTAGGCCAGGCAGTGAGATACAGGAAACCCAGGCATGCCAACATCAGACCCCTGCAGGGGAGGCAGGCCAGGCAGTGAGATACA	NA	9	3	NA	2	NA	NA	2	1	2	NA	1	6	1	2	NA
454	1	-1----1-----1---	TGCAGGTAAATATCCTGATAAAAAAAAAAAAAAAATCCTATAAGTCACATTGGCTACACATGGCCTGTCTGCAATGAATTTGTAACATTTGTATT	NA	11	NA	NA	NA	NA	2	NA	NA	NA	NA	NA	14	NA	NA	NA
455	1	-1-1----11--1---	TGCAGGTAAGTGAGAGTGTGTGTGTGTGTGTGTGTGTGTGTGTGTGTGTGTGTGTGTGTGTTCCACCACTGTGATCAGACCCTGGCAGAGGAGCA	NA	17	NA	4	NA	NA	NA	NA	4	3	NA	NA	7	NA	NA	NA
456	1	11-1-1111-1-111-	TGCAGGTACACCATACAGTACTGTTCATTATTATCTGGTAGGGATGCTGTAACCCTGGTTACTATAACCTGCAGGCAGAGGAGGGTCGTTAGTGA	4	5	NA	1	NA	3	2	3	4	NA	3	NA	5	3	3	NA
457	1	11-1111-11-11111	TGCAGGTCGCCTACACAGAGGTGCAGCGCCTCCTACTGGTCAAACAGCAGGTACTACGCCCGGAATGCTCACTACATCTACCTGGGTTGTGATCA	2	5	NA	4	4	3	2	NA	2	3	NA	2	5	1	1	2
458	1	-1-----11--11-1-	TGCAGGTGGTGGGATAATGTATTAGTGTATGAGAGTGCAGGCACACACACACACACACACAGACGGATGAGCGTGCACAGGGTGCCATCAGGCCG	NA	8	NA	NA	NA	NA	NA	3	3	NA	NA	2	5	NA	1	NA
459	1	11-1--1-11--1---	TGCAGGTTATAGTAACCAGGGTTACAGCATCCCTACCAGATAATAATGAACAGTACTGTATGGTGTACCTGCAGGATACAGTGTAACGTTACATA	2	6	NA	2	NA	NA	1	NA	3	1	NA	NA	5	NA	NA	NA
460	1	-11---1-1---1--1	TGCAGGTTTATCTGGTTGAGACTGCCCTGCCCTGCAGGAAGGGTACCACATGAGGGAGGAGGATGTCTTCCCTGTAACGCACAGCGTTGAGATTG	NA	6	3	NA	NA	NA	2	NA	2	NA	NA	NA	5	NA	NA	2
461	1	-1-1---111-111--	TGCAGGCTGCCCACCCTGCCTGGTGAGAGGTGGCTGGGGGGTGGAGGGGAGGGGTGGTGTGTGTGTGTGTGCACGTTATATGCGCTTTTGCACAT	NA	6	NA	4	NA	NA	NA	2	4	3	NA	3	5	6	NA	NA
462	1	-1--1------11-11	TGCAGGAGGATTCATTATGGAAGACTATTAAACCACCTGCTGGAGGATTCATTATGGAACACTATTAAACCACCTGCTGGAGGATTCATTATGGA	NA	7	NA	NA	2	NA	NA	NA	NA	NA	NA	5	1	NA	2	3
463	1	-1---------1----	TGCAGGCTTCTCCCTGTGGGCCTGATGATGTTGGTAGTGGCTGGGGGTCTCTTCAGGCCGGGGGTTGCAGGGGGTACGGGGGGGGGCCCGGGGGG	NA	48	NA	NA	NA	NA	NA	NA	NA	NA	NA	7	NA	NA	NA	NA
464	1	-1---------1----	TGCAGGTTGGAGACGGGCTCTGGGGAGGCGGCCAGGGCGGCCGTGGCCATGGTGCGGTTGAGGAGGGGGTTGGGGGGGTTACTGCTGGGGGGGGG	NA	15	NA	NA	NA	NA	NA	NA	NA	NA	NA	5	NA	NA	NA	NA
465	1	11-----1-1-1-1--	TGCAGGAAGAATGGAAGGTTTCTTATTATCTGTCACACACACACACAAACACACACACACACACTAGCAATATCATTAAAGTACAATGTAAGTTG	4	5	NA	NA	NA	NA	NA	3	NA	2	NA	5	NA	2	NA	NA
466	1	-11--------1-11-	TGCAGGAGGAACCGCCCCTGCACTGCAGATGGGCCGTGACCCCCCCCCTTAACTTCTCTAGGGCCAGTGGGACGATTTCCCACCTACGTAACAGC	NA	6	2	NA	NA	NA	NA	NA	NA	NA	NA	8	NA	3	2	NA
467	1	11--11--1-11111-	TGCAGGAGTCTGGTCAGAGTTCCTGACGTAACGTACTGGTCTTACACAGAACCCTGCAGGAAGGGTACCACATGAGGGAGGAGGATGTCTTCCCT	3	7	NA	NA	2	3	NA	NA	4	NA	2	5	3	2	1	NA
468	1	11-1111111-11-1-	TGCAGGCAGCTTCCTTATTGCAGAAGAGAGATTGCGACAATGTGTTGGAGGACCTTAAAAGGTCTAATTGTGTGACTGAGGATATGTCCTGCAGG	4	7	NA	1	3	2	1	2	4	4	NA	6	3	NA	4	NA
469	1	111-1---11-11--1	TGCAGGCAGGGCAGGGGAGGGAGATGTATAAGATAGACGTCCTGGACTAGGGGCCTGCAGAAGGGCAGGGAAGGGAGATGTATAAGATAGACCTC	4	5	2	NA	2	NA	NA	NA	3	2	NA	5	3	NA	NA	2
470	1	11-------1-11111	TGCAGGCAGTCTCCTGCTGGGGGTGTATTGGAGCCTCTCTGCTCCTTTTAGTCAGTCTCCTGCTGGAGGTGTATTGGAGCCTCTCTGCTCCCTGC	2	7	NA	NA	NA	NA	NA	NA	NA	3	NA	5	2	4	3	4
471	1	11-------111-111	TGCAGGCCGTGTGTGTGTGTCTGTGTGTTTGTGTGTGAGGGAGGGAGGGAGGGAGCAGTGTAGTAGCTCATCACAGAGATGTGCTCATTTTGTTC	3	9	NA	NA	NA	NA	NA	NA	NA	3	4	7	NA	3	2	4
472	1	1111-1--11111--1	TGCAGGGCCCATCTAGGGTTTATTGATCCATCCCTACAGGTCCCATCTAGGGTTTACTGATCCATACCTACAGGTCCCATCTAGGGTTTACTGAT	3	6	3	2	NA	2	NA	NA	4	3	3	6	3	NA	NA	2
473	1	-1---------11-1-	TGCAGGGGACGTGCTGTCCACTGGTCTCTGCAGAGACGTGCTGTCCACTGGTCTCTGCAGGGGATGTGCTGTCCACTGGTCCCTGCAGGGGATGT	NA	8	NA	NA	NA	NA	NA	NA	NA	NA	NA	5	1	NA	2	NA
474	1	-1-11-1111111111	TGCAGGGTGTGGACGAACCCCGGGGGTTTCAACATGTAGAATAACCTGCCGGGTGTGGACGAACCACGGGGTTTCAACGGTGTAGAATCACCTGC	NA	9	NA	2	2	NA	4	2	1	4	2	5	2	4	1	2
475	1	111-----1111--1-	TGCAGGTATGTGTGTGTTGGTGTGTGTGTGTGTGTCTCTCAGAGACACCGATCCTCAGCCCTGTCTGTGCTAGCAAATAAATATAATCAAGCCTC	2	6	2	NA	NA	NA	NA	NA	2	2	2	5	NA	NA	4	NA
476	1	-1----1-11111---	TGCATGCATTGTCTAACATAATGTCCTAGGAGTGTCATCTGATGGAGATTGTAAAAGGTTAGTGCATCATTTTAGCTGGTTTTATGGTTTTGGTG	NA	8	NA	NA	NA	NA	3	NA	2	4	3	8	3	NA	NA	NA
477	1	-11111---111--11	TGCAGGAGCCACACAAACATCATGCTACAGTGTTTCCCCTAGCTGTACCCGCAGGGGCCACACACAAACATCATGCTACAGTGTTTCCCCTAGCT	NA	11	2	4	1	1	NA	NA	NA	3	2	5	NA	NA	6	2
478	1	11-11---1--1111-	TGCAGGGAGAGAGAGAGATAGCGAGAGACCCTTCATTACAGATCACCCTGGACAGGACGTCCTGCAGAGAGAGAGAGAGAGACCCTTCATTACAG	3	6	NA	1	2	NA	NA	NA	3	NA	NA	5	2	3	5	NA
479	1	-1---------1--11	TGCAGGTAGGGAACAGCAGACACTGGGTCATCCTGCAGGAAGGGTACCACATGAGGGAGGAGGATGTCTTCCCTGTAACGCACAGCGTTGAGATT	NA	7	NA	NA	NA	NA	NA	NA	NA	NA	NA	6	NA	NA	6	2
480	1	-1----1-1--1-11-	TGCAGGGAGCCAGAGTTGGCTAAAGGGAAATTGATAACGGTAGACAATTGTTAAAACGTCAAAAATATACATAAAAAAATACATATACAAACATA	NA	6	NA	NA	NA	NA	3	NA	3	NA	NA	7	NA	5	2	NA
481	1	-11--------111--	TGCAGGGTACTGGGCCGCAGCAGACGGGGAGGTGGGGGAGAGGCCAGGGCCAGCCGGGTGGACATGTCCCCGGTCTAGGATGACCAGGCGGGACA	NA	8	4	NA	NA	NA	NA	NA	NA	NA	NA	5	1	7	NA	NA
482	1	-1-------111-11-	TGCAGGTCAGGGGAGAGGGCTTTTTAAAATACATCACTGGCTCTCTCTCTCTCTCTCTCTCTCTCTCTTTGTCTCTCTAGGTGTCGGGGGTGGAC	NA	9	NA	NA	NA	NA	NA	NA	NA	3	3	8	NA	5	5	NA
483	1	111-1--1-11111--	TGCAGGCCGCCGAGTCCACCATCACTTATCTTACAGCCTGCAACCTGGACAGAAACAGCCAGGGTGGAGTACTAGGCTCTGGGTCCCCTGGTTCA	4	8	4	NA	4	NA	NA	2	NA	2	2	5	5	3	NA	NA
484	1	111---1111111111	TGCAGGTGTCTGCTCATTCTGTAGCCGGTGCTGAAATGCCGGCGCTGGTAAATTTACTGCCTCTGGCTGCAACGGCCATGTTTCAGAATGACGGC	4	11	2	NA	NA	NA	2	2	4	2	4	6	8	4	4	3
485	1	-1-1--1--1111-1-	TGCAGGCATGCTACGCTGCAGGCATGCTACGCTGCAGGCATGCTACGCTGCAGGCATGCCGGGCTCCAGTATCCCGTAGCCCCCAGAGGGTTAAC	NA	13	NA	4	NA	NA	4	NA	NA	4	5	3	2	NA	4	NA
486	1	-1--------11----	TGCAGGGACACGTCAGTACAGTTGAGTACCGAGTCACTGGAGGAGCCGTGACAGGGGCCAGAGCTGGAGTCACTGGCCGGCCCATCAGCCAGGTA	NA	7	NA	NA	NA	NA	NA	NA	NA	NA	5	2	NA	NA	NA	NA
487	1	111111-111111111	TGCAGGAAAGGGCAGTCTCAACCAGATAAACCGGCAGGGCAGGGCAGTCTCAACCAGATAAACCTGTAGGGCAGGGCAGTCTCAACCAGATAAAC	4	8	3	4	1	3	NA	2	3	3	6	3	3	2	1	2
488	1	-1-1--11-11-1---	TGCAGGAAGAAACTTTGTAGCGGGGCAAGGGAAGAAGAGGGAGAAACATCGGGGATAGTAGTCGCATTAGAAGGGGTAGGAGATGAGGAAATGTT	NA	19	NA	3	NA	NA	3	4	NA	4	6	NA	4	NA	NA	NA
489	1	111111-111111--1	TGCAGGATTTTGTCAATCCTTCAGGATTGTCCCTGATGCTCCTGTAGGAATTCTGCAAGAGTATGACTTGTCTTGCAGAAATGTAAGAAAATCTT	3	11	1	3	3	3	NA	1	4	4	5	4	2	NA	NA	2
490	1	-1------111--111	TGCAGGCCAACTCCCAACGGACATCCTCGCGCAGGCTGCAGCGGTAGTGGTTGCTAAGGGCCCTGGCGTTCCATCCCGCACCTGCGGCCAGGGGT	NA	10	NA	NA	NA	NA	NA	NA	2	2	6	NA	NA	2	2	2
491	1	11--1-111-11111-	TGCAGGCCCTCTCCTTCAACGGCGTGCCCTACCTGGACCAGTGTAAGAACGGAGACATCTCCTACTGCGAACTCAACGCCCGCTTCGGCATGCGC	3	10	NA	NA	3	NA	2	2	3	NA	5	2	2	4	3	NA
492	1	-1-1------1--1--	TGCAGGCGGTGATGGGCTGTGAGGACTGTGTGTCGGCCCTGCTGGAGCACGGTGCTTCGGCTCTGTGCAGGGATTTCCGGGGGCGCACCCCCCTG	NA	6	NA	1	NA	NA	NA	NA	NA	NA	5	NA	NA	2	NA	NA
493	1	11---1----1-1-11	TGCAGGCTCAGAGCTATCAGATATAAAGCCCTACAGGCTCAGAGCTATCAGATATAAAGCCCCAGAAGGCTCAGAGCTATCAGATATAAAGCCCT	3	5	NA	NA	NA	2	NA	NA	NA	NA	6	NA	1	NA	4	2
494	1	-1--11--1-11111-	TGCAGGGCGGAATACATATGTCAGGGCTACAGGGCAGCATACCCCCCTACAGGGTGGACTACAGATGTCAGGGCTACAGAGCAGCATACCCCCCT	NA	10	NA	NA	2	2	NA	NA	1	NA	5	2	2	2	4	NA
495	1	11----11--1---11	TGCAGGGGGTTCTGGGATGGCGGCGTGGTTCAGTGAGTCTCTAACCACTAGACTACCCTGCAGGGGGTTCTGGGATGGCGGTTCAGTGAGTCTCT	3	6	NA	NA	NA	NA	1	3	NA	NA	5	NA	NA	NA	2	1
496	1	-1--------1-----	TGCAGGTAGGGGTGTCTGGCTGGCTGGCTGGCTGTCTGTCTGGCTGGCTGGCTGGCTGGCTGGCTGGCTGGCTGTCTGTCTGTCTGTCTGTCTGT	NA	7	NA	NA	NA	NA	NA	NA	NA	NA	6	NA	NA	NA	NA	NA
497	1	-11---1-1-11----	TGCAGGTGAGTTGTATCTGCTCTGGGGCGTGGTTCTGTCTGTCCAGGTGAGTTGTATCTGCTCTGGGGCGTGGTTCTGTCTGTCCAGGTGAGTTG	NA	10	4	NA	NA	NA	3	NA	4	NA	6	3	NA	NA	NA	NA
498	1	111111-1111-111-	TGCAGGTGGTTAGAAATAGTAACTAGTCATGTTGCTAGAACCAGCTTGCAGGTGGTTAGTAATAGTAACTAGTCATGTTGCTAGAACCAGCCTGC	3	8	2	4	2	3	NA	3	4	2	6	NA	4	3	4	NA
499	1	-1--1-1---1---11	TGCAGGTGTTGTTGGATCAGTCCCCACCAAGGCTAACTCTCCTCTCTTCCTCCCCCAGCCCTGCAGGAAGGGTACCACATGAGGGAGGAGGATGT	NA	6	NA	NA	2	NA	2	NA	NA	NA	5	NA	NA	NA	2	2
500	1	-1--------1-----	TGCAGGTTACTGGCCCATAGCTTTAACCGCTAGCCTACCTGCTAAATACTGGCCCATAGCTTTAATGGCTAGGCTACCTGCTAGTTACTGGCCCA	NA	7	NA	NA	NA	NA	NA	NA	NA	NA	5	NA	NA	NA	NA	NA
501	1	111-1-11-1111-11	TGCAGGATTCCACTGATGCGCATGATGGATTAAGGGTCAGGGCTAGTGTTAATGTTCGGGTCAGAGTTGTTGTTTACCTAGAGGATGTTGCCAGG	3	8	3	NA	3	NA	4	4	NA	3	7	3	3	NA	2	5
502	1	1111-1--1-1--111	TGCAGGCCCAGAAACATGAAGCGGAGCAGGAGAAGATGACCATCAGAGATGAGCTCGTCCGATTGGAGCAGGACAGGCTAGAGTTGGACTCCGCC	3	5	3	4	NA	2	NA	NA	2	NA	5	NA	NA	2	5	4
503	1	-1-1----111-1-11	TGCAGGCTGGGCCCGACCAACAGCAGGGACCAGGGTAAGCCTGCAGCCTGGACCCCGACCAACATCAGGGACCAGGGTAAGCCTGCAGCCTGGAC	NA	7	NA	4	NA	NA	NA	NA	2	4	5	NA	2	NA	5	3
504	1	111-1-1--11111-1	TGCAGGAGAGTGCACGCATTGCCCGCGGTGACGTGTCGGACCTTGCCAAACTGGACATCACCACTTTCGACGCCCTCGTCATCCCAGGTAAGCGT	3	6	4	NA	3	NA	4	NA	NA	4	7	3	2	6	NA	2
505	1	-1--1--11-11-1--	TGCAGGATCGTCAGAGAAAGGGGGGGGGAGGGTGCGGAGGAGTCATTCTGTCTGTAATAAAGCCCTTTTGTAGGGAAAACCCTGATTGGCTGGGC	NA	6	NA	NA	2	NA	NA	2	2	NA	5	1	NA	5	NA	NA
506	1	-1--1-1-1-1--1--	TGCAGGATTTCCCTTGGTTTTGGTAAATACTGGGTGTGGAAGTTGGGGGTTGTTGATGAGGGAAATATGTTCTAATGGTAGTAATCCAATTAATT	NA	6	NA	NA	3	NA	2	NA	1	NA	6	NA	NA	5	NA	NA
507	1	111-------1--11-	TGCAGGGACGGGGGCTGGGATATATATATATATATATATATATACTGCTCAAAAAAATAAAGGGATCACTAAAATAACACATCCTAGATCTGAAT	4	5	2	NA	NA	NA	NA	NA	NA	NA	6	NA	NA	6	4	NA
508	1	1111-11-1-111111	TGCAGGTAGGTTTTGGTGGGTAAGATGTCTATTTCACCAGCCAACTGCAGGTAGGTTTTGGTGGGTAAGATGTCTATTTCACCAGCCACCTGCAG	2	10	2	3	NA	4	3	NA	2	NA	6	2	5	2	2	7
509	1	-1--------111111	TGCAGGCTGTAGTTTTGTTCTGTCTGGCGCGCTCCGTACACCTGTGTTAATTAGCTGTCTGGCGCGCTCCGTACACCTGTGTTAATTAGCTGTCT	NA	17	NA	NA	NA	NA	NA	NA	NA	NA	7	4	8	10	3	4
510	1	-1111---11111---	TGCAGGACTGGAGTTGAGTGTTGTTGAGGAGAGGCAGATCAAAGATACTGTGTTGTGTGTGTGTGTGTGTGTGTGTGTGTTCTATGTGTCTGTGA	NA	20	2	4	2	NA	NA	NA	4	4	5	5	3	NA	NA	NA
511	1	-11-------1111--	TGCAGGCAGTCACTGAGTCCGAAGTGAAAAAAAAGGAGCTCCTTAAACGTGCCCCCCCCCCCAAAAAAAACATCTGAGTCAGATGGTTTAGACCC	NA	26	4	NA	NA	NA	NA	NA	NA	NA	10	5	7	3	NA	NA
512	1	-1-11---1-11111-	TGCAGGCCCTAGTCTACCTGCAGCCCCTAGTCTACCTGCCTCTAGTCTACCGCCCCTAGTCTACCTGTCTCTAGTCTACCGCCCCTAGTCTACCT	NA	20	NA	2	4	NA	NA	NA	4	NA	5	6	11	6	12	NA
513	1	-11-1-11111111--	TGCAGGGAGCAGGAGCGGGACCCCTGGGCTAGGCCCCCCTGACGGGTGGTGCCCGGGCTCGGCCTCGGGGTTCGACGCCATGCCTCGGGCTCAGG	NA	6	4	NA	1	NA	3	2	3	6	1	2	3	2	NA	NA
514	1	-1-------1------	TGCAGGTCCTCCCTGTAGTTCCCCCGCCACACACACACACACACACACACACACACACACACACACACACACACACACACACACTCCAGCTCCCC	NA	9	NA	NA	NA	NA	NA	NA	NA	9	NA	NA	NA	NA	NA	NA
515	1	-1-1-11--1----1-	TGCAGGAAAAAAGTGTCCTCCTCTCCTCAGAAATAAGGTTTTGGATTCACTTCAGACCACCCTGCCCAAAGCCCTCGTCCCATCTGGTGTCTCAC	NA	19	NA	4	NA	4	3	NA	NA	5	NA	NA	NA	NA	1	NA
516	1	111111--111-1-1-	TGCAGGAAAAGTCCCTGATGCTCCTGTAGGACTCCTACAGAAGTATGACTTACCTGCAGAAATGTTGAAAATCATGCACAAACATGGCAATTCCT	4	12	2	2	4	4	NA	NA	2	5	4	NA	3	NA	2	NA
517	1	111-1111111-1111	TGCAGGAGGCTGCTAGAGAGGTGGTCTCTTCACTGTAAACATGGGTCTCTCTCTGTCCCTCTGGGTCCTCTGCTGTTAAACAGACCTGGTGGGGC	3	11	4	NA	1	3	4	1	3	7	3	NA	4	1	4	3
518	1	11--11-111---1-1	TGCAGGATGGATACTGAGTGGGAGGACACACACACACACACGCACACACACACACACACACGAAAATGCAGACACACACAGACGCATAAGTGGAC	2	12	NA	NA	2	2	NA	3	3	5	NA	NA	NA	1	NA	3
519	1	1111111111-11111	TGCAGGATTCACACAGGAATTGTCCTACAGGAAAGCCCCGGAAATCCTGCCCCGGAAATCCTGCCCCGAAAATCCTGTAGAATATCCAGCAGGAC	2	7	4	4	3	2	3	3	4	5	NA	4	2	2	3	2
520	1	-1--111111-111--	TGCAGGCAGGGCAGGGGAGGGAGATGTTTAAGATAGACCTCCTGGACTAGGGGACTGCAGGCAGGGGAGGGGAGGGAGATGTATAAGATAGACCT	NA	7	NA	NA	2	4	2	1	2	5	NA	2	2	2	NA	NA
521	1	-111--1111-1----	TGCAGGCCAACTCCCGACGGACGTCCTCGCTCAGGGCCCTGGCGTTCCATCCCGCTCCGGCGGCCAGGGTCCGAACTCCTGGGCGCTCCTCGTCC	NA	7	3	2	NA	NA	2	4	2	5	NA	3	NA	NA	NA	NA
522	1	-1-------1------	TGCAGGGACCACACACACACACACACACACACCACACCACACCACACCACACCACACCACACCACACACACCACACCACACCACACACACACACA	NA	16	NA	NA	NA	NA	NA	NA	NA	9	NA	NA	NA	NA	NA	NA
523	1	11----1-11-1-1-1	TGCAGGGCCAGTGACTAAGTAGAAATCCCATCCCTGTTAGACTCCCTGCAGGGCCAGTGACTAAGTAGTTCAGATGAATCGAGAGGATAGGTGCT	2	10	NA	NA	NA	NA	2	NA	2	5	NA	3	NA	2	NA	4
524	1	-1-------1------	TGCAGGGGTCACAACACACACACACATACACACACACACACACACACACACACACACACACACACACACACACACACACACACCATTAAAACTCT	NA	36	NA	NA	NA	NA	NA	NA	NA	9	NA	NA	NA	NA	NA	NA
525	1	-11-1-11111111-1	TGCAGGTACACCATACAGTACTGTTCATTATTATTATCTGGTAGGGATGCTGTAACCCTGGCTACTACCACATGCAGGTACACCATATAGTACTG	NA	16	2	NA	2	NA	4	4	4	5	4	2	4	1	NA	1
526	1	11-1-11111111-1-	TGCAGGTCATCGACTTTGAGGTGAGACTGAGCCAAAGCCGGAACATCAGGGTCGTGTTCATTAGGCACCAAACAGAAGAAAACGATCTGAAACAA	4	5	NA	2	NA	2	3	2	3	6	2	3	4	NA	2	NA
527	1	11---11111111111	TGCAGGTGTCCCTAGACAGAGTAGTCTACCTACAGGTGTCCTTAGACCTGGTAGTCTACCTACAGGTGTCCTTAGACCTAGTAGTCTACCTGCAG	4	7	NA	NA	NA	1	4	2	4	7	1	3	3	2	4	2
528	1	11111-1111111-11	TGCAGGTTCTGGGGGTTAAGTCCCTTCCTGTTGGCAGGTTGTGGGGTTTAGCCCCATCCTGCAGATTCTGGGGGTTAAGTCCCATCCTGTTGGCA	4	6	2	1	3	NA	4	3	2	5	2	3	3	NA	4	4
529	1	11111111-1-1--11	TGCAGGGACGGGGGGCCTGGGATTAAAAATATAGGACAAAACACACATCACGGCAAGAGAGACAACACAACACTACATAAAGAGAGACCTAAAGG	2	9	4	4	4	3	1	3	NA	6	NA	3	NA	NA	3	6
530	1	111-111--11-111-	TGCAGGCCAAGTTGGTATTTACTGTTTAAACCCTCAGGCCAAGTTGGTATTTACTGTTTAACTCCTTGCAGGCCAAGTTGGTATTTACTGTTTAA	2	9	3	NA	2	1	1	NA	NA	5	2	NA	4	4	6	NA
531	1	-1-1-1-1111-111-	TGCAGGAATTCAACCTTAACCTCCAGCAGAGGAGGCGGCTCCGGTTCGGGGTGTAACCCCCGCTCCACCCGCTGATCCTTCTGCTTTAGTACCAC	NA	11	NA	4	NA	3	NA	4	3	6	1	NA	3	3	6	NA
532	1	-11-----111-111-	TGCAGGTATAATTAAGTAATAAGGCCGATATACCACGGCTAAGGGCTGTTCTTACACACGACACAACACAACGCTGAGTATATTGGCCATATACT	NA	9	3	NA	NA	NA	NA	NA	2	6	3	NA	4	2	6	NA
533	1	1111111111111111	TGCAGGGAGACAGGTACAAATTCACTACCCTTCATGGGAAACACTTGAGTGACCTTAGGCCATCGAGATCCTATTTAATTACTAGAGGGGCTATG	4	9	2	3	2	3	3	4	3	5	1	4	7	3	2	3
534	1	11-111---1--1-11	TGCAGGAAACTCTACTGTAGCTAGCAGACCCTGGCCTTGCAGGATCCTCTACTGTATCTAATAGACCCTGGCCCTTCAGGAAACTCTACTGTATC	4	13	NA	4	4	4	NA	NA	NA	5	NA	NA	5	NA	6	3
535	1	11-1-1-111-1----	TGCAGGAGGAACAGAATGAGAGAGAGAGAGAGAGAGAGAGGACTGTTGAATAAAAGAGAGCCAGTGGTTGTGGAGACCAGTAGCAGAGCCCATGG	3	6	NA	2	NA	4	NA	4	3	5	NA	5	NA	NA	NA	NA
536	1	1111111111111111	TGCAGGCTGTTTTATATAAGCCATTTATTACATACACTTGGCCAAAAGTATGTGGACACCTGCTCGTCAAACATCTCATTCCAAAATCATGGACA	4	8	3	3	4	4	4	4	3	5	9	2	4	1	2	2
537	1	111--11-11111-1-	TGCAGGTCGGAAATGACCAGTCCAAGCTGACCAGGGCCTCTGCAGGTTGGTAATGACCTGTCCAAGCTGACCAGGGCCCTACAGGTTGGTAATGA	3	5	3	NA	NA	4	3	NA	3	6	5	2	3	NA	2	NA
538	1	-1111-1-1111111-	TGCAGGAGGAAGAGGAGGAGGAAGGGGGAGGAAGAGGGGGAGGAGGAGGGAGGAAGAGGAGGAGGAAGGGGGAGGAAGGAGGAGGAAGAGGAGGA	NA	12	4	3	4	NA	4	NA	4	6	6	3	3	5	7	NA
539	1	-1-------11--11-	TGCAGGGAGGGAGGGGCAGTAGGGAGGCTGCTGAGAGGGAGGGGGAGGCTACTTGGAGGGAGGGGGAGGCTTCTGAGAGGGAAGGGGGCAGTAGG	NA	14	NA	NA	NA	NA	NA	NA	NA	6	5	NA	NA	7	11	NA
540	1	111--11--11-1--1	TGCAGGATTGTCTGATGGGGGAGGGGGGTACTGAGGAGTATTTCTATCTGTAATAAAGCCCTTTTGTGGGGAAAAACTAATTCTGATTGGCTGGG	1	14	3	NA	NA	3	4	NA	NA	5	5	NA	6	NA	NA	3
541	1	-1-------111111-	TGCAGGCTCACCCATCCAGCAGCCAGCTGCTCCTCTCCATCTCCCTGCTTCTGCTTAAGATTACCTTGCATCGTGCTGCAGACTGTTTGGTTGGG	NA	27	NA	NA	NA	NA	NA	NA	NA	11	9	8	9	6	5	NA
542	1	-1---1---1111111	TGCAGGGGAGTGAAAGAGATAAGAGGGTCAGACATACCACTATAAAGGAATTTGGGGAGTGGAAAATTACTGCTGAGCCCTTAGAAAACACTGGA	NA	33	NA	NA	NA	1	NA	NA	NA	12	10	14	11	11	13	3
543	1	-1-------1111111	TGCAGGAGTCGTTATGCCAAGATCTAGTGTTCTGGAGATAACAGACACACATACAGACACATAAACAGCCGTTCAGAGCCTCAGCTTCAACATAG	NA	30	NA	NA	NA	NA	NA	NA	NA	7	7	9	10	15	9	7
544	1	11-------1111111	TGCAGGGACGGGCCGGGATTTAAAAAAAAATAAAATATATATATAGGACAAGAGACAATACTACATAAAGAGAGACCTAAACAACAGCATAGCAA	2	38	NA	NA	NA	NA	NA	NA	NA	13	11	11	15	5	9	8
545	1	11---1-11------1	TGCAGGACAGTGTTAACTATGTTCTTCACTACCATAATGTTACTCAGGCCTGCAGGAAGGGTACCACATGAGGGAGGAGGATGTCTTCCCTGTAA	4	5	NA	NA	NA	3	NA	4	5	NA	NA	NA	NA	NA	NA	3
546	1	-1--1-1111-11---	TGCAGGGGGAGAGAGGAGAGGCATTAGAGAGGAACCCTGCAGGCTCATCCTGACATGACCCTCCAGCATGACAATGCCACCAGCCATACTGCTCG	NA	7	NA	NA	1	NA	4	4	5	3	NA	2	1	NA	NA	NA
547	1	-1---1111--11-1-	TGCAGGTACACCATACAGTACTGTTCATTATTATCTGGTAGGGATGCTGTAACCCTGGTTACTATAACCTGCAGGCTGCAATGTTTTTATTTGTT	NA	11	NA	NA	NA	4	3	4	6	NA	NA	3	2	NA	3	NA
548	1	-111-1111111---1	TGCAGGAATATCAAAATCCTGCATGATTCGGTTCTGCAGAATTCGTGCTGGGATTTACCTAGTCCTGTAGGAATTGCCAGGTCCCACAGAAATTG	NA	13	4	3	NA	4	3	2	6	2	3	2	NA	NA	NA	3
549	1	11-1-1-111-111-1	TGCAGGACCACGCCCCCTCTGGCATCTCCATCTCCAAACACTCTGGGTGGAACGACGCCGGGCACAACGCACAGCACAGCAGCTTCTCTCCTGCA	3	6	NA	2	NA	4	NA	3	5	3	NA	2	4	3	NA	4
550	1	11-111111-11-11-	TGCAGGACCCTAGTCCAGGAGGTCTATCTTATACATCTCCCTCAACCTCCCCTGCCAGCAGGCCCCTAGTCCAGGAGGTCTATCTTATACATCTC	3	7	NA	2	4	3	2	4	5	NA	2	4	NA	1	3	NA
551	1	111-1--111--11--	TGCAGGACTGGGCAGTCCGCACTGTAAACTGGAGGTTGTAAGGTGAGGGATTTCTAAACAATCTGGTTATACGGGTAAAAAACAAGTATATACAT	3	6	3	NA	3	NA	NA	4	5	2	NA	NA	3	3	NA	NA
552	1	111-1-1-1-111111	TGCAGGAGATGTACGTGTCATGTGCTGAAGACGTCATCAAGATGATTGAGATGGGCAGTGCATGCAGGTACATATGTTGTTTAGATATACATGGA	4	12	3	NA	1	NA	2	NA	6	NA	2	3	3	1	3	1
553	1	-1------1-1-----	TGCAGGAGGTACACACACACACACACACACACACACACACTGCTAAAGTTGGTTGTGTTCTTTGTTGAGATGAAATTAGTTGTTCTATTATTAGA	NA	10	NA	NA	NA	NA	NA	NA	6	NA	3	NA	NA	NA	NA	NA
554	1	-1-1----11-1----	TGCAGGAGTGGGGGTGACTTACAGTAGGCTGTGATTCATTCTCACACACACACACACACTACCTGCTGGGTCGTGGCAGGGTGGGCAGGGCAGGG	NA	15	NA	3	NA	NA	NA	NA	10	1	NA	4	NA	NA	NA	NA
555	1	111111-111-1--11	TGCAGGATAGGAGAGTAGGAGAGAGAAGGAGGGGGGCTATTTCCTCTCATGTCTGTCTTCTGCTCTGTCATATCTACCAGCCCACTTCCAAGCCT	4	5	2	1	3	3	NA	4	5	2	NA	4	NA	NA	3	4
556	1	-1-111--1-11111-	TGCAGGATATCAGAAATTCTCTTTCTCACCCAACTCCCTAACCCCAATCCCAACATCCCATTTTGCCTTCTCGAACTAGTTAAATAAAGGCTAAA	NA	8	NA	4	4	2	NA	NA	6	NA	4	2	2	2	2	NA
557	1	-11--1--1-1---11	TGCAGGCTGGTTCCTACTCCTCACTACAGTCATCACGTCACCCTGCAGCCTGGTTCCTACTCCTCACTACAGTCATCACGTCACCCTGCAGCCTG	NA	8	3	NA	NA	1	NA	NA	5	NA	2	NA	NA	NA	3	3
558	1	11----1-1-----1-	TGCAGGCTGTGTAGGGTTATTTATAACAGGTCCAAGTTTATCTCTCTCTCTCTCTCTCTCTCTCTCGGACTCTCTCTCGGACTCTCTCTCTCTCT	4	7	NA	NA	NA	NA	2	NA	5	NA	NA	NA	NA	NA	2	NA
559	1	111-----1---1---	TGCAGGCTTAAAGTGTTTATTTAAAAAAAAAAAAATGTAAGTGTTAACTATCAAGCTAGCTTGGTAACCTAAGGCTAAAACTGTTGAACAAGCTA	3	11	2	NA	NA	NA	NA	NA	6	NA	NA	NA	3	NA	NA	NA
560	1	1111--1-11------	TGCAGGGAAAACACACACCATCTGTGTTAGAGTGTGTGTGTGTGTGCATGTGTGTGCGTGTGCATGTGTGTGTGTGTGTGTGTTTGTTACCTTGA	4	7	4	2	NA	NA	2	NA	5	2	NA	NA	NA	NA	NA	NA
561	1	-1------1-------	TGCAGGGACCGAGAGAAAAACACACACACACACACACACACACACACACACACAAGGGCTGTGTGTCCTTCACAGGGGCAGTGTGTGTGTCTCTC	NA	6	NA	NA	NA	NA	NA	NA	5	NA	NA	NA	NA	NA	NA	NA
562	1	-1-1---11--1-11-	TGCAGGGCCACAATGACATAATATAATAACCATGACCTTTAACCCTTGTTGACTTGTATTGACTCCACTGTTTATCGTCCTCTATCACCTGCAGG	NA	5	NA	3	NA	NA	NA	3	5	NA	NA	3	NA	2	2	NA
563	1	-11-1-111-------	TGCAGGGCGGCTTGCCTCTGTCTCTGTCTCAGTCGGGCCTTGTCTCTGCCTCAGCAGGGCCTTGCCTCTGTCTCTGCCTCAGCCGGGCCTTGCCT	NA	13	4	NA	3	NA	4	4	7	NA	NA	NA	NA	NA	NA	NA
564	1	-1------1-------	TGCAGGGGTAGAGGATGGAGACTTCTATATCTCTGCTGCTGTTCAGGGGGGGGGGGGGGTTGAAGAGACATTTCCATCAGTAAGAGTATGTCTGG	NA	22	NA	NA	NA	NA	NA	NA	7	NA	NA	NA	NA	NA	NA	NA
565	1	-1----1-1--1--1-	TGCAGGGTGGGTGGGTGTGTGGGTGGGAAAGATATGAAGAGACTGAGTTCAGACGCCCCCCCTCCCAAGGACAAGGTACAGGAAACATGAGCATA	NA	8	NA	NA	NA	NA	3	NA	6	NA	NA	2	NA	NA	2	NA
566	1	-1------1-------	TGCAGGTAGAAAATATCCTGATTTAAAAAAAAAAAAAAATATATATATATATATATATATCCTATACATCAAATTGGCTATGCATGGCCTGTCTG	NA	10	NA	NA	NA	NA	NA	NA	8	NA	NA	NA	NA	NA	NA	NA
567	1	-1--1---1--1----	TGCAGGTAGTTCTGTCAGCGGGCAGAGACTGTCTGGTGGCTGGGGACTCGTGCTCCAGCGACGAGACCTGCAGCCCACGTCTGCGGACCCTGCGT	NA	7	NA	NA	1	NA	NA	NA	5	NA	NA	4	NA	NA	NA	NA
568	1	-11-111111-1-111	TGCAGGTCAGTACCGGGTCGGTACCGGGTCAGAGTCTCAGCCCTACAGGTCAGTACCGGGTCAGTACCGTGTCAGAGTCCCAGCCCTGCCGGGTC	NA	11	1	NA	1	4	4	3	6	4	NA	4	NA	2	2	3
569	1	-1------1---1---	TGCAGGTGGGACACCTGGAGAGAGAGAGAGAGAGAGAGCGTGAGAGTGAGAGAAAGTAGAGAGAGAGCGTGAGAGAGAGCGTGAGAGTGAGAGAA	NA	5	NA	NA	NA	NA	NA	NA	7	NA	NA	NA	4	NA	NA	NA
570	1	-1------1-------	TGCAGGTGTCACACACACACACACACACACACACACACACACACACACACACACACACACTTACAGACTGACACATACACACACTTGACCAACCC	NA	6	NA	NA	NA	NA	NA	NA	26	NA	NA	NA	NA	NA	NA	NA
571	1	-11-11--111111-1	TGCAGGTTATAGTAACCAGGGTACAGCATCCCTACCAGATAATAATGAACAGTACTGTATGGTGTAGCTGCAGGTTTTAGTAACCAGGGTTACAG	NA	18	4	NA	2	4	NA	NA	6	4	4	2	3	2	NA	2
572	1	11-1-11-1--1-111	TGCAGGTTATAGTAACCAGGGTTACAGCATCCCTACCAGATAATAATGAACAGTACTGTATGGTGTACCTGCAGGCAGAGGAGGGTCGTTAGTGA	3	8	NA	2	NA	3	2	NA	5	NA	NA	2	NA	1	4	3
573	1	11-----11-----1-	TGCAGGTTTGTGTGTGGACGTGCACAGTTATAAGCACACTCAGTTATACACACACACACACACACACAAACCTCTACACAGCCACGTGTTCACGC	3	5	NA	NA	NA	NA	NA	2	5	NA	NA	NA	NA	NA	3	NA
574	1	11-11-1111-1-111	TGCAGGAGCTGGTGAAGGAGGGTGAGCAGGGTATGGGTACAGCAGAGGGACACATCACCAACCTGAAGGAGGCCCAGGACAAACTAGCGGAGGAA	2	9	NA	2	3	NA	4	1	5	2	NA	4	NA	3	4	5
575	1	-1---1--1---1--1	TGCAGGTGGAGCATAGCGAAGAAAACAAGTGGGGTTGGTCACTCACCCTCTGTCTAACATTCCCTGCAATCCAACATCCTGTCACTCACCCTCTG	NA	15	NA	NA	NA	3	NA	NA	5	NA	NA	NA	4	NA	NA	7
576	1	-11-11111-1--111	TGCAGGTTATGGATGTCTTCATCCTTTCATGGTCCCCCTCCCTCCCTCCCTCCCTCCATTGTTCCCCCTCTCTCTGCATCATGCTGCAGGTGTGG	NA	7	2	NA	2	3	4	2	7	NA	3	NA	NA	3	7	2
577	1	1111----111111--	TGCAGGAGCGTGGCCACCTCCCTCTGGTGCTGCCGTTGCAGATCCCCCACCAGCTTCTGGTGTACCTCCTCAATGGCAATGAAGCCACGCTCACA	4	6	3	2	NA	NA	NA	NA	6	4	2	4	2	5	NA	NA
578	1	-1------1-11-1--	TGCAGGGAAGGGGGGGGGGGGGCGTTCCTGTGCTGTAGATCTGAGCGGTACTGTAGATCTCAGTTTGCTTTTGGACTCAGAAAGTGATCTTGACT	NA	5	NA	NA	NA	NA	NA	NA	5	NA	2	3	NA	7	NA	NA
579	1	-111----11---1--	TGCAGGGACGGCCCGCAGTCCGGAACCTCCTGAGAGGGCCCACAGTCCGGAACCTCCAGCGGCGGCCCGCAGCCCAGAGCCTCCAGCGATGATCT	NA	16	3	3	NA	NA	NA	NA	7	4	NA	NA	NA	7	NA	NA
580	1	-1-----11--111--	TGCAGGCTCTAACCTCTCTCTCTCTCTCTCTCTCTCTCTCGCTCTCTCTCTCTCTCTGGCACATCCAAAGCTGCGCCATGAACACCCCTCATTGG	NA	15	NA	NA	NA	NA	NA	2	11	NA	NA	4	8	4	NA	NA
581	1	-1-11---1---11--	TGCAGGGACAGGGGCCTAGGATAAAAAAAAAAAAAAAAAAAGCTATATAAATATAGGACAAAACACAGCAAAACACAGCAAGAGAGACAACACTA	NA	33	NA	1	2	NA	NA	NA	9	NA	NA	NA	8	4	NA	NA
582	1	-1---1--1---1---	TGCAGGGACCACGCCATCACACTGGACCAGCTGGTGGATTTATTTATTTTACCTGCTGGCTGCCCGGGGACGTTCCAGTCGGGGCCTGTTCGTTC	NA	15	NA	NA	NA	3	NA	NA	6	NA	NA	NA	8	NA	NA	NA
583	1	-1-----11---1-11	TGCAGGACATCATCATTACGGCTACTTTAGATATGAGGTAGGTACACTGTGAGGTGTTAGTGTGTGTGTATCTCTCTCTCTCTCTCTCTCTCTCT	NA	9	NA	NA	NA	NA	NA	3	9	NA	NA	NA	9	NA	5	7
584	1	-1------1---11--	TGCAGGTGACAGCATTCCCTCCCAAATACGCCCCCCCCCCTAGACACAACTACAACAAAACAACCAACAAAAATGGGTCACAACTCCTGCAGCGC	NA	31	NA	NA	NA	NA	NA	NA	16	NA	NA	NA	5	8	NA	NA
585	1	111--1--1-111-1-	TGCAGGAATATATATATTTTTAAAGTTTTTTAATTGAACCGTTATTTAACTAGGAAAGTCAGTTAAAATGACGGCCTACCGGGGGAACAGTTGGT	3	7	2	NA	NA	2	NA	NA	5	NA	2	5	2	NA	2	NA
586	1	-1-1----1--1-1--	TGCAGGAGTTTAGCCCTGATCCCAGTGTATGTGTGTGTGTGTGTGTGTGTGTGTGTGTGTCCACAAATGTTTGTCTGTGTTGCACATATGCTCGT	NA	5	NA	2	NA	NA	NA	NA	6	NA	NA	5	NA	2	NA	NA
587	1	-1-111--1-11111-	TGCAGGCACACACACACACACACACACTTGCTCTCTCTTCAGCTGCACACACACACATTTTGCTTCTCTCCCAGGAACACTGTGTTTATTGGATC	NA	13	NA	2	3	2	NA	NA	6	NA	4	5	4	2	3	NA
588	1	1111-1111-111111	TGCAGGTAGACTACTAGGTCTAAGGACACCTGTAGGTAGACTACCAGGTCTAAGGACACCTGTAGGTAGACTACTCTGTCTAGGGACACCTGCAG	3	7	3	3	NA	3	1	3	7	NA	1	5	3	1	5	3
589	1	-1----1-1--1-1--	TGCAGGAGACCAACAACACGAGCGACCGACACAACACAAGTGACGTCATCAGAGTGTGCAGCTGAACACTTTGTTATTTTTGACTAAAACATAAC	NA	21	NA	NA	NA	NA	2	NA	7	NA	NA	5	NA	8	NA	NA
590	1	-11-----1--111--	TGCAGGCTTACCCCAGGGTGACAGCGGGCACAGCCCCCCCCCTCAGGTACCCACGCCTGGCAAACACACACACACACACACACACACACACACAC	NA	15	3	NA	NA	NA	NA	NA	7	NA	NA	10	8	11	NA	NA
591	1	-1-11-111-1---11	TGCAGGGCGATCACGATAGCCGACGTGTTGTCCGCGCGCAGCATCCTCTGGCGCCACCGCAGGAGGGCGTGGCTCACCAGCTGGCGAGCGCTGGA	NA	6	NA	3	4	NA	3	4	5	NA	5	NA	NA	NA	2	2
592	1	111---111-11-11-	TGCAGGTTATCCAACCGAATGGACAGGTCCACCAGCTGATTGAAAGTGAGGGTGGTGTCCCTGCAGGCCAACACCCGACGGATGTCCTCGCGCAA	4	8	2	NA	NA	NA	2	3	5	NA	6	2	NA	2	5	NA
593	1	-1-1-1--1-1--111	TGCAGGACCCTCTCCCAGACCTGCGGGACACTCTCCCAGACCAGCGAGACACTCTCCCAGACCAGCGAGACACTCTCCCAGACCAGCGAGACACT	NA	17	NA	4	NA	4	NA	NA	12	NA	9	NA	NA	6	12	5
594	1	-1-11-1-1-111-11	TGCAGGACTGCAGTGGTCTGATTACCAGCCCCATACTGCCCTGGCCTCCTCCCCAGCCCTATGGCAACATCACTGCACCACGGGGCTGGCAGGTT	NA	5	NA	3	1	NA	4	NA	6	NA	9	1	5	NA	3	2
595	1	-1-11---1-11111-	TGCAGGAGATGGAGAGACCCCTGAGCCTGGAGATGGACAGAGGAGACAGAGACCGGGACAGAGACAGAGGAGACAGAGACCGGGACAGAGACAGA	NA	20	NA	2	2	NA	NA	NA	15	NA	7	3	9	7	4	NA
596	1	11------1-11-1--	TGCAGGGTTAAACTTTAACCAGCCCTATCTCTCTCTCTCTCTGCCTCTCTGCCTGCAGAGAGAGGAGCCCTTTGACCAGGGACAACACGATCACG	4	25	NA	NA	NA	NA	NA	NA	13	NA	9	6	NA	12	NA	NA
597	1	11111---11111-11	TGCAGGACTGTCTGAGACCAGACACCCGAATTAAACTGAGGAGTATTTCTGTCTGTAATAAAGCCCTTTCGTGGGGAAAAACTAATTTTGATTGG	2	5	4	2	4	NA	NA	NA	6	5	3	4	3	NA	2	2
598	1	-1--1-1111-----1	TGCAGGTACACCATACAGTACTGTTCATTATTATCTGGTAGGGATGCTGTAACCCTGGTTACTATAACCTGCAGGACTTGCTTTGTGGAGTGTGG	NA	7	NA	NA	1	NA	1	2	5	6	NA	NA	NA	NA	NA	2
599	1	-1---11111-11111	TGCAGGCCATGTAGCCAGCAGGCCATGTACTGTAGCCAGCAGGCCATGTAGCCAGCAGGCCATGTACTGTAGCCAGCAGGCCATGTAGCCAGCAG	NA	22	NA	NA	NA	4	3	4	16	8	NA	4	17	13	9	4
600	1	-111----11111-1-	TGCAGGGGGCAAGAGAGAGCAGCAGGCCGGTTACCCCCTTACACACACACACACACACACACACACACACACACACACACACACACACACACACA	NA	9	2	3	NA	NA	NA	NA	8	5	2	6	6	NA	5	NA
601	1	111111-11111-111	TGCAGGGACCACCCCAGCATGGTATCTAAGCCTTATTACAGAGTGGACCTCTTCAACAAGCAGATGAATGATGTCCTGCTCACCTCACTGCTGGT	4	6	2	4	4	4	NA	2	6	5	5	5	NA	3	1	3
602	1	-11----11-11---1	TGCAGGACAGGAACAGGATGGCAAGACCAGGAACGCACAATCCCTCCATCAGTGCTCAGACTGTCCGCAATAGGCTGAGCGAGGCTGGATTGAGG	NA	5	3	NA	NA	NA	NA	5	3	NA	3	2	NA	NA	NA	3
603	1	-11111111-1-1111	TGCAGGAGCAGAGACAGAACCAGCAGGCGGGGCCAGAGGGGGCCGTTAACCCCCGTACGACCGCTCTGTTGAAGGGCACTCCGGGTTCTTCGCCC	NA	9	4	3	1	3	3	5	2	NA	4	NA	4	2	3	4
604	1	-11111-1-1-111--	TGCAGGTAGAACAGTAGAATACACAGAGGTAGTAGCAGGGTTCCACCAGTAGAACTAGTTGAACCCTGCCGGTAGAACAGTAGAATACAGAGGTA	NA	5	1	2	2	2	NA	5	NA	3	NA	2	1	3	NA	NA
605	1	-1-----1-----1--	TGCAGGAGGTACACACACACACACACACCTACAGGAGGTACACACACACACCTACAGGAGGTACACACACACACACACCTACAGGAGGCACACAC	NA	9	NA	NA	NA	NA	NA	12	NA	NA	NA	NA	NA	4	NA	NA
606	1	-1----11--------	TGCAGGATCTTGATCTGGAGGAGAGGAAAGGGGGGGGGGTTGATTAAATAGGATTCAAGAGAGAACAAGCAAATGATATTGCAGACCTGCCAACC	NA	10	NA	NA	NA	NA	2	5	NA	NA	NA	NA	NA	NA	NA	NA
607	1	-1--1-111--1-1--	TGCAGGCGCCCGGCCCGCCACGAGTCACTAGAGTGCGATGAGCCAAGTAATGCCCCCCCCCGGCTAAACCCTCTACTAACGAGGATGACGCTGGG	NA	5	NA	NA	2	NA	4	12	4	NA	NA	4	NA	3	NA	NA
608	1	11111-11----111-	TGCAGGCTCCGTATCTCATGGGGTAACCATCAGAATCTGTCCCTCGTGGGGTAACTTGCAGGCTCCGTATCTCATGGGGTAACCAGCAGGCTCCA	4	6	3	2	3	NA	3	6	NA	NA	NA	NA	2	2	2	NA
609	1	-1-----1--------	TGCAGGGAAGAATACACACACACACACACACACACACACACACACACACACACACACACCACACACACACACACACACACACACACACACACACA	NA	5	NA	NA	NA	NA	NA	6	NA	NA	NA	NA	NA	NA	NA	NA
610	1	11-11111-111--11	TGCAGGGAGGACAGAGACATAAAGACAGACTCCACTACCGTTGTCTCTCCTGTAGGGAGGACAGAGACATAAAGACAGACTCCACTACCGTTGTC	3	8	NA	4	1	4	2	5	NA	3	3	2	NA	NA	3	3
611	1	-11---11--1--1--	TGCAGGGGGATGAAGATCTCATCCTTGAAGAGCCCCCCGTGGGCGTTGCAGGCCCTGCGGATGGCGCTGCGCACCACAGCCTCCTCCAGGTGGGT	NA	7	3	NA	NA	NA	1	7	NA	NA	3	NA	NA	4	NA	NA
612	1	-1----11--1--11-	TGCAGGTAGAAAATATCCTGATTTAAAAAAAAAATATATATATATATATATATATATCCTATACATCAAATTGGCTATGCATGGCCTGTCTGCAA	NA	7	NA	NA	NA	NA	2	5	NA	NA	2	NA	NA	2	2	NA
613	1	-111---1----11-1	TGCAGGTATAATGCTATTTAATTTGTTATAAGCATATATACACACACACTACCGTTCAAAAGTTTGAGCTCACTGAGAAATGTCCTTGTTTTTGA	NA	9	4	2	NA	NA	NA	6	NA	NA	NA	NA	4	3	NA	4
614	1	-1----1111-1-11-	TGCAGGTCCAGAAAGCCTCCCTGGCCATATCAGCTACGGTTTAGGTTCCCCTCTAATATCCCCCATTCCACTCTTTAATAATACCTCTCTCCTCC	NA	11	NA	NA	NA	NA	3	5	4	3	NA	2	NA	3	3	NA
615	1	111---111---1-1-	TGCAGGTGTCTCAAGAGAGTTGGGATATGCAAAAAAAAAAAAACATTTTCATTTTCATTTCATTTCATGAGGACAAATATAAGCCCCCCCTTACT	2	6	4	NA	NA	NA	3	6	3	NA	NA	NA	4	NA	4	NA
616	1	-11----1--1----1	TGCAGGTTAGTCTCTCTCCTCTCTCTCTCTCTCTCTCTCTCTCTGCTGTCACCTCATCCAGCTCCTGGTTCTGCAAGTGTGATAGTACAGCCCAA	NA	5	4	NA	NA	NA	NA	5	NA	NA	4	NA	NA	NA	NA	2
617	1	11-1--11111----1	TGCAGGTTGGAATGAGGTAACACCAGCCAGGAAGACTGTTTACCCTGCAGGCTCATCCTGACATGACCCTCCAGCATGACAATGCCACCAGCCAT	4	9	NA	3	NA	NA	4	5	2	3	4	NA	NA	NA	NA	4
618	1	-11111-1-1-1-11-	TGCAGGATGCAAAGTTCTTTGTTTGTCAGACGAATCATTGGGTCGAAACTACAGAATAGTACAAACAAGCGAACACACATGGTTAATGTTCTGAG	NA	9	3	2	4	2	NA	5	NA	2	NA	4	NA	5	3	NA
619	1	-1-----1----1---	TGCAGGATACTGATTCAACACCTCCTAACTCTCAGAGATCTTCCAGTCAGTCTCTCAACCCCCCCTGCTGCTGCTGGCCCTAATGGAAACAGATA	NA	17	NA	NA	NA	NA	NA	7	NA	NA	NA	NA	7	NA	NA	NA
620	1	-1-1-111---11---	TGCAGGGTCAGTGTGGGTGGGGGGGGTGGCTGCCTGTGTGTGTGACTCATAACAACAACAAAAAATGTACATTAGTGTACACTAAAATGATATAA	NA	9	NA	3	NA	3	3	7	NA	NA	NA	2	7	NA	NA	NA
621	1	-1-----1----1---	TGCAGGTCACACACACCGATCTGCAGGTCACACACACACACACACCGATCTGCAGGTCACACACACACACACACCGATCTGCAGGTCACACACAC	NA	7	NA	NA	NA	NA	NA	6	NA	NA	NA	NA	8	NA	NA	NA
622	1	-11--1-11-111111	TGCAGGTTAGTGGGCCACACACACACACACACACACACGCACACACACACACACAGATTTCAAACTAACGACAAGGCATTCAGCCCTCATGGTTA	NA	28	3	NA	NA	3	NA	8	4	NA	4	2	7	5	4	4
623	1	-11-1-11111-111-	TGCAGGCTAGCTAGGCTACTAACCATCTTATTTGTTCTGTTCCATAGACCTGCGCAGTCTCAATCATGCCCAGAAGGGTTGTAACTCCCTATGTC	NA	9	4	NA	4	NA	3	9	1	4	1	NA	5	5	6	NA
624	1	-1-1---1-1-1---1	TGCAGGCCATCTCCCGACGGACGTCCTCGCGCAGACTGTACCGGTAGTGATCGATCAGGGCCCTGTCGTTCCGTCCCACGCTGGCGGCCAGGGTC	NA	11	NA	2	NA	NA	NA	8	NA	3	NA	8	NA	NA	NA	2
625	1	-1-1---11111--1-	TGCAGGTAGAAAAATACCCAGATTAAATAAATATCCTATAAATCACATTGGCTATTCAGGGCCTTTATGCAACGAACTTGAAACATTGAATAAAA	NA	20	NA	2	NA	NA	NA	8	4	3	3	7	NA	NA	3	NA
626	1	-1--1-11--11--11	TGCAGGAAGGTGAGGTGCCGGAGGTCCCTCCACCTCCTCTGGACATTTGGGGGGTCCCCGGCGTATACTATACGCGCCATTCTGGACTCCAGATG	NA	13	NA	NA	4	NA	3	9	NA	NA	3	6	NA	NA	5	3
627	1	11-----11-11----	TGCAGGAGATAGGTGGGCGTAGTAGGAGAGGTTGTCAGAGCTGGGGGGGGGTCGTGACTGCTGTTGGGGTACACCTGTGAAAGCTCAGCTGTGGC	4	7	NA	NA	NA	NA	NA	6	3	NA	7	3	NA	NA	NA	NA
628	1	11--1-111-1-111-	TGCAGGTAGATGGAGGCTGGGGGGGGGCTTATTGGGAAAGGTTTTCATAAAATGTCAATCTGGTCTCATATTCTGTACGTAAATCTGAGACACAC	4	12	NA	NA	4	NA	4	7	4	NA	7	NA	4	3	4	NA
629	1	-1---1-1--111-1-	TGCAGGTGGCATTTTGGTAGTCCGTTTTTGTAAATAAGAATTATTATTATTTTATTTACCCCTTTTTCGTCGTATCCAATTGGTAGTTAGTCTCG	NA	23	NA	NA	NA	2	NA	10	NA	NA	7	3	8	NA	10	NA
630	1	-1---1-1--111-1-	TGCAGGGAGTGGAGCCTTGGTGGAGCCGGTCCAAGTCTGCTGGGTCTGTCATGACCAGTTCGTACTATCAAGGCACAAGGTGAGACACAGGAGAC	NA	24	NA	NA	NA	2	NA	9	NA	NA	5	11	5	NA	11	NA
631	1	-1-11--111--1--1	TGCAGGTCTTGACTCAAGGCAGGACATGTCTGTAGCTCAGGTTCATAGCTTTCGGGTGTGTGTGTGTGTGTGTGTGCATGCGCTGGTGTAACCAT	NA	11	NA	2	1	NA	NA	10	3	5	NA	NA	6	NA	NA	6
632	1	-1-----1-1-1-111	TGCAGGAGATTAAAAAGAACAGATAGTATTTTAAATCAACCTTGTTGTTAAGCGTTACTCTGTTTTTCTCTATTCCGACTGTCTTGATGAATCGA	NA	36	NA	NA	NA	NA	NA	13	NA	8	NA	6	NA	5	11	2
633	1	-1-----1-1-1-111	TGCAGGAATGTCCACCAGAGCTGTTGCCAGAGAATGTAATGTTCATTTCTCTATCATAAGCTGCCTCCGATGTCGTTTTAGAGAATTTGACAGTA	NA	37	NA	NA	NA	NA	NA	8	NA	18	NA	18	NA	10	23	16
634	1	-1-----1-1-1-111	TGCAGGCAACATGCCAATTACACGCTCCCTCAAAACTTGAGACATCTGTGGCATTGTCTTGTGACGCAAAACGGCACATTTTAAAATGGCCTTTT	NA	40	NA	NA	NA	NA	NA	20	NA	9	NA	7	NA	6	21	9
635	1	-1-----1-11-1-1-	TGCAGGCCGCTGGGCTGGAAAACACTCTTCACCACACACACACACACTCACACACAAACACACTCACACACAAACACACTCACACACAAACACAC	NA	41	NA	NA	NA	NA	NA	12	NA	13	16	NA	15	NA	12	NA
636	1	-1-----1-11-1-1-	TGCAGGGAGTGATACCTGTAGGGAGTGATACCGCAGGGAGTGATACCAAAGGGAGTGATACCAAAGGGAGTGATACCGCAGGGAGTGATACCGCA	NA	30	NA	NA	NA	NA	NA	9	NA	7	12	NA	18	NA	16	NA
637	1	-1--11-11--1----	TGCAGGGAGAGAGAGAGAAAAGGAATAATGTGCTCTGCTCTGCTGCTCTGCTCTAGTGCTCTACCCTAGTGCTCTACCCTAGTGCTCTACCCTAG	NA	11	NA	NA	4	4	NA	8	10	NA	NA	4	NA	NA	NA	NA
638	1	111111111111111-	TGCAGGTAGAGGCCTGGGACCAGGACTGTTCCCCGCAGTACAGCCAGATCTGCAACTATGACATCGTCACCTCCGACACGCCCTTTGCCATCGAC	4	10	2	1	2	4	2	5	6	3	3	3	2	3	3	NA
639	1	11-1---111-1--11	TGCAGGAGAGAGGAGACAGGGTTTAGAGTGTGTGTGTGTGTGTGTGTGTGTGTGTGTGTGTGTGTGTGTGTGTGTGTGTGTGTGTGTGTGTGTGT	2	9	NA	4	NA	NA	NA	6	10	3	NA	3	NA	NA	6	2
640	1	-1---1-11---1-11	TGCAGGTAGCTAACCAACCAGGTTATATGGCTATAACTAGTCAAGCAAGTGTGTCTGAGATACGAAGAATAAGATCCTAAACATAAAGTTAGCTA	NA	19	NA	NA	NA	3	NA	5	8	NA	NA	NA	4	NA	6	2
641	1	-1-1-1111-1111-1	TGCAGGACTTGTTTTGTGGAGTGTGGTGTCAAAAAAAAAAAAAAAATTCGGTATTGCGGACAGACCTCTCCCCATCTTTACAACTATTGAATCTA	NA	22	NA	2	NA	2	4	6	7	NA	1	3	4	6	NA	4
642	1	-11----11----1--	TGCAGGAGATCACCACCTCTATGCAGGTGTGTGTGTGTGTGTGTGTGTGTGCGTGCGTGCGTGCGTGTGTTTGTGAGTGCGTGTTTTTGCAGCGG	NA	9	4	NA	NA	NA	NA	8	6	NA	NA	NA	NA	7	NA	NA
643	1	-1--1--11--1-11-	TGCAGGCGTCCGGCCCACCACAAGAGCGTGATGAGCCAAGTAACCCCCCCGCGGCCAAACCCTGACCTAACCCGGACGATGCGGGGCCAAATGTG	NA	17	NA	NA	3	NA	NA	10	11	NA	NA	2	NA	6	10	NA
644	1	-1--1-11111-1-1-	TGCAGGACACACACAGGACAGGATCATCCATCAGCACTGTGTGTGTGTGTGTGTGTGTGTGTGTGTGTGTGTGTGTGTGTGTGTGTGTGTGTGTG	NA	7	NA	NA	3	NA	2	6	6	3	3	NA	5	NA	3	NA
645	1	-1-1-1-11-111--1	TGCAGGGTCAGGGTTCAGGTCTGAGTCTAGGCCAGGGCCAGGGCCAGGGTCAGACCAATGCCAGGGCTCCCATCAGAGTGCCACTCGGAGGTAGG	NA	14	NA	4	NA	2	NA	9	13	NA	3	4	5	NA	NA	2
646	1	11---1-11---1-11	TGCAGGGAGGGAGAGAGAGAGAGAGAGAGACGCACACAGATACAGATGAAACACAACAGGCTTCAAATTAGTTTTCATATTTGGCAAGAAAGCCA	1	26	NA	NA	NA	4	NA	8	6	NA	NA	NA	11	NA	7	2
647	1	-1---1-11---1-11	TGCAGGCCCAATATCACAGGTAACTAGTCAGTTCTATGCAGGCCCAATATCACAGGTAACTAGTTAGTTCCTACAGGCCCAATATCTGGGGTAAC	NA	31	NA	NA	NA	4	NA	13	14	NA	NA	NA	10	NA	15	8
648	1	-1---1-11---1-11	TGCAGGGGCTGGGATAAAAAAAAAGAAAGAGGAACTCTGGCCTTCTAGGCAGAGTTCCTCTGTCCAGTGTCTGTGTTCTTTTGCCCATTTTAATC	NA	18	NA	NA	NA	4	NA	6	13	NA	NA	NA	14	NA	6	6
649	1	-11----11---11--	TGCAGGGAGAAACTTTATGGCAGGGCAGGGGGAAAGAGGGAGAAACATCAGGGATAGTCACATTAGAATGTGAGGGGGGGAGATGAGGAAATGTT	NA	41	2	NA	NA	NA	NA	13	14	NA	NA	NA	12	14	NA	NA
650	1	-1-----11-1-1---	TGCAGGACCGCCAGCGTCAGGAGGCCCGGCGCCGCCTCATGGCAGCTAAGCGGGCGGCTTCCTTCAGACAGAACTCAGCCACAGAGCGGGCGGGC	NA	15	NA	NA	NA	NA	NA	8	7	NA	5	NA	8	NA	NA	NA
651	1	-1---1-11-1-1-11	TGCAGGTAGAACATATCCTGATATGATTTAAAAAAATAATAATAATAATAATATTGGCTATGTATGGTTTGTCTGCAACAAACTTGAAACATTGT	NA	27	NA	NA	NA	4	NA	12	13	NA	7	NA	11	NA	6	4
652	1	-1-----11-11-1--	TGCAGGATGCAGACGGACAGAAATAGACAGAAAGACAGACAGACAGACAGACAGGAAAAGGTTGTGGATGCCCAGTCTGCCCATGCTGACAACCC	NA	28	NA	NA	NA	NA	NA	7	5	NA	7	7	NA	12	NA	NA
653	1	-1-----11-11-11-	TGCAGGGATGGGATTAAATATATATACACACACACACACACACACACACACATTAAATAAAAATATAGGATAAAACACATCAAGACAAAAGAGAC	NA	45	NA	NA	NA	NA	NA	18	23	NA	8	10	NA	11	2	NA
654	1	-1---1-111---111	TGCAGGTAACACGCACGCACACACACACACGCGCACACGTACACGTGTACACGTACGTTTTTTTTGTGTGTCCAGGTGAAGGATGGCATCCTGAG	NA	15	NA	NA	NA	4	NA	6	6	6	NA	NA	NA	4	18	4
655	1	-1---1-111--1-11	TGCAGGCGCACACACGCACGCACACACACACACACACACACAAACCAGGGTTAGGGGACAGGGACTGAGCGTGAGGCGTGTGTGTGTGTGTGTGT	NA	18	NA	NA	NA	2	NA	9	10	7	NA	NA	9	NA	3	3
656	1	-1-1-1-1111-1111	TGCAGGCAACCACACCCACCCTTTCACCTGAACAAAACAAAGGAGTATGTCTCTCTGAACTGACTCCTAGGGTGTGGTTGTTTTGTTCAGGTGAC	NA	17	NA	4	NA	4	NA	6	5	7	3	NA	7	3	6	4
657	1	11---1-111--1-11	TGCAGGGGATATTACCAGCTTCTCTCACACAGTGTTGTTGATGCTAGTAAAGAATATAATGTCCCTGAGTTCTGATCAATCTACTGACTAAGAAT	2	36	NA	NA	NA	3	NA	12	13	5	NA	NA	6	NA	7	3
658	1	1111111111-1-111	TGCAGGTTCCCGGACATTTCTGGGGGAAATAGCCCCAAGCCCTCACCCTCCAATCCAACAGGAAATCACGCACAGAACGAGCAGTATGGCTGGGG	4	7	2	2	3	3	2	6	5	5	NA	6	NA	3	5	4
659	1	-1-1---11111--11	TGCAGGCCTTTTGTTTGACACGTGATCTACAGTATGTAGCATTAGCCTTAGTTTTAGTAATAGTTTAACCTCTTGGGGCTAGGTGGGACGCTAGC	NA	23	NA	4	NA	NA	NA	7	14	9	5	9	NA	NA	15	8
660	1	-1-----11111--11	TGCAGGGGTTCCGACCAGAATGAGTCCATTTTGTTGCACCGCTGAGGCCGTCGGGCTCGGACCCAGTCAGACACTCAATGATCGACTTCTTCACC	NA	16	NA	NA	NA	NA	NA	10	11	5	8	11	NA	NA	9	9
661	1	-111---11111111-	TGCAGGGCTGCAATGACGTAAATAATAATAATAATAATAATAATAATAATAATAATAATAATAATAGTAATAATAATAATAATAATAATAGTAAA	NA	8	2	4	NA	NA	NA	8	5	6	8	5	7	6	3	NA
662	1	-11---11-1----11	TGCAGGACTTCCTCTTCATTAAGGTCCTGGGCAAAGGCAGCTTCGGAAAGGTACAGTACAGTACAGTACAGTACTGTCTGTCTGTCTGTCTGTCT	NA	7	4	NA	NA	NA	7	2	NA	1	NA	NA	NA	NA	1	2
663	1	-1-1111----1---1	TGCAGGAGAGGGTGAACAGGGTGGTTATGTGTTTTGAGGTAGAGGGGGAGATGAGGAGGAGGAGGAGGAGGAGAGGTGTTACTGTGTAGTTCCCT	NA	8	NA	4	3	2	5	NA	NA	NA	NA	3	NA	NA	NA	2
664	1	11---11-1-1-1111	TGCAGGATAGCAACACACAATTACTAACACACACACACACACACACACACACACACACACACACACACACACACACACACACACACACACACACA	2	6	NA	NA	NA	4	7	NA	4	NA	3	NA	3	2	2	4
665	1	-11-1-1---------	TGCAGGCAACGGGGTAAAAAAAAAAAAGATCTATGAACAAGGGAGGCTGGAACCTGTGAAAGATGTAAATTCAAAGTAAAAGGAGCCGAACTTTA	NA	7	2	NA	2	NA	5	NA	NA	NA	NA	NA	NA	NA	NA	NA
666	1	-1----1----11---	TGCAGGGAGTGCCACAAAGAGCATCAGCATCACACACACACACACACACAATTGCAAACATGCACGTGCACACTTGCACACACACACACCTCCAG	NA	5	NA	NA	NA	NA	5	NA	NA	NA	NA	2	2	NA	NA	NA
667	1	11--1-1-1---1--1	TGCAGGGAGTGTGTGTGTGTGTGTGTGTACACAGGTAAGTTGAGATGCCCACCAAAACAGATGAATTCACTAGAAATGGACAGGAACAAGCAGTT	4	7	NA	NA	2	NA	6	NA	2	NA	NA	NA	3	NA	NA	2
668	1	-11-111------1--	TGCAGGGATGGAGGCTGGGATTCAAATATATATATATATATATATATATAGAAAACACACATCACAACAAGAGAGACAACACTACATAAAGAGAG	NA	7	3	NA	2	3	5	NA	NA	NA	NA	NA	NA	3	NA	NA
669	1	-1-1-11--1111-1-	TGCAGGGTTCAGCACTGTTCTCACACTCGTCTTGCGATGCGCACACACACACATTCTACCCCTTCCCTCACAATGGGTGTTGTTTTTTCTCTAGA	NA	13	NA	1	NA	2	8	NA	NA	2	1	4	2	NA	3	NA
670	1	-1----1--1------	TGCAGGTATGAGCAATCACTTAGACATACAATGGGCCTGCGTGCGTGTGTGTGCGTGTGTGTGTGTGTGTGTGTGTGCGTGCGTGCATGTGTTCA	NA	9	NA	NA	NA	NA	5	NA	NA	2	NA	NA	NA	NA	NA	NA
671	1	11-11-11111111--	TGCAGGTGCCCAGCCCGCCACAAGGAGCCGCTAGAGCGCGATGAGCCAAGTAAAGCCCCCCCGACCAAACCCTCCCCTAACCTAGACAACGCTGG	2	6	NA	3	4	NA	8	2	2	2	3	4	3	2	NA	NA
672	1	-1--111--------1	TGCAGGTGTCGCCCATCTTCCCTATCATCCCGTGTATTTATACCTGTGTTCTCTGTCTGTTTGTTGCCAGTTCGTCTTGTTCGTTCAAGCTAACC	NA	22	NA	NA	4	2	10	NA	NA	NA	NA	NA	NA	NA	NA	4
673	1	-1----1--1--1--1	TGCAGGACTAGAGTCACTCAGACCATACTGTGTCTTTAGGAGACAGTGGAATAGAGTCAGTCAGTCACTCAGACCATACTGTGTCTTTAGGAGAC	NA	19	NA	NA	NA	NA	11	NA	NA	4	NA	NA	2	NA	NA	5
674	1	-11---1--11--11-	TGCAGGTAGAAAATATCCTGATAAAAAAAAAAAAAAAAATCCTATAAATCACATTGTATAAGATATTCTGGGCCCTCAGAGATTCCCTGTGCCAG	NA	5	4	NA	NA	NA	6	NA	NA	1	4	NA	NA	3	7	NA
675	1	111-1-1-1-1--111	TGCAGGTGTCGCTTATTATCCCTGGTGTATATATCCCTGTGTTTTTTTTTTTTTACCCTTGCCTGTTTTCTGGACTCCGTACCCGCCTCCCTGAC	3	13	4	NA	3	NA	7	NA	4	NA	4	NA	NA	5	6	3
676	1	-11---1-----11-1	TGCAGGCTAAGGCCTGCTCTCTCTCTCACTCTCTGTCTATCTGTCTCTCTCTCTCTCTGTCGCTTTATCTGTCGCTCGGTCTCTCTCTCGCTCTC	NA	12	3	NA	NA	NA	5	NA	NA	NA	NA	NA	5	1	NA	2
677	1	11----1-11-11111	TGCAGGTACACAGCCTAATCACACACACACACACACACACACACACACACACACATATACAAATGAACACACACGAACAAGCACACACACACAAA	3	6	NA	NA	NA	NA	5	NA	2	4	NA	3	6	4	3	2
678	1	111---111-1-111-	TGCAGGTACAGGACGGGAGGTTCCGTTAAGACAGTTTACCCTTCACACACACACACACACACACACACTTCTCATAGCACTATGACAAAGATAAA	3	7	1	NA	NA	NA	5	4	4	NA	3	NA	7	4	4	NA
679	1	111-11111--11111	TGCAGGCAGAGGAGGGTCGTTAGTGATTGGAGCCACCTGGGCTCAAAGTATTTTCTCTCTCTCTCTCTCTGCTCCTCCAGGTATGATCCTGTTTT	4	9	2	NA	3	2	7	3	3	NA	NA	3	5	3	5	4
680	1	-1----11----1-1-	TGCAGGCTTGTGGGCCGCGTTTCTACGTTGTGTCCACATTTTTTTTTTTTTTAACTTTTTATTGTAACTTAATGTACAATGTTGCAGTTTGCACT	NA	36	NA	NA	NA	NA	8	4	NA	NA	NA	NA	10	NA	9	NA
681	1	-11---1-----11--	TGCAGGCTGCAATGTTTTTTTTTTTTTTTTTTACGTAGTTACTAGAAGTTACTTTTTAGGTTTGTTTAATTTTCATTTAGATTTGGATAGAATTT	NA	21	3	NA	NA	NA	5	NA	NA	NA	NA	NA	5	6	NA	NA
682	1	-1--111----1---1	TGCAGGGACACCACCCTCACTTTCGATCAGCTGGTGGACCTGTCCATTCGGTTGGATACCCGCGGACGTCCAAATCGGGGTCTGTCAGTTCCATC	NA	8	NA	NA	4	2	10	NA	NA	NA	NA	5	NA	NA	NA	2
683	1	-1-1-11--1-1----	TGCAGGGCTGTGTTATGTATGCTTGTCCTCTCATTCTAGAGTAATAGTTTACAATTATACAACGGGTGGGTTGAATGCTGATTGGTTAAAACCGC	NA	23	NA	4	NA	4	9	NA	NA	2	NA	9	NA	NA	NA	NA
684	1	111-1-11---111--	TGCAGGGCCAGAGTCTGCTAGACACAGTAGAGTTTCCTGCAGCGCCAGAGTCTGCTAGCTGCAGTAGAGTTTCTTGCAGGGCCAGAGTCTGCTAG	2	5	3	NA	3	NA	8	2	NA	NA	NA	7	2	6	NA	NA
685	1	-11-1-1-1-1-111-	TGCAGGACAAAACCTCCCCTAACCCGGATGATGCTGGACCAATTGTGCGCCGCCCCACGGGTCTCCCGTGCTCGCGGCCGGCTTCGACAGAGCCT	NA	7	4	NA	1	NA	5	NA	1	NA	5	NA	1	2	2	NA
686	1	-1---11---1-----	TGCAGGTCTCTGTTCTCCTACTAATCTCACTGTAACCCCCCTCCAGGTCTGTTCTCCTACTAATCTCACTGTAACCCCCCTCCAGATCTCTGTTC	NA	19	NA	NA	NA	4	7	NA	NA	NA	14	NA	NA	NA	NA	NA
687	1	-1-1--11--1-1---	TGCAGGAGGCCTTTTGCGTTTTGGTAGGCCGACATTGTAAATAAGAATTTGTACTTAACTGACTTGCCTAGTTAAATAAAAAAATTACACACACA	NA	9	NA	4	NA	NA	6	2	NA	NA	6	NA	7	NA	NA	NA
688	1	-1---11---1-1-1-	TGCAGGCACCCGGACCGCCACAAGGAGTCGCTAGAGAGCAATGAGCCAAGTAAAGCCCCCCTGCCAAACCCTCCCCTAACCCAGACAATGCTGGG	NA	27	NA	NA	NA	4	6	NA	NA	NA	6	NA	9	NA	11	NA
689	1	-1-1--1--111---1	TGCAGGTGCCTGGGCTGCCACAAGGAGTCTTTAAAGCGCGATGAGGCAAGTAAAGCCTCCCCCCCGGCCAAAACCTCCCCTAACCCGGACGACGC	NA	28	NA	4	NA	NA	13	NA	NA	4	6	12	NA	NA	NA	5
690	1	1111-1111-11--11	TGCAGGGTCGTCTGATGGGTGGTGGGAAGGGGGTGCTGAGGAGTATTTCTGTCTGTAATAAAGCCCTTTTGTTTGAAAATACTCATTCTTATTGG	4	6	4	2	NA	2	5	2	4	NA	5	5	NA	NA	5	2
691	1	-1-1-11--111--1-	TGCAGGAGTAAAGAAAGGGGTTCAATCAGGAGAGGTAAGGAAAGGGGTTCAATCAGGAGGGGTAAGGAAAGGGGTCAGTCAGGAGAGGTAAGGAA	NA	13	NA	4	NA	2	5	NA	NA	5	3	4	NA	NA	4	NA
692	1	-1----1--1--1--1	TGCAGGAGGAGAAATATGGATTTACATTTTTTTGAAATTGAATGGTCTTTTGCCGAATGAATGAGCCACCCGCATGGCTGCCAATGTGATAAAGA	NA	36	NA	NA	NA	NA	11	NA	NA	8	NA	NA	12	NA	NA	4
693	1	1111111--1-111--	TGCAGGGAACAGGAGGTGAGGTTATTAGATAAAGGGTGTGTGTGTGTGTGTGTGTGTGTGTGACAGACGTGTGTGTGCAGTACCTCAGGAGGACT	4	5	2	4	4	3	8	NA	NA	8	NA	4	7	3	NA	NA
694	1	-1----1--1--1--1	TGCAGGGCTTAACCTACTTCTTGATTTCAGTCTTTGTGTTTTCAGTGCAGATAAAGCAAAAAAGCTGTGACTATAATAGAATACATATCTCCCTA	NA	25	NA	NA	NA	NA	13	NA	NA	5	NA	NA	19	NA	NA	4
695	1	-1----1--1--1--1	TGCAGGCACCACTACACCAATACCCTGCTGTCTGCAGGCACCACTACACCAATACCCTGCTGTCTACAGGCACCACTACACCAATACCCTGCTGT	NA	26	NA	NA	NA	NA	12	NA	NA	11	NA	NA	11	NA	NA	6
696	1	11----1--1--1--1	TGCAGGGGGAGTGGTCACGATTCCTTACTTGGGCTGAATACACCCAGAATTCATTGCGACACTCCCACCGGGCTGACTCCCTTCCAGTGTGTTCT	2	42	NA	NA	NA	NA	8	NA	NA	5	NA	NA	14	NA	NA	8
697	1	-1-1--1-11-1-11-	TGCAGGCAACTGGGCCACTACAAGGAGTCGCTAGAGCACGATGAGCCAAGTAAAGTCCCCCGGCAAAACCCTCCCCTTACCCAGACGATGCTGGG	NA	18	NA	4	NA	NA	7	NA	4	7	NA	5	NA	8	9	NA
698	1	-1-1--1-11-1-11-	TGCAGGCTCTGGGGGTTCTGCATGCACAATGTCTTCTTCATCTCGTATGGCAGGGCCGAAGGTATCGATCCAGGACGAGCTTGTCGATCATCGGG	NA	31	NA	2	NA	NA	5	NA	4	9	NA	5	NA	6	12	NA
699	1	-1---11--111--1-	TGCAGGAGACAGACCCATTCAGTATCCCATCTCTCTCAGTGACGCCACTCATTCAGTAACCCATCTCTCTCAGTGACACCACCCATTCAGTATCC	NA	21	NA	NA	NA	2	6	NA	NA	11	11	8	NA	NA	7	NA
700	1	111111111--11111	TGCAGGCAACTTGTGCACTAGACTAATAGATAAAGAAGATTGTGTTCTTAATTTCACCTATTGCATCATTTTTTCATTACAAAGCCGTTCCCCAA	1	15	3	1	4	3	5	4	5	NA	NA	4	2	4	2	2
701	1	-111--1-1--1-1--	TGCAGGCTACAGGAGGGAAACCTGCTTTTGTAAGCATTTCAGCCAGACCGTTCAGCCATCCTGAGCCGCCTGCATGCCTGACACCCAACAGTCTA	NA	8	4	2	NA	NA	6	NA	7	NA	NA	3	NA	4	NA	NA
702	1	11--1-1-1--1----	TGCAGGCTGAAGTAAAACCACAACAAAACCAGTGTAGCCCTGCAGGTGGAGGGAACAGCTATGGGCAAAAAATTCGCACCTGCTTACGCCAACAT	2	5	NA	NA	1	NA	5	NA	5	NA	NA	3	NA	NA	NA	NA
703	1	-1-11-1-1-1----1	TGCAGGCTTCTGCACGTCATCTCTAGCTGACACCTTTGCTGTCAGCTAGCTAGCTACCTTGATCCAAACAAAAGATCTATTGAACATTTTCATTT	NA	12	NA	4	4	NA	6	NA	11	NA	2	NA	NA	NA	NA	3
704	1	1111--111-1-1---	TGCAGGGTTTCCTGTCCAAAAGTACTTAGTTCCTTCCATTTACATGGATGACAGAGACACACAACAACCCTAATAATATAACTAAAATCGTTATT	4	6	4	1	NA	NA	5	2	5	NA	2	NA	2	NA	NA	NA
705	1	-1--1-1-1----111	TGCAGGGTTTTTGTGACGTTATTGTGTGTGTGTGTGTGTGTGTGTGTGTGTGTGTGGGTGTGTGGGTGTGGGTGTGTAACTGTGTGGCACAGACT	NA	11	NA	NA	2	NA	6	NA	5	NA	NA	NA	NA	3	7	3
706	1	-111--11111--1--	TGCAGGCACCCGGCCCGCCACAAGGAGTTGCTAGAGCGCGATGAACCAAGTAAAGCCCCACCCCCGGCTAAACCCTCCCCTAACCCGGACGACGC	NA	14	2	3	NA	NA	6	4	8	4	3	NA	NA	6	NA	NA
707	1	-1----1-1--1-1--	TGCAGGCCAACTCCCGACGGACATCCTCGTGCAGGCTACATCGGTAGTGGTCGGCCCTGTCGTTCCATCCTGCTCCGGCGGTCAAGGTCTGAAAT	NA	14	NA	NA	NA	NA	5	NA	8	NA	NA	3	NA	7	NA	NA
708	1	-1--1-1-1--1-1--	TGCAGGGGATAACCACCATCCAGGATTGTGTGTGTGTGTGTGTGTGTGTGTAGACGGAGATGTGTGTGTGTTGACACGAGCTGGTGCATGAATAG	NA	5	NA	NA	3	NA	13	NA	5	NA	NA	2	NA	10	NA	NA
709	1	11111-111111111-	TGCAGGAGACAATACACACTCAGGGTGTGTATTTGCGTGCGATGTGTGTGTGTGTGTGTGTGTGTGTCTGATCAGAAGTCCAGGTGCTCACCAGG	4	9	3	2	3	NA	5	3	5	4	2	3	10	3	2	NA
710	1	-1---11-11111--1	TGCAGGGGTCGATTCTGGGTCCTGTACTTTTTACTGTTTACATTAACGATATTGATTTGTCTGTAAAGAAAATGTACCTGCACTTGTATGCCGAT	NA	16	NA	NA	NA	2	6	NA	11	2	3	4	6	NA	NA	4
711	1	-1---11-1---1-11	TGCAGGAATCCTGCAGAAAGTCCTCAAATAAATCCTGCATGATTTTGTCCTGAAGGACTACCTACAGGAATTGTCCTACACTAAAATGGACCCAA	NA	18	NA	NA	NA	2	16	NA	8	NA	NA	NA	10	NA	4	5
712	1	-1---11-1---1--1	TGCAGGGATATTAGTTCATCTAGAATACACCTGAAGGGATATTAGTTCATCTAGTCTACACTTGGAGGGATATTAGTTCTGTTCTAGTCTACACC	NA	32	NA	NA	NA	2	20	NA	19	NA	NA	NA	12	NA	NA	5
713	1	-1-11-1-1-111111	TGCAGGGCCTTTTGCAGGGTCGTATTCATTAGCCACCATACAGAAGGAAACGGACTGAAATAGGCAGGGACTACCTGAACTTGTCAAATAAGAAA	NA	9	NA	4	3	NA	8	NA	5	NA	2	2	5	2	3	6
714	1	-11111111---1111	TGCAGGGTAACCAGGGCCCTGGAAGCCCCCTTGATAGTTTTCAGCTCCGTAACCTCCTTCCCCCCCCCACCTCCTTGGTGGCCACCTCCTTCCTG	NA	15	4	4	4	2	9	4	7	NA	NA	NA	11	8	4	5
715	1	-1----1-1--1-1--	TGCAGGTAGAAAATATTCTGATTTAAAAAAAAAAAAATTTTACAAAATCCTATAAATCACATTGTGTACGAGTGGCCTGTCTGCTACGAACTGAA	NA	15	NA	NA	NA	NA	5	NA	8	NA	NA	6	NA	6	NA	NA
716	1	-1-1--1-1--1-11-	TGCAGGGACAGGGGCTGGGATTAAAATATATATATATATATTCTCCACCGATTTCTCAGTTTGGCTGGGCGGCCAGCTCTAGGGAGAGTCTTGGT	NA	23	NA	3	NA	NA	5	NA	6	NA	NA	6	NA	8	12	NA
717	1	-1----1-1--111--	TGCAGGTGTATGTGTGTGTGTGTGTGTGTGTGTGTGTGTGTGTGTGGACTGTACTGGAAGGTGGGCAGGCCTAGGAAATAAAACCCAGTGCTGTA	NA	10	NA	NA	NA	NA	9	NA	6	NA	NA	11	9	5	NA	NA
718	1	-1-1111-1-1-----	TGCAGGCTAAAACAGGGCTGTGTGTGTGTGTGTGTGCGTGCATATATCCACAGCCACTGTTCAGTCAATAGGTCTTACACACAGGTCACTCAGCA	NA	14	NA	3	3	3	8	NA	8	NA	9	NA	NA	NA	NA	NA
719	1	-1---11-11111--1	TGCAGGGTTGAGTAGCCAGGGGGTAGCCAGCTGGTGATGGCTATTTAACCTGTTTGCGTCCCACCCTAGTCAACAGCCAGTGGAATCGCGTCGCG	NA	26	NA	NA	NA	3	12	NA	9	4	5	13	7	NA	NA	3
720	1	111---1-11-1-11-	TGCAGGGAACAGAGTGAACATCTGGTGACAGTGCTGCTCTATTCTGGGACAAGCAGAACCACCCAGCCCTGTCTATGTAAATCTCAGTTTCACTC	4	17	4	NA	NA	NA	7	NA	6	6	NA	4	NA	14	4	NA
721	1	-1-1--1-11-1--1-	TGCAGGAATTGCTGACCGCTGTGGAAACTCACCAGAACACCCTGGACCTGCTGAGAGGGGCCCGAGCGGAGAGAGGGGATGGGGTGAGGGGGACG	NA	18	NA	3	NA	NA	9	NA	10	6	NA	6	NA	NA	7	NA
722	1	-11---11111-1111	TGCAGGCAGCAGATACACCTACAGGCAGCAGATACACCTACAGGCAGCAGATACACCTACAGACAGCAGTTACACCTACAGGCAGCATATACACC	NA	22	4	NA	NA	NA	5	4	8	8	6	NA	8	4	4	6
723	1	-1---11-111-1--1	TGCAGGGCGATAGCAAGAGGCTCAATAGCCATATCAAATAGGAAAGGGGATAAACAGCAACCCTGCCTGGCGCCCCTGTGGAGAGGGAAGTAGCT	NA	25	NA	NA	NA	4	11	NA	12	10	7	NA	8	NA	NA	8
724	1	-11--111111-11-1	TGCAGGACTGAGGTACAAAGTAGTCTTACTCATTTCTCTCTTCCCCCTCTCTCTCTCTCATCACTCTATCGTTCACTCTCTCTCCATCTCTCTAC	NA	16	4	NA	NA	4	11	4	5	5	6	NA	7	6	NA	4
725	1	11---11-11111--1	TGCAGGACTTGCTTTTTGGAGTGTGGTCCTATGATTAAGTATAGTCTGGCCCAGGAGTGTGAAGGTGAACGGAAAGGCTGGAGCAACGAACCGCC	4	26	NA	NA	NA	4	13	NA	9	8	5	10	7	NA	NA	5
726	1	-1---11-11111--1	TGCAGGCTGCTGGGATATGCCATCAGACTGTTAATAACATGTTGGGGCTAGGAGGCAGTATTTGCACAGCCGGATAAAAAAACGTACCCGATTTA	NA	26	NA	NA	NA	4	15	NA	12	9	8	10	9	NA	NA	10
727	1	11---1111----111	TGCAGGAGAGGGGGGGGGGTTCAGGTGGATGAGAATACATTCACCTATCCGCACAGCCCCATGCCTCTCCGACGCACGCCTTATTCCCAGGACGG	3	11	NA	NA	NA	4	6	5	4	NA	NA	NA	NA	2	3	4
728	1	-11---11--1-1-11	TGCAGGCCCAGGCGCTTCATCCTCAGCAGACGGGGGCCTGTCTCCCGGGGCAACCCTCCCCCAGACTCCAATGCCCCCCCGTCCCACGATATGGC	NA	8	3	NA	NA	NA	5	6	NA	NA	4	NA	2	NA	2	3
729	1	-1---1111---11-1	TGCAGGTAACAGCCAGGTCTCTGTGTGTGTGTGTGTGTGTGTGTGTACCTGTCTATGCGGTCAGCGTGCCCCCAGCTCCTGTGTGGGTCAGTGTC	NA	16	NA	NA	NA	2	5	5	2	NA	NA	NA	3	4	NA	3
730	1	111-1-111-1--111	TGCAGGTACATAGCCATGGTAGCAGCAGTGCCCCTGAAGTACAACAGGTGTGCTCTATGTATTTGAAATGTATTTTATCCCGTGTGATGTGTGTG	3	11	4	NA	3	NA	5	8	4	NA	4	NA	NA	2	2	1
731	1	-1----11----1---	TGCAGGACTTGGCTGGACTCGTGGGAGGGGGGGGGGAGATAGAGAGTGGGAGAGAAAGCTAGAGAGAGAGGGAGAGATGGGGAAAAGAGATGGAG	NA	26	NA	NA	NA	NA	10	9	NA	NA	NA	NA	9	NA	NA	NA
732	1	11-1--11----1-11	TGCAGGGACGGGGGCTGGGATAAAACAATATATACACTGCTCAAAAAAATAAAGGGAACACTTAAACAACACATCCTAGATCTGAATCAAAGAAA	2	32	NA	4	NA	NA	14	6	NA	NA	NA	NA	13	NA	13	7
733	1	-1-1--11----11--	TGCAGGCCAGGGGGATGTGTGGATGTTTCCATCTTTGAACAAACATAAGATACACACACACACAGGCAAACACAAGCACACCCGCACAAGTATAC	NA	31	NA	3	NA	NA	12	13	NA	NA	NA	NA	16	8	NA	NA
734	1	-1--1-11---1--11	TGCAGGATGCCTTTTGCCTTTTGATAAGCTGTCATTGTAAAGAAGTGTCTTAACCTCTATGTGACCGGCGGGACGAATTCGTCCCACCTACGTAA	NA	17	NA	NA	4	NA	9	7	NA	NA	NA	5	NA	NA	6	3
735	1	111-1-11-1-11---	TGCAGGCTCTAGTTTTGTCTTATCTTGACTTTCATAGAGTCGTGTGGTCGAGTGCTGCAATGAAAGACCTAAAGCTGCAGCTGGCCCAGAACAGA	3	17	4	NA	4	NA	7	7	NA	4	NA	5	5	NA	NA	NA
736	1	11--1-111--111--	TGCAGGGTTGTGACAGGTGTTCCAGCAGTGTCAGATGGTGACAGGTGTCCCAGCAGGGTTGAGAATGTTGTCCCAGCAGGATCAGATGGTGACAG	3	5	NA	NA	2	NA	5	7	2	NA	NA	5	7	5	NA	NA
737	1	-1----11--1-111-	TGCAGGTAATTGGGACTGATTGGTCTTGAAGGTCAACTACAAACTATGTGTCATCATCCAGGTAAACGTTGCAGCAGGCCTGGGCACCACATGCT	NA	8	NA	NA	NA	NA	5	5	NA	NA	6	NA	1	2	2	NA
738	1	11-11111--1111--	TGCAGGTCCCACTGTTGGTTTAATAAAGATTAAATGTCTAATGGAATAGGTAAAAAAAAAACTGTCAGTTGTCATAATTGCTTTTGCTCTTTTGC	3	32	NA	3	2	3	9	5	NA	NA	11	6	4	13	NA	NA
739	1	-1---111--111-1-	TGCAGGGGATTAATAATAATAATAATAATAATAATAATAATAATAAATAAAAAGAACAAATCTAAAACGTGAATGACTAAAACCAGAAGAAAATT	NA	23	NA	NA	NA	4	9	11	NA	NA	5	6	8	NA	13	NA
740	1	-1-1--11-1----11	TGCAGGGACCGAGAGAAAAACACACACACACACACACACACACACACACACACACAAGGGCTGTGTGTCCTTCACAGGGGCAGTGTGTGTGTCTC	NA	12	NA	3	NA	NA	7	8	NA	5	NA	NA	NA	NA	7	3
741	1	-1----111----1--	TGCAGGGGATGCAAGGGGCAGTGGCAGCAGCTACGGTGCCTACCCAGCACCCCTCACTCCTTCCTCTGTCCAACCTCTGTATCCCCTCCCCCACT	NA	31	NA	NA	NA	NA	10	5	9	NA	NA	NA	NA	8	NA	NA
742	1	-1----111---11--	TGCAGGTGAGACGTGTGTGTGTGTGTGTGTGTGTGTGTGTGTGTGTGTATATGCGCGCGCGTGTGATGTTAATTGGCCTGGTTGAGGACTGCTTA	NA	15	NA	NA	NA	NA	9	6	10	NA	NA	NA	3	12	NA	NA
743	1	-1----111---1-11	TGCAGGCTGACTTCGATTGTCAGTTGAACTGCGTTTCCTCAGACACGTTGGGGCGGCTGGCTTCCAGGTTAAGCTGGCGGGGGTTAGGAAGCACA	NA	58	NA	NA	NA	NA	19	19	26	NA	NA	NA	23	NA	17	11
744	1	1111--11111-11--	TGCAGGAAGGAACAGATAATGGTGGCAACGTCAGCTATCTTAATCTGCACAGACGAGCTAAATCAGCTTTTACACACCATGTTCCATCCCTGTTT	2	18	4	3	NA	NA	5	5	8	4	3	NA	5	5	NA	NA
745	1	-1----111---1111	TGCAGGCAACTGTGAGAATAAGCAGCCAGAAATGAGATGAGGAGAAAGATAGAGAACATCTGGCATCTTGATTGGGCAGCCTGCACATGGCTTAA	NA	20	NA	NA	NA	NA	7	7	11	NA	NA	NA	8	7	3	4
746	1	-1----111---1111	TGCAGGCCAAGTGATTTTTATTTGGCCCCCAAGTTTTCTGAGCAAAAAAAACAATTATTATTTTTAATTGTTGGAAATAGACAGGTTGGCTGACC	NA	28	NA	NA	NA	NA	10	14	15	NA	NA	NA	19	15	13	9
747	1	-1----111---1111	TGCAGGCTGCCAGTTGGAGAACCCTACTATATGCTTTGTCTATATTTTCCAAATCAGAGCACCTTCCTCCTTCCAGCGTGGCAGTACTGGCTTAA	NA	33	NA	NA	NA	NA	16	18	12	NA	NA	NA	7	9	13	8
748	1	-1----111---1111	TGCAGGGTCGTTCCACCTCAAAAAGCACAAGAAAGAGGATTTTGGCCTTTGTGGTGGGAGTGGTGTGGAGGATCCGTGGGTGACTTTTGACTATT	NA	49	NA	NA	NA	NA	12	18	18	NA	NA	NA	16	12	16	11
749	1	-1---1111---1111	TGCAGGTATGGCAGCTGGCACCTAGCAACAGGCTTCATGACATCACTCATGATGACTCAATTACACTAACTCAGGCCAGCACCACACATTGGGTG	NA	14	NA	NA	NA	4	17	13	25	NA	NA	NA	16	8	8	8
750	1	11----1111-1-11-	TGCAGGCTTGGGAGAATTCTAGGATCTCTCCTCCATTCCCGCGGAGTACCTGGACCTTTCGGGAGGTCTTCAACAAGGCCTCTCCCTCCACATCA	3	24	NA	NA	NA	NA	12	8	10	4	NA	6	NA	3	4	NA
751	1	-1----1111-1--1-	TGCAGGAATCACACAGGACAGACACACTGTGATAAAGGACAGACACACTGTGATCAAGGACAGACACACTGTGATCAAGGACAGACACACTGTGA	NA	38	NA	NA	NA	NA	18	12	16	2	NA	8	NA	NA	11	NA
752	1	-1----1111-1--1-	TGCAGGTTATCACAGTGTGTCTGTCCTTTATCACAGTGTGTCTGTCCTTTATCACAGTGTGTCTGTCCTTTATCACAGTGTGTCTGTCCTTTATC	NA	25	NA	NA	NA	NA	14	8	8	4	NA	9	NA	NA	11	NA
753	1	-1----1111-11111	TGCAGGCCAACTCTCGACGGACGTCCTCGAGCAAACTGCAGCGATCATGCTCGATCAGGGTCCTCATGTTCCATCCCGCGCCGGCGGCCAGGGTC	NA	18	NA	NA	NA	NA	9	8	5	3	NA	7	2	5	4	6
754	1	-11---111--111--	TGCAGGACCCCTTCCCAAAAGACCTGCACTGAGAGAACCCACACCAAGAGGACCGACACCCAGACCACAGCATCACCAGCCATACCCCAACCAGC	NA	10	3	NA	NA	NA	5	7	7	NA	NA	8	9	11	NA	NA
755	1	-1----111-1--11-	TGCAGGCCGATTTGCTGCCCAGCATGTGCCCCCCCCCCCATACTGTGCTCCTGAGAGACCCCCTGCATGGCCCTTAGCGTAAGTAGGAGAGCTAC	NA	32	NA	NA	NA	NA	7	8	5	NA	5	NA	NA	6	7	NA
756	1	11--1-111-1-1111	TGCAGGCCCTTTAGGCCAGAGAAACAGTAAAGTGGTGGAGGAGCGCGCGCGCGCACACACACACACACACACACACACACACACACACACACACA	4	11	NA	NA	2	NA	16	18	8	NA	6	NA	6	5	9	9
757	1	-11-11111-111111	TGCAGGCTACGGCAGTTCAAGGCGTCGTCAATGGACTCGGCCAAAGACTTGACCTGCCTGGAGAAGGCGTCCTCCAGCTCTGTGATGGCATCCGT	NA	18	2	NA	2	4	17	17	17	NA	6	4	15	13	11	11
758	1	11--1-111-11-11-	TGCAGGGACACACCACAGGGGACACACACATACACGCACACACACACACACACACACACACACACACAAATGCAATACAACTCCTAACCAATATC	2	21	NA	NA	4	NA	5	14	12	NA	6	7	NA	4	6	NA
759	1	-1--1-111-11-11-	TGCAGGACCAGGATGTGACTGGTACAGTCTGACTGACTCACATCCTGGTCACTACAGACGTGTGTATAACTACAATGTAACAAGTCAAATGTAGG	NA	25	NA	NA	3	NA	12	9	13	NA	9	6	NA	6	12	NA
760	1	11----1111--111-	TGCAGGCTTTGAACATGCTCTACATTCAATGCTATAAATATAACACAAATGAACGCAAAAAAAATACTATTTTTGAAACTATTGTTATTGAATGT	4	29	NA	NA	NA	NA	12	11	15	8	NA	NA	12	4	2	NA
761	1	1111--11111-11--	TGCAGGTCTTTCAGGAAGTCACTGGCCTCTTTACACAGCTGAAACACCACACACACACACACGCACGCACGCACGCACGCACACGCACGCGCACG	3	16	2	4	NA	NA	8	7	10	5	4	NA	5	3	NA	NA
762	1	-1----1111--11--	TGCAGGACACACACACACACACACACACACAGGCAGGTCAGAGGGCATCCACAAAGATCACTCATGTAGGCTTCTACTGTATATCTACTCAGTTA	NA	23	NA	NA	NA	NA	12	8	13	6	NA	NA	12	6	NA	NA
763	1	-1----1111-1-11-	TGCAGGCTGGTAAAATCTGAGCCTTGTCTTTGGTCCAGGAAAACATGGACGGACAGCAGAGCAGACTGATGGGTTTGAGAGACCATGCTGAAGTT	NA	37	NA	NA	NA	NA	6	13	9	13	NA	9	NA	12	8	NA
764	1	-1----1111-1-11-	TGCAGGGTGGGCTGCAAAAATCCTACCCCCAATCCTATTGATAGGAATAATGTGGCATTCATCAGTATGAATGACATTTGTGGGTCCCAGGGGCG	NA	38	NA	NA	NA	NA	14	13	13	12	NA	12	NA	12	7	NA
765	1	-1----1111-1-11-	TGCAGGTCTGTCGGGGTGTTTCATTTTGTAGCTTACAAACTACATTCCTTTGCTGTGATTTATTTATTCATTCTCACTTTTGTCTCGGATTGTCT	NA	39	NA	NA	NA	NA	13	11	16	12	NA	5	NA	12	15	NA
766	1	-1----1111-1-11-	TGCAGGTGTGTGGGGGGGCGTGTTTACATCACTCTTGGACTCATAACTCCCTTTGGTAACCAAGAAGGTGTTTGGTGGCATTTCTTGACCACATG	NA	24	NA	NA	NA	NA	9	16	12	9	NA	11	NA	12	9	NA
767	1	111-1-1111-11111	TGCAGGAAAAAATATGCCATTACAAGAGGACAGAGACAAAACTATGAAATCTGTTGGCATTCCTTTGCCACATGAGCACACACACACACACACAC	3	11	4	NA	3	NA	9	5	7	6	NA	6	11	8	3	2
768	1	1111111111111111	TGCAGGGCTACATGCCTTGCTGGCATCTCTCTACTTGCTGTATAATCTTCTCTTCGTCTCTCTCTCTCTCTCTCTCTCTCTCTCTCTCTCTCTCT	4	6	3	1	4	2	6	8	8	9	5	6	2	3	5	2
769	1	11-1-1---1111--1	TGCAGGACACACTAGGAATCATGCAGGTAGTTCTGCAGGAATTGTCCTATAGTAAAATGGCACCCAAATCCTATGGGATATCCTGTAGGTAATAT	4	7	NA	3	NA	6	NA	NA	NA	3	1	2	2	NA	NA	2
770	1	-1-1-1-----1----	TGCAGGAGAGGGTCTATTCCACACAGTCCTGCTGGAGAGGGTCTAGTCTACACAGTCCTGCAGTAGAGGGTCCAGTCTAGACAGTCCTGCAGGAC	NA	7	NA	2	NA	5	NA	NA	NA	NA	NA	4	NA	NA	NA	NA
771	1	11-1111-1-111111	TGCAGGAATGAAAAGACAGAAAGAGCCACACTTATTTGATATCCTTACCGCTCCTTTCCTGCTGTTCTGTTTGCAGCCTGGACAAATTTGATTTA	3	9	NA	2	4	5	3	NA	4	NA	2	3	2	3	4	4
772	1	1111-11111111--1	TGCAGGAATTATTTTTTTTAAACATGCAGGATCTGTAGGATTTTAGAATTCCTGCGGGACAATACAAACAGGAGTCCTACAGAGGCATAGGCAAA	3	11	2	3	NA	5	4	3	1	3	3	2	3	NA	NA	2
773	1	111111--11111---	TGCAGGAATTGCCAGGTCCTGAAGCAATTGCCATATCCTGCAAGACTATCAAAATCCTGCATGTTTCGGTCCTGTGGTATTCAACCTGGAAATTA	4	7	2	3	4	5	NA	NA	1	4	1	3	3	NA	NA	NA
774	1	-1---1111---1-11	TGCAGGAGACTGCTGGGTGGGCAGGGGGCTGGCTGAGAGGGGGACTGGGTGAGAACCAGACCCTGGGCCAGGGGTGGAGGTAGGGATGGAGGTAG	NA	6	NA	NA	NA	6	2	4	1	NA	NA	NA	4	NA	4	2
775	1	11--111111111-11	TGCAGGAGGCCGAGACATATTATTACCTGAACCAGGTAGGCACGCTCACACACACACACACACACACACGCACGCACGCAGAGACAGGCCTTTTA	3	9	NA	NA	1	5	2	2	2	1	4	4	2	NA	4	4
776	1	11-1-1-----1---1	TGCAGGATTGCTTTCCTGAAAGAGTACCTGCATGATTCCTACAGGATCCTAAAGGATTCTTGCATGAATTTTCCTATAGGAAAGTGGCCCTGAAA	3	5	NA	3	NA	5	NA	NA	NA	NA	NA	2	NA	NA	NA	2
777	1	11-1-11111--11-1	TGCAGGCACCTAGTCCAGGAGGTCTATCTTATACATCTCCCTCCCCTGTCCTGCTTGCAGGCCCCTAGTCCAAGAGGTCTATCTCATACATCTCC	2	8	NA	2	NA	5	3	2	3	3	NA	NA	2	3	NA	4
778	1	111--11----1-11-	TGCAGGCCAGAACACACCCAGTCAGTCAGTAAGTCCCTGTAGGCCAGAACACACCCAGTCAGTCAGTAAGTCCCTGTAGGCCAGAACACACCCAG	2	7	2	NA	NA	6	4	NA	NA	NA	NA	2	NA	4	4	NA
779	1	111--111---111-1	TGCAGGCCCTGTTCATCGCCTTGGAAAACTCATCCAGGTAAATAACAACAACAAACCTAACTCTGATCCGAGATCTAACCTTAGCCCTTACCCTA	2	5	2	NA	NA	5	4	1	NA	NA	NA	3	3	4	NA	3
780	1	-111-1----------	TGCAGGGACACCTGTTACCACCCTGCTGGGACACCTGTTACCACCCTGCTGGACACCTGTTACCACCCTGCTGGACACCTGTTACCATCTGTCAC	NA	6	3	3	NA	5	NA	NA	NA	NA	NA	NA	NA	NA	NA	NA
781	1	11---11----1--11	TGCAGGGCTCTAACGGTGGTGATGTCCTCTCTCTACCCAGCGCTACCTGGCTAGCCTGCAGGAAGGGTACCACATGAGGGAGGAGGATGTCTTCC	2	5	NA	NA	NA	5	1	NA	NA	NA	NA	1	NA	NA	3	1
782	1	-1-111--1-1-1-1-	TGCAGGGCTGGGGGAGGAAGAGAGGAGAGTTAGCCTTGGTGGACTGATCCAACAACACCTGCAGGCTCATCCTGACATGACCCTCCAGCATGACA	NA	7	NA	3	3	5	NA	NA	2	NA	2	NA	3	NA	2	NA
783	1	-1---1---1------	TGCAGGGTGGTATGCTGCTCTGTAGCCCAGACATCTGTAGTCCACCCTGCAGGCTCATCCTGACATGACCCTCCAGCATGACAATGCCACCAGCC	NA	7	NA	NA	NA	6	NA	NA	NA	2	NA	NA	NA	NA	NA	NA
784	1	11-1111111-11111	TGCAGGTAAAAGGCCTGTCTCTGCGTGCGTGCGTGTGTGTGTGTGTGTGTGTGTGAGCGTGCCTACCTGGTTCAGGTAATAATATGTCTCGGCCT	3	9	NA	3	3	5	4	2	3	4	NA	3	2	3	4	3
785	1	11---11--11-1111	TGCAGGTACACCATACAGTACTGTTCATTATTATCTGGTAGGGATGCTGTAACCCTGGTTACTATAACCTGCAGGTAGAAAATATCCTGATAAAA	2	5	NA	NA	NA	5	1	NA	NA	2	2	NA	1	4	4	2
786	1	-111-111---1--11	TGCAGGTTACAGTAACCAGGGTTACAGCATCCCTACCAGATTATAATGAACAGTACTGTATGGTGTACCTGCTTGGTTATAGTAACCAGGGTTAC	NA	6	2	3	NA	5	2	1	NA	NA	NA	1	NA	NA	3	1
787	1	-11-111---11-11-	TGCAGGTTATAGTAACCAGGGTTACAGCATCCCTACCAGATAATAATAATGAACAGTACTGTATGGTGTACCTGCAGGATCGTCTGAGACCAGCC	NA	6	3	NA	3	6	2	NA	NA	NA	4	3	NA	1	3	NA
788	1	11-1111-1-111111	TGCAGGCGAGCTGCTCCACCTGGTAGTACTTCTCGTCTCGGAGGATGTTGAGGTCCAGGTTGAGCTGTCTGATCAGAACCTCACAGTCCTGCAGG	2	11	NA	4	4	7	3	NA	4	NA	4	1	3	2	5	2
789	1	11-1-1111-----11	TGCAGGCTCCTCCCCAGAGGAAGTTGACACGCTGCAGGGTTCTCCCCAGAGGAAGTTGACACCTTGCAGGCTCCTCCCCAGAGGAAGTTGACACC	3	9	NA	4	NA	6	3	3	3	NA	NA	NA	NA	NA	5	4
790	1	11-111111-111-1-	TGCAGGTACACCATACAGTACTGTTCATTATTATCTGGTAGGGATGCTGTAACCCTGGTTACTATAACCTGCAGGTGTGATGTTCGGATGTACCG	4	5	NA	2	2	6	1	1	3	NA	1	3	3	NA	8	NA
791	1	11-1111-111--11-	TGCAGGTTACCAGTACTCTGTATGCCATGGGCTCTCCAACCCTGTTCCTGCAGCTACCCAGTACTCTGTATGCCATGGGCTCTCCAACCCTGTTC	3	6	NA	4	2	6	2	NA	4	4	3	NA	NA	2	5	NA
792	1	111-111111--111-	TGCAGGGACGGGGGCTGGGATATATATATATATATATATATATATACTGCTCAAAAAAATAAAGGGATCACTAAAATAACACATCCTAGATCTGA	4	15	4	NA	2	8	4	4	2	4	NA	NA	4	5	6	NA
793	1	11---111-111111-	TGCAGGCTACCAAGCTGCAGACTATCTACTGTACCTGCAGACTATCTACTGTACCTGCAGACTATCTACTGTACCTGCAGACTATCTACTGTACC	4	7	NA	NA	NA	7	1	2	NA	2	3	3	10	2	2	NA
794	1	-1-111---1-1-11-	TGCAGGACTGTGTGGACTGGACCCTTTACTGCAGTGCTGTTAGACTAGACCCTCTTCTGCAGGACTGTGTGGACTAGACCCTCTATTGCAGGACT	NA	19	NA	3	4	6	NA	NA	NA	2	NA	5	NA	1	2	NA
795	1	1111-11-11111-11	TGCAGGAGGCCTGGCTCTGGGCGCAGACACAGGATTCACCAGGCTGGGGAGACATGCAGGAGGCCTGGCTCTGGGAGCAAGCACAGGATTCACCA	2	7	2	4	NA	7	2	NA	2	2	3	5	3	NA	4	5
796	1	1111111-1-111-11	TGCAGGTTATAGTAACCAGGGTTACAGCATCCCTACCAGATAATAATGAACAGTACTGTATGGTGTACCTGCAGGCTGCAATGTTTTTATTTGTT	4	9	3	2	2	5	4	NA	4	NA	4	5	1	NA	6	3
797	1	11-111111--11-1-	TGCAGGAGTTACTGTCTGCACCCTACACCCTGCAGTAGTTACTGTCTACACCCTACACCCTGCAGTAGTTACTGTCTACACCCTACTGTCTACAC	4	7	NA	2	1	5	4	2	4	NA	NA	5	5	NA	3	NA
798	1	111-111-1111--1-	TGCAGGATTCACAAGTATGAATTTAGAAAATCCTACAGGACCATGTCAATTCCTTCAGGAATTCTGCAGGACCGAAACCTTCAGGATTTTGATAT	3	13	4	NA	3	7	2	NA	2	3	5	2	NA	NA	4	NA
799	1	-1--11----1-1---	TGCAGGGAAAGTGTGTGTGTGTGTGTGTGTGTGTGTGTCAGGGAGAGACTTGCAGAGCGTGCCAATTAAGTTCCCACAGTGTGAATACAGGCTGT	NA	6	NA	NA	3	6	NA	NA	NA	NA	5	NA	4	NA	NA	NA
800	1	-1--11111-111111	TGCAGGTATGGCATCTCTTTCCCCCCCCGTAAGCACTGGCACCCAGGGGGGGAAGGGCAGAGATGGGCTGAGACACGCCCAGCATAGCCCTTCCT	NA	7	NA	NA	3	7	2	1	3	NA	5	4	3	3	4	5
801	1	1111111111111-11	TGCAGGACCATGTATATCCTGAAGGAATCATGCAGGACTGAAAACTTCAGGATTTTGATATTTGTACAGGATATGGCAATACCCGCAGGACCAAG	3	11	1	3	4	5	1	3	3	2	6	3	3	NA	5	2
802	1	111111111-1-1111	TGCAGGAGGTTCTCTCTCCAGGAACAGGGTGGGAGTGAAAGCCTCCTGTAGGAGGGTCTCTCTCCAGGAACAGGGTTGGAGTGAAAGCCTCCTGC	2	9	4	3	4	5	2	3	4	NA	6	NA	2	3	5	1
803	1	1111-11-111--111	TGCAGGGTAGAGAAGGCTAGGTAGCTGGCCCGGCTGTGGAAGGTCACAGGGTCAGCCACGATGCGGCGCATGCCGAAGCGGGCGTTGAGTTCGCA	3	8	2	4	NA	5	3	NA	2	2	5	NA	NA	3	5	4
804	1	11-1-11-11111111	TGCAGGAGCATCAGGGACTTTTTCTGCAGGAGTTTGTCAATCCTACAGGATTCGTGCAGGACACCTGCACAATTCCTTCACAAAGGTTTGAATTC	4	13	NA	4	NA	5	4	NA	2	3	5	5	2	2	4	3
805	1	11-111-1--111-1-	TGCAGGGCAGTCTCAACCAGACAAACCTGAAGGGCAGGACAGTCTCAACCAGATAAACCGGCAGGGCAGTCTCAACCAGATAAACCGGCAGGGCA	2	6	NA	4	3	5	NA	2	NA	NA	5	5	3	NA	2	NA
806	1	-1-111--1-111111	TGCAGGTACACCATACAGTACTGTTCATTATTATCTGGTAGGGATGCTGTAACCCTGGTTACTATAACCTGCAGGCAGTCACTGAGTCCGAGGTG	NA	5	NA	4	3	5	NA	NA	3	NA	6	5	3	4	2	2
807	1	-1-1-1-111----1-	TGCAGGTACACCATACAGTACTGTTCATTATTATTATCTGGTAGGGATGCTGTAACCCTGGTTACTATAACCTGCAGGATCGTCTGAGACCAGCC	NA	8	NA	2	NA	5	NA	1	2	8	NA	NA	NA	NA	2	NA
808	1	11-1-1-111111111	TGCAGGTCATCTCTAGCTGACACCTTTGTTAACAGGTATTGATCCTGCATGTCATCTCTAGCTGACACCTTTGTTAACAGGTCATCTCTAGCTGA	3	6	NA	3	NA	5	NA	1	2	7	2	2	2	2	3	3
809	1	-1---1---1111111	TGCAGGGTTCTGTGTCTATGAATCTCTTTTAGCCTTGAGGCGCTTTTCTCACAGACACCCTGTTCTGACTGCAAATAACTCACACATCTCTCAGA	NA	38	NA	NA	NA	12	NA	NA	NA	11	6	16	13	13	9	4
810	1	11-1111-1-1-11--	TGCAGGTGTGGGCGGGTGAGGTATGAAAAGCTACAGGTGTGGACGGGTGAGGTATTTAAAAATGCAGGTGTGGGCGGGTGAGGTATGAAAACCTG	2	7	NA	3	4	6	2	NA	7	NA	4	NA	2	1	NA	NA
811	1	-1---1--1------1	TGCAGGATGGTCTGGGGGGTGCTGAGGAGTATTTATGTCTGTAATAACCCTAACCCTTTAGTGGGGGGGGGGTTATTCTGATTGGCTGGGCCTGG	NA	30	NA	NA	NA	6	NA	NA	10	NA	NA	NA	NA	NA	NA	6
812	1	11---11-1--1--1-	TGCAGGTTAATTGTCTGCTGGAATGCTGGGCATCTGTTTCCACCAGGAAGAACGCCGGAGTAATGAACCGATGAGAAAAGTAGGAAGGGAGACGG	2	36	NA	NA	NA	6	3	NA	10	NA	NA	3	NA	NA	6	NA
813	1	-1---1--1---1--1	TGCAGGTCGTAGATGGTAAAGCATTCTAGATGTTTTAGGTTAGATGTAATAATACACTCCATGGCCTCATAACTCATTAAACCACCACTAGCACT	NA	47	NA	NA	NA	6	NA	NA	11	NA	NA	NA	14	NA	NA	10
814	1	-1---1--1---1--1	TGCAGGTTTAATATACCAAAGATGGATATTTCATTAGTTCATTAAGTGCCTGTTCTCCTGTCCGAGTGAGGTTCTTCTGAATGTGGTTTGTTTTT	NA	37	NA	NA	NA	7	NA	NA	16	NA	NA	NA	12	NA	NA	10
815	1	111-11--11111111	TGCAGGCCCCTAGTCCAGGAGGTCTATCTTATACATCTCCCTTCCCTGCCCTTCTGCAGGCCCCTAGTCCAGGACGTCTATCTTATACATCTCCC	3	8	2	NA	1	6	NA	NA	5	3	1	5	8	3	2	5
816	1	-11--1--1-11111-	TGCAGGAGTTTAGCCCTGATCCCAGTGTATGTGTGTGTGTGTGTGTGTGTGTGTGTGTGTGTCCACAAATGTTTGTCTGTGTTGCACATATGCTC	NA	10	2	NA	NA	6	NA	NA	10	NA	4	5	10	3	5	NA
817	1	-1--11--1-1-111-	TGCAGGAATACAGACACATGTTACAAACACATACACATTTCCATACACACCCCCCACTCTCTCTCTCACACACTCCCCTCCCTCTCTCTCTCTCT	NA	11	NA	NA	3	7	NA	NA	12	NA	7	NA	3	3	9	NA
818	1	11-1-1--11111--1	TGCAGGACCCCAGCAACTATGTGAGTGTGTACACACACACACACACACACACACGTACGCATACACATACTCTCTGCACTGTGGCTGACTGCCAA	2	28	NA	3	NA	8	NA	NA	9	6	6	5	13	NA	NA	4
819	1	11---1--11111--1	TGCAGGCTCTTTCACTGCAGCTAACGTGAGTAAAACATTGAAACGTGTTAACCCTCGCAAGGCTGCCGGCCCAGACGGCATCCCTAGCCGCGTCC	2	33	NA	NA	NA	5	NA	NA	9	8	5	12	10	NA	NA	4
820	1	-1---1--1111111-	TGCAGGACCCGGTGTGTGTTCTCCTGCTCTGTAGCAGAGGAGAGGAGGCTAACCTAATTTAGACTATAGTGTGTGTCCCAGCTGTGTGTTCCAGG	NA	26	NA	NA	NA	6	NA	NA	16	8	11	5	8	12	10	NA
821	1	111111111--111--	TGCAGGACAGGAATAGGATGGCAACAACATTTGCCCGAGTTACACCAGGAACGCACAATCCCTCCATCAGTGCTCAGACTGTCCGCAATAGGCTG	4	7	3	2	2	5	2	10	2	NA	NA	2	3	3	NA	NA
822	1	11111111111-1111	TGCAGGATGCTGAGCTGAGCCAGGTAAGTACAGTAAATGATTCAGACCATAGTGGTCTGCCCCAGGGGCACAGTCAACTCCTTACACAAAGTGTC	4	8	2	3	2	7	3	5	3	2	3	NA	6	5	9	3
823	1	11---1-1--111-1-	TGCAGGACGGAGGGATAAAGAGAGAGGAAGGAGGGATAACGAGAGAGGATGGAGGGATAAAAGAGAGAGGACGGAGGGATAAAGAGAGAGGACGG	3	42	NA	NA	NA	12	NA	18	NA	NA	15	18	18	NA	15	NA
824	1	-1---1-1--111-1-	TGCAGGTGAACATGGCATTGTCTCGTATCACGACGACATGATACATTTAATTTGCTAAGTTAAACATTTCAGAAGGTGTCCTAGGGATTCGAGGG	NA	30	NA	NA	NA	7	NA	10	NA	NA	7	6	10	NA	17	NA
825	1	-1---1-1111-1-1-	TGCAGGTACACACACACACGCACACACACACACACACACACACATGGACAGATATACACACACACACACACACACACACACACACACACACACAC	NA	7	NA	NA	NA	5	NA	9	12	4	2	NA	4	NA	3	NA
826	1	-1---1-11---1-11	TGCAGGATACAGAGGGTGTGTGAGCCCCAGCCCCTGGCATGTTACCTACCTACCTACCTACCTACAAAATCAAATGCTGTTAGTCACATACACAG	NA	32	NA	NA	NA	7	NA	9	12	NA	NA	NA	15	NA	10	3
827	1	-1---1-11---1-11	TGCAGGGAACAGGAGGTGAGGTTATTAGATAAAGGGTGTGTGTGTGTGTGTGTGTGTGTGTGTGTGTGTGTGACAGACGTGTGTGTGCAGTACCT	NA	17	NA	NA	NA	7	NA	11	11	NA	NA	NA	7	NA	5	3
828	1	11---1-11---1-11	TGCAGGGGGCAGTAAAACCCCATGGACCTGAAAGGGAAAGTGAGGAGTAAAAATCAAAGGTGAATTTACATTGATGTTTCCACAGAGACCTGAGT	1	35	NA	NA	NA	6	NA	12	9	NA	NA	NA	20	NA	14	3
829	1	11---1-11---1-11	TGCAGGAGACTGGAGCACACTGCAGTCCCTGGCTTTCTTTGTGCAGCTGGACGAGGAGGCCTTCATCACCTGTTGTGATGGGTCCAACAAATATC	3	33	NA	NA	NA	9	NA	14	17	NA	NA	NA	11	NA	9	5
830	1	-1---1-11---1-11	TGCAGGAGGGCACATCTAAATTTGCTAATCTGGAAGGCTGTGCAAAGGAGCACCAGAAGCACACTCACAAACGACTCCAGCTGCAGAAGGAAATG	NA	49	NA	NA	NA	21	NA	18	25	NA	NA	NA	19	NA	26	14
831	1	-1---1-11---1-11	TGCAGGATGAGGGGAGACTGTGTCAAACTGGAGACTGACATGGTATCCTGCTTTTCAACCTCTCCCTGGCACCAGCTCAAGGCCGGAGATGTAAT	NA	68	NA	NA	NA	20	NA	20	33	NA	NA	NA	18	NA	33	24
832	1	-1---1-11---1-11	TGCAGGCAATGCGCACATCCAAGGACATATTTCCGGGCTGTACGCATCGCACGACCCTCCTAGATACACCCACGACTGTGTCAACAATTCTGACA	NA	29	NA	NA	NA	5	NA	13	8	NA	NA	NA	11	NA	8	6
833	1	-1---1-11---1-11	TGCAGGGGAAAAAGTAGATTGATTGTAGTAGCGATTCGACATTCACACAATCACCACACCAAAAACCAAACCCTCTCATATGATGGTATTAACAG	NA	61	NA	NA	NA	12	NA	24	29	NA	NA	NA	28	NA	25	11
834	1	11---1-11-1-1-11	TGCAGGGGGGTTGGTATAGCATACCTTCCTCTCTGCCTGTAATTATTATCTTAACATTATGCATGCTCTGGCAGTGAGCTCCCCCCCGAAGGAGC	2	32	NA	NA	NA	7	NA	17	14	NA	3	NA	11	NA	10	7
835	1	11---1-11---1-11	TGCAGGTAAACAAGACACCACTGAATCCTCTTCAGCTTCTATTAGGGACCAGGAGTTTTCTTGGCTACGTCTCCTGGCAGTAAAAACTTTGTCTC	3	32	NA	NA	NA	15	NA	7	16	NA	NA	NA	12	NA	16	14
836	1	-1---1-11---1-11	TGCAGGTGGTGAAGGTAGGCAACAACACATCCACTGCTGATCCTCAACACAGGGACCGACAAGGATATGTGACAAGGATATGTGCTCAGCCCCCT	NA	29	NA	NA	NA	8	NA	13	14	NA	NA	NA	5	NA	6	5
837	1	-1---1-11-1--111	TGCAGGAAGTGTAAGGTGCCAGCTATAGCTTTGACGCCTCCAATCCAGTGGTGTTATGCGAACCGATTGAAGAGAACTTGTAATTGGAGAAGTTT	NA	23	NA	NA	NA	6	NA	8	19	NA	9	NA	NA	8	14	4
838	1	-1---1-11-1--111	TGCAGGCGCCAGTGGCATTGATAAACCCCCCCTCTTGTCCGGAGGCCTTTGATGTCTGCAGAACTCAATTTGGCTTAGGCTCACACCAAGTCCCC	NA	23	NA	NA	NA	12	NA	14	11	NA	11	NA	NA	7	16	3
839	1	-1---1-11-1--111	TGCAGGCAACTTGACCAGAGCGAATGACAACATCTTGTAGACCTACTTTCATCATGGCATACTCGCAGTGGTGGAAAAAAATGCCCAAATTGTCA	NA	36	NA	NA	NA	12	NA	19	24	NA	10	NA	NA	12	11	12
840	1	-1---1-11-111--1	TGCAGGAACCTGGGAATGTATGCAACTGGTACTGGGTTGCGTGTGGGGAATTTTCTACAACTTGACCTAAACCCCACCCCTGCCCTGGGTTAACT	NA	23	NA	NA	NA	6	NA	11	8	NA	6	4	11	NA	NA	2
841	1	-1---1-11-1-1-11	TGCAGGTCGATTTCTTGGAATTGTTCAACAACAAAAAAGTTTTTGCATGTACATTGAGTGATTGATTGATTAATCTTATGCTACACAAAGATAAA	NA	31	NA	NA	NA	8	NA	13	14	NA	10	NA	8	NA	11	4
842	1	-1---1-11-111--1	TGCAGGGTTGGAAGAGAGAAACCCCAAATCACCTACCATCAAAAAGGAGATGTGGGAAGAATCATGACCAATGGGAGAGACTGAGTAGCGGTAAG	NA	33	NA	NA	NA	8	NA	8	15	NA	12	5	10	NA	NA	8
843	1	11---11111111111	TGCAGGTACACCATACAGTACTGTTATTATTATTATCTGGTAGGGATGCTGTAACCCTGGTTACTATAACCTGCAGGCTCATCCTGACATGACCC	4	7	NA	NA	NA	7	4	5	6	4	5	7	6	4	8	5
844	1	-1---1-111--1-11	TGCAGGACCATCCAGGTGAGAATGTCACCCATTACAACCACTCACACTTCTCACCTCAAAGTCACAATCACTCACTGTGGGGTCACAACACACGT	NA	28	NA	NA	NA	11	NA	15	17	7	NA	NA	14	NA	9	10
845	1	-1---11-1------1	TGCAGGGTAGGGCCCTGATTGGAGGCAGGCCTGCAGGCTCATCCTGACATGACCCTCCAGCATGACAATGCCACCAGCCATACTGCTCGTTCTGT	NA	7	NA	NA	NA	7	5	NA	4	NA	NA	NA	NA	NA	NA	4
846	1	-1---11--------1	TGCAGGCCCCAGGCCCCTGGATTCAGGGCAGGTGGACTGACTGATGGCTGCACCAGCTGCCCTTGTACTGGCACTGTACCCCTTGCTCACACACA	NA	27	NA	NA	NA	8	8	NA	NA	NA	NA	NA	NA	NA	NA	5
847	1	11-1111-1----1-1	TGCAGGCCTGGTATGACGTGTGTGTGTGTGTGTGTGTGTGTGTGTGTGTGGAAATTGGAGTAAGACATGTAGGTGGCAGAAGCAGGTCTTGAACT	3	18	NA	2	3	5	12	NA	4	NA	NA	NA	NA	5	NA	4
848	1	-1---11-1---1--1	TGCAGGCTCTAGTCAACTGCACTGTGTGATTACTCCTCCAGCACTCTGTGTGTGTGTGTGTGTGTGTGTGTGTGTGTGTGTGTGTGTGTGTGTGT	NA	10	NA	NA	NA	6	8	NA	4	NA	NA	NA	7	NA	NA	2
849	1	-1---11---1-1-1-	TGCAGGTACCGTGGTCGGCCTTGAACTTCCGGGGCTTCAATGAGAGGGGTTAGTCGTTCTCCCCTGGTTTAAACTATAGAGATCCGTTTTTTTTG	NA	29	NA	NA	NA	9	12	NA	NA	NA	16	NA	10	NA	2	NA
850	1	-1---111--1-1-1-	TGCAGGAAACCTGTGTGTGTGTGTGTGTGTGTGTGTGTGTGTTTCACCCTAGCTAAAGCTCCTATCCCACAGTAATAATTGTCTCTCCATTCTGC	NA	31	NA	NA	NA	8	8	4	NA	NA	8	NA	10	NA	10	NA
851	1	-1---11---1-1-1-	TGCAGGCATTGTTAGCAGTAAACAGGATCCCACTGGGTACAGACCTCGGTTCAACGTCTAGTTGTGATTTACATTTGGTTGAATTGTCAACTAAC	NA	28	NA	NA	NA	5	19	NA	NA	NA	15	NA	14	NA	8	NA
852	1	-1---11---1-1-1-	TGCAGGCCTGGTGTGGCTCAGCTGTCACCTTCAGTTATTATCTGTGGCAGGCCAACCGTCTCCCCTGCCTGCAGACCTGGTGTGGCTCAGCTCAG	NA	13	NA	NA	NA	5	6	NA	NA	NA	7	NA	5	NA	11	NA
853	1	-1-1-11--111--1-	TGCAGGGGCATGCAGCAGATAGGTTAACACTCAGACACACACACACTTACACTCAGACACACACACACTTACACTCAGACACACACACTTACACT	NA	12	NA	4	NA	6	14	NA	NA	4	8	9	NA	NA	14	NA
854	1	11--111111-111-1	TGCAGGTCTCATAATAGATCCTGATCCTGGTCCTGCGGGTCTCATAATAGATCCTGGTCCTGCGGGTCTCATAATAGATCCTGGCCCTGTGGGTC	1	10	NA	NA	3	6	6	2	2	6	NA	2	1	3	NA	2
855	1	1111-11111-1-111	TGCAGGAGGGTCCTGTAGCATCACCTCCTTTCAGATTATACAACATCACACTCACTTCAATCTGCAGGAGGGTCCTGTAGCATCACCTCCTTTCA	3	6	3	4	NA	5	5	3	4	6	NA	5	NA	4	3	1
856	1	-1-1-11--1-11-1-	TGCAGGGGGGCCCCATTGATTGTATTGATGCATTCAGATATCATATTAACATGGCATAAGTCATGGAACATTTTCTCTCTGCCCCGTGGCAAAAT	NA	19	NA	4	NA	6	12	NA	NA	7	NA	8	1	NA	13	NA
857	1	-1-1-11--1-1--1-	TGCAGGTACACACACATACGTGTACACCTCCTCAAATAGACCCCACAAGTACACACACACACACACAAGCACATCTTCTCACTCTCTCTCTGTTC	NA	29	NA	4	NA	6	14	NA	NA	9	NA	10	NA	NA	10	NA
858	1	1111111-11111111	TGCAGGATTTTATCCTGAATGACTAACTACAGGATTCCTACAGGAATCGTCCTACAGCAAAATGACCCCACAATCCTGTGGGATATCCTGTAGAT	3	19	1	4	4	9	5	NA	3	5	5	7	2	1	7	4
859	1	-1-1-11--111--1-	TGCAGGGTCGTCTCAGAGTCGAGGTTTTAAGACTTTATCAGAATCCTTCATCACACCAACCCAACTCTATATTTAGAGACGGAACCATCTGAAAC	NA	27	NA	3	NA	7	16	NA	NA	11	11	11	NA	NA	6	NA
860	1	1111-11111-1111-	TGCAGGCGCACCATGTTAACCCTCTGGGGGCTACGGGATACTGGAGCCCGGCATGCCTGCAGCGTAGCATGCCTGCAGCGTAGCATGCCTGCAGC	4	8	2	3	NA	7	5	2	5	2	NA	3	2	4	5	NA
861	1	-1---11-1---1--1	TGCAGGTGTAGACTAGATTAACTATTATCCCTACAGATGTAGACTAGAACAGTACTAATATCCCTACAGGTGTGGACTAGAACAGAACTAATATC	NA	38	NA	NA	NA	9	12	NA	19	NA	NA	NA	14	NA	NA	4
862	1	-1---11-1--1--1-	TGCAGGCTGACTGTGTCCTACATCCTGTAGCAGAGAAAATCTGAATCTCTCTCTCTCTCTCTCTCTCCCTCCTCTCCTGTCTTTGGCCCTTCATT	NA	31	NA	NA	NA	9	21	NA	17	NA	NA	12	NA	NA	11	NA
863	1	11-1-11-1-1-----	TGCAGGAGGAGGAGACAAACACAGGAAAGAATACATCTCCCATCTGCAGGAGGAGGAGACAAACACAGGAAAGAATACATCTCCCTGGACAGAAC	2	14	NA	2	NA	9	6	NA	6	NA	9	NA	NA	NA	NA	NA
864	1	-1---11-11111--1	TGCAGGACATCTTGACCATTTCTATTCCAATGTATCTCAGAGAACTAATAGGATGTCCAGCTTGTACTAAATGAACAGCAACCTGATTTTTTTGT	NA	23	NA	NA	NA	5	7	NA	13	4	9	10	4	NA	NA	2
865	1	-1---11-1-111-11	TGCAGGTGGGTGGGTTCATCTCTGTGTGTGTGTGTGTGTGTGTGTGTGTGTGTGTGTGTGTGTGTGTGTGTGTGTGTGTGTGTGTGTGTGTGTGT	NA	45	NA	NA	NA	8	12	NA	9	NA	9	5	14	NA	24	9
866	1	-1---11-11--1---	TGCAGGGCCTGGATTCACCTCTACATCCCCAGAGGAGCAGAGAAGAATAAGTATGAGGGGTACGGCTAAAAGCTATAAGAATTGGTCGTCTGTGA	NA	37	NA	NA	NA	5	13	NA	14	7	NA	NA	8	NA	NA	NA
867	1	11---11-111-1--1	TGCAGGCAGAAGATACATACTCCTGTTTTCGTGAGAATCAGGGCTACCGCTCGATCTATGGTGTCTACATATCAATTTCTATCAATTTCTAAGTG	3	35	NA	NA	NA	5	5	NA	13	11	14	NA	13	NA	NA	3
868	1	-1---11-111-1--1	TGCAGGCAAGCGTGGCACCGCACTATTCCATCTATTAAAGTCATTTGACGTTCTTTATGGAAAAGGCCATTTCCCTCTGTCTTTGTGGTCATTTT	NA	30	NA	NA	NA	6	13	NA	11	14	5	NA	17	NA	NA	7
869	1	-1---11-111-1--1	TGCAGGCGGAGGAGAGGATTAAGGGAATATTGAGGGGCAACATAACTCATAAAGTGTCCTTACATGCAGACAATCTTCTTTTATACATCGCTAAC	NA	37	NA	NA	NA	11	14	NA	16	7	12	NA	7	NA	NA	11
870	1	11---11-11111--1	TGCAGGACACCTTTCGTAATATCCAGGACACCTGATTTAATACCGTCAGTAGAAACACATTGAGTTCTATCTGTCAAGTAATTTTTTAACCAGTT	2	37	NA	NA	NA	6	11	NA	17	9	11	13	12	NA	NA	11
871	1	-1---11-11111--1	TGCAGGGACGGGGGCTGGGATTAAAAATACAAATATAGCCATACTCCAAAGGACTTGTATGTGGTGACTACCTCAAGCTCTAAATCTTCAGAGGT	NA	35	NA	NA	NA	6	7	NA	11	10	8	8	6	NA	NA	8
872	1	-1---111--------	TGCAGGTTGCAGCCACTGTGCATCAAGTGTCTGAGCAGTAAGGAGGTGGTGCTTGTGGCAGCTGGGGGACATCATTCCCTGGCCCTGACTGCACA	NA	36	NA	NA	NA	14	23	24	NA	NA	NA	NA	NA	NA	NA	NA
873	1	-1---111--1-1-1-	TGCAGGATCATCCAAAACCAGCCACCCGGATAGCTGATGAAACTGAGTTTGCACAACCGAAGAATCTCTGCTGTCAGAAACCGTCTCAGGGAAGC	NA	28	NA	NA	NA	5	6	9	NA	NA	4	NA	10	NA	5	NA
874	1	-11111111--1111-	TGCAGGAGAGGGTACAGGGAGTCCAGCTCAAAGAAGCGCACCTCTTTGAGCACCACATGGCTGTAGGTCCGACAGGCCTCTTCTGCCCCCTGCAG	NA	17	2	2	2	6	7	8	3	NA	NA	7	3	5	5	NA
875	1	-1---111--111-1-	TGCAGGCTCATCCTGACATGCCCTCCAGCATGACAATGCCACCAGCCATACTGCTCGTTCTGTGATTTCCTGCAAGACAGGAATGTCAGTGTTCT	NA	23	NA	NA	NA	6	12	8	NA	NA	4	7	5	NA	7	NA
876	1	-1---111--1-1-1-	TGCAGGCACCCAGCCCTCCACAAGGAGTCGCTAGAGCGTGATGAGCCAAGTGAAGCCCCCCCCCCCGGCCAAACCCTCCCCTAATCTGGACGACG	NA	22	NA	NA	NA	7	9	11	NA	NA	10	NA	3	NA	7	NA
877	1	-1---111--1-1-1-	TGCAGGAATTTGTAGTTTTGTAAGAGGGCTACTTTAATGCTAATTAGCATTTTCCTTCGAATATATTAAGTTACTTTGTCCAAGAGAGATTTACA	NA	36	NA	NA	NA	7	8	16	NA	NA	13	NA	13	NA	15	NA
878	1	-1---111--1-1-1-	TGCAGGGGAGTAAATAGATAAGAGTCAGACACACCACTGTAAGCCACATGTGAATGGAAAATTACTGCTGAGCCCTTAGAAAACACTGGACTATT	NA	30	NA	NA	NA	8	13	13	NA	NA	11	NA	12	NA	14	NA
879	1	-1---111--111-1-	TGCAGGCTGACTTCAGTCGTCATTTAAACGGTCTTTCCTCTGACACATTGGTGCAGCAAGCTTCCAGGTTAAGCGGGCGGGTGTTAAGAAGTGCG	NA	26	NA	NA	NA	6	10	5	NA	NA	9	10	8	NA	9	NA
880	1	-1---111--111-1-	TGCAGGTCACAGCAGGGAATGGCACTGCCAGTGTGTGTCACCGTGTAAAAAGCTGAACTATAAATAGCCCTATGTGAACAGTGACACAACAGCTA	NA	31	NA	NA	NA	6	10	13	NA	NA	5	9	6	NA	9	NA
881	1	-1---1111--1111-	TGCAGGCCTTCCAGCAGAGTGTCCCAGGACCTGTGGTGGTGGTTCCCGTCCAGCCTGGCCGGCCCCAACCCCAACATCCCCCCTCCTCCCCCAGT	NA	17	NA	NA	NA	5	10	8	9	NA	NA	4	8	7	7	NA
882	1	-11--1111--11--1	TGCAGGTTAAACTGTGTGTGTGTGTGTGTGTGTGTGTGTGTGTGTGTGTGTGTGTGTGTGTGTGTGTGTGTGTGTGTGTGTGTGTGTGTGTGTGT	NA	21	3	NA	NA	11	12	21	8	NA	NA	8	20	NA	NA	7
883	1	-1-1111111111111	TGCAGGAGCTCTAACACTTCAGCAAGCCCAGTTTCCTCCATCCTCCTACCTCCACCCTTCTAACTGCACCCCACACCTCTACCCCTCCACCCTTC	NA	18	NA	3	4	7	11	13	13	7	2	6	5	7	9	3
884	1	-1---111111-1--1	TGCAGGAAGGGTAGCACATGAGGGAGGAGGATGTCTTCCCTTTTATTTATTTATTTAGTATTTTTTTTATTTAACCAGGTAGGCCAGTTGAGAAC	NA	40	NA	NA	NA	8	17	19	12	8	5	NA	11	NA	NA	10
885	1	-1---111111-1--1	TGCAGGAAGTCACTGATACTCTGTTTGTTCCAGAAATAGCCCAGTGAACCATGATCAGGAATGCAATGATAATGATTATCAGTGTACTGTATGTA	NA	27	NA	NA	NA	11	16	11	11	11	8	NA	18	NA	NA	7
886	1	-1---111111-1--1	TGCAGGGCAAACACAAACATGTGTGCATGTACACATGCGCATACACACACAGACACACACAAACACCTGCAGCCATTCCATCTGTAAGTACAGGA	NA	30	NA	NA	NA	8	8	18	12	8	11	NA	6	NA	NA	5
887	1	-1--1-11--------	TGCAGGAATATACATACTTGGTCATACAAGAATTGCCATATCCTGCATGAATATCAAAATCTTTTATGTTTCGGTCCTGCAAGATTCCTGCAGGC	NA	8	NA	NA	5	NA	2	3	NA	NA	NA	NA	NA	NA	NA	NA
888	1	111111-1--1-11-1	TGCAGGAGCTGGTGAAGGAGGGTGAGCAGGGCATGGATTCAGCAGAGGGACACATCTCCAACCTGAATGAGGCCCAGGACAAGCTAGTGGAGGAG	3	9	4	3	12	4	NA	4	NA	NA	4	NA	3	4	NA	2
889	1	11111111-1-11-1-	TGCAGGATATAGCAATTTCTGTGGGACCTGGCAATTCCTACAGGACTAGGTAAATCCCAGCACGAATTCTGCAGAACCGAATCATGCAGGATTTT	3	10	2	2	6	4	4	2	NA	4	NA	2	3	NA	2	NA
890	1	-1--1-1--------1	TGCAGGATCCCTGGCTCCCTGTAGAATCCCTGGCCCCCTGTAGAATCCCTGGCCCCTGTAGAAGAACTGCCCCCCTGCAGAATCCCTGGCCCCCT	NA	11	NA	NA	8	NA	2	NA	NA	NA	NA	NA	NA	NA	NA	3
891	1	-1--1-------1---	TGCAGGCCTTCTGGACCTGTCATCAACACCCGGTACTGACCCGTCACCAGGACCCGCAGCAGGAAGTTATAAGCAACCGTGTCCACCCAGGGAAC	NA	5	NA	NA	5	NA	NA	NA	NA	NA	NA	NA	1	NA	NA	NA
892	1	-1-111-111111-11	TGCAGGCTCCAATACAGATATATATATATATATATATATATATATATACTGCTCAAAAAAATAAAGGGAACACTAAAATAACACATCCTAGATCT	NA	20	NA	3	9	2	NA	4	2	2	4	3	4	NA	2	3
893	1	-1--11-----1111-	TGCAGGCTGTAGTTGCACGCACACGCACACACACACACACACACACACAAACTTCAGCCATGGGAAAAGACTGCTCTTGCTGCTTGTAACATACA	NA	9	NA	NA	5	3	NA	NA	NA	NA	NA	4	2	3	4	NA
894	1	-1--1-----------	TGCAGGGACCACACACACACACACACACACACACACCACACCACACCACACCACACCACACCACACCACACCACACCACACACACCACACCACAC	NA	10	NA	NA	6	NA	NA	NA	NA	NA	NA	NA	NA	NA	NA	NA
895	1	-1--1-----------	TGCAGGGAGAAAGTTTGTAGCAAAGCAGGGGGGGGGGGGAATTAGGACATTTTGGATGGGCAAGGCTAAGTCCCCGTTTAGGTCCTGACTTAATG	NA	11	NA	NA	9	NA	NA	NA	NA	NA	NA	NA	NA	NA	NA	NA
896	1	-1--11----------	TGCAGGGCATTCAAACCCACTTCCTGCATCTCAGACTCTGAGTCTGGTGGGAAATGACATCACAGGCTCTGAGTTGGGGCCTGATGCCAAAAACA	NA	6	NA	NA	5	2	NA	NA	NA	NA	NA	NA	NA	NA	NA	NA
897	1	-1--1-----------	TGCAGGGCGAGGCACAGGGGTAGAGGGGCGGAGGGGTACGGCAGGGGGGAAACAGGGGCGTACCAGCTGGTGTGGCGGGCCCCGACAGTGACTCG	NA	31	NA	NA	13	NA	NA	NA	NA	NA	NA	NA	NA	NA	NA	NA
898	1	11-11-111-------	TGCAGGGCGTTTATGTGCTTGTGTGTGTGTGTTTTTGCGTGCATGCTTGTGTGTGTGTGTGTGTGTGTGTGTCACCCACCCAGTCGGAGGGAGAA	2	5	NA	3	7	NA	3	2	4	NA	NA	NA	NA	NA	NA	NA
899	1	-1--1-1--------1	TGCAGGGGGAGACACACACACACACACAGACAGACACAGACAGACAGACACAGACACACACACAGACACAGACACAGACACAGACACAGACACAC	NA	9	NA	NA	8	NA	3	NA	NA	NA	NA	NA	NA	NA	NA	1
900	1	-11-1-1-1-------	TGCAGGGGGCAGTACACACACACACACACACACAGACAGCCAGGACAGGGGAGAACGACTGCCCCCTCTTATTGAAGCCACAGAAGTTCAAGGCC	NA	6	3	NA	5	NA	2	NA	4	NA	NA	NA	NA	NA	NA	NA
901	1	-11-1--1--1-11--	TGCAGGTATGATGCAGTTATAATCATAATTATATCATAATGCCTATCAATAGCCATTGTGAGTCAGGGGAAAAAAATATATGAACTTCCGTTCAA	NA	13	2	NA	7	NA	NA	4	NA	NA	2	NA	2	2	NA	NA
902	1	-11-1---1-------	TGCAGGTGGGGGGGGGGGTTGGGTGAAAACATCAGAATCCAGAAGTAAAGTACCTGTGCGCTCTGGCCAGCTACTCTTGTTAGTCTGACAGGAGG	NA	12	4	NA	5	NA	NA	NA	2	NA	NA	NA	NA	NA	NA	NA
903	1	-1--1-11-1-1----	TGCAGGTGTCCCGCTTATGCACCGCCCCGGACTGTGGCCCCACACTGAAAGATTCCTATCAGCCACCACATTCTACACAGCCAGGGGACGGGGTG	NA	6	NA	NA	5	NA	3	2	NA	2	NA	2	NA	NA	NA	NA
904	1	1111111--11---11	TGCAGGGTCAGAGTGTGTGTGTGTGTGTGCCTGTGTGTGCGTGACTGCATGCAAACGTGCATTTGTGTGTGTGTACATGCTTGCGTGTGTGTAAA	1	5	2	3	5	4	2	NA	NA	2	3	NA	NA	NA	3	5
905	1	-11-1-1------1-1	TGCAGGGTGTGGACGAACCCCGGGGTTTCAACATGTAGAATCACCTGCCGGGTCTGGACGAACCCCGGGGGTTTCAACAGTGTAGATAACCTGCA	NA	8	3	NA	5	NA	2	NA	NA	NA	NA	NA	NA	1	NA	5
906	1	-1--1--1------1-	TGCAGGTAAGGTCCAGGCTCAGAGACTCTGAGTTGTAGAGGCTGTTATCATAAGGCTGAACATGCGGGGGGTGAATGCAGGCCATTTCTGTTGAG	NA	12	NA	NA	5	NA	NA	3	NA	NA	NA	NA	NA	NA	6	NA
907	1	-11-1-----1---1-	TGCAGGCAGTAGGGTAGACAGACAGGCAGGCAGTAGGGTAGACAGGCAGGCAGTAGGGTAGACAGGCAGGCAGTAGGGTAGACAGACAGTAGGGT	NA	14	3	NA	5	NA	NA	NA	NA	NA	4	NA	NA	NA	7	NA
908	1	111111-111111-11	TGCAGGACTCTTACCTACAGGATATCCCACAGGATTTTGGAGCCATTTTGGTGTAGGACAATTCCTTCATGTAGTCCTTGAGGACTATCTGCAGG	3	6	4	3	5	4	NA	2	3	2	3	2	2	NA	5	5
909	1	-1--1--------11-	TGCAGGAGTGGCAGCAGGCCTTGCTGTAGTACCAGTGACTGCACAGGTTCACCTTCAGAGCCAGAGAGCAGTTGGTGGTGGGACGGGCCTGACAG	NA	13	NA	NA	5	NA	NA	NA	NA	NA	NA	NA	NA	7	4	NA
910	1	111-11---11111--	TGCAGGCCAAAGTGGGTCAAGTGGGCCAGCAGCGCCAGTCTACCGCCGACTTCCCCTCCCCTCCAGCGGAGTGCGCCGTGGCCTACTTCCCCACT	4	5	2	NA	10	2	NA	NA	NA	2	3	3	2	5	NA	NA
911	1	-11-1--11-1-11-1	TGCAGGTAGGCCTACATGTATTATAGATTATAGTGGACTCAAAATTAAATTAATGTACTATGTTGCTATTACTGCTTTCAGTGTCTCAAAACTCT	NA	8	4	NA	8	NA	NA	1	4	NA	3	NA	2	5	NA	2
912	1	-1--1--1--1-1--1	TGCAGGGTCAGCACTGTTCTCACACTCGTCTTGCGATGCACACGCACACACACACACACACACACATATTCTACCCCTTCCCTCACAATGGGTGT	NA	17	NA	NA	5	NA	NA	2	NA	NA	3	NA	6	NA	NA	4
913	1	-1111-1---111---	TGCAGGTGTAGCTATGTCAGCCATGTGTGCATGTATGCGTGCTTACGTGTGCGCATGTGCCTCCTTGCGTGTGTGTGCGTGCTTGTGTGTGTGTG	NA	7	2	4	6	NA	4	NA	NA	NA	4	4	5	NA	NA	NA
914	1	11-1111-1-111--1	TGCAGGGCACTCTCAACCAGATAAACCTGTAGGGCAGGGCAGTCTCAACCAGATAAACCTGTAGGGCAGGGCAGTCTCAACCAGATAAACCTGCA	4	5	NA	2	5	3	1	NA	1	NA	4	2	5	NA	NA	5
915	1	-111111--1111---	TGCAGGAAACTGTCTTGAGCTTTGTGTTGTCTCTGTCCCCGTGCGCCCCTCCCTCCCTCTCTCTCAATTCAATTCATTTCAAGATGCTTTATTGG	NA	16	4	2	5	3	3	NA	NA	3	4	5	3	NA	NA	NA
916	1	11111111-11111--	TGCAGGATGCCCCAGATGTAGACAACGGGATAGGGTAAGGGCTAAGGTTAGATCTCGGATCAGAGTTAGGTTTGTTGTTGTTATTTACCTGGATG	4	10	4	4	6	3	2	2	NA	3	2	5	2	2	NA	NA
917	1	-1-11------1----	TGCAGGGAGCGGCGTACATTCCCCATCCACCCAGACACCTGGGACTGGGCCACCGACAACTTGTCCCCCAGGTACTCCATCTCAGATCACTAAAG	NA	6	NA	2	5	NA	NA	NA	NA	NA	NA	6	NA	NA	NA	NA
918	1	-1--1-1----1--11	TGCAGGGGACCAGCCACCACCGGCCTGAGGAGAGACACATGAAACGAGGGGTTAATACGAAGGAGGAAAACGAAGTTGTAACCGGTAACACACTT	NA	13	NA	NA	5	NA	3	NA	NA	NA	NA	5	NA	NA	4	2
919	1	-1--1-11---11--1	TGCAGGTTATCTACATGTTGTAACCCCGGGGTTCGTCCACACCCGGCAGGTGATTGTACACCGTTGTAACCCTGGGGTTCGTCCACACCCGGCAG	NA	9	NA	NA	6	NA	3	3	NA	NA	NA	5	2	NA	NA	1
920	1	-1--11-----1--11	TGCAGGCAGTCACTGAGTGAGGTGCTAAAGGAGCACCTTAACCTGTTGGGTCTAGGGGGCAGCATTTGCACGTCTGGATAAAAAAAATGTACCCG	NA	22	NA	NA	11	3	NA	NA	NA	NA	NA	14	NA	NA	11	3
921	1	-1--11-----1--11	TGCAGGCTGACCTCGGTGCTCAGTTGAACGGTGTTTCCTCCGACACATTGGTGCGGATGGCTTCCGGGTTAAGCTGGCGGGTGTTAAGGAGCACG	NA	37	NA	NA	14	4	NA	NA	NA	NA	NA	15	NA	NA	14	9
922	1	-1--11-----1-11-	TGCAGGGAGAAACTTTGTAGCGGGGCAGGGGATAAAGAGGGAGAAGCATCGGGGGTAGTCGCATTAGAATGGGTGGGATATAAAGACATTTTGGA	NA	34	NA	NA	8	4	NA	NA	NA	NA	NA	11	NA	8	11	NA
923	1	11-11111111-11-1	TGCAGGACTGACACTATACCCTATAGGACCAACAGGACTGACACTATACCCTACAGGACCAACAGGACTGACACTATACCCTGTAGGACCTACAG	4	8	NA	3	6	3	2	3	3	2	7	NA	2	4	NA	2
924	1	-1--1-----11111-	TGCAGGGAGAGAGAAAGAGAGAGAGAGAGAGAGAGGGGGGTGATGGAGAAAGACAGAGACAGAGAGAAGGGAGAGACAGAGAAAAGGAGAGAGTT	NA	10	NA	NA	6	NA	NA	NA	NA	NA	6	2	3	4	3	NA
925	1	111111-11111111-	TGCAGGCCAAAATACATGTCCCAAAGATGTAGAACAAGGATTTATACAGGTAAAAACAAACATCTACATGATTTGCAGTCTTGGTACTAATCAAG	4	7	4	3	5	3	NA	3	2	4	6	7	2	2	2	NA
926	1	1111111111-11--1	TGCAGGGGCTAATTAGACAGTCAACTTCGCTAACCTTTCAACACATCACACCCTCTCTCTCTCTTCCTATTTCTCTCTCTCTTTACTATCTCCTT	4	5	3	3	5	3	1	2	3	5	NA	3	4	NA	NA	2
927	1	111-1--11111----	TGCAGGTGTTCCATGTTCTCTGGCTTCCTGTCCAGGGTGCGCGGCGGCGTGACGTCGTCGGCCGGGTTTCCATAGTAACCACTGCGGTATTCGTG	4	5	4	NA	5	NA	NA	2	2	5	2	3	NA	NA	NA	NA
928	1	-1--111111-11-1-	TGCAGGTCTGTCTACTCCAGTACCACGGGGTCGTAAGGGGAAGAAGGGGAAACCAGCCCTGCCTGCCCCTCCCCAGCTCCCCAGGGCAGAGTGGC	NA	8	NA	NA	5	4	2	3	2	5	NA	2	3	NA	6	NA
929	1	11111--1-1111-1-	TGCAGGAGGGAGGCATTTCTCCAGGCAATAATATACACACACACAATGTTCTTTCTTCCCCAGTCATGTTTCTCTCTCCCTCTAATTAGAATCAG	3	5	3	4	5	NA	NA	2	NA	7	3	7	3	NA	2	NA
930	1	-1111--1111--111	TGCAGGCTCTAACCTCTCTCTCTCTCTCTCTCTCTCTCTCTCTCGCTCTCTCTCTCTCTCTGGCACATCCAAAGCTGCTCCATGAACACCCCTCA	NA	18	3	3	5	NA	NA	3	3	5	6	NA	NA	4	1	4
931	1	111-111111111111	TGCAGGACTGTCCACCAGAGTTGTTGTCAGAGAATCAAATGTTCATTTCTCTACCATAAGTTGCCTCCAACGTTATTTTAAAGAATTTGGAAGTA	4	7	3	NA	6	2	2	4	3	6	6	6	3	8	4	2
932	1	-1--11--1--1----	TGCAGGAAGGGTACCACATGAGGGATGAGGATGTCTTCCCTGTAACGCTCAGCGTTGAGATTGCCTGCAATGACAAGCTCAGTCAAATGATGGTG	NA	18	NA	NA	6	3	NA	NA	5	NA	NA	4	NA	NA	NA	NA
933	1	11--1-111-1-1-1-	TGCAGGGCTGAGAGATCGGCTGTTGACTTGGGCACACACATCCCTCGCTACTGGACACCCAGGTGTCACCTGCACCATCCAATCCCTCTACGATA	2	5	NA	NA	6	NA	3	2	5	NA	2	NA	3	NA	1	NA
934	1	11--111111--111-	TGCAGGTCTCCAAGCTCGTGTGAATGTTTCTAGTGTGTGTGTGTGTGTGTGTGTGTGCATTTCTGCCCTATGCGGTGGCAGGCAGAGTCCACATG	3	10	NA	NA	6	1	2	3	9	2	NA	NA	4	2	4	NA
935	1	-1-111111-11111-	TGCAGGTCGGAGAGGCGGTGCCGGTGCTCCAGGTAGTCTGTGGAGCGCATGACGGAGTGCATGAGCGCGAGGTACTCCATTCTCAACTGGGAGGA	NA	6	NA	4	5	2	3	3	5	NA	3	4	3	6	4	NA
936	1	1111111-11-1--1-	TGCAGGCGCCAGGCTGCAAGAAGTCGCTAAAGCACGATGAGCCAAGTAAAGCCCCCCCGGCAAACCACGCTTCTTAACAACCCCCCGCTTAACCC	4	5	1	3	5	1	2	NA	6	8	NA	5	NA	NA	2	NA
937	1	-1--1-1111-11---	TGCAGGCAGGGGGGGGGGACATGCTGCCATCACACACCCCAATAACACCCCCCCGTCCCACAGCTTGACCGAAATCCCTATTCTACAGTGTGCAC	NA	16	NA	NA	7	NA	4	3	5	9	NA	9	7	NA	NA	NA
938	1	-1-111--111-11--	TGCAGGGCCCCACCCAGTGACTGTCGAGTTTGGGGCATCAGCCTTTTTTTTTCAGGGGGCTTGTAGACCCAGACCATACTTTTCTGCCTCACACC	NA	19	NA	4	7	2	NA	NA	9	9	8	NA	6	6	NA	NA
939	1	-11-1--1---1-1--	TGCAGGCGCCCGGCCCTCCACAAGGAGTCGCTAGAGTGCGATGAGCCAAGTAAACCTCGCCCTAACGACGCTGGGACAAGTAAACCTCGCCCTAA	NA	16	4	NA	5	NA	NA	6	NA	NA	NA	4	NA	4	NA	NA
940	1	-11-1--111-11--1	TGCAGGGGGAACCACCCCTGCACTGCAGAGGAGGAGCCGTGACAGTGTGTGTGTGTGTGTGTGTGTGTGTGTGTGTGTGTGTGTGTGTGTGTGTG	NA	7	2	NA	5	NA	NA	7	4	1	NA	2	3	NA	NA	5
941	1	-11-1--11---11-1	TGCAGGCTGGTTCCTACTCGTCACCCTGCAAGAATATTTAGTAACAAAATGGTGTCTTTTTAAACTAATATCTTTGTGAGACTGGACCTTTTTAA	NA	19	3	NA	9	NA	NA	8	4	NA	NA	NA	4	8	NA	5
942	1	11111-11-1--1111	TGCAGGTAGAAAATATCCTGATTTAAAAAAAAAATATATATATATATATATATATATATCCTATACATCAAATTGGCTATGCATGGCCTGTCTGC	2	7	3	3	5	NA	4	6	NA	3	NA	NA	3	7	5	7
943	1	-1-11--1--1-11--	TGCAGGTAGGAACATGCATACATATATACACACACACACACACACACACACAAACTCCATCTTTCTATTTCTTTCTTACTTTGTCTCTCACTCAC	NA	19	NA	4	10	NA	NA	13	NA	NA	1	NA	13	10	NA	NA
944	1	11-11-11-111-11-	TGCAGGCCTTCATGGACAGCTTCGTCCTCAGCTCCCTGAAGAAGGAGAAGGAGATGAGAGAGAGCCACCTGCAGTCCCAGCATTACTTTGAGAGT	4	6	NA	2	9	NA	2	6	NA	4	4	5	NA	2	3	NA
945	1	-1-11--1--1-1---	TGCAGGCAGGCAGGCAGGCAGGCAGGCAGGGTGTGTGTGTTGTTTTCCCAGCTCCTGGATGAGAGAAAGCGGTGACAGCGAGAGCAGCGGGCGGG	NA	27	NA	4	8	NA	NA	13	NA	NA	6	NA	14	NA	NA	NA
946	1	-1-11--1--1-1--1	TGCAGGGAGTGTGCAGGGAGTGTGCTGGACAGGCTTCATCAGCTAAGGTGAACTAGGGAACAAGTGCGAAGCTTTGTTATGTGGGGCATGGAGGG	NA	20	NA	4	9	NA	NA	8	NA	NA	5	NA	6	NA	NA	7
947	1	-1--1--11--1-11-	TGCAGGCGTTTGGAAATTGCTCCCAAGGATGAACCAGACTTGTGGAGGTCTACAATTGTTTTCTGAGGTCTTGGCTGGTTTCGTTTGATTTTCCC	NA	28	NA	NA	10	NA	NA	12	13	NA	NA	3	NA	15	6	NA
948	1	-1--1--11----111	TGCAGGAAGATGTCCCGGGACAGGCTACGCCGACTGTCCCATCCCGGGACAGGCTGCGCCGACAGGCTGTGCCGACTTACAATGTTATACTATGG	NA	47	NA	NA	23	NA	NA	23	25	NA	NA	NA	NA	17	23	19
949	1	-1--11-1111111-1	TGCAGGGCAGGTGGAGGGGCAGGTGGAGGGTCGAGAGCCAGACCTGGTCCCCCGGTGCGAACACCGGGACCTCACTGCGGTAACGGTCTGCGCTG	NA	18	NA	NA	7	3	NA	5	5	2	4	2	6	2	NA	2
950	1	-11-11-111-111-1	TGCAGGCCGTCTCAGGAGGTTCCGGGCTGCAGGCCGTCTCAGGAGGTTCCGGGCTGGGGAGCGTCGCTGGAGGCTCCAGACTGGGGAGCATCGCT	NA	25	4	NA	6	3	NA	5	8	1	NA	3	6	3	NA	5
951	1	-11-11-11---11-1	TGCAGGGACAGGAAGTTTAATCAGATGGCCAGAGAGGTGGTGGGTCCATGGCAGGGGGCTCCTGGTCTTGTCCATGGTGGCCCAGGCCTCACACC	NA	18	4	NA	10	1	NA	11	11	NA	NA	NA	11	7	NA	5
952	1	-1--11-11--1----	TGCAGGTCATCTCTAACAGAGGTTTAACATGCCTGTTATAGTGTGGACTGGTTAGTCTGGTTCCAGAGGTTTAACATGCCTGTTATAGTGTGGTG	NA	26	NA	NA	7	2	NA	14	11	NA	NA	15	NA	NA	NA	NA
953	1	11--1--11--1--1-	TGCAGGATTGTCTGAGACAAGCCACCGGACAGGTGATGAAACGGTGGGTTTGCACAACTGAATAATTTCTGCACACTGTTTGACAGTCTCGGGGA	2	21	NA	NA	6	NA	NA	12	10	NA	NA	6	NA	NA	7	NA
954	1	-1--1--11--1-11-	TGCAGGCGCATGGCCCACCACAAGGAGTCGCTAGAGCGTGATGAGCCAAGTAAAGCCCCCCCGGCCAAACCCTCGCCTAACCCGGACGACACTGG	NA	26	NA	NA	5	NA	NA	5	7	NA	NA	6	NA	8	8	NA
955	1	11--1--11--1-11-	TGCAGGGACGGGGCTTATATATATATAGGACAATATATATATATAGGACAAAACACACATCACGACAAGACAGACAACACTACATAAGAGAGACC	1	41	NA	NA	8	NA	NA	14	16	NA	NA	12	NA	11	17	NA
956	1	-1--1--11--1-11-	TGCAGGTTATTGAAAGTGCTCTGCTTGGATATCCATGGTGATGTTTAATACCTGCAATGGGGGTTATAAACTTTAAGTGATGTGGGCTGACAAAA	NA	30	NA	NA	5	NA	NA	13	11	NA	NA	5	NA	13	8	NA
957	1	-1--1--111-111-1	TGCAGGGCGCCCCCCGGGGCAGCGGCGGCACAGCTCACGAAGCCCGCATGCTTGGCCTTGCTGATGGGTTCGATCAGCGTGGTGGTGTCCAGGTA	NA	29	NA	NA	11	NA	NA	8	15	6	NA	9	9	7	NA	6
958	1	-1--1--1111-1--1	TGCAGGTCTCTCCACAGGTGGAGAGGGAGAACATTCAGAGGACTGAAGAAGAGAGGACAGATGTTTCTTCTCTCGCTCTCTCATGGTGGGCAGCA	NA	27	NA	NA	13	NA	NA	6	9	9	12	NA	5	NA	NA	3
959	1	-1-11-111111-1-1	TGCAGGCCACCTGTGGTACTACACACTCAAATTCCAAATGAACTTTGTCAAACACAGGCAAGCACGCACGCACATCATATACACATGACATATTA	NA	21	NA	4	7	NA	4	9	9	6	5	5	NA	8	NA	4
960	1	-1--111----1---1	TGCAGGAGTAGAAAAATAGTCAGGGAAAACTGTCCTCAACAAACATGGAACACATCTCCATGTTTTCAGGACAATCTACTATGTCGGTCTGATAA	NA	11	NA	NA	9	3	12	NA	NA	NA	NA	4	NA	NA	NA	3
961	1	11--111-1-1-11--	TGCAGGCACGCCAACTTCTTGAGGCAAACACACACACACACACACACACACACACACGAAAATACAAAGAATAACCTCAAGTTAACTGAGCAGCA	3	7	NA	NA	6	2	5	NA	4	NA	4	NA	2	3	NA	NA
962	1	-1--111--------1	TGCAGGTTTATCCAGTTAACATAGCAAACTGCAGGTTTATCCAGTTAACATAGCAAACTGCAGGTTTATCCAGTTAACATAGCAAACTGCAGGTT	NA	30	NA	NA	10	4	8	NA	NA	NA	NA	NA	NA	NA	NA	4
963	1	-1--1-1------11-	TGCAGGGGTGTCCGATACGCCATTGTGTGTGTGTGTGTGTGTGTGTGTGTGTGTGTGTGTGTGTGTGTGTGTGTGTGTGTGTGTTTACAGTATAT	NA	43	NA	NA	6	NA	10	NA	NA	NA	NA	NA	NA	4	7	NA
964	1	-11-1-1----1-1-1	TGCAGGCTGCAATGTTTTTTTTTTTTTTTTTACGTAGTTACTAGAAGTTACTTTTTAGGTTTGTTTAATTTTCATTTAGATTTGGATAGAATTTT	NA	11	3	NA	6	NA	6	NA	NA	NA	NA	4	NA	7	NA	4
965	1	-11-111-----11--	TGCAGGCCAAACCCTCCCCTAAACCCTCCCCCTCCCCTGGTGGCGTGTGGCCACGCAGTCATGAGTGAACAAGGAGAATAGGAGGGGGTGAGCAC	NA	21	3	NA	7	2	8	NA	NA	NA	NA	NA	6	7	NA	NA
966	1	11--111----1---1	TGCAGGACACCTACAGCACCCGATGTCGAGGGAAGGCCTAAAAGATCATCAATGACATCAACCACCTGAGCCATGACATGTTCACCCCGCTATCA	3	25	NA	NA	8	4	11	NA	NA	NA	NA	11	NA	NA	NA	4
967	1	-1--111----1---1	TGCAGGAACGCGTGCTACGGTGGGTACAGATATGGTGACCCCTTTGGCCGTTCTATCTTGTCTGAAAATGTTGTAGTTAGGGATGGAGATTTCAG	NA	32	NA	NA	17	4	8	NA	NA	NA	NA	5	NA	NA	NA	5
968	1	-1--1-1--1-1---1	TGCAGGAAGGGTACTACATGAGGGAGGGGGATGTCTTCCCTGTAACGCACACTGTTGAGGATTCGGTGTGTAACGCTCATTCCTTTGACGATAAA	NA	14	NA	NA	5	NA	13	NA	NA	4	NA	6	NA	NA	NA	5
969	1	-1-1111--1-1---1	TGCAGGGCCTGCTTCTCAGCACTCAACTGGGGGAGAGAGACAATATGGTGTTACGGGTTCATGAATGCATTTAAGTTAGCTTGAGCAATTATTGT	NA	14	NA	2	5	3	5	NA	NA	5	NA	3	NA	NA	NA	3
970	1	-1-1111--1-1---1	TGCAGGTCCCCCCTGTCTGTCTGTCTGTCTGTCTGTCTGTCTGTCTGTTTGTTTGTCTGTCTGTTTGTTTGTCTGTCTCTTTCTTGTCTATTCAT	NA	18	NA	3	8	3	10	NA	NA	7	NA	4	NA	NA	NA	3
971	1	-1111-1--111-1--	TGCAGGAGGGACTGGTGCACTTCACAAAATAGATGACATCATGAGGAAGTAAAATTATGTGGATATTGAAGCAACATCTCAAGACATCAGTCAGG	NA	27	4	3	8	NA	13	NA	NA	7	8	6	NA	11	NA	NA
972	1	-1-1111111-1-111	TGCAGGAGCAGGACCGCGACGGGGAAGAGGCGCTCCTCAACAACCAGCTCAACGAGCAGAAGACGCCAAACGGCCGAGCGCATGCCAACGGCTTG	NA	14	NA	3	6	2	5	4	8	3	NA	3	NA	2	2	2
973	1	-1-1111-1---1---	TGCAGGGGCTGGACTCCTCCAAGAGGGTGGTCCTCACCGTCAACATGTCCTCACAGGTGAGACAGGACAGATACCCTCTAAATAACCTACCTGTA	NA	15	NA	2	8	2	14	NA	9	NA	NA	NA	4	NA	NA	NA
974	1	-1--1-1-1----1-1	TGCAGGACATGTCTGTGGCAAATGACTCCCAGGTGGAACGTATGGGTGTACACCTGCAGCTGCAGGTGGAGAGGCTAGTGCTGGCCCTGAGGGGG	NA	38	NA	NA	16	NA	19	NA	24	NA	NA	NA	NA	15	NA	9
975	1	-1-1111-1---1---	TGCAGGATGTGTTGGCGAGGGTGATCTGTAATGAAGGGTCTCTCTCTCTCTCTCGCTCTCTCCCTACAGGATGTGTTGGCGAGGGTGATCCGTAA	NA	22	NA	4	12	3	10	NA	11	NA	NA	NA	9	NA	NA	NA
976	1	111-111-1-1111-1	TGCAGGCCTAATGACTGTAATGGCCTCTGGTCATGTCATATATGTCTGTCTGACCCGTGGAGTACACACCACCTGGTCATACCTGGCCATGTATA	4	9	4	NA	6	3	9	NA	6	NA	2	2	8	5	NA	3
977	1	-1--1-111--1--1-	TGCAGGTAACTGACCTAGTCTCTCTCTCTCTCTCTCTCTCTCACACACTCACTCACTCACTCACTCACTCACTCACTCACTCACTCACTCACTCA	NA	16	NA	NA	9	NA	8	4	9	NA	NA	7	NA	NA	8	NA
978	1	-1-1111-1--1-111	TGCAGGCCTAAGATGTTAAAGAAACTGAAACTAACAATATCTTTAAGTTGCTTCCGTGCTTTTGCCTGGCTACCCAAGCTCCTTGCTCCGGCCAA	NA	26	NA	3	5	3	7	NA	10	NA	NA	7	NA	2	12	6
979	1	-1--1-1-1-111111	TGCAGGCCTGTCTTCTTGGGTATGACGCTACAAGCTTGGCACACCTGTATTTTGGGAGTTTCTCCCATTCTTCTCTGCATATCCTTTCAAGCTCT	NA	22	NA	NA	11	NA	11	NA	8	NA	6	10	4	11	8	5
980	1	-1--1-1-1-111111	TGCAGGAAATCCTGGGTTCAAATCCGTCCAGACAGACACACACACACACACACACACACACGTTTCAGTCTGACTCAGAACAATACCAGCTAATA	NA	24	NA	NA	6	NA	5	NA	7	NA	6	6	5	6	4	3
981	1	111111111111111-	TGCAGGTGTGGGTGGAAGTTTGAACTTTAACCTGCTGGTGTGCGTGGAGGTTTGAACTTTAACCTGCTGGTGTGGGTGGAGGTTTGAACTTTAAC	3	12	3	1	5	2	5	4	8	7	5	1	2	3	2	NA
982	1	-1--1-1-111--1--	TGCAGGTGGCTGAGTGGTTTACGCTCTTCCTCCGTGGTGACGGCGGGGAAGGCCTGGAAGGTGGAGATGTAGAGGTCTTTCCTAAAGGACAACCC	NA	30	NA	NA	16	NA	10	NA	12	10	16	NA	NA	10	NA	NA
983	1	-1--1-11--11--11	TGCAGGACTCCCGAGTATCAGGAAAGGGATCTCAAATGTCTTTTATTTGACCTTTATAGTCCCGTTGGGACTAAGGGCTTTTTTTCTTTTTTACA	NA	25	NA	NA	10	NA	16	16	NA	NA	9	10	NA	NA	12	2
984	1	11--1-11--11--11	TGCAGGATGCGAGTCACTGCTTTGGTTTAGTTACCCATCTTGAAGCCTGACTGGTTAAGGTCAAGAAGATCATTCTGAGAGAGATGGCATTGTCA	1	33	NA	NA	12	NA	12	21	NA	NA	16	15	NA	NA	12	12
985	1	-1--1-11--11--11	TGCAGGGGTTTTCAAAACTCAAGTCAATAACCCTCTACATCAGTGGTATCAAACTAATTTTGCCCTGGGGGTAGGGTTGCCATGCCCATGGTTTT	NA	25	NA	NA	16	NA	9	13	NA	NA	14	7	NA	NA	15	7
986	1	-1--1-111-11-11-	TGCAGGACTTGCTTTGTGGAGTGTGGTGTCAAAAGCAAAGCATCTCTTTATTACGTCTTTACAACCATTGAATCTATATGTTTTGACCATGACAG	NA	39	NA	NA	9	NA	17	14	10	NA	10	7	NA	10	10	NA
987	1	-1--1-111-11-11-	TGCAGGAGGAGGACACACACCAGGACATCAGGTTACAGTAGATAAGAACACTGGTAACACACACACACACACACACACACACCACCCAATACATC	NA	22	NA	NA	9	NA	12	11	12	NA	9	5	NA	11	9	NA
988	1	11--1-111-11-11-	TGCAGGAGTGAGGGATGAAGAGAGAGAGGGATGAGAGGAGGTGAAAGAGAATAGGATGTGTTTTTTTAATCTATGATGGTAGAAAACAGTTTTTT	2	30	NA	NA	13	NA	21	11	18	NA	9	7	NA	11	11	NA
989	1	-1--1-111-11-11-	TGCAGGTGTGATGTTCGGAACCTGTTAGTGTCTTAACGACCGTTCCACAGGTGCATGTTCATTCATTGTTTATGGTTCATTGAACAAGCATGGGA	NA	35	NA	NA	8	NA	12	12	14	NA	6	10	NA	14	12	NA
990	1	-1--1-111-11-11-	TGCAGGTTTTGGTTTGTTAGAAGTCTTTTCTTGATAGTCCTTGGTAGTACATTCAGGTACTTTTGTCCAAAATCAAGGTTTTAGGTATGGATTTT	NA	30	NA	NA	7	NA	9	9	7	NA	8	6	NA	11	12	NA
991	1	111-111111111111	TGCAGGAAGGGTACCACATGAGGGAGGAGGACGTCTTCACAGTAACTCACAGCGTTGAGATTGCCTGCAATGACAACAAGCTCAGTCTGATGATG	2	48	1	NA	5	4	15	5	11	4	8	6	6	6	3	7
992	1	11--1-1111---1--	TGCAGGTGCGATCCACATGTCTGCTCTAGAGAGACCGGAACATTATTCTAATAATAATAATAATACAGACTTAATACAGTAATGAGTTCACTATA	1	33	NA	NA	17	NA	13	5	11	13	NA	NA	NA	14	NA	NA
993	1	-1-11-1111-11111	TGCAGGGACAGGGGCCTAGGATAAAAAAAAAAAAAAAAAAGCTATATAAATATAGGACAAAACACAGCAAAACACAGCAAGAGAGACAACACTAC	NA	29	NA	3	6	NA	6	7	11	9	NA	7	7	8	5	2
994	1	-1--11--11111---	TGCAGGCCTTCCAGCAAGGCGTCCCAGGAGCTGTGAATGTGGTGGTGGTGGTGGTGGTGCCCATCCAGTCTGGGGCTCCCCAGGCCAGCCTGCCC	NA	7	NA	NA	5	8	NA	NA	2	4	3	3	2	NA	NA	NA
995	1	11-1111-11111111	TGCAGGTACCTAGCCTGCCACAAGGAGTCGCTAGAGCGCGATGAGCCAAGTAAAGCCCCCAGGGCAAACCCTCCCCTAACCCGGACGACGATGGA	2	7	NA	2	5	6	2	NA	2	4	2	3	2	3	3	7
996	1	-1-111-------111	TGCAGGTAAGAGCAGGGGGAGAGGAGGTGCGTGTGTGTGTGTGTCTCAGGATCTCTGCACTTGCATGTCCTTGAAGTACCCCTGATATGTGCGCC	NA	36	NA	3	12	6	NA	NA	NA	NA	NA	NA	NA	7	11	5
997	1	1111111-11-11-1-	TGCAGGGAGTTTTCTGTTACCGTTTGTTTTGCATTGCCCGCGGGTGGGTGGAGAATTAACTTTGGGACTAATGTCAAACTCTGCTCACCCGCAGC	4	6	2	4	6	5	3	NA	1	1	NA	2	5	NA	2	NA
998	1	-11-11--1111-11-	TGCAGGCCAGTCTCAACCAGATAACCCTGTGGGGCAGGGCAGTCTCAACAAGATAACCCTGTGGGGCAGGGCAGTCTCAACAAGATAACCCTGCG	NA	11	4	NA	5	5	NA	NA	3	1	4	5	NA	3	2	NA
999	1	-1--11-----1--11	TGCAGGGCTGGTTTTTACAGTGCACATGGTGCTTATTAAGAACCAATGGTGGGGCAGAGAGAGTGAGTGGAAGCCTGTCGAGCAGGTTCGTAACT	NA	40	NA	NA	19	8	NA	NA	NA	NA	NA	11	NA	NA	14	6
1000	1	-1--11-----1-11-	TGCAGGTCTGACGGTGACCTGAAACAACATGTGCTGCAGCTGCACTCCCGTGCTGACAGTGATGCAACTCCTTGCCAAGAACCCACGTCCTCTTG	NA	19	NA	NA	7	6	NA	NA	NA	NA	NA	8	NA	7	4	NA
1001	1	11--11-----1-11-	TGCAGGCAGTCACTGAGTCTGAGGTGCTAAAGGAGCTCCTGAAACATCTGGGTCAGATGATTTAGACCCTTTCTTCTTTAAGGTTGCTGCCCCTA	3	30	NA	NA	14	6	NA	NA	NA	NA	NA	11	NA	9	14	NA
1002	1	-1--11-----1-11-	TGCAGGTAGATTTTTTTAAATTGTTTTTAATCTGTGTTTTTGCATGTACATTGATTGATTAATCTTATGCTACACAAAGACAAATAAAAATGTGT	NA	31	NA	NA	11	6	NA	NA	NA	NA	NA	10	NA	8	12	NA
1003	1	-1--11-----1-11-	TGCAGGTGGAGAAGCCGGATGTGGAGGTCCTGGGCTGGCGTGGTTAGACGTGGTCTGCGGTTGTGAAATGGTGTTGAGGCAGCTTATGGTAGAAA	NA	20	NA	NA	10	8	NA	NA	NA	NA	NA	6	NA	13	10	NA
1004	1	-1-111----11----	TGCAGGTCAGAACACTAGTTGTCTGGGCTGGTTAGCACAATGACAAGTCATTACTATACGTGTGTCAATTATGTGTAATGGTCATGTCTGCACAT	NA	27	NA	3	6	6	NA	NA	NA	NA	6	7	NA	NA	NA	NA
1005	1	-111111111111111	TGCAGGTATAATGCTTTATCATGCACTTATAATGCATTGTAAGACTTGTCATGAGTCAAGTTTATTTGTCATGTGTACTTGACTCATGACAAGTC	NA	11	3	2	8	5	2	2	3	3	6	5	2	3	5	4
1006	1	-1--11--1-1-111-	TGCAGGCACCCTGAGGGGTGGCCATTCTGTCTCCAACGGGGTAGGTCTTAGTCCAAGAGCAATTACACACAACACACAACACACACACACACACA	NA	9	NA	NA	7	5	NA	NA	11	NA	1	NA	7	9	5	NA
1007	1	-1-111--1-11111-	TGCAGGACTTGGTAGAAGTGTTGAAGCTGCAGGACTTGGTAGAAGTGTTGTTGAATAACAAAGACGGGGCTTCCCAGGGCTCTGCTCCTGGTGTT	NA	12	NA	4	7	7	NA	NA	12	NA	12	7	8	8	6	NA
1008	1	-1-111--1-11111-	TGCAGGGGCCCGGGGCTGAGGTAAAACACAGCATTAACGTCAAACAAGAGGAAGAAATGAAATAGTCTGTAGGTAGCAGATACCTAGGATTCTAG	NA	32	NA	4	16	10	NA	NA	12	NA	9	5	9	5	12	NA
1009	1	-1--11--1-11111-	TGCAGGTGGTTAGTAATAGTAACTGTAGTAGGTAGAGTTAGTAAAGTGTAGGTAATAGGTAATAACAGAGAGTAGTGGGGGGGGGGCAATGCAAA	NA	24	NA	NA	9	7	NA	NA	11	NA	13	6	9	11	10	NA
1010	1	-1-111-1--1-1--1	TGCAGGGGAGTAGTGTTAGTGCAGTGAGCTGTGTGGACTGAGTGGATTGAATAATGAACTACTGTACTATTAGACTGACACTGAGAGAAGAGGGG	NA	13	NA	4	6	5	NA	6	NA	NA	3	NA	12	NA	NA	3
1011	1	-1--11-1--1-1--1	TGCAGGAACGGCGACCGGCGCAGGTGGAACATAAACTACAGGGAGGACAGACACATTATAACCATTATAATGAAATATATTATTGAATTATATTT	NA	24	NA	NA	10	8	NA	9	NA	NA	8	NA	10	NA	NA	4
1012	1	-1--11-1-11-1-11	TGCAGGTAAACAGCCAATCCTATTCTGTTTGTGAAAATGGACAGGCACTGTGTGTGTGTGTATGTGTGTGGTTTCCACTCTCATCCCTCCTCAGC	NA	29	NA	NA	7	6	NA	12	NA	6	9	NA	7	NA	10	5
1013	1	-1-111-11-1111--	TGCAGGAAGGGTACCACATGATGGAGGATGTCTTCCCTGTACTGCACAGCGTTGATTGCCTGCTATGACGACAACCTCAGTCCGACGATGCTGTG	NA	31	NA	3	6	5	NA	11	10	NA	3	4	4	6	NA	NA
1014	1	11--11-11--1----	TGCAGGACTCGGTTCCAGAATCTCTCAGGGTAGGAGACGGCCGCCTTGTCTCTCTCTGGAAGATTTCCCCAGAGAGCCATGATCTCCTTTGTGCC	1	33	NA	NA	9	7	NA	14	14	NA	NA	6	NA	NA	NA	NA
1015	1	-1--11-11--1----	TGCAGGCTCATCCTGACATGACCCTCCACTATGACAATGCCATCAGCCATACTGCTCGTTCTGTGCGTGATTTCCTGCAATGTCAGAGTTCTGCC	NA	30	NA	NA	7	5	NA	9	11	NA	NA	11	NA	NA	NA	NA
1016	1	11--11-11--1----	TGCAGGCTGACATCGGTCGTCAGTTAAATGGTGTTTCCTCTGACACATTGGTGCAGCTGATTCCCGGTTAAGCGAGCGGGTGTTAAGAAGCGCAG	2	47	NA	NA	10	13	NA	10	14	NA	NA	11	NA	NA	NA	NA
1017	1	-1--11-11--1----	TGCAGGGAAATTTTACTTATCCTCTCTGCGAGTAAGGCTAGTTTCCTGAATTTCCGCCTGTCTAATGTGCCCAAAGTACACTGCCTGTTACTCAG	NA	35	NA	NA	14	8	NA	12	14	NA	NA	8	NA	NA	NA	NA
1018	1	-1--11-11--1----	TGCAGGGGAGCATCATGGAAAGTTAGATGTTAGAAAATGGTGGCTCACTGTGGTCCAATATATGTCATGTCACAAACATGTCTTTCGACACTTTG	NA	47	NA	NA	7	6	NA	10	11	NA	NA	8	NA	NA	NA	NA
1019	1	11--11-11--1-1--	TGCAGGAGGTTTGAGTAAAAAACGGATAATTATTTTGGGTTAAACAACTCCAGTCCACTCTTGAACGTCTACAACTAGATGGAAAGTGTGTTAAA	3	33	NA	NA	12	6	NA	14	14	NA	NA	8	NA	10	NA	NA
1020	1	11--11-11--1-1--	TGCAGGTCAGATTGAATGGCCATAGTTTGCCCACCCCTGCTTTAGATCGTGTACAGGGGAGTTGTATGATCGTTGGCAACCTTTCTCTCCAGGCT	2	19	NA	NA	13	5	NA	7	11	NA	NA	12	NA	11	NA	NA
1021	1	-1-111-11-11111-	TGCAGGACAGTTGAGCTAGCGTAGGCTAATGCAGAGGTGTGGAGGTGTGGACAGAGGTGTGGACTCGAGTCACATGACTTGGACTCGAGTCAGAC	NA	25	NA	2	10	5	NA	13	9	NA	5	8	17	4	14	NA
1022	1	-1--111--------1	TGCAGGTGGGCCTGCTCTGCTCCTCCTCTCTCATACTTGTTCTGACCTGCCTCTGTCCTCTATCTCTGAGGCTAACCTTGCAGGCTGACACTGCA	NA	30	NA	NA	11	7	8	NA	NA	NA	NA	NA	NA	NA	NA	4
1023	1	-1--111--------1	TGCAGGACAGGACAAAACACATCTCAACACTTCTATTACGGTCTCCGACCTACAGGACTAAACACAGGGCTGAGTGACACATCTCACAATACTAA	NA	35	NA	NA	9	6	10	NA	NA	NA	NA	NA	NA	NA	NA	12
1024	1	11--111----1---1	TGCAGGGAGCATGGAATGGGTTGGCACGGTTCTCACATACCATTGCCTTGCTATCAAACACTGGTCTCGGCAACGCTGGCTACAGGCCTTGAATT	4	34	NA	NA	6	7	10	NA	NA	NA	NA	2	NA	NA	NA	6
1025	1	-1--111--------1	TGCAGGGGGTGGAGACAAGCACATGGACAGGTGAAAGAGATCAGGGCGTGACACTTGATGGTGCAGGTGTAGAACCTTTTGAGGATCTGAGGACC	NA	24	NA	NA	9	6	7	NA	NA	NA	NA	NA	NA	NA	NA	5
1026	1	-1--111--------1	TGCAGGTATTTTTTGTATTTTTTTTATCCAGTGCTGATCTGTAAACTACACACACACAGGACATATTATATGCACATGTGCAAATACAGACTGCA	NA	41	NA	NA	6	10	13	NA	NA	NA	NA	NA	NA	NA	NA	7
1027	1	-1--111--1-1---1	TGCAGGATCAAAGAAAACAGAGGAATAAAATGGTGAAAGGTCAGAAGATCAGGTTCGCTCTATCTCGGGGGGGGGGTTAAGATAAATCTAACACA	NA	29	NA	NA	7	8	6	NA	NA	2	NA	6	NA	NA	NA	10
1028	1	11--111----1---1	TGCAGGGAGAATTGATTGTTGTGTGTTACACAATAATAAATGGTCTTTCCACATGTCAAAAATAGAGTGGGTGGTTAAAGGGCATTCCTTTCTTT	2	43	NA	NA	12	9	10	NA	NA	NA	NA	10	NA	NA	NA	7
1029	1	-1--111----1---1	TGCAGGGGATTTGATGTGTTTTTAGAGATTGGATAATAATGGACAAACCACATCCTGTCTGTTTCAGCTGGCTGGCAGTGGCTGATAGACGACAC	NA	40	NA	NA	15	13	19	NA	NA	NA	NA	12	NA	NA	NA	10
1030	1	-1--111--1--1---	TGCAGGTCCCTGGCCAGCCACAAGGAGTCGCTAGAGCGCGATGAGCCAACTAAACCCCCCCCCCCGGCAAAATCCTTCCCTAACCCGGACGATGC	NA	54	NA	NA	29	14	28	NA	NA	15	NA	NA	15	NA	NA	NA
1031	1	-1-1111--1-1---1	TGCAGGTGGGACGTTAGCGTCCCACATACCCAGAGAGGTTAATCAAATTCTGTTCGTAATGATGTATCCATTCAGCTGATGCTCACAGCCAGGTG	NA	26	NA	4	12	6	7	NA	NA	11	NA	6	NA	NA	NA	4
1032	1	-1-1111-1-1-----	TGCAGGGAGGGCATTCCTACCACCAACAGTAAAACTCTGTTTTATCTGCCCTTTAATTAGCCTGGAATCACAGGAAACACTGAGGCGGTAGGTAA	NA	34	NA	4	12	5	12	NA	11	NA	12	NA	NA	NA	NA	NA
1033	1	11--11111-11--1-	TGCAGGGGAGTTGGGATATGCAAAAAAACCATTACACACTTGTTTATTATTTTGAAATTCCTAAATTCCTTTTAACACTTGAAGTAATGTGTGAC	2	24	NA	NA	5	10	7	11	8	NA	9	4	NA	NA	12	NA
1034	1	-1-1111111----11	TGCAGGTGGGGCCAGGAACCCTGTACCTCAGCGAGAGGGGAAGGAGACCCAGGACAGAGACAGTCTTCAGGACTTCCTAGAAGTTGACCTTGAGT	NA	25	NA	4	13	9	18	13	10	10	NA	NA	NA	NA	13	3
1035	1	-1--111111-11111	TGCAGGGGCCGGCGGCATCGAGGCCGGCCTGCCCAGTGACCAATCGGAGAGCGGGAGCTCCACTGCGGGTGATGACGACCAGTTGGAGACAGCAG	NA	33	NA	NA	11	10	10	16	21	12	NA	20	16	16	17	8
1036	1	-1-11111111-1111	TGCAGGCCAATTCCCGACGGACATCCTCGCGTAAACTACAACGGTAGTGATCAATCAGGGCCCTGTCGTTCCATCCCGCGCTGGCGGCCAGGGTT	NA	15	NA	4	13	9	9	7	9	10	12	NA	9	7	9	5
1037	1	-1-11--11-1---11	TGCAGGAAACACCATGTCGGCCTCTTCCTTACTGACGCCCCGCTCCTCCAATGCCCAGACACGAACACAGCACCGGGACCTGCCCCCCTAATCCC	NA	6	NA	6	1	NA	NA	1	2	NA	4	NA	NA	NA	2	1
1038	1	111111-111-11111	TGCAGGACAACAACACACACAGCCATCCACACAGTCACAGTAACACACCAACACCCTCACGAAGCACCTCGTTCACCAAAGAGAACCCCTTCCAT	4	7	4	5	3	4	NA	2	4	2	NA	2	2	4	3	1
1039	1	1111111111-1-11-	TGCAGGAGCTAGGTAGATAGCGCTAAACCTTGCAGGATCTAGCTGGACAGCACTAAACTCTGCAGGATCTAGCTAGTCAGCGCTAAATCCTGCAG	3	8	2	6	2	3	2	3	2	1	NA	4	NA	1	4	NA
1040	1	-1-1---1--------	TGCAGGATATGTCTGGTAACTAACCCTGTCCCTATTGTTTGACCTACAGGATATGTCTGGTAACTAACCCTGTCCCTATTGTTTGACCTGCAGGA	NA	5	NA	5	NA	NA	NA	1	NA	NA	NA	NA	NA	NA	NA	NA
1041	1	111111--11--111-	TGCAGGATTTATTTGAGAACTTTCTGCAGGATTGTTTTCCTAAAAGACTACCTGCATGGTTCCCACAGGAAAGTGGGAATATCATGTGGTATATC	4	11	2	5	2	2	NA	NA	3	3	NA	NA	2	2	2	NA
1042	1	-1-1---1---1----	TGCAGGCCAGGCTTACCGGGCAGACCTGGGGGAGAGAGGAGAGGAAGGGAGAGGGGAGGTGAAAAGAGATGGGGGGGGGAGAAGTGGGGAGGGAG	NA	18	NA	7	NA	NA	NA	4	NA	NA	NA	4	NA	NA	NA	NA
1043	1	-1-1---1--1-1---	TGCAGGCCTTCGAGTGTAAAAGTAAGAGAGTGGAGAGAGTGTGGAGAGAGAGAGAAAGAGAAAGAGAAAGAGACAGTGTGGTTTCATTCTTTCAT	NA	11	NA	5	NA	NA	NA	2	NA	NA	3	NA	3	NA	NA	NA
1044	1	11-111-1-1111-1-	TGCAGGGTCAGCGGTCAGCAGCAGCCAATGGTTGATGTCTCGCTCGGCCTTATGGGAGTCCAGGAAGGTGTGGGCTGTCACCTCATATTCTTTAC	3	6	NA	5	2	1	NA	2	NA	2	2	2	1	NA	3	NA
1045	1	11-1-1-11-----11	TGCAGGGTGGCTGTTCACCTTACACCCCCCTCCCCTCTAACCATTAGCGCTGGGAATTGCCAGAGCACTCACGACCAGCAATGCTCCACCTGCAG	4	5	NA	6	NA	3	NA	4	2	NA	NA	NA	NA	NA	2	3
1046	1	-111----1--1---1	TGCAGGTAGTTCATTCTCTCACGGCGCCCAGCCTAGCTGACGGGATCCTGCAGGCTCATCCTGACATGACCCTCCAGCATGACAATGCCACCAGC	NA	8	4	6	NA	NA	NA	NA	4	NA	NA	1	NA	NA	NA	4
1047	1	-11111111-----1-	TGCAGGTCTCCTGGCCTCTGACTGTCCTCCCGTCCCATTGTCTTTTCACTGCAGGTCCCCTGGCCTGTGACTATCCTCCCGTCCCATTGTCTCCT	NA	5	3	5	3	3	2	3	4	NA	NA	NA	NA	NA	2	NA
1048	1	1111-11--1------	TGCAGGTGTTGTTGGATCAGTCCACCAAGGCTAACTCTCCTCTCTTCCTCCCCCCAGCCCTGCAGGCTCATCCTGACATGACCCTCCAGCATGAC	3	5	4	5	NA	1	3	NA	NA	2	NA	NA	NA	NA	NA	NA
1049	1	-1-111--1--11---	TGCAGGTTATAGTAACCAGGGTTACAGCATCCCTACCAGATAATAATGAACAGTACTGTATGGTGTACCTGCAGGAGGAACCGCCCCTGCACTGC	NA	9	NA	6	2	2	NA	NA	2	NA	NA	2	1	NA	NA	NA
1050	1	11111-11111-1111	TGCAGGACTGCTGTATCTCTGACTCTCCCCTCCAGGATTGCTGTATCTCTGACTCTCCCCTCCAGGACTGCTGTATCTCTGACTCTCCATGATAT	4	6	2	5	3	NA	2	2	2	2	4	NA	3	1	2	5
1051	1	-1111-1-----11-1	TGCAGGTACTGACTGACTGACTGGGTGTGTTCTGGCCTGCAGGCTCATCCTGACATGACCCTCCAGCATGACAATGCCACCAGCCATACTGCTCG	NA	7	2	5	2	NA	3	NA	NA	NA	NA	NA	2	1	NA	5
1052	1	111111-11111111-	TGCAGGTGTGGAGGAAATACACCAGCCAACACACATACACACACACTCAGACAGGCTTTCATGTCTGTCAGACATTCACAGCCATTTCCTGCCCT	4	8	4	5	2	4	NA	3	3	3	4	3	3	4	5	NA
1053	1	-111--------1---	TGCAGGTAGGCCTGCAGCAGCATGGCCATGTTGGTAAGGCGGCCAAGAGAGCAGAGGGACCCATATGTGGCTTCAAGTCCTCATCAAAGACTCTG	NA	16	4	6	NA	NA	NA	NA	NA	NA	NA	NA	7	NA	NA	NA
1054	1	1111-11-11111-1-	TGCAGGAGGGTAGCTCTCCAGGAGGAGGGTAGCTCTCCAGGATGAGGGCTGGTTAGAGCAGGGCTGGAGGTAAGGCATGCAGGAGGAGGGTAGCT	2	9	4	5	NA	3	3	NA	2	2	4	7	1	NA	3	NA
1055	1	11-1-1111-111111	TGCAGGCCTCTAGTTTGAGGCCCCTGGTGTAAATGGATGTGAGGGATGTGTTACACACAGCCTGCATGCCTCTAGTTTGAGGCCCCTGGTGTAAA	4	6	NA	5	NA	3	3	3	2	NA	5	2	3	4	5	6
1056	1	-11111-111111-1-	TGCAGGAAGTCACAGCACCACGAAAGGTCCACTTAAGCCTCTGCTTCCTCCCTCCCTCCCTCCATCTCCATCCATCACTCCACCATCACTCCTCC	NA	11	4	7	4	3	NA	2	2	2	8	3	6	NA	2	NA
1057	1	-111---1--1-11-1	TGCAGGTGCCACAGTGTGACCTGGGCCGAAACGCTGTGTGTGCGTGTGTGTGTGTGTGTGTGTGTGTGTGTGTCTTGTCCCTTAAGGAGTGTGTG	NA	21	4	9	NA	NA	NA	4	NA	NA	9	NA	9	8	NA	3
1058	1	-1-111--1-1-111-	TGCAGGAAGGTGAGGTACCGGAGGTCCCTCCACCCCCTCTGGACATCGGGTGGGGTCCCCGGCGTACAGCATACGGGCCATTCTGGACTCGAGAC	NA	20	NA	6	2	3	NA	NA	3	NA	7	NA	6	8	5	NA
1059	1	11-11111-1111-11	TGCAGGACTTGACGATATCACTGGACAAGAGTCAAGATGAGATAAGATTATGGACTGCAGGACTTGACGATATCACTGGGAAAGAGTCAAGATGA	4	6	NA	7	3	2	4	3	NA	4	5	6	4	NA	4	5
1060	1	1111-----1------	TGCAGGCTGGTTCCTACTCCTCACTACAGTCATCACGTCACCCTGCAGGAAGGGTACCACATGAGGGAGGAGGATGTCTTCCCTGTAACGCACAG	2	8	3	9	NA	NA	NA	NA	NA	5	NA	NA	NA	NA	NA	NA
1061	1	-11111111111---1	TGCAGGTACACCATACAGTACTGTTCATTATTATCTGGTAGGGATGCTGTAACCCTGGTTGCTACAACCCTCAGGTACACCATACAGTACTGTTC	NA	18	3	5	3	3	2	4	1	6	2	2	NA	NA	NA	2
1062	1	11-1--1-1111111-	TGCAGGTTAGTCTCTTGATAGACTAGTCAACCTGAAGGTTAGTCACTTGATAGACTAGTCAACCTGAAGGTTAGTCACTTGATAGACTAGTCGAC	4	6	NA	10	NA	NA	2	NA	4	6	3	2	3	2	4	NA
1063	1	11-1111--1111-11	TGCAGGTAGGGGAGTGTGTGTTTGTGTTTCCAGCCTAAAGCTGCAGCTACCAGAGCCTATGTCTACACTAACAGACACAATATTAGCATTACACT	2	11	NA	5	2	3	2	NA	NA	5	4	3	5	NA	5	3
1064	1	-111-----1--11-1	TGCAGGACACCACCCTCCACCTGGACCAGCTGATGGATTTATCTATCCAGCTGGATAACCTGCTGGCCTCCCGCGGACGGCCGGATCGGGGTCCG	NA	20	4	7	NA	NA	NA	NA	NA	6	NA	NA	9	6	NA	1
1065	1	-111----1----111	TGCAGGAGGCCTTTTGCCATTTGGTAGGCCGTCATTGTAAATAAGACTTTGTTCTTTACTGACTTTCCTAGTTAAATAAAATAAAAAGTATCAGA	NA	30	4	5	NA	NA	NA	NA	13	NA	NA	NA	NA	13	12	8
1066	1	-1-111--1--1111-	TGCAGGTTCAACACTTCTACCAAGTCCTGCAGCTTCAACACTTCTACCAAGTCCTGCAGCTTCAACACTTCTACTTCCAAGATGGCGTAGCAGTG	NA	14	NA	6	1	3	NA	NA	5	NA	NA	3	5	4	3	NA
1067	1	11-111-1111-1-1-	TGCAGGAGAGACAACGGTAGTGGAGTCTGTCTTTATGTCTCTGTCCTCCCTACAGGAGAGACAACGGTAGTGGAGTCTGTCTTTATGTCTCTGTC	4	11	NA	5	4	2	NA	2	6	7	4	NA	2	NA	2	NA
1068	1	-111---11111111-	TGCAGGCACCATGCCAATTGCACACTCCATCAACTTGACTTCGTGGCATTGTGTTGTGACAAAAACCACACATTTTAGACTGGCTTTATTGTCCC	NA	26	3	5	NA	NA	NA	4	8	9	10	6	8	12	4	NA
1069	1	111111111-111--1	TGCAGGATGTCAGACAGGGATAACTACACAACTAGCTAGTGTAACCACCTACCTACCTACCTACCTACCTACCGACCGTAACTAACTAACAGTAC	3	9	2	7	4	4	2	5	4	NA	4	3	3	NA	NA	2
1070	1	-1-11--1--1-1--1	TGCAGGCCCAAAAAGGCTCAATGGCTAGTGTATATAACTGCCCCGATAGAGGGCATCCTTGTCTAATGCCCCGCCTCACCCAGACTGGCCTACTG	NA	28	NA	8	4	NA	NA	5	NA	NA	8	NA	11	NA	NA	3
1071	1	11-1---1-11-1---	TGCAGGTAATTGTAATGTAAATATTGAATTTTCCACAGCCGGCTTGGTTGTTGTGCTATGTGTGCTAAAAATGCACAAAGACACAGACTGACAGA	1	42	NA	7	NA	NA	NA	8	NA	12	5	NA	11	NA	NA	NA
1072	1	-1111-111----1--	TGCAGGCGCCCAGCCCGCCACAAGGAGTCGCTAGAGCGCGATGAGCCAAGTCAAGCCCCCCCCGGCCAAACCCTCCCATAACCCGGACGACGCTG	NA	31	3	7	4	NA	4	9	6	NA	NA	NA	NA	2	NA	NA
1073	1	-111--111-1--1--	TGCAGGTCAAAGACAGCACACTCCCAATATCCTACTTCCTTTCCTCTCCACCAACCATTAGAAACCCTGTCACATGGACCAAAAAAACATTCAGT	NA	12	4	5	NA	NA	3	14	8	NA	3	NA	NA	9	NA	NA
1074	1	-1-1---11111--11	TGCAGGCAGTCACTGAGTCTGAGGTGCTAAAGGAGATCCTTAAACTTGACCCCCCAAAAAAAACATCTGGGTCAGATGGTTTAGACCCTTTCTTC	NA	17	NA	9	NA	NA	NA	8	10	4	12	4	NA	NA	5	9
1075	1	-1-1---11111--11	TGCAGGTGTCCTCCCACACATTGATGGGAGTGGTTTCTGGGTTAAGCAGCGTGGTGTTAAGCAGCGTGGCGTTGAGCAGCGTGGTTTGGCAGGTC	NA	34	NA	14	NA	NA	NA	15	13	4	8	4	NA	NA	12	9
1076	1	-1-1---11-111--1	TGCAGGAAGCGGCACAGGTCCTAATCCAGGCACTTGTTCTCTCCCGTCTGGACTACTGCAACTCGCTGTTGGCTGGGCTCCCCGCATGTGCCATT	NA	17	NA	7	NA	NA	NA	6	9	NA	5	2	8	NA	NA	4
1077	1	11-111-11-111---	TGCAGGCTGAAGTAAAACCACAACAAAACCAGTGTAGCCCTGCAGGAAGGGTACCACATGAGGGAGGAGGATGTCTTCCCTGTAACGCACAGCGT	4	10	NA	5	3	3	NA	7	8	NA	6	4	5	NA	NA	NA
1078	1	-1-1---11111111-	TGCAGGGAAGCTAAAGTCATTCCGCTACCCAAGAATAGTAAAGCCCTCTTTACTGGCTCAAATAGCCGACCAATCAGCCTGTTGCTAACCCTTAG	NA	9	NA	8	NA	NA	NA	10	6	3	9	5	9	7	5	NA
1079	1	-1-1---11111--11	TGCAGGTGGTCACTGAGTCCGAGGTGCTAAAGGAGCTCCTTAAACTTGACCCAAAATGACATCTGGGTCAGATGGTTTAAACCTGCCCCTATCAT	NA	31	NA	12	NA	NA	NA	11	13	6	4	10	NA	NA	10	3
1080	1	-1-1---11111--11	TGCAGGTGTTCTTCCATGCCGTCCATGGGAGGGGTGCGTCACTTGAGTGGGTTGAGTCACTGACGTGGTCTTCCTGTCTGGGTTGGCGCCCCCCC	NA	13	NA	10	NA	NA	NA	7	5	10	6	3	NA	NA	9	5
1081	1	-1-1---1111--1--	TGCAGGCCACAAATGTGCATGTGTCTGCTCAAACGGTCAGAAACAGACTCCATGAGGGTGGTATGGAGGGCCCGACGTCTACAGGTGGGGGTTGT	NA	20	NA	7	NA	NA	NA	10	8	11	9	NA	NA	9	NA	NA
1082	1	-1-1--111111--1-	TGCAGGAAGAAAGACGATACGACATAACACACACACACACACACACACACACACACGCACGCACGTACACACGCAGTTAGCCCAGCAGGGAGATG	NA	30	NA	5	NA	NA	2	12	16	10	15	7	NA	NA	7	NA
1083	1	-1-1---11111--11	TGCAGGCTCATCCAGACATGACCCTCCAGCATGACAGTGCCACCAGCCATACTGCCCATTCTGTGCGTGATTTCCTACAAGACAGAAATGTCAGT	NA	18	NA	8	NA	NA	NA	15	14	10	10	9	NA	NA	9	3
1084	1	11-1---11111--11	TGCAGGAACAGGGTTGGAGAGCCCACCGCATGCAGAGTTTGGGTGGAATATCACCTGTCGCGATGCGAGAGCATGCTCTTTAAACAGTGGTTGAT	3	29	NA	11	NA	NA	NA	12	14	12	9	8	NA	NA	14	8
1085	1	11-1---11111--11	TGCAGGAATCACGTACACATATTGCACTCAACAAAAAATATAAACAACATGCAACAATTTTCAAAGATTGTGCTGAGGTACAGTTCATGTAAAGA	3	37	NA	10	NA	NA	NA	9	17	5	8	6	NA	NA	9	5
1086	1	-1-1---11111--11	TGCAGGCCAGTGACTCAGCCCCTGTAAAAGGGTTAGAGGCAGAGAATCCCAGTGGAAAGAGGGGAACCGGCAAGGCAGAGACAGCAAGGGCGGTT	NA	19	NA	6	NA	NA	NA	7	13	10	16	12	NA	NA	11	10
1087	1	11-1---11111--11	TGCAGGTACCCAGTGCTTAATTTTGGAAACCAAGTGAAATCTGTTGGCGAACATTGATAGTAACATGTATTCACAACTTAACGTATTTCATTAAA	3	32	NA	7	NA	NA	NA	7	12	8	11	15	NA	NA	19	6
1088	1	11-1---11111--11	TGCAGGTTCTAGTTCAGTCTTATCTTGATTATTGTCCAGTCATGTGGTCAAGTGCTGCAAGGAAAGACCTAGTTAAGCTGCAGCTGGCCCAGAAC	1	42	NA	9	NA	NA	NA	18	13	8	7	7	NA	NA	11	6
1089	1	-1-1---11111--11	TGCAGGTTTTTGCTCCAACCCCAGTTTTAACTAACCTGGTTCAGCTTATCAACCAGCTAATTATTAGAATCAGGTGAGCTAGGTTAGGGTTGGAG	NA	45	NA	6	NA	NA	NA	12	12	11	10	14	NA	NA	13	7
1090	1	11-1---11111111-	TGCAGGCACGCCAACTTCTTGAGGCAAACACACACACACACACACACACACACACGAAAATACAAAGAATAACATCAAGTTAACTGAGCAGCACT	3	22	NA	5	NA	NA	NA	7	9	5	7	9	6	12	9	NA
1091	1	-1-1--1---------	TGCAGGGCCGAGAGGAGGGGAGGCAGGGGGGAGTAGCGCCGGGTGGAGGGGTAGGGTCTGGCCGGCAGGGGGGAGATGGGGGAGAAGGGGGAGGT	NA	12	NA	5	NA	NA	6	NA	NA	NA	NA	NA	NA	NA	NA	NA
1092	1	-111--1-1--1----	TGCAGGTACACACACACACGCACACACACACACACACACACATGGACAGATATACACACACACACACACACACACACACACACACACACACACAC	NA	9	3	11	NA	NA	9	NA	2	NA	NA	2	NA	NA	NA	NA
1093	1	-1-1--1---11---1	TGCAGGATTCTGATGTTTTGTAGTAAAAACTCTTTCCTCACTAATCCACCTCTTCCTCCTACCCCTCCTCCTCCTCCTATTTCTCGTCCTTCTCC	NA	18	NA	6	NA	NA	7	NA	NA	NA	13	3	NA	NA	NA	3
1094	1	11-1--1-1-11----	TGCAGGCCTGCCTCCAATCAGGGCCCTACCCTGCAGGCTCATCCTGACATGACCCTCCAGCATGACAATGCCACCAGCCATACTGCTCGTTCTGT	2	8	NA	6	NA	NA	7	NA	1	NA	5	4	NA	NA	NA	NA
1095	1	-1-1--1--111---1	TGCAGGTAATGAAGTTGTCAACCTTTCACAGAGAGGATCTCATGTTAACCTGATCACCTGGCGCACACACACACACACACACACACACACACACA	NA	20	NA	6	NA	NA	10	NA	NA	9	4	9	NA	NA	NA	5
1096	1	-1-1--1--111---1	TGCAGGCTGCATTGTTTTTATTTGTTGGCTTTTATGTAGACTATTTTTTACATAGTTTGGTAATGGAAGTTACTTTTAGATTCATATCATTTTGA	NA	23	NA	11	NA	NA	10	NA	NA	10	13	9	NA	NA	NA	8
1097	1	-1-1--1--111---1	TGCAGGTAGAACATCTCCTGCTGATAATAATTATCCTATAAATCACATTTGGCTATGCATGGCCTGTCTGCAAGGAACTGGAAACAATGTATCAA	NA	26	NA	6	NA	NA	15	NA	NA	5	9	10	NA	NA	NA	6
1098	1	11-1--1--111---1	TGCAGGTTAGAAAAAAAAATAAATATATACAAAATTAAATAAACATTGTAAAAGAAAATGTATGAATCAGTATACTGGTAAAACAGTTATGATTG	2	43	NA	11	NA	NA	13	NA	NA	13	15	6	NA	NA	NA	5
1099	1	-1-1--1-1--11111	TGCAGGTCACCCAGTGAGCAGATAGACTGGCAGCGGCTGTAAGGAGGTGGTTTAGAGGAGGAGGAGGAAGATAAGGGGGAGTTAAAGGAGGTCTG	NA	48	NA	13	NA	NA	20	NA	26	NA	NA	27	15	19	17	9
1100	1	-1-1-11-111-1--1	TGCAGGGAGTCCCCCAAGTGCAAGGTCTTATGGGAGTTGAAGTCTTTAGGGTCCAACACTTGGCAGCAGGTGGGGCATACCTGGCAGCCCAGCGC	NA	14	NA	5	NA	4	7	NA	15	6	4	NA	10	NA	NA	7
1101	1	11-1--1-11-1-11-	TGCAGGAAGAGGGGCAAGAACCATTCTACACTATTCTCAGCCCTGTGTAATGTTCAATGTAATTTCATTGCTGGACTTTTTGGAACTTTATGTAT	3	41	NA	8	NA	NA	10	NA	16	16	NA	10	NA	16	18	NA
1102	1	-1-1--1-11-1-11-	TGCAGGATATAAACATTATTTTTATTTTTTTTTCAAATAATAACAAGCAAACGCATCAAATAATATGTGTGGGTGCATATTCGAGTATGAAAAAT	NA	25	NA	5	NA	NA	11	NA	14	7	NA	6	NA	8	5	NA
1103	1	-1-1--1-11-1-11-	TGCAGGCTACTATTTTTAAAGTATCACTGCTTTGGCGTGTGTAATTCCAATGCCCTTTACTTAAAAAGATATTCTTTTTCAGACTATTTTCATCT	NA	28	NA	9	NA	NA	12	NA	10	12	NA	7	NA	8	12	NA
1104	1	-1-1--1-11-1-11-	TGCAGGGTTTGATTTCAACCTTCTCTCAATTTCTACAGTAATGGTTCAATTGACTCATCTTGGTGTCACTGGTCATACTGATTACCGTCAATTTG	NA	28	NA	5	NA	NA	6	NA	13	9	NA	13	NA	9	14	NA
1105	1	-1-1--1-11-1-11-	TGCAGGTGGTTTTATTTGGCCCCTCAAGTTTTCTGACCAAAAAAATTCATAATTGTCACGGTTGCACCAAAGACTGTAAAAACACCAGGAAATCA	NA	29	NA	13	NA	NA	8	NA	12	10	NA	13	NA	8	8	NA
1106	1	-1-1--1-11-1-11-	TGCAGGTGTGTAAAATTTGTCAAAAGACATACACAGTACACAAACAGTACACACAGTACACACACAGTACACACACACACAATTAGAGGTCGACC	NA	40	NA	11	NA	NA	17	NA	16	5	NA	16	NA	17	12	NA
1107	1	-1-1--11----1-11	TGCAGGAGGTAGGCTACAGTAGTACCACCTGTCACACCTTACACCAGGGGTATTCAAATCAGAGCCTGGATGTCTAGGGTACTGCTGGTTTTCTG	NA	32	NA	6	NA	NA	10	19	NA	NA	NA	NA	8	NA	6	4
1108	1	-1-1-111--1111--	TGCAGGAGACCTTTAGCTGTCATTGAAAATAATAATTTGTTTTTAACTGACTTGCCTAGTTAAATAAAAGTTAAATAAAAAAATACTAATAAAAT	NA	32	NA	5	NA	3	10	9	NA	NA	2	8	10	10	NA	NA
1109	1	-1-1--11-11-11--	TGCAGGCCACTGCTGGCTTGCCTTTGAAGCTAAGAAGGGTTGGTCCTGGTCAGTCGCTGGATGGGCTACCAGATGCTTCTGGAAGTGGTGTTGGA	NA	26	NA	9	NA	NA	9	11	NA	13	11	NA	11	8	NA	NA
1110	1	11-1--11-11-11--	TGCAGGGTGGTATGCACCATGCCACTGCCAATTTCATTTGTTAATTTAGCAAACAAGACAGCTCATAATCCAGTGCCTTTATCACAGCCAAGAAA	2	30	NA	8	NA	NA	5	12	NA	5	5	NA	11	7	NA	NA
1111	1	-1-1--111--1-1--	TGCAGGAGAGATGCAATACATTATATGGAGACGCATACACACACACACACTCACACACCCTGCATCTAATATGCTGAGAGAAAGGTAGAGAGTGC	NA	37	NA	5	NA	NA	16	13	14	NA	NA	9	NA	10	NA	NA
1112	1	-1-1--111--1-1--	TGCAGGCTGCAAAATGTTCCTTTGTTGGCTTTATGTAAGCTATTTTTACATATAGAAGTTAATATTTTTTATTTTTTTTAAGTATCCCCCCCCCC	NA	38	NA	8	NA	NA	11	9	14	NA	NA	11	NA	10	NA	NA
1113	1	11-1-1111-1-1---	TGCAGGGATGTGCCATTGTAGCAGAAGTATGTACACACACACACACACACACACACAAAAAAAAACATATTGATACACCAGGGGACCCACAGTTC	2	18	NA	7	NA	4	11	11	7	NA	6	NA	10	NA	NA	NA
1114	1	-1-1--111-1-1--1	TGCAGGCAGTCAATCTGTAAAACAGTGGTCATTACAGAAAACACCAGACTGATACCTATCAGGATTATTTGAGGATAACATCAAGGAGAGTAGCC	NA	42	NA	7	NA	NA	10	13	10	NA	8	NA	9	NA	NA	9
1115	1	-1-1--11111--1--	TGCAGGACAGGTACAGGATGGCAACAACATCACCAGGAACGCACAATCCCTCCATCAGTGCTCAGACTTTCCTCAATAGGCTGAGAGAGGCTGGA	NA	27	NA	6	NA	NA	9	6	12	10	9	NA	NA	11	NA	NA
1116	1	-1-1--11111--1--	TGCAGGAGCAGACCTGCAAATAGACTCACTGCACTGTCTAACACACACACACACACACACACAGGTTTTACAGACGTCTTCTATATATCCTATTC	NA	26	NA	9	NA	NA	12	14	10	9	8	NA	NA	13	NA	NA
1117	1	-1-1--11111--1--	TGCAGGGCCTATGACCAGGGTCTATGACCAGGGTCGAAAATAAAAAAATTCAAACCACAGGTCAGGTGTATTCAGGATGCTTTGAACATTAAATG	NA	36	NA	6	NA	NA	17	14	12	6	10	NA	NA	14	NA	NA
1118	1	-1-1--11111--1--	TGCAGGGGAACGGTGTGGAGGAAATTGGCGAGGCCAACACTCCTGTCCTCAAACGCACCGGCACCATACTGAAGCAGCAACAAAACAATGAGGTA	NA	22	NA	8	NA	NA	10	10	6	5	7	NA	NA	15	NA	NA
1119	1	-1-1--11111--1--	TGCAGGTAATTAGCGTAATTAGCATATTCATGCAATGTAGGTCAAGTAACTGAAAGTACAAACATTTAGTATGCATGGAAAGGTTACACCCTGAT	NA	35	NA	7	NA	NA	17	12	13	12	9	NA	NA	14	NA	NA
1120	1	-1-1-111111-1--1	TGCAGGATCGTCTGAGCCTGCCACCCGGACAGCTGATGAAAATGTGCTGGTGAAAATGTATAAAAGGCTATGCATTCGTCCACCTTGAATATTAT	NA	29	NA	10	NA	4	12	10	14	7	7	NA	9	NA	NA	10
1121	1	11-1-111111-1--1	TGCAGGTTAAAATATTGTTGAAAAACTACTAATTGATTAGGTATGTTTGGGAATTGCATTGTGTGACTGTCTTAATATGAAGTTTGGATAGTAAC	1	43	NA	9	NA	4	10	18	12	5	15	NA	14	NA	NA	7
1122	1	1111--11111-11--	TGCAGGGAGGAAATATACTTTTTTGTGGGAATATCATTTTACATTTACATTTTAGTCATTTAGCAGACGCTCTTATCCAGAGCGACTTACAAATT	3	38	3	13	NA	NA	10	9	18	5	8	NA	9	14	NA	NA
1123	1	1111-1-1111111-1	TGCAGGGTGGACTGGATGCCAGCCTTGATGTCTCTGTTCTGTTCCTCAGTGAGACAGCCCCGGCTGATGGCACTGCTGAAGGAGTATGTTCTGCC	4	7	2	5	NA	5	NA	2	2	2	3	3	2	3	NA	2
1124	1	1111111---11--1-	TGCAGGTTGTGCGGTCAGGGGATGGGGGTTAGAGGTCACTGACCGTTGCGGTCGATGGCAAAGGGCGTGTCGGAGGTGACGATGTCATAGTTGCA	2	6	3	6	4	6	3	NA	NA	NA	2	3	NA	NA	3	NA
1125	1	11-1-111111---11	TGCAGGGAGGAGAGGACAGGTTGGTATCATAACTAACTAACTAATTAATTAACTAACTAACTAACTAACTAATCATCCATCACCTTACACAGGCC	4	9	NA	7	NA	5	1	1	4	4	1	NA	NA	NA	5	3
1126	1	11-1111-11111-11	TGCAGGATTTCTGCAGGAATGTACTTGGTCCTGCGGGTATTGCCATATCCTGTACAAATATCAAAATCCTGAAGTTTTCAGTCCTGCATGATTCC	2	12	NA	6	2	5	4	NA	3	2	3	3	5	NA	2	3
1127	1	1111-1-11-1111--	TGCAGGCCTCCAGAGAGGAGTGGAGGAACAGGGAGGAATAGGGCCTGCAAGCCCCCAGAGAGGAGTGGAGGAACAGGGAGGAACAGGACCTGCAG	3	5	2	5	NA	6	NA	4	2	NA	4	5	2	2	NA	NA
1128	1	-111111-11111111	TGCAGGATATACCACATGATATTCCCACTTTCCTGTGGGAACCATGCAGGTAGTCTTTTAGGAAAACAATCCTGCAGAAAGTTCTCAAATAAATC	NA	6	2	5	2	6	3	NA	1	4	3	5	2	2	2	6
1129	1	11-1111-11111-11	TGCAGGATGTTGATATTCCTGCAAGACCAACTAAATCCCAGCACGAATCCTGCAGAACAATTCATCTGGCAATTCCTGTAGGACCATTACAATTC	4	5	NA	7	3	6	3	NA	2	3	3	5	2	NA	5	3
1130	1	1111-11-111---11	TGCAGGGTGGAAACACAATACAACACCACAATATCAGCCACATTATCCTACAGGGTGGAAACACAATACAACACCACAATATCAACCACATTATC	2	14	4	7	NA	6	2	NA	1	1	5	NA	NA	NA	3	4
1131	1	111111-111111111	TGCAGGACCCATAGGACCATGGTCAAAAGTAGTGCCCTGTCATGACATGCCCTTGGGGGGAGGATCATAGGAACCCCTCTCTCCACAGTTTTATG	3	6	3	5	3	8	NA	3	3	2	8	5	2	2	2	3
1132	1	-1-1-1--11111--1	TGCAGGGGGAGCAGTTTGTGTTTTATGAGTGTGTTTTCTTCTCCCGTGCTGCAGGGGGAGCAGTTTGTGTTTTACGAGTATGTTTGCTCCTCCCG	NA	15	NA	10	NA	6	NA	NA	2	4	6	7	10	NA	NA	5
1133	1	1111111--1111111	TGCAGGTGGTGGGGTCAGAATGGCATCCTTGGGAAATCCATGAGATGTGGCAAAGTCTCTAAATTTCTGAATCACTTCGGGCTTTACCTTCTGAG	1	6	3	7	2	6	2	NA	NA	5	2	3	2	2	3	4
1134	1	-1-1-11--1-1--11	TGCAGGCTCATCCTCTCATGACCTCTCCAGCATGACAATGTCACCAGCCATACTGCTCGTTCTGTGCATGATTTCCTGCAAGACAGGAATGTCAG	NA	25	NA	6	NA	9	4	NA	NA	13	NA	4	NA	NA	7	10
1135	1	1111-1---11-1-11	TGCAGGGCCAGAGTTTGCTAGATACAGTAGAGTTTCCTGCATGGCCAGAGTCTGCTAGATACAGTAGAGGATCCAGCAGGGCCAGGGTCTGCTAG	4	9	2	13	NA	5	NA	NA	NA	7	5	NA	2	NA	3	2
1136	1	111111---11-1-11	TGCAGGGCCAGAGTCTGCTAGATACAGTAGAGTTTCCTGAAGGGCCAGGGTCTATTAGATACAGTAGAGGATCCTGCAAGGCCAGGGTCTGCTAG	3	12	1	9	4	5	NA	NA	NA	6	5	NA	2	NA	6	7
1137	1	-1-1-11--111--1-	TGCAGGGTCTGAGCCGTGGTCTTCACCATCAGAGCAAAGGCCTCGATAGCCTGAGGACCGGACAAACACAACCCAACTGTGTCATCACTGTTATA	NA	25	NA	12	NA	7	4	NA	NA	10	18	8	NA	NA	9	NA
1138	1	-1-1-1---1111--1	TGCAGGATGGTTGCTCTCCAGGCAAAAAGCTGGCCACGTTGCTCCAAACATCAAAGTGTATCGTTCCATTTCTCCAAATGTTGAAGTTAAGGGTT	NA	24	NA	9	NA	10	NA	NA	NA	7	10	6	8	NA	NA	14
1139	1	11-1111111111111	TGCAGGATGACCCAGTGTCTGCTGTTCCCTACATGCAGGATGACCCAGTGTCTGCTGTTCCCTACATGCAGGATGACCCAGTGTCTGCTGTTCCC	4	16	NA	10	4	11	4	4	5	3	4	8	2	2	4	6
1140	1	11-1-1--11111--1	TGCAGGAGGGGGGAAGGATAGGGAGAGGGATGGAGAGAAAGAGAGAGAAAAGGGTTGAGAAAGAGAGGGAGGTGTTTGAATGTGTTGTGTAATGA	3	29	NA	7	NA	5	NA	NA	11	3	6	10	17	NA	NA	6
1141	1	-1-111--1-11111-	TGCAGGACCTGCCTGCCTGCCTGCCTGCCTGCCTGCCTGTCTGTCTGTCTGTCTGTCTGTCTGTCTGTTATTTTGCTCAGAAAACTTGTGGGGCC	NA	27	NA	8	3	6	NA	NA	11	NA	10	6	5	10	5	NA
1142	1	-1-1-1--11111--1	TGCAGGAGGGGGGTGCAGGGAGAGCAGCTCTTTGACTTTAGACATCAATTCTGGTTATGAGGGCGTGAAGACAACGCCACCCTCCAACTATACGA	NA	33	NA	7	NA	8	NA	NA	8	9	8	4	12	NA	NA	9
1143	1	11-1-1--11111--1	TGCAGGCTGACTTTCATCGTCAGTTGAACTGTGTTTCCTCCGACATATTGGTGAAGCTGGCTTCCGGGTTAAGCGGGCTGGTGTTAAGGAGCGCG	4	30	NA	6	NA	10	NA	NA	10	10	11	11	11	NA	NA	3
1144	1	-1-1-1-1------11	TGCAGGAGAAAGTGAAGGACGGGCGAGCGTGGGAATGGGCCAGACGTTTTGGCAGTAAATCACGTCCCCCCCCCCCCCCCCCCCCCCCCCCCCCC	NA	12	NA	5	NA	6	NA	6	NA	NA	NA	NA	NA	NA	6	2
1145	1	-1-1-1-11-1-1111	TGCAGGATGACCCAGTGTCTGCTGTTCCCTACCTGCAGGCTCATCCTGACATGACCCTCCAGCATGACAATGCCACCAGCCATACTGCTCGTTCT	NA	16	NA	5	NA	5	NA	6	3	NA	3	NA	5	4	8	3
1146	1	-1-1-1-11---111-	TGCAGGTGGTGGTGTGGCTTGGAGGCGTAGTCCAGCAGCCCCAGGCCTAGCACGGGCAGAGGCAGCGTGTTGAAGACGGCCGAGGCATGCGCCAA	NA	38	NA	12	NA	12	NA	15	10	NA	NA	NA	10	13	10	NA
1147	1	11-1-1-11-111--1	TGCAGGGGGTCCTTTAATTGATTATATCTATCTTTATTTTTTTCTTTATTTTTCATTCTTTTTGTCTCTTTTTTTTCTTTCTTCTTAAATAACAG	1	24	NA	8	NA	5	NA	11	14	NA	9	6	9	NA	NA	4
1148	1	-1-1-1-111-1111-	TGCAGGCTGACTTCCGGTGGTCAGTTGAACGGTGTTTCCTCCAACACATTGGTGCGACTGGCGGGCGGGGGTTAAAAAGTGCAGTTTGGCAGGGC	NA	50	NA	13	NA	13	NA	21	20	20	NA	9	19	18	23	NA
1149	1	-1-1-11----1-11-	TGCAGGCACGGAACACAGCAGCTAGTGTGTGTGTGTGTGTGTGTGTGTGTGTGTAGCTAGGACTCGTCCCCATCCCAGTAGTCACCGAGGAGACA	NA	20	NA	8	NA	8	8	NA	NA	NA	NA	4	NA	5	7	NA
1150	1	-1-1-11--1---11-	TGCAGGGACACCTGTTACCACCCTGCTGGGCACCTGTCACCATCTGACCCTTCTGGGACAACTGTCCCCATCTGACCCTGCTTGGACAAAACAGC	NA	29	NA	8	NA	9	9	NA	NA	4	NA	NA	NA	8	9	NA
1151	1	-1-1-11--111--1-	TGCAGGCGTTTGGGACAGAGCTGGCCGAGACCGAGCTACCCAACGACGCCCAGGCCACCTCCAACCTGCTGGCCACACACACCGAGAAGAAGGGA	NA	24	NA	10	NA	8	10	NA	NA	3	3	7	NA	NA	13	NA
1152	1	11-1-11----1-11-	TGCAGGAACAGGAAATGTTAATTATTATGTGGATTATAATCAATGGACATTTTTGAAGGGGTTGATACATTTTTATCACGGCAAATCAAGTCTGA	1	32	NA	14	NA	13	19	NA	NA	NA	NA	10	NA	12	13	NA
1153	1	11-1111-1-111111	TGCAGGGGGTTCTGGGATGGCGGTTCAGTGAGTCTCTAACCACTAGACTACCCTGCAAGGGGTTCTGGGATGGAGGTGTGGTTCAGTGAGTCTCT	4	8	NA	13	3	8	6	NA	3	NA	4	6	6	3	5	3
1154	1	-1-1-11--1-1--1-	TGCAGGTGAGGAATTTAAAACTTAACAACCACCAAAATGTCAACAGTCCCTTCCCCCAGCCAATCCACCGTTCTTTTACCTCGTCAGAGCACAAC	NA	33	NA	9	NA	5	9	NA	NA	8	NA	4	NA	NA	5	NA
1155	1	11-1-11-1111111-	TGCAGGAAATCCTGGGTTCAAATCCGTCCAGACAGACACACACACACACACACACACACGTTTCAGTCTGACTCAGAACAATACCAGCTAATATG	2	28	NA	7	NA	7	14	NA	2	5	3	2	3	13	6	NA
1156	1	-1-1-11--1-1--1-	TGCAGGACGGTAGCTCTCCAGGAACATGGTTGGAGTGAAAACCTACAGGACTGTATCTCTCCAGGAACATGGTTGGAGAGCCCTGGTATAAAGCT	NA	26	NA	9	NA	6	17	NA	NA	14	NA	9	NA	NA	8	NA
1157	1	11-1-11--1-1--1-	TGCAGGATGAAATGTTTATATTTGAAAGGCTTTATGTAGGCTTTTTTGAATTTTTTTTTTACATAGTTGTCAATGGTAATAGAAGTTACTTAATG	4	32	NA	7	NA	5	16	NA	NA	12	NA	13	NA	NA	17	NA
1158	1	-1-1-11--1-1--1-	TGCAGGCAGCACTGACTCTCTGTTTAAAACAAAGGACCACATGGGATTTGGTAAAAAATCAAAAGTCATCGAAGACAATCAAAGAGCATATGACA	NA	26	NA	10	NA	5	10	NA	NA	7	NA	15	NA	NA	11	NA
1159	1	11-1-11--1-1--1-	TGCAGGCTCTGCCATGGCCAGCGAAGAGGAGTCCACGAGGAGGAGATGCACTGCAGTACTTAATGCAGCTGGTGGCCACACCAGATACTGACTGT	3	26	NA	5	NA	7	7	NA	NA	11	NA	6	NA	NA	10	NA
1160	1	11-1-11--111--1-	TGCAGGTCCTTAGGGTCAATGCTGATGTCCAGCTACAAAACAGGATGCCAATTTATTATCGTTCAGACAGACGGACGGATGGACGGGCAGGCAGG	3	28	NA	9	NA	5	13	NA	NA	8	2	7	NA	NA	11	NA
1161	1	-1-1-11--1-11-1-	TGCAGGTGGAGGAATGCAAAGCAGGGGCAGGGAAACACACACACACACACACACACACAGACGCACACACCTCGGTGGAAGCCTACGCTGAATCT	NA	37	NA	5	NA	7	10	NA	NA	5	NA	9	2	NA	11	NA
1162	1	11-1-11--111--1-	TGCAGGAAGCTCCCACAGGTAGCCTCTAGCCGACACAGTCTGCTATCGTTCACCACCGCGATCAGCGAGACCTCCTGGGTCCAATCCATGAATGT	3	34	NA	7	NA	8	15	NA	NA	8	8	12	NA	NA	10	NA
1163	1	-1-1-11--111--1-	TGCAGGCTAATATTCGTTTGGGGGTGCAGAAAACTGAGTAGTGTTTTTGAGTTACTTGTATAGTTTGTCAGAAACTGTACAAAATGTTCGCAATG	NA	32	NA	9	NA	8	13	NA	NA	9	9	10	NA	NA	6	NA
1164	1	1111-1111--11-11	TGCAGGCCCCTAGTCCAGGAGGTCTATCTTATACATCTCCCTCCCCTGTCCTGCCTGCAGGCTCATCCTGACATGACCCTCCAGCATGACAATGC	2	8	4	10	NA	5	5	2	9	NA	NA	3	9	NA	3	9
1165	1	11-1-11-1--1-1-1	TGCAGGAAGCTAGCTTCTTTCCTTTTTTTTCTCTTTTTTTTAAACTGGTGAGGTTATGTAATGTCGTTGTTAGAGAAGTTCAGTAGTGATGACGA	3	47	NA	7	NA	5	11	NA	15	NA	NA	10	NA	18	NA	8
1166	1	-1-1-11-1--1-1-1	TGCAGGAAGGGTTGGAGAACCCTGCCCTAGAGTCGCAGATTAACTTTAGGGAATGTGTTTTTTTCCCCCCTGGTCCCTACATATTGCTCCTTTAC	NA	25	NA	5	NA	6	13	NA	13	NA	NA	7	NA	14	NA	6
1167	1	-1-1-11-1--1-111	TGCAGGTTGAGTTCAATAACTACAGGCAAATGTATGGTAAGATGCTGGAAGAAGCTTTGAAAAGGTCAGTAGCCTACAGAGTAATATGAGAAGAA	NA	39	NA	14	NA	8	6	NA	10	NA	NA	10	NA	8	4	6
1168	1	-1-1-11-1-1-----	TGCAGGTACACACACACACACACACACCAACACAAGTCTCCTGTGCCAAGTTACTGCAGATACACTTAAAGCCAAATCCTGATTTGAGACTCAAC	NA	26	NA	5	NA	8	9	NA	7	NA	10	NA	NA	NA	NA	NA
1169	1	-1-1-11-1-1-----	TGCAGGTTATTGCTGGATTTAAAAAAAAAACTTTACTACCAGGAGGTTACACACACCTGCGGGCTAAACTAAGCTTGATTGCAACCAGAGATATG	NA	28	NA	8	NA	9	10	NA	13	NA	10	NA	NA	NA	NA	NA
1170	1	-1-1-11-111-1--1	TGCAGGGTTTCTACAGGTACCTGTTGTTGTTAAGGCCTGGGAGACCAACAGGTTCTACAGTAGACTAGACAACAGCCCTGGTCCTACAGGGTTTC	NA	28	NA	9	NA	7	9	NA	11	8	2	NA	11	NA	NA	3
1171	1	-1-1-11-111-1--1	TGCAGGACCAGGGCTGTTGTCTAGTCTACTGTAGAACCTGTTGGTCTCCCAGGCCTTAACAACAACAGGTACCTGTAGAAACCCTGTAGGACCAG	NA	29	NA	6	NA	6	13	NA	7	12	7	NA	13	NA	NA	8
1172	1	-1-1-11-111-111-	TGCAGGCTGCTTCGGTCGTCCGTTGAACGGTGTTTCCTCCGACACAACGGTGCGGCTGGCTTCCGGGTTAAGCGGGCGGGGGTTAAGAAGTGCGG	NA	50	NA	13	NA	9	26	NA	32	20	26	NA	25	18	21	NA
1173	1	11-1111111-11111	TGCAGGCTTTTGTTCCAGCCCTGCTCTAACACACCTGATTCAAGATAATCAAGGTCTTGGGGACCAGCTGGTTAGTAGTCTGGTGTGTAGGAGCA	3	10	NA	5	2	5	5	5	3	3	NA	4	4	1	2	3
1174	1	-1-1-111---11---	TGCAGGCGACACACACACACACACACACACAGCAGTATCAGATAGATGTGTATCAGATAGATGTGTGTCTACTCTAGGTGACACATACCCATCTT	NA	23	NA	5	NA	7	8	5	NA	NA	NA	6	7	NA	NA	NA
1175	1	11-1-1111111111-	TGCAGGACATGCTTTTGACTTTTTTTTTTTCTTTACAGACCATTTAACAGCACTGGTCAGTGCAAAATAGAGTGAGCTTTGGAGATTGCGATGGT	1	38	NA	12	NA	5	9	8	4	2	10	5	17	11	4	NA
1176	1	-1-1-111--1111--	TGCAGGGACGGGGGCTGGGATTAAAAATGTTAAATAAATATAGGAAAAAACACATTTCAAAACGAGAGAGACAACACAGCACTACAAAAAGAGAG	NA	32	NA	9	NA	9	18	10	NA	NA	9	15	11	9	NA	NA
1177	1	11-1-1111----111	TGCAGGGCTACACTGGTTTTGTTGTGGTTTTACTTCAGCCTGCAGGAAGGGTACCACATGAGGGAGGAGGATGTCTTCCCTGTAACGCACAGCGT	4	20	NA	7	NA	6	6	5	5	NA	NA	NA	NA	3	4	2
1178	1	11-1-1111-1-1---	TGCAGGGCTCCAACCATCGTGTCAAGAGAAAAGTCATTGGGGACAACACACACACACACACACACAGGCAAAGCGTCTAGCAGCATTCAGCACAG	4	22	NA	9	NA	8	7	9	11	NA	8	NA	9	NA	NA	NA
1179	1	-1-1111111----11	TGCAGGGGGTGCTGAGATGTTGGGGTAGGGGTAACCAGGTGGAAAGCATGGCCAGCCATAAGCAATGCTTATTGAAATGATCGATTATCATAGCT	NA	38	NA	7	3	5	12	7	11	8	NA	NA	NA	NA	6	3
1180	1	1111111111111111	TGCAGGAATTGTCATGTTTGTGCAGGATTTTCAAAATTTCTGCAGGACAAGTCATACTCTTGCAGGATTTTGTCAATAATACAGGATTCCTGCAG	3	16	2	5	5	3	2	2	3	3	2	2	4	2	4	2
1181	1	1111111111-111-1	TGCAGGGCCTGCTCCAGACCGTAATCACAGCCAACCACCCAGAGCTAATGTCTGCCATCCTACCCGACTTCCAAAGGAATATGAAGGAATATGTA	3	7	3	6	6	3	2	2	2	3	NA	2	3	4	NA	3
1182	1	-1-1111-1111--1-	TGCAGGTACACCATACAGTACTGTTCATTATAATCTGGTAGGGATGCTGTAACCCTGGTTACTATAACCAAGCAGGTACACCATACAGTACTGTT	NA	6	NA	6	5	2	2	NA	3	2	1	2	NA	NA	2	NA
1183	1	11111-1111111-1-	TGCAGGTACCTGGACATTTCTGGGGGAAATGGCCCTAGCCCTCACCCTGCGATCCAACAGGTCCCAGACGTGCTCAATGGGATTGAGATCTGGGC	4	7	4	5	7	NA	2	2	3	2	1	1	1	NA	3	NA
1184	1	111111111111--11	TGCAGGTGAGAACTCCAAAGTCAGGGCCAGGCCTGGAAAGCCGTACGAGCCGGATAAAATGCCATCCCATCTTGGCAAACTGCATGCCCCCTCCG	4	7	1	5	7	2	1	2	2	2	4	4	NA	NA	2	3
1185	1	-1111-1-1--1----	TGCAGGTTATCTACACTGTTGAAACCCCCGGGGTTCGTCCAGACCCGGCAGGTGATTCTACATGTTGAAACCCCGGGGTTCGTCCACACCCTGCA	NA	10	2	5	5	NA	2	NA	1	NA	NA	2	NA	NA	NA	NA
1186	1	11111111111111--	TGCAGGAGAGAAAGTGAAAGAAGGAGATAGTAAAGAGAGAGAGAAATAGGAAGAGAGAGAGAGGGTGTGATGTGTTGAAAGGTTAGCGAAGTTGA	2	7	1	5	6	3	1	4	3	1	4	3	3	6	NA	NA
1187	1	11111-1-111111-1	TGCAGGACAGGATTCAGAGACAGATGATGGAGAAACTCAACAAGACCAGGGAGAGGAGAGGAGTGGAGAGGAGAGGAGAGGAGAGGAGAGGAGTG	2	6	3	6	6	NA	2	NA	3	4	4	9	3	2	NA	1
1188	1	-1-11------1----	TGCAGGCCTCTGCTCTGAGAATCGAGACACACACACACACACACACACACACACACACACACACACACACACACACACACACACACACACACACA	NA	42	NA	14	9	NA	NA	NA	NA	NA	NA	15	NA	NA	NA	NA
1189	1	-11111-1--11-11-	TGCAGGTAGGGAACACACTCTGTAGGTAGGGAACACACTGCAGGTAGGGAACACACTCTGCAGGTATGAAACACACTCTGCAGGTAGGAAACACA	NA	10	4	5	9	2	NA	3	NA	NA	3	5	NA	3	4	NA
1190	1	111111-11-111-11	TGCAGGGTATATTGTCAGTCCTATAGGGTACAGTGTCAGTCCTGTAGGTCCTACAGGGTATAGTGTCAGTCCTGTTGGTCCTGTAGGGTATAGTG	4	6	2	5	7	4	NA	2	4	NA	1	5	3	NA	6	3
1191	1	-1-11----1------	TGCAGGAGATTAAGTACAACCAAAATGTTTTATTTGGCTCGCACAGTTGTGGCTTGACCAGTAAAAATAAAAACACAGCTACAAAGAGAGGACCA	NA	62	NA	16	28	NA	NA	NA	NA	20	NA	NA	NA	NA	NA	NA
1192	1	-1-11----1---1-1	TGCAGGTTTTAAAAAAAATATGATTTACGAGGTCGCTCTTCGTATTAAGTATTACAACATGTTATTAAGATATTGTAAACATGTTGTTACGTCAT	NA	23	NA	8	6	NA	NA	NA	NA	5	NA	NA	NA	3	NA	4
1193	1	-1-11----1---1-1	TGCAGGAACAGGGTTGTTGAGCCCTGGTCTATAACATTTTGTATTTTTCTGTCTGTAGTCCTCCAGATGGGTTTCTTTTTAACCCTTTGTGATAT	NA	35	NA	8	12	NA	NA	NA	NA	7	NA	NA	NA	4	NA	5
1194	1	11-11----1---1-1	TGCAGGCCTACATCAAAAGAATAAATCAATATAATTTGCCTGAAAAAAACCGTTCAACATTTTGCAGACATTCTTGTTTAGAACTGATAAGACAA	2	38	NA	10	13	NA	NA	NA	NA	6	NA	NA	NA	12	NA	9
1195	1	-1-11----1---1-1	TGCAGGTTTACGCTCCAATCCCAGTTGTAACTAGCCGGATTCAGCTCATCAACCAGCTAACTATTAGAATTAGTGCTACATTAAGGGTAGGAGTG	NA	35	NA	13	10	NA	NA	NA	NA	6	NA	NA	NA	11	NA	7
1196	1	-1-1111--1-1---1	TGCAGGCTGTCGAATCCAAGCTGTGCAGTAGCTGTCGGTGAAAGAATAACCAGAGACCTTACAGGAGAGCTGTTGTACAGCTGCTTCACCAGCTC	NA	26	NA	5	5	2	3	NA	NA	6	NA	8	NA	NA	NA	7
1197	1	1111111111111111	TGCAGGGACATGTCGCTCTGCCACTCTGTCTGCATGCTTCCCTCACTGCTTTACTCTCCGCAGACTGGCACATTTCACTATCTGAGCACCCTTCT	3	8	3	5	8	3	4	2	4	5	9	10	1	3	5	5
1198	1	11-111111-11--1-	TGCAGGGAGCCATGAGAAACCCCCACACGGCAGGTCTATATAACTGACCTGCAGGCTCATCCTGACATGACCCTCCAGCATGACAATGCCACCAG	3	9	NA	7	5	1	2	3	5	NA	4	4	NA	NA	5	NA
1199	1	-1-111--1-1-111-	TGCAGGATACTGGAGGATACTGGAGGATACTGGAGGAGACTGGAGGAGACTGAAACGTTGGCGAGAGGAGTAGTGATCGTCCGGAAGGCTTCTGG	NA	27	NA	8	8	3	NA	NA	9	NA	17	NA	14	6	17	NA
1200	1	11-111--1-11111-	TGCAGGCCTGGAGCTTGTTTTGGTGCCATCAACCTTGAGTTGGGTTGGGGTTTCAAAACCCCTAGGCTGCTGTAAGGGGAGGTGGGTGCAAGGGG	2	19	NA	6	5	4	NA	NA	5	NA	8	3	6	6	8	NA
1201	1	-1-111--1-11111-	TGCAGGCGTCTCCATGCCGCCAGAATGCAGACAGTAAACCTGCAGACAGACAGACAGACTCCCGTGTGGCGCAGTGGTCTAAGGCACAGCATCTC	NA	30	NA	7	8	4	NA	NA	8	NA	8	7	19	16	17	NA
1202	1	-1-11---1-11111-	TGCAGGGGCTAGAGAGATCCAAATCATCTTTAAAAACAATGAGAACCTTTTTATTATTATTATTATAACACTTTCAACTAGTGGTCACATACATA	NA	20	NA	5	5	NA	NA	NA	8	NA	6	5	7	6	6	NA
1203	1	-1-111--1-11111-	TGCAGGGGGCAGTGAATGAGAGACAGACCACAGAACACTAAGAACAGAGAGAACAAAGTCTGCATCCCAAATGGCACCCTATTCCCTATATAGTG	NA	27	NA	7	10	4	NA	NA	18	NA	10	9	14	11	10	NA
1204	1	-1-11---1-11111-	TGCAGGGGTAGACTAGCCCCCAGGACAGGGATCCTAATAATGTGTGTGTGTGTGTGTGTGTACCTCAGAGTCGGGGCGGAGGCAGCGCAGGTAGC	NA	23	NA	6	11	NA	NA	NA	18	NA	9	10	6	12	7	NA
1205	1	-1-111-1--1-----	TGCAGGCCACAACCTGAACCTGCAGCCCACAACCTGAACCTGTAGCCCAAAACCTGAACCTGTAGCCCACAACCTGAACCTGCAGCCCACAACCT	NA	11	NA	8	6	2	NA	7	NA	NA	4	NA	NA	NA	NA	NA
1206	1	-1-11--1--1-1--1	TGCAGGAGGTCATTTTGCAGGGCTCTGGCAGTGCTTCACCTGCTCCACCTTGCAAAGGCGGAGGTAGCGGTCCTGCTGCTGGGTTGTTGCCCTCC	NA	32	NA	6	5	NA	NA	10	NA	NA	5	NA	8	NA	NA	4
1207	1	-11111-1--1-1--1	TGCAGGGACAGGGGTTGGGATAAAAAAATAAAAATAAAAAAAAATAAAAAAAATATATAGGACAAAACCCACATCACGACAAGAGAGAAACCACA	NA	37	4	11	17	4	NA	19	NA	NA	13	NA	9	NA	NA	3
1208	1	-1-111-1--1-1--1	TGCAGGCACCACTACACCACTACCCAGCAGGCACCACTACACCACTACCCAGCAGGCGCCACTACACCAATACCCTGCTGTCTGCAGGCACCACT	NA	20	NA	8	9	3	NA	7	NA	NA	6	NA	8	NA	NA	5
1209	1	-1-11--1--1-1--1	TGCAGGGAGCCCGCAGAGTCACAGCTACACGCTACAGACAGAGGGAGAGGGAGGGAGGTGAGCGAGAGAAAAAGACAGGAAGGAATGTGAGGGGA	NA	32	NA	10	18	NA	NA	12	NA	NA	15	NA	12	NA	NA	9
1210	1	-1-11--11-11--1-	TGCAGGGCTGATGTCTCACCCCTAGCCTAAGCCCTGTGTGTGTCTGTGTGCGTGTGTCCTTGTGTGTGTGTGTGTGTGTGTGTGTGTGTGTGTGT	NA	6	NA	5	6	NA	NA	9	11	NA	5	10	NA	NA	11	NA
1211	1	11-11--1111---1-	TGCAGGGATTTATACCATGTAAGAGGTTGCAGTCAGTAGCAACAATAGTGTTATCTGTCTGTTAACCTGGAGACAGCTTGACCTCCTCTGTCTGT	2	32	NA	9	11	NA	NA	8	8	11	2	NA	NA	NA	13	NA
1212	1	-1-11-1111111111	TGCAGGCGTGCCACCCATTCTTTGGTGGAGCTGAAGGTGGCCAGTTGGGTGGCAGATCCCACCATGACTCGAGGCACAGCCCCGTTCACACCCCT	NA	8	NA	6	6	NA	4	7	9	7	3	5	2	6	4	3
1213	1	111111111111-11-	TGCAGGAATATGACTTGATCTGCAAGATTGTAAAAAACAAAATTCTGCAATTTGCCTATTACTCTGCAGTTTGCCTATTACTGCTTAATTTGACC	1	10	4	5	5	3	8	4	4	2	3	7	NA	2	1	NA
1214	1	11-11-1-11---1-1	TGCAGGAGAGAGAGAGAGGGATGAGGGGAAAGGGGGGAGAGTGAGAGAGAGAGAGAAAGAAAGAAAGACAGAGAGAAAGAGAGAGAAAGATGAAG	4	36	NA	7	16	NA	5	NA	2	10	NA	NA	NA	13	NA	8
1215	1	-1-11-1--1--1-11	TGCAGGATGCAGACGGACAGAAATAGACAGAAAGACAGACAGACAGACAGACAGACAGACAGACAGACAGACAGACAGACAGGAAAAGGTTGTGG	NA	30	NA	6	7	NA	11	NA	NA	11	NA	NA	8	NA	9	6
1216	1	-1-1111--1-1---1	TGCAGGACAATGACAAACAACTAAAACTAGTTGACTAACTACAATTAGGTTCAGTACGGGCCAGGAAATGGGAAACAGATTACACCTAGTCCTGG	NA	13	NA	5	6	2	12	NA	NA	6	NA	5	NA	NA	NA	2
1217	1	-1-1111--1-1---1	TGCAGGAAGAGCACTTGAATGGATAGGCATTATATGGAGTGATGCTAGTGGAACTACATATACAAACGTGTTAAAGGACGGATAGAAGTCACCAG	NA	27	NA	5	9	3	11	NA	NA	10	NA	5	NA	NA	NA	6
1218	1	-1-1111--1-1---1	TGCAGGTGTGTGTTTGTGTGTGTTTGTGTGCGTTTGCGTGTGTATGCTTGTGTGTCAGCCCAGCTTAGCCCAGCTCAAACCTACTTCAGTTCACT	NA	27	NA	11	11	4	14	NA	NA	7	NA	11	NA	NA	NA	6
1219	1	-1-1111--1-1--11	TGCAGGAGGCCTTATGTAAATAAGAATTTGCTCTTAACTGACTAGCCTAGTTAAATACATTTAAACTTTTTTTAAATTAACTCAGATATCACATG	NA	27	NA	9	12	1	10	NA	NA	6	NA	15	NA	NA	7	4
1220	1	-1-1111-1-1----1	TGCAGGTAGGAGTGTGTGAGTGTGTGTGTGTGTGTGTGTGTGTGTGTGTGTGTGTTGGTTTATTTCTCTCAATAAAATATAGAACTGTTTTGAAT	NA	17	NA	5	6	3	6	NA	5	NA	10	NA	NA	NA	NA	3
1221	1	-1111-11-111-11-	TGCAGGGGATCAGATACACATACGAAAAAAGGAATGTGCCCACTGTACTGCAAGTTGCTTTGAATAAAATTATCTACTAAGTGGCATATTATTAT	NA	42	4	8	6	NA	8	20	NA	6	10	6	NA	15	10	NA
1222	1	-1-1111111----11	TGCAGGAAGAGTAGAGACCAGCACTAGGCCTCCTGCAGAACAGAGGAGGGGCTGTAACCAATTTAACAAGCATGGAGAGAGGGAGAGAGAGAGAG	NA	21	NA	7	9	3	5	8	14	4	NA	NA	NA	NA	5	3
1223	1	-1-11-111-1-1---	TGCAGGAAGGGGACCACATGAGGGAGGAGGATGTCTTCCCTGTAATGCACAGCGTTGAGATTGCCTGCAATGATGCTGTGACACACCGCCCCAGA	NA	18	NA	8	5	NA	5	12	11	NA	9	NA	10	NA	NA	NA
1224	1	-1111-11111-11--	TGCAGGAGCAAGGGTCTATTTGGTGTAAGAAGGCTATGAAGGACTCCGTTTTTTTTTTCTGGGTCAAAATGCGACGTAAATGGTGGGTGTGGCAG	NA	21	1	6	8	NA	8	8	13	2	7	NA	17	2	NA	NA
1225	1	-1-11-111-1-1---	TGCAGGGGGCAGTAGACACACACAGCAAGGTTTCAAAGACACTGTTAGTCACTGTTTAGTGTTAGTGCGTGCAAATGGAACAGCGTGTGCACATC	NA	25	NA	8	14	NA	12	5	7	NA	11	NA	8	NA	NA	NA
1226	1	-1-11-111111-1-1	TGCAGGGGATGGTGTTATTCTGGATCTCTGCTGAGTCACTGTGTCTGGGGTGGAGGGATGTAACCTCTGAATGCTGTGGAGGGCAGAGTGAGGGA	NA	22	NA	6	7	NA	11	10	9	4	7	7	NA	7	NA	2
1227	1	-111111111111111	TGCAGGACCAGCTACAAAATACCTTACAACAAATTTACCAGACCCCCCAATAATCAACACATAAAAAGGAGGTCTCCCTTCGAACTAAGGAACAC	NA	34	4	6	8	2	8	5	6	4	8	5	8	8	8	6
1228	1	-111111111--1111	TGCAGGCTAGGCCCCGACCAACATCAGCCCCAGTCACAACAATTCATTAAGACTCAGGTCTTTACCCCAACAGATCCACACGCATGCAGACGAAG	NA	20	4	8	6	4	11	5	8	9	NA	NA	9	4	10	7
1229	1	-1-11-1111--1111	TGCAGGTGGCAGTGGCGGCAGAGGATCCGTCTACACCTGGAGGGCACAGGGATCAACCCCACCCCAGTGGACCTACATGAACAGCAGCTCAGTCT	NA	34	NA	5	6	NA	15	29	18	13	NA	NA	22	17	23	9
1230	1	-1-11-1111111111	TGCAGGAACATCGCTGTCTTCCTGTCCTGGCCACTAGAACCACGTGTGTGTGTGTGTGTGTGTGTGTGTGTGTGTGTGTGTGTGTGTGTGTGTGT	NA	10	NA	8	7	NA	14	12	6	6	3	6	9	10	4	7
1231	1	-1-11-11111-11-1	TGCAGGCGTGTAGTTGAACGATGCGGTATAGTGACTCAGCTCCTTCCTCTTCTTGCGGCGGCAGTAGATCCACACACTGAAACCCATGAGGATGA	NA	28	NA	8	8	NA	14	10	9	6	8	NA	12	10	NA	5
1232	1	-111111111111111	TGCAGGTCGATGCCACATAGTCCGCTTTCAAAGGGATTAGTTGCATTTAAAGTAAAGTTAACAGCTCATAAGGGGTGGCAGGCAGCCTAGTGGTT	NA	54	4	7	9	3	16	16	8	8	13	4	12	16	13	8
1233	1	-1-11-111111-1-1	TGCAGGGACGGAGGCTGGGATTAAAAATACAAATGAATTAAATAGAACTATAGGACAAAACACACATCAGGACAAGAGAGACAACACAACACTAC	NA	34	NA	10	10	NA	18	17	10	14	9	7	NA	9	NA	4
1234	1	-1-11-111111-1-1	TGCAGGTTAGCCAGTAGACACTACATGGCAGCATAAGACTGCCGGTTAGCCAGTAGACACTACATGGAAGTATAAGACTGCTGGTTAGCCAGTAG	NA	22	NA	5	8	NA	8	11	10	12	6	8	NA	6	NA	3
1235	1	-1-11-111111-1-1	TGCAGGCTTTGTTGACTATGGACTTGCTTGTTTACCCGACTGTGGGACAGACTATGTTTGTTCCCACTCTCAGTATATACTGTACAATGAGGAAT	NA	45	NA	8	10	NA	18	13	14	8	5	11	NA	18	NA	8
1236	1	-1111-111111-111	TGCAGGAGACACAGCTTCAGTTAACCTCCACCTAGCTGGTTGTACACCTTATGACAAAAATGTGTCACAGAGAAGCATTGTGCTTGACCAGGCCT	NA	48	4	6	25	NA	11	9	10	14	16	10	NA	16	11	8
1237	1	-1-11-111111111-	TGCAGGGGGATGGAGTGGCTGGAGAGAGTTCTGCTTCTGGAATCCCAGGACTCAGAAGAGGAGCAGAGGGTCCAGGAACCAGAAGGGAGTGGGAA	NA	30	NA	11	13	NA	13	22	13	14	10	11	17	11	9	NA
1238	1	-111111111111111	TGCAGGGCAGAGAGCGAGAGAAGGGGGGGGAGTGAGAGAGAGAGAGAGAAAAGGGGGAGAGAGCAAGAGAGAGGGCATTACTACTATATGCAGAC	NA	46	2	6	8	4	12	20	11	13	7	10	14	6	8	4
1239	1	-1-11-1111111111	TGCAGGAAGCATAAAGGCTGGGAGGGGAGGAGTGCACACTCCCTTCAGGGGTGGAAAATGGCAGGATGGAGAGACGGAAGGAGGTTGTGGTTCAA	NA	40	NA	16	24	NA	20	22	13	13	16	22	27	16	9	9
1240	1	-1111-1111111111	TGCAGGCGCCCGGCGCGCCACAAGGAGTCGCTAGGGCGCGATGAGCCAAGTAAAGCCCCCCCGGCCAAACCCTCAAACCCGCTGCGCCACTGGGG	NA	35	3	7	17	NA	17	16	16	9	10	12	21	16	7	5
1241	1	-1-111-----11---	TGCAGGCCTCAGCCCTGAACGCCTGGGGAGGAGAGAGAGACAACGAGAAGGCTGCTGCCGAGGAGTTCCTTAAACGGGCTGAGGTGGGTACAAAA	NA	14	NA	5	9	5	NA	NA	NA	NA	NA	2	2	NA	NA	NA
1242	1	1111111----1111-	TGCAGGACACCCTCTTGGTTCTAGAAGACCAGAGGATCCAGTGGTGTCTTGTTTACCTGCAGTCCACCCTCTTGGTTCTAGAAGACCAGAGGATT	4	5	1	9	6	8	1	NA	NA	NA	NA	4	2	4	8	NA
1243	1	11-1111-11111111	TGCAGGAAGTCTGTGGGAATAACCCTTTAATATACAACCCTGTAGGAAGTCTATGGGAATAACCCTTTAATATACATACTATATAACCCTGTAGG	3	14	NA	9	6	10	3	NA	3	4	6	3	2	3	2	2
1244	1	11111111-1111111	TGCAGGTAGCCTAGTGGTTAGAGTGTTGGATTAGTAACCGAAAGGTTGCAAGATCAAATCCCCGGGCTGACAAAGTAAAAATCTGTTGTTCTGCC	4	7	4	5	5	6	3	3	NA	1	7	5	4	2	2	2
1245	1	-1-1111--1-1---1	TGCAGGAGGAACAAACACACACACGGGGAGTCAAAGTGTGTTCACTGGCTTATTGAAATGTGTGTGTGTGTGTCAGACTGTATAGTCCATGTACA	NA	27	NA	7	10	7	3	NA	NA	7	NA	4	NA	NA	NA	3
1246	1	111111111111-11-	TGCAGGAGTGGGCATTGCTGATGCCGATGAGGCCCCTGGCTGAGGGATGTCCAGTGGGGTCCCGAGGGGGCAGATCTGCAGGAGGATAGAGGGCA	4	9	4	5	5	5	3	3	2	5	4	3	NA	1	3	NA
1247	1	111111--11-1-111	TGCAGGCTTTTTCCCCAGCCTAGTAACTTACTAACACACCTACTTACTAATCAATGAATCGTCAAGGCCTTCATTTGTTGAATCACAGGTATGTA	4	10	2	7	6	6	NA	NA	2	7	NA	1	NA	1	4	5
1248	1	-1-111---111----	TGCAGGATGTTTGTTTGTTGTGATTGAGAGGGGGAAACAGCTGCGCGCAAGGTTCTGACAGATGTTTGTGCCTTAATAGTGGTAAGTCGCTCTGG	NA	32	NA	7	10	8	NA	NA	NA	9	7	11	NA	NA	NA	NA
1249	1	-1-111--1-11111-	TGCAGGCAGAGGAGGGTCGTTAGTGATTGGAGCCACCTGGGCTCAGCGTATAAAACTGCTCCCCTAACCTCTCTCCCTGCTCCTCCAGGTATGAT	NA	31	NA	5	13	8	NA	NA	11	NA	4	10	15	10	7	NA
1250	1	1111111-1111111-	TGCAGGGTGAGACATACACCCCCTAGCTGCTGTATGGACTGTCTCGACCTAGATAACACAACACTTTGACCTACAGGGTGAGACATACACCCCCT	4	8	4	7	6	6	3	NA	5	4	7	2	5	5	4	NA
1251	1	-1-111--1-11111-	TGCAGGAGCCAGAGATGTGTTTTATAAAGGTCTTAGTATAGGGGAATGTAAGTAAGCGTGTGGACTAAAAGCATTTTGCTTTTCTAAATGTCTGA	NA	37	NA	11	12	11	NA	NA	23	NA	5	15	12	12	9	NA
1252	1	-1-111--1-11111-	TGCAGGCCCCTATATAGGGTTGGCAGGGTAGCCTAGTGGTTAGAGCGTTGGACTAGTAACCGAAAGGTTGCAAGTTCAAATACCTGAGCTGACAA	NA	27	NA	10	12	6	NA	NA	17	NA	13	12	10	12	19	NA
1253	1	-1-111--1-11111-	TGCAGGCCCTGCACTCTGTAGCCCCTGATTTGTGTTGGACTCAGACTTGGACAGGCAAGCTGGTCCACTAATGGGCATCTGGGTGGACATTAAAG	NA	35	NA	12	16	7	NA	NA	16	NA	16	13	14	8	15	NA
1254	1	-1-111--1-11111-	TGCAGGCTCAATGTTTTTATTTGTTGGCTTTATAGGCTATTTTTACAGAGTTGTCAATGGCAATAGAAGTTACTTTTTAGGTTTGTATCCTTTTC	NA	41	NA	11	13	11	NA	NA	14	NA	13	13	11	14	13	NA
1255	1	11-111--1-11111-	TGCAGGCTGACCTCGGTTGTCAGTTGAGCGGTGTTTAAATTTTTTTATTTATTTTTTATTTATTTATTTATTTATTTATTTAACCAGGTAGGCCA	2	35	NA	10	13	7	NA	NA	18	NA	10	11	15	11	12	NA
1256	1	-1-111--1-11111-	TGCAGGCTTTCCTGTACCAGGACATGATGTGTGTGTGTGTGTAGCTGTGAGGGTAAGTGTGAGCATGCCTATAATGCTGGAAAATCCCCCTGGGC	NA	34	NA	10	15	9	NA	NA	16	NA	10	11	19	9	7	NA
1257	1	-1-111--1-11111-	TGCAGGGTTGAGACAGAGAGTATTGATCCAGAATCCAGTCTGTCCTGTAGGGTTGAGACAGAGAGAGTATTGATCCAGAATCCAGTCTGTCCTGT	NA	35	NA	8	11	5	NA	NA	6	NA	10	14	10	8	11	NA
1258	1	-1-111--1-11111-	TGCAGGTAAACTTACCCTTTGGTTGCTCCCCACCCAGACAACTCTCCCTGTAAACGATACCCCTCCTTCCCTGTCTCCTTCTTCTATCAGTCTTG	NA	18	NA	7	14	8	NA	NA	6	NA	14	5	6	7	11	NA
1259	1	-1-111--1-11111-	TGCAGGTATTGGCTGGAGTTTTGTATGTAAAGTGGTTCAGATGGCTAGGTTATATACCTAACGGTAGGGGGATATACATTTACATTTACATTTAA	NA	37	NA	8	11	6	NA	NA	14	NA	12	7	13	12	6	NA
1260	1	-1-111--1-11111-	TGCAGGTCCTGTTTTTTGTTACACATCCATTGGCTTTATCAACATTAAAGATAACAATTGTATCATTAATATAACATTCCTTTCTGGAAAAACAA	NA	33	NA	8	8	5	NA	NA	7	NA	6	13	16	11	10	NA
1261	1	-1-111--1-11111-	TGCAGGTCTGCCTTCAGCCGTTTCACATCCTGCTCCAACCTAGAGAGAGAGAGGAGAGAGGAGAGAGGAGAGAGGAGAGAGGAGAGAGAGGAGAG	NA	27	NA	12	12	6	NA	NA	9	NA	16	7	11	10	8	NA
1262	1	111111--111-1-11	TGCAGGGCCAGAGTCTGCTAGATACAGTAGAGTTTCCAGCAGGGCCAGAGTCTGCTAGCTACAGTAGAGTTTCCAGCAGGGATAGAGTCTGCTAG	4	14	2	9	5	14	NA	NA	9	11	6	NA	2	NA	10	6
1263	1	-1-111--111-11--	TGCAGGACAATCTCCCTAAGCACACTGCTAAAGCAACACTCGAGTGGTTTAAGGGAAATCATTTAACCTCTATGGGCTAGGTGGGACGCTAGCGT	NA	29	NA	7	12	6	NA	NA	11	6	13	NA	8	4	NA	NA
1264	1	11-111111-------	TGCAGGGGAGAGAATGAACATGGCTACCAGAAAACCGACCTGGCAGGGGAGAGAATGAACATGCTACCAGAAAACCGACCCTGTAGGAGAGAGAA	3	6	NA	8	5	6	2	6	2	NA	NA	NA	NA	NA	NA	NA
1265	1	-1-111-1--1-1--1	TGCAGGAGGGAGGTATAGACACTCATTGGCGTGTGCATATACACACACGCACACACACACACATTCACAGTGTAGGGTTCTTAGTGTAGGGTTCT	NA	27	NA	6	15	7	NA	10	NA	NA	5	NA	13	NA	NA	13
1266	1	11-111-1--1-1--1	TGCAGGTACAGCAGCAAACATCCCTACACTACCAGCCTTTCCATCATGTGACCGCTACAGAACAGTCCCTATAGAAAGTGTAAGCATGGGCGCGG	2	29	NA	7	7	7	NA	15	NA	NA	9	NA	14	NA	NA	5
1267	1	-1-111-1--1-1--1	TGCAGGTACTGGGTCAGCTATACCCTACAGGTACTGGGTCAGCTATAGTTCACTGACTACAACCTCAGGAGTATTTAGATAAAATAGTGACAACA	NA	27	NA	9	8	8	NA	14	NA	NA	10	NA	7	NA	NA	5
1268	1	-1-111-11-11111-	TGCAGGTCTGGCGTCCCACCTAGCCCATAGAAGTTAACCTGTTGGGTCTAGGGGGCAGCATTTGCACGTCTGGATAAAAAAAATGTACCCGATTT	NA	30	NA	7	8	10	NA	12	17	NA	12	13	7	6	14	NA
1269	1	11-1111--1-1---1	TGCAGGGAAATGAGAAGCCTGAACTGTAGCTTTGTTCCATTGATCGTTAGTATTATTCCAAACAAGTCTCCCTTGGGGGTAAGCATCTACTGATG	3	36	NA	13	14	10	10	NA	NA	12	NA	4	NA	NA	NA	4
1270	1	11-1111--1-1---1	TGCAGGACATACTAGTGGGTAGAGGACATTCCTGTAGGAGAACTAGTGGGTAGAGGACATTCCTGTAGGAGATACTAGTGGGTAGATTACATTCC	3	26	NA	11	12	5	15	NA	NA	7	NA	12	NA	NA	NA	4
1271	1	-1-1111--1-1---1	TGCAGGAGACCTTTTGCCTTTTTGGTAGGCCGTCATTGTAAATAATAATTTGTTCTTAACTGACCTGCCTAGTTAAATGAATAAATAAAATAACA	NA	33	NA	11	14	7	8	NA	NA	7	NA	8	NA	NA	NA	3
1272	1	-1-1111--1-1---1	TGCAGGGTCTGGATGGAGCGCTGGAGCACAGAGTTCTCCTCCTCCTTCCTTGCTGGCCAGGAACGCTCCACACGCAGGCTCTCATAGGCCATGTA	NA	40	NA	8	12	7	15	NA	NA	10	NA	15	NA	NA	NA	4
1273	1	-1-1111--1-1---1	TGCAGGAAGCTCCATTAGGATGGATTCACAGATTATCTTTTAGCTGCTCGGGATTCCGTGGTTCTGGGCTGTTGGCCGGGTGTTTGGAGTTGCGC	NA	60	NA	13	21	9	15	NA	NA	17	NA	13	NA	NA	NA	12
1274	1	11-1111--1-1---1	TGCAGGCCATTGTTTATTTCAAGCACTCTCTTTTGTGCCATCGCTGTAATAAGTATGTGTTTTGTAGGTCAGCTACTGTGGTAGTGTCTGTGTAC	4	22	NA	5	9	8	15	NA	NA	7	NA	8	NA	NA	NA	8
1275	1	-1-1111--1-1---1	TGCAGGCTTTCGAACCCAACCTGTCCATTATAAAGTTTTTATTTTACCTTTATTTAACCAGGTAGGCCAGTTGAGAACAAGTTCTCATTTACAAC	NA	59	NA	15	24	10	22	NA	NA	16	NA	21	NA	NA	NA	7
1276	1	-1-1111--1-1---1	TGCAGGGAAAGCACTGGAGTGGATTGGGCAAATATATACTGGAAACACAGTCTACAAGGATTCACTGAAAAACAAGTTCAGCCTCACTTTAGAAT	NA	62	NA	9	16	7	21	NA	NA	12	NA	11	NA	NA	NA	12
1277	1	11-1111--1-1---1	TGCAGGGACGGGGGCTGGAATTCAACAAATAAATAAATACAAATATAGGACAACAACACACATCACGACACTACATTAAGAGAGACCTAAGACAA	2	23	NA	7	18	6	15	NA	NA	14	NA	14	NA	NA	NA	11
1278	1	11-1111--1-1---1	TGCAGGGGCCAGAAGAGTGACAGGTTGGGAGAGTGAGAGAAATGAGGAAGGGATGGAGTGATGTATAAGATTAACTAAAAGAGAGTCTACTGACC	3	33	NA	5	14	9	15	NA	NA	9	NA	6	NA	NA	NA	7
1279	1	-1-1111--1-1---1	TGCAGGTGAGTTAGTGAAAATAATATGCTAGATTTGGAGGCGTTAGATATTTTTTCTGGGAATTGTTTGAATATTACAATTTGATATTGTTCTAA	NA	56	NA	18	25	17	29	NA	NA	28	NA	23	NA	NA	NA	8
1280	1	-1-1111--1-1---1	TGCAGGTGCTGGGCTACCAACCAGGTAACTGCACGCACATACTCACACACAAAGGAAAACTTCTAACCTTTTGGCTGTCCTAAAAGTCTTTTGTA	NA	32	NA	9	13	9	9	NA	NA	11	NA	5	NA	NA	NA	9
1281	1	-1-1111--1-1---1	TGCAGGTTGATGTATCCTTGCCATGTTGTAGCTACTAAAGGTAGAGGCAGATCGCTTACAGGAGGAGCTGAGAGGTTCTGCAGGCTTTTTCAGGA	NA	45	NA	8	9	10	13	NA	NA	10	NA	8	NA	NA	NA	6
1282	1	11-1111--1-1---1	TGCAGGTTGTCAGATCCAAGCTGTCCAATAGCTAGATAAAGAGTATGAGACTTTACAGGAGATGGTCAGTGGTTGTCCTGGCTGGACTGAGTGAG	2	81	NA	13	32	14	21	NA	NA	31	NA	30	NA	NA	NA	14
1283	1	-1-1111-1---1---	TGCAGGAGGACCCGCCCCTGGGCGGAACATATATAAATGTATGGAACATTTAAAACAGAAAAAAACAGAAATACCTTATTTACATAAGTATTCAG	NA	43	NA	9	8	10	7	NA	12	NA	NA	NA	10	NA	NA	NA
1284	1	-1-1111-1---1---	TGCAGGCACTTGCGACAGTTGCGCAAATGTAACTTCTTAAGTCTATCAGCCTAGTCTATTTAATTTGATATTTTAAGAATAAAATGAAAGGAAAG	NA	22	NA	5	10	6	9	NA	13	NA	NA	NA	10	NA	NA	NA
1285	1	-1-1111-1---1---	TGCAGGCCCTGGTCAAAACAAGGTCCCTTTAAAGAGAATAGAGTGCCATTCAGGAAGCAGTCCACAACTCTTAACTGAATGAAGGCTTGAGGCAG	NA	33	NA	11	12	11	18	NA	14	NA	NA	NA	11	NA	NA	NA
1286	1	-1-1111-1---1---	TGCAGGCTCTAGTTTTGTCTTATCTTGATTATTGTTCACTCGTGTGGCCGAGTGCTGCAAGGAAAGACCTAGTTAACCTCTTGGGGCTAGGTGGG	NA	18	NA	6	10	5	6	NA	11	NA	NA	NA	9	NA	NA	NA
1287	1	-1-1111-1---1---	TGCAGGTGGGACACCTGGAGAGAGAGAGAGAGAGAGAGAGCGTGAGAGTGAGAGAAAGTAGAGAGAGAGCGTGAGAGAGAGCGTGAGAGTGAGAG	NA	35	NA	15	11	10	22	NA	18	NA	NA	NA	17	NA	NA	NA
1288	1	-1-1111-1--1-111	TGCAGGATCTTACAGAGCATAATGTCCCCTTTCTCTGAATCTTTGGTGCACAGAATACTATAGTGTATCAGAAGGATTAAAAAGACCTATCTGCT	NA	45	NA	9	9	11	11	NA	14	NA	NA	13	NA	12	10	5
1289	1	11-1111-1-1----1	TGCAGGCGCCGGGCGATGAGCCACACTCCCCTTGCCCGGACGGCGCTGGGCAAATTGTGTGTCACCTTATGGGACTCCCGATCACGGCCAGTTGT	4	27	NA	6	9	6	9	NA	7	NA	9	NA	NA	NA	NA	4
1290	1	11-1111-1-1----1	TGCAGGGATTTGTAGTCTTCCATGTCTACTTTGATGCTAATTAGCGTTTCCGAATCAGAGTAAATAGAGCTGATTATATTGATTAAAGTCTCCTT	1	30	NA	9	5	8	13	NA	12	NA	8	NA	NA	NA	NA	3
1291	1	-1-1111-1-1----1	TGCAGGACCAATCAGGTAAGAAATAGAATGAGGAGGGAGGGAACAGTATGAGAACATTCCTTAGTAAAATGGCAAACAAAAACAGCTTCCACTCT	NA	28	NA	7	11	7	9	NA	13	NA	8	NA	NA	NA	NA	5
1292	1	-1-1111-1-1----1	TGCAGGAGGTCTTTTTCCTTTCGGTAGTCTGTCATTGTAAATAAGAATTTGTTCTTAACTGACTTGCCTAGTTAAATAAAGGTTAAATAAATAAA	NA	24	NA	7	6	7	12	NA	8	NA	12	NA	NA	NA	NA	10
1293	1	11-1111-1-1----1	TGCAGGCTCATCCTGACATGTTTTATTTTTATTTCACCTTCATTTAACCAGGTTGGCCAGTTGAGAACAAGTTCTCATTTACAACTGCGACCTGG	1	31	NA	12	9	5	13	NA	13	NA	10	NA	NA	NA	NA	13
1294	1	-1-1111-1-1----1	TGCAGGGACGGGGGCCTGGGATTAAAAAATATATATTTTTTAAATAAATTACGTATAAATATAGGACAAAACACACATCACGACAAGAGAGACAA	NA	47	NA	11	8	9	16	NA	14	NA	8	NA	NA	NA	NA	8
1295	1	-1-1111-1-1----1	TGCAGGTGTAACGTTTTTTAACTTGTATAATTACAAAGAAATAAAGTTAAGATCATTTTAATTCAGGGTGCTAAAGCTTAGCAATTCTGACAGTT	NA	29	NA	9	7	5	8	NA	5	NA	13	NA	NA	NA	NA	6
1296	1	-1-11111-1--1--1	TGCAGGGGGACACTGAGTGTTTTTACTTTACATGACTGTCCAAGTGTAGGCTACAGAGAAAAGCTGTTTGGTTCTCAAACGACTCACGAATAGGA	NA	29	NA	6	10	9	6	14	NA	17	NA	NA	9	NA	NA	8
1297	1	11-11111-1--11-1	TGCAGGTGATGTTTTTTCACCTAGCAAGGTTGTCAATGAGTCGAATTTGGTCAACAACAAAATGTATGTGTTATTTGCTAAGTGAGGGTTATTTG	4	39	NA	8	10	9	8	13	NA	11	NA	NA	8	7	NA	5
1298	1	-1-11111-11-1--1	TGCAGGGTCAGATGATGATGATGATAATAATAAGCACATATTGGTCAACCGATTTATGGGATCTAATCTTAACTCGACTAACTGCTGTAGGAAAG	NA	43	NA	5	6	6	8	7	NA	8	11	NA	18	NA	NA	11
1299	1	11-111111---1---	TGCAGGACACAACATGGGGGCAGGGAATAACACAATTGTATTTGGCATCATCATCATCATCATCATCATCATCATCATGATGTGGCCGGTGACAC	1	26	NA	6	7	6	6	15	9	NA	NA	NA	8	NA	NA	NA
1300	1	11-111111---1---	TGCAGGCTGACCGCGGTGGTCAGGTGAACGGTGTTTCCATTGGTGTTTCTGGGTTAAGCGGGTGGGAGTTAAGATGCGCGGTTTGGCAGGTCATG	2	32	NA	5	5	5	13	10	8	NA	NA	NA	8	NA	NA	NA
1301	1	-1-1111111----11	TGCAGGCAGAGAGCATGCTGGGTAACAAGAAGAAGGCTTCTGACTACATGCATGCCATCAGAAAGGTCAGTAGCTTTTCCTTCGCTTTGCTGGTC	NA	25	NA	7	7	9	9	10	13	13	NA	NA	NA	NA	6	3
1302	1	-1-1111111----11	TGCAGGCCAGTAAAGTTCTTCCACGCCGATCTCTACAAACCATTTCTGCATGGAATTCGCTTTGTGCATGGTGGCATTGTCATGCCGAGGCATGG	NA	23	NA	5	9	8	7	13	10	9	NA	NA	NA	NA	13	2
1303	1	-1-1111111----11	TGCAGGAAAGTGGCGTCTTCGCTATTCAAGTGTATACAGATGACGTCTTTTTTTGTTGTTGTCTTGCTCATTTAATAATGGGCCATTCTAAATCA	NA	41	NA	6	8	11	11	16	11	19	NA	NA	NA	NA	20	10
1304	1	-1-1111111----11	TGCAGGAATTGAACCCAAGACCTTGGCTTTGAGGAGTTGCCAGGTAACGCCACACTCTTACCGACCGAGTCACACCGGGCCGAGTCACACCGGGC	NA	30	NA	5	10	11	16	21	25	8	NA	NA	NA	NA	16	9
1305	1	-1-1111111----11	TGCAGGGCCCTGACCTCAACCTCATCGAACACATTTGGGATTCATTTCAACGACCACTGCGAGCCAGGCCTAATCGCCCAACATCAATGCCCAAC	NA	36	NA	13	7	8	14	18	11	9	NA	NA	NA	NA	7	7
1306	1	-1-1111111----11	TGCAGGGTGACCGTATGCTTATTCAAATACCCTTTCAAAAAAGTTCAGACTTGTTTTCAAACCTCACAAGCTACAACATGGAACCGTGGAAGCAT	NA	34	NA	10	10	7	17	15	18	16	NA	NA	NA	NA	9	10
1307	1	1111111111-11111	TGCAGGGGAACAGGACCATGCTGTTCATGGTAACTACACACCACACACACACACACACACACACACACACACACACACACACACACACACACACA	1	21	4	12	6	11	9	9	6	11	NA	4	6	8	17	2
1308	1	-1-1111111--1111	TGCAGGTGAGATTGGCTGGGGGAGGAAAGGAGAGTGGAGGGGAGGAGGCCTGCGCTCCTCACCAGCTCAGTAAATGTAAAAGCTGTCAAAGCCGG	NA	61	NA	12	22	11	18	14	22	23	NA	NA	14	11	22	15
1309	1	-111111111-11111	TGCAGGCGAAAGCAAAGTATGCTAAAGGGGGGGGGGGAAACATATCCACCACAGTTCTCAGTTGAGGTGAATTTCAAGAGCATGCTTGGCTGACC	NA	49	4	5	7	5	10	13	10	6	NA	10	4	9	11	5
1310	1	-1-1111111-11111	TGCAGGCTTCCTCCCACGGCTCCATGGTGCCATCGCCTCCCGAGGATGATGAGGAGGAAGGTGACTGTCTGAGCAACCCAAATTTTACATTGTAT	NA	57	NA	16	16	10	23	17	23	21	NA	14	20	18	26	11
1311	1	-1-1111111-11111	TGCAGGGTGTGCAGGCTTTTGTTCCAGCCCAGCTCTAAATGATGTCACACATGATTCATCTAATCAAGGGCTCGATAATTACTGGTGTCAGATGT	NA	35	NA	8	17	8	25	13	18	13	NA	19	27	23	15	17
1312	1	-1-1111111111111	TGCAGGCAGGAGTAGAGGAACGGGCTGGTGCTGCTGCTGTGGTTGACTGGTGAGAGGCAGGAAGGGGCTCTTATATTATGGTAATCACTAATCCT	NA	64	NA	11	17	13	25	25	40	15	24	22	33	29	25	11
1313	1	-1-1111111111111	TGCAGGGTGGGGATGGTCCATGTGAGGGCTATGTTGAAGTCTTCCATGATAAGATATGGGGTATTGTTGGTGACCAGAAATGGCGGTTGAATAAT	NA	49	NA	24	18	18	34	26	34	36	25	19	26	21	30	14
1314	1	-1-1111111111111	TGCAGGTGCTGCAGCTCTCCCACAACAGGATCTCTGGTCTGCAACCTGGAGATCTTTGCAGGTTCCCCCATCTGAGAGAGCTTCGCCTGCAGCAT	NA	49	NA	14	15	18	16	14	27	8	14	15	28	16	8	10
1315	1	-11-11-------11-	TGCAGGAGAGTGAGCGCAGGAGACTGCCTCCTGCCTGAGATAGTTGTGTCATTAATATCAGGGGAGAGAGAGAGAGAGGGAGGGGTGGGTGGGAG	NA	6	5	NA	2	3	NA	NA	NA	NA	NA	NA	NA	2	2	NA
1316	1	-11----------11-	TGCAGGCACCACTACACCACTACCCAGCAGGCACCACTACACCACTACCCAGCAGGCACCACTACACCACTACCCAGCAGGCATCACTACACCAC	NA	7	6	NA	NA	NA	NA	NA	NA	NA	NA	NA	NA	3	2	NA
1317	1	-11-1-1--1--1-1-	TGCAGGGTCCAGGATTCCTCCACCACACCCAGCAGGGTCCAGGAACCCTCTGGATACCTCCACCACACCCAGCAGGGTCCAGGAACCCTCTGGAT	NA	6	5	NA	1	NA	4	NA	NA	2	NA	NA	2	NA	4	NA
1318	1	-11111---11-1-1-	TGCAGGGTGCCAGGCCACCAGGACGGGCGGGATGGGGCAGGGGGCGAGCAGCGTCACCCCTCTCCTCTCATCGTAGAGGACCAGAGAGGAGTCGC	NA	5	6	2	3	3	NA	NA	NA	2	4	NA	2	NA	3	NA
1319	1	-11---1-1-1-11--	TGCAGGTTAGGAAAGGTGTCAGTCATAAAGCTCTTGGGGCGGACTTGGTGGAAAGGGGATTCGAAAAACAACAAAGCGGTCACCCTGCCAGAGCT	NA	6	8	NA	NA	NA	2	NA	4	NA	2	NA	3	4	NA	NA
1320	1	-11-1--1--1---1-	TGCAGGAACATATTGTCTATGTTTCTTAACCTGGGTAATCCTCACACAAAGAGCGAGGGAGGGAGGGAGGGTGGGGAGGAGAGAGAGAGAGACGG	NA	5	5	NA	3	NA	NA	2	NA	NA	2	NA	NA	NA	3	NA
1321	1	111--1----------	TGCAGGACTGTGTAGACTGGACCCTCTCCTGCAGGTGGAGGGAACAGCTATGGGCAAAAAATTCGCACCTGCTTACGCCAACATATACATGGCTG	1	6	5	NA	NA	2	NA	NA	NA	NA	NA	NA	NA	NA	NA	NA
1322	1	-11-----1-11----	TGCAGGATGGCTATTGTGTGTGTGGGTGGTGTATCTGTGCACACTCGTGTGTGTGTGTGTGTGTGTGTGTGTGTGTGTGTGTGTGTGTGTACACA	NA	17	8	NA	NA	NA	NA	NA	2	NA	3	4	NA	NA	NA	NA
1323	1	1111--1--1-11-11	TGCAGGCAGTCACTATTGAAAGAGCCAGACGTGGGTTTTAGAGTACAAGGTTCTGCAAGTCTACAATGTCAATCAAAGCTGGCTTGACCAACCCT	3	8	5	3	NA	NA	2	NA	NA	2	NA	1	2	NA	3	2
1324	1	-11-1-1-1-111-11	TGCAGGCTCTAATCCAGGGGTGGGCAACTTTGATGGGAGTGGGGGGGGGGATTTAGAAATGTTATAACGAATTTCTTGCAATGCTACGCATTTTG	NA	7	7	NA	2	NA	2	NA	3	NA	1	2	4	NA	2	3
1325	1	-11-----------11	TGCAGGGAGAGAACACACACAGGTTACCACACACACACACACACACACACACACACACACACCAGCCTACAGAGAGAGCAAACAGATCATCAGCT	NA	7	8	NA	NA	NA	NA	NA	NA	NA	NA	NA	NA	NA	3	3
1326	1	-11-----11--1-1-	TGCAGGTACACACACACACACACACACCCTCTCTTTGAGTGTTTGTATGTGTAACACACCCTCTTCATCTCCTCCATTAGAATATGCCCAGCCCC	NA	7	5	NA	NA	NA	NA	NA	2	2	NA	NA	3	NA	4	NA
1327	1	-11-1---1--111--	TGCAGGTGCTGAGCCACCTTCACATCTTCAGGGAGTGTTTCCTCCGGCTGGATCTGACACAGGCCCTGGAGCTGCTGGCCTCGGCCGTTCACGGC	NA	5	5	NA	2	NA	NA	NA	4	NA	NA	3	2	1	NA	NA
1328	1	-11-1---1-111---	TGCAGGTTACAACAGAAACACTAAGGTAAAAAAAAAGGCTTTTTACTCTGGTGGTGAGACTGGAGAGCAAGCCATTAACTGTGAATAAACAAGCC	NA	8	5	NA	2	NA	NA	NA	2	NA	2	2	2	NA	NA	NA
1329	1	-1111111111-1111	TGCAGGACCTGATCCAAGACCTGTTCCTGGGACAGCACAGCGGCTCTGTGTAGGGGAAGCCACCCTCTGCTGTCCCTCTCTGTGAAAGCCTGCAA	NA	10	6	2	2	2	2	2	2	2	3	NA	3	2	5	2
1330	1	-11-1-1-1-1-1-11	TGCAGGCGACATGACTTTATATTCACCCCTACACACACACACACACACACACACACACACGACTTTATGTTCATCCCTTCAGCTATGTTAACTAG	NA	8	5	NA	3	NA	2	NA	4	NA	3	NA	3	NA	7	2
1331	1	-11--1------1-1-	TGCAGGGTACTATGCTAGCTACTAACCTGCTAGCTACTAGCTCCTAACCTGCTACTAACCTGCTAGCTCCTAACCGGCAGCTTACTATGCTAGCT	NA	12	6	NA	NA	4	NA	NA	NA	NA	NA	NA	4	NA	6	NA
1332	1	-11---1------1-1	TGCAGGCTCGTGTGTGTGTGTGTGTGTGTGTGTGTACACTGCTCAAAAAATAAAGGGAACACTAAAATAACACATCCTAGATCTGCATGAATGAA	NA	10	5	NA	NA	NA	3	NA	NA	NA	NA	NA	NA	5	NA	3
1333	1	-11-111-----11--	TGCAGGGGTCAACACAACTCAACTAATTATAATATAATATGTTGTCTCCCTTCTACCTGTAGGGGTCACTACAACTCAACTCAATATAATATGTT	NA	7	5	NA	3	3	3	NA	NA	NA	NA	NA	3	9	NA	NA
1334	1	-11-1-----1-11-1	TGCAGGTTCTCTCTACCCTGGGCCCACCCTCCAGAGACCCTCAGGTGTGAGGGGAATTATATCTCGTCATAAATGTTTAAGGTCTGGGTTTTTAT	NA	7	9	NA	1	NA	NA	NA	NA	NA	3	NA	4	8	NA	1
1335	1	-111111-----11-1	TGCAGGCTCCGTGCCATGGATAAAATAAACATCTCTCTAAGGTCAGGGCGTGACAGTATTCCCCCCCCAAAGGTGCGGACTCCCGGCCGCAAACC	NA	7	6	4	4	3	3	NA	NA	NA	NA	NA	5	2	NA	4
1336	1	-111--------1---	TGCAGGCTCTGTTGCCCCAGCTGCAGGAGGGTGCAAAGGAGCTCCTCCGGGAAGCGATGGAGGTGTCTCGCCTGCTTTCCCTGCTCCAGAGGGAT	NA	19	6	4	NA	NA	NA	NA	NA	NA	NA	NA	8	NA	NA	NA
1337	1	-11---------1---	TGCAGGGACGGGGGCCTGGGATACATTTAAAAAAAAAAAAAAATACAATATAAATTTAGGACAAAACACACATCACGACAAGAGAGACAACACAA	NA	10	6	NA	NA	NA	NA	NA	NA	NA	NA	NA	6	NA	NA	NA
1338	1	-11-1-1-----11--	TGCAGGTAGAAGGGAGAGAACATATTATATTTAGTTGAGTTGTATTGACCCCTACAGGTAGAAGGGAGAGAACATATTATATTATAGTAGTTGAG	NA	13	8	NA	4	NA	4	NA	NA	NA	NA	NA	5	3	NA	NA
1339	1	11111111111111--	TGCAGGTATTATACCGTACCTCCATCGCGGGACGCTACAGTGGCCTGAGTAGCATGCTAGTTCCTGGACACCACAACAACCCTGCAGCCTCTCTC	3	10	5	1	1	1	2	4	3	2	2	3	5	4	NA	NA
1340	1	-11-111-----11--	TGCAGGATAATCTGAAGGGGGGGTGCTGAGGAGTATTTCCCTCTGTTATAAACTCCTTTTGTGGGAAAAAACTAATTCTGAGGGGGTGGGCCTAT	NA	10	10	NA	2	4	3	NA	NA	NA	NA	NA	9	16	NA	NA
1341	1	-1111--1-1111-1-	TGCAGGGGGGGGTCTCTGCTGCTGCTGGGGACCTGACTGCTGTGGCCTCTGGCTCTGAGGGGAGCCCCCCTGGCTCATGGATCGCTGGGGAGAGC	NA	8	6	4	2	NA	NA	4	NA	3	3	5	2	NA	2	NA
1342	1	-1111--1--111---	TGCAGGAACATACTGCACTTGATGTCATACCATACATGTACGCGCACGCAGACACACACACACTGGGTACAGTTGACGCACGTCAACCACGTCAA	NA	10	7	4	4	NA	NA	2	NA	NA	2	5	3	NA	NA	NA
1343	1	1111--111-1111--	TGCAGGCTGGAATGATGGGTAAATGAGTAGATGAGTGGGTTAGAGGCCATGGCTGAAGGTGAGGGAGGGAAAGAGACAGAGACAGAGAGAGAGAC	2	16	7	3	NA	NA	3	2	4	NA	4	8	3	3	NA	NA
1344	1	-111-1111111111-	TGCAGGGCCGTGTTGGGTGAGATGTGGCCATGAGGACATAGGGCTAGTTCAGACACTTCTGATACAAACACTCCGCCCACAGCACCCCCTCCTCA	NA	7	5	3	NA	3	4	2	3	3	4	6	2	3	2	NA
1345	1	-11--------1----	TGCAGGTGTATGTGTGTGTGTGTGTGTGTGTGTGTGTGTGTGTGGACTGTACTGGAAGGGGGGCAGGCCTAGGAAATAAAACCCAGTGCTGTACC	NA	7	6	NA	NA	NA	NA	NA	NA	NA	NA	5	NA	NA	NA	NA
1346	1	1111----1-1---1-	TGCAGGAGGGTAGCTCTCCAGGATGAGGGCTGGTTAGAGCAGGGCTGGAGGTAAGGCATGCAGGAGGAGGGCAGCTCTCCAGGAGGAGAGCTGGT	2	11	9	4	NA	NA	NA	NA	2	NA	6	NA	NA	NA	3	NA
1347	1	-11----11-1-1-1-	TGCAGGCGTGCTTGTGTATTTGTATGTATACTTAACTCTCTCTGTGTGTGTGTGTGTGTGTTCTTTGCTAAATTAGCTTGGCCGACATGCATCAA	NA	7	5	NA	NA	NA	NA	3	4	NA	7	NA	3	NA	2	NA
1348	1	11111-1---111--1	TGCAGGGAGAGGTCAGGGAGTTACAGTTGGAATGACTTCACAGTCAATCTTTCAGTATTACTCAGAAATATATGAGTAGGTCAGTGAGAGTAAGT	4	7	5	1	3	NA	2	NA	NA	NA	5	3	5	NA	NA	2
1349	1	-11111-1-11-1-11	TGCAGGTAGAAAATATTCTGATTAAAAATTTTTTTTTTACAAAATCCTATAAATCACATTGTGTACGAGTGGCCTGTCTGCTACGAACTGAAACA	NA	18	6	3	3	1	NA	4	NA	4	6	NA	5	NA	2	4
1350	1	11111-111111--11	TGCAGGAATGTTATAACATCTAGTGGAAAACCTTCCCAGAACAGTGGAGGTTGTTATATCAGCAAAGGGGGACCAACTCCATATTAATGCCCCTG	4	11	5	4	2	NA	4	4	2	1	6	5	NA	NA	2	2
1351	1	-11------111-111	TGCAGGTATCCTGTATCTAATTCAAAGAAAACCCCAAATACATACATACACACAGACACACACACACACAGTCCCTCTCTCTGATGCCCCAACAC	NA	40	9	NA	NA	NA	NA	NA	NA	3	14	5	NA	3	5	5
1352	1	-11-------1111--	TGCAGGCTGCCTAAAATGTGCAGGATAAAATAAAAAATAAAAAAAATGTTTTAACCCTTATTTTACCGGGTAAATTGGCTGAGAACACATTCTCA	NA	26	11	NA	NA	NA	NA	NA	NA	NA	7	6	15	8	NA	NA
1353	1	-11-------1111--	TGCAGGAATTGAACCCAAGACCTTGGCTTTGAGGAGTTGCCAGGTAACGCCACACTCTTACCGGGCCGAGTCACACCGGGCCGAGTCACACCGGG	NA	31	11	NA	NA	NA	NA	NA	NA	NA	17	11	16	9	NA	NA
1354	1	111-------1111--	TGCAGGGAGAAACTTTGCAGTGGGGCAGGGGAAAAAAAGGGAGAATCATTGGGGATAGTTGCATTAGAAGGGGTAGGAGATGAGGAAATGTTGCA	3	39	16	NA	NA	NA	NA	NA	NA	NA	16	13	10	13	NA	NA
1355	1	-11--111111--1--	TGCAGGCCTGGCACTCCCCTGTCTGTGGGTTGCAGCCATCAGCGTGCCCGTTACACTGGCATGGCCTGCAGCTGGGGAAGCCCCACTGGCCAGGC	NA	14	5	NA	NA	2	3	3	2	6	4	NA	NA	3	NA	NA
1356	1	111111-111-1--1-	TGCAGGAGGTCAACATCACGGCCCCCAAAGTCCCCTCCTCGGACCCCCCTGTGGTGGATGACCTTATAACCTTCTCCAGCTCGGAGCCCCTACCC	3	7	9	3	3	2	NA	2	2	5	NA	2	NA	NA	2	NA
1357	1	111---1111--1--1	TGCAGGGACTGTGGATGTCGGGGGGAAGAACAAGACGCCACAGGAGACATGGTGAGCAAAGAGCCGAATCACTTGCTCATTGGCCAATACACCAA	3	5	5	NA	NA	NA	2	3	2	5	NA	NA	1	NA	NA	2
1358	1	111-11-1111111--	TGCAGGTCTGTGGAGAGAAAGCAGCACCATGTAGTCAGCCAGCAGGTCTGTGGAGAGAAAGCAGCACCATGTAGTCAGCCAGCAGGTCTGTGGAG	2	11	7	NA	1	3	NA	2	3	6	3	3	6	3	NA	NA
1359	1	-11---11-11-1-1-	TGCAGGCCAACTCTCGACGGACGTCCTCGCGCAAACTGTAGCGATAATGGTCGATCAGGGCTCCGGCGGCCAGGGTCCGAAAGTCCAAAGCGAAC	NA	16	5	NA	NA	NA	2	1	NA	7	4	NA	13	NA	6	NA
1360	1	-11------111-111	TGCAGGGAAACTTTGAAGCGGGGCAGGGGAAAAAGAGGGAGAAGCATCGGGGATAGTCACATTAGAAGGGGTGGGAAATGTTGGACGGGCAAGGA	NA	31	18	NA	NA	NA	NA	NA	NA	9	4	9	NA	4	15	5
1361	1	-11-1-1--1-1-1--	TGCAGGACAGGGGAGAGGAGCAGTCTAGTCACTGCAGGACAGGAGAGAGGAGCAGTCTAGTCACTGCAGGACAGGGGAGAGGAGCAGTCTAGTCA	NA	9	7	NA	4	NA	4	NA	NA	5	NA	6	NA	6	NA	NA
1362	1	-11-1----111-111	TGCAGGAGCTGCCCACATCCATTTAACTGTCATCCTGCAGTAGCTGGCCCACATCCATTGAACTGTCATCCTGCAGTAGCTGGCCCACATCCATT	NA	13	11	NA	4	NA	NA	NA	NA	6	2	5	NA	5	8	4
1363	1	-1111-1111111111	TGCAGGTCCAGGGCCCATGCAGAGCCCTCAGGCACCCCCCACCTCTCCCCCAGCCCAGCAGCCATTCCAGACCGCCCCTCCCCCAACCATGGGAC	NA	16	6	4	4	NA	4	3	2	7	5	2	6	6	7	4
1364	1	-11------111-111	TGCAGGTCATCTATGAATGTTTGAACATCTTGGCCATGTTCTGTTATAATCTCCACCCGGCCACCCCTCAGAGCCTGGTTCTTCTCTAGGTTTCT	NA	34	11	NA	NA	NA	NA	NA	NA	7	11	12	NA	6	19	4
1365	1	-11------111-111	TGCAGGCCGTCGCTGAGTCCGAGGTGCTAAAAGAGCTCCTTAAACTTGACCCCAAAAAACCATCTGGGTAAGATGGTTTAGACCCTTTCTTCTTT	NA	24	11	NA	NA	NA	NA	NA	NA	9	12	7	NA	6	8	7
1366	1	-11------111-111	TGCAGGGCATTGTTCAATATTCTCATTTTGCTAATGGGAATACGGAGTAGGATTAACAATATAAGACAAATGAGAGGAGGTAAGAGGCCCTTGGA	NA	33	13	NA	NA	NA	NA	NA	NA	13	14	10	NA	14	13	6
1367	1	-11---111--111--	TGCAGGACTTTCTCTTTACCAGATATATATATATATATATAGTTTTGTGTCATTTTAGTTTTTTTTGGCCCTGGGTTTGCTAACATCCACTTGAG	NA	8	5	NA	NA	NA	1	4	5	NA	NA	3	2	5	NA	NA
1368	1	111---1-11-1111-	TGCAGGGTGAGCTTTCAGAATAATCATTAATTCAAACCCTGGGTCATGCATGTCCTGTAATGAATATAGGCTGCCTTCTAGATGGTGCCCGATTT	2	11	10	NA	NA	NA	4	NA	5	4	NA	6	4	6	6	NA
1369	1	-11--11-111-11-1	TGCAGGGTCTGACTGCGCACACACACGCACGCACACACACACACACACACACAGGTCAGTATCAGAGGTCAGTAACCAACAAATGGATTATACTG	NA	14	5	NA	NA	3	3	NA	6	2	6	NA	2	10	NA	3
1370	1	-11-----1-11-11-	TGCAGGAAGGGTACCACATGAGGGAGGAGGATGTCTTCCCTGTAACACACAGCGTTGCCTGCAATGACGGCAAGCTCAGTCCGATGATGCTGTGA	NA	23	7	NA	NA	NA	NA	NA	9	NA	8	8	NA	7	10	NA
1371	1	-111-1--11--11--	TGCAGGACGGCCCAATTAGCGTCGCTCGACATTTCACAAACACACACACACACACAGTGTCAATCTGGGCTATGAATATGTACATAGTCGAGAGA	NA	20	7	4	NA	4	NA	NA	11	5	NA	NA	8	10	NA	NA
1372	1	-11---1-11111---	TGCAGGCTCATCCTGACATGACCCTCCAACATGACAATGCCACCAGCCATACTGATCATTCTGTGTATGTGATTTCCTGCAAGACAGGAATGTCA	NA	12	8	NA	NA	NA	3	NA	6	8	2	6	4	NA	NA	NA
1373	1	111----1-1-1-111	TGCAGGACCTGCGTGTACCGACAGCGATCATTGCAGCATGGGCAGCATTTTTCATGCGGCTGCAGACGGGAGTGTTCGGTCAGGCACACCACTTT	2	14	9	NA	NA	NA	NA	11	NA	3	NA	4	NA	4	7	1
1374	1	-11----11----1--	TGCAGGACATCACCCCCTTCAGCCTCCTGTAAAAACAAATAACACAAAAATACAGACACGTTCTTTCGTTAGAGTTAAGCCGGCGGACCAGTCGT	NA	25	13	NA	NA	NA	NA	9	4	NA	NA	NA	NA	10	NA	NA
1375	1	-11----1----1---	TGCAGGGGGAGACACACACACACACACACACACACACACACACACACACACACACACACAGACAGACACAGACAGACAGACACAGACACACACAC	NA	9	5	NA	NA	NA	NA	11	NA	NA	NA	NA	7	NA	NA	NA
1376	1	-111---11--111-1	TGCAGGCCAGCTCACGTTGGACGTCCTCTCGCAGGCTGCACCGACAGGGCCCTGTCGTTCCAGCCTGCTCTGGCGGCCAAAGTCCGGAATTCCAG	NA	7	14	4	NA	NA	NA	5	4	NA	NA	6	6	7	NA	5
1377	1	-11-11-1--1-1--1	TGCAGGTTAGTCTCTCTCCTCTCTCTCTCTCTCTCTCTCTCTCTCTGCTGTCACCTCATCCAGCTCCTGGTTCTGCAAGTGTGATAGTACAGCCC	NA	21	9	NA	4	4	NA	8	NA	NA	6	NA	11	NA	NA	4
1378	1	-11-11-11-111111	TGCAGGACAGAGGGTCAGAGGGAGAGGCAGAGGGGGAGAGAGAGAGGATAAAGAGAAACGAAGAAAGAGAGAGGGATAGAGAGAGAGGGGTATCG	NA	22	8	NA	4	2	NA	6	3	NA	9	7	4	9	6	5
1379	1	111----1--111111	TGCAGGGAGTGTGTGTGTGTGTGTGTGTGTGTGTGTGTGTACACAGGTAAGTTGAGATGCCCACCAAAACAGATGAATTCACTAGAAATGGACAG	4	21	11	NA	NA	NA	NA	13	NA	NA	8	7	3	5	10	9
1380	1	-11----1-1------	TGCAGGATGAGGATGGTCTGTTCGGCCCGGCTCAGCTATGTGGCCCAGTACGGCTTGGCTTGGCTTGGCTTGGCTCAGTAGTGTATAAAGGCTAC	NA	82	18	NA	NA	NA	NA	32	NA	21	NA	NA	NA	NA	NA	NA
1381	1	-11----1-1-1111-	TGCAGGACACGAAGTCAGTATACATGCATCAAAGAAAAACAACTTCTATCTCGTGGCCATTACATCATCCCTCCGTTCTCAAACACAGAGCAGGT	NA	24	8	NA	NA	NA	NA	8	NA	7	NA	4	6	12	6	NA
1382	1	-11----1-1-11111	TGCAGGAAGGGTGCCACAATGAGGGAGGGGATGTCTTCCCTGTAACGCACAGCGTTGAGATTGCCTGCAATGACAACAGGATAAGTCCGATGATG	NA	27	10	NA	NA	NA	NA	9	NA	7	NA	4	5	6	10	8
1383	1	111-1-11111-1111	TGCAGGTACGCACACACTCAGGGAACACACTCACAGCGCACACACACACACACACACACACGCACACAACCTCATCTACCTAACAGAACAGTTAA	3	30	16	NA	4	NA	2	7	4	10	4	NA	7	8	11	5
1384	1	-11----1-1-1111-	TGCAGGTGTTCTCTGCTTTGTCAGAAGTCTTATTGGACAACAGAACATCTCTCTACGGACGTCTCACTCCACATTGTAAGTCAATAATAATGTTT	NA	35	20	NA	NA	NA	NA	8	NA	10	NA	16	3	4	7	NA
1385	1	-11----1-111-111	TGCAGGCACCCAGCTCGCCACAAGGAGTCGCTAGAGAGTGATTAGCCAAGTAAAGCCCCCCCCCGACCAAACCTTCCCTAACCCGGACGACGCTG	NA	34	6	NA	NA	NA	NA	12	NA	6	3	6	NA	9	17	2
1386	1	-11----1-1-11111	TGCAGGAAGGGTATCACATCTTCCCTGTAATGCACAGCATTGAGATTGCCTGCAATAACAACAAGCTCAGTCCAATGATGCTGTGACACTTCGCC	NA	22	10	NA	NA	NA	NA	8	NA	6	NA	7	17	3	8	10
1387	1	-11----1-1-11111	TGCAGGTCACACACACACACACACACGACTACATGCGCAAACACAGACACACACACACACACACACGAGCTGGCCAGACACACGTGCACACACGC	NA	23	7	NA	NA	NA	NA	21	NA	5	NA	13	18	14	7	6
1388	1	-11----1-111-11-	TGCAGGCCAGAGACAGGACAGGACAGGACAGGACAGGACAGGACAGGACAGGACAGGACAGGACTGACCACACAACCAAAAGTAAAGGAGGACAT	NA	18	7	NA	NA	NA	NA	11	NA	6	10	7	NA	4	6	NA
1389	1	111----1-111-111	TGCAGGCTGGTCACCTGACACACGGGCGGAAGTGAGGTCAGAGAGGGGTGCATCACTCAATACCTTCCTGACTGACACCTGAGATGTGTCCCTGT	3	26	7	NA	NA	NA	NA	6	NA	6	11	10	NA	5	3	10
1390	1	-11----1-111-11-	TGCAGGGAGAAACGTTCTATCAACGTACTGCGGGGAGAAACGTTCTATCAATGTACTGCGGGGAGAAACGTTCTATCAACGTCCTGTAGAGGAAC	NA	21	11	NA	NA	NA	NA	12	NA	8	6	6	NA	10	10	NA
1391	1	111111111-1111--	TGCAGGGCAACTGGCTGGCCTACTGGCAGTATGAGATCGGTCTCAATCAGCAGGATCCCCACTTCCACTTCCACCAGATCCGCCTGCAGAGCTTC	4	11	7	4	4	3	4	6	8	NA	3	4	3	1	NA	NA
1392	1	-11----11----1--	TGCAGGTTTCATACACACACACACACACACACACTCTCTCTCTCTCTCACACACACAAAACAATCTGAAATGGCTGACAGCATAATACAAATGCT	NA	37	7	NA	NA	NA	NA	6	6	NA	NA	NA	NA	4	NA	NA
1393	1	-11-1--11-1-111-	TGCAGGAACACACAGGGCTGAGGATATTACAGGTGTGTGTGTGTGTGTGTGTGTGTGTGTGGGTGTGTGAGAGACTTACGACTCCAGAACGGCAA	NA	17	5	NA	4	NA	NA	5	7	NA	4	NA	4	3	11	NA
1394	1	111----11----1--	TGCAGGAAGGGTACCACATGAGGGAGGAGGAAGTCTTCCCTGTAACGCACAGCGTTGAGATTGCCTGTAATAACAACAAGCTCATGACGGACCCT	3	21	8	NA	NA	NA	NA	8	11	NA	NA	NA	NA	5	NA	NA
1395	1	-11----11----1--	TGCAGGCGACCTGGCAGAACAGGGCTCAGAGGGCTGAGTTAATACAAAATGATCACATTTTCACTCATAATCAATATGACTCTGTGACAGTTGGC	NA	24	10	NA	NA	NA	NA	10	13	NA	NA	NA	NA	10	NA	NA
1396	1	-11----11----1--	TGCAGGGAATTAATGCTTTCGTATCACACTTAAGAAAAATATGGGCCCTTGCTCATTTCACCCCCTCTCAGACAAAGAGGTATATGTCAATCACA	NA	51	17	NA	NA	NA	NA	16	6	NA	NA	NA	NA	12	NA	NA
1397	1	-11----11----1--	TGCAGGGATTCCCAGGATTACTTCCAGCAACATCGAACTGTTTTAGAGACTGACAGACAGGGTCTGGTAGTGCTCCAGTCCCAGCAACATCAAAC	NA	33	9	NA	NA	NA	NA	12	14	NA	NA	NA	NA	6	NA	NA
1398	1	-11----11----1--	TGCAGGGGATGGAGGGAGCAGACAGAGGAGAGGAGAGGAGAGGAGAGGAGAGGAGAGGAGAGGAGAGGAGACAGAGGAGAGGAGAGAGAGGAGAG	NA	33	15	NA	NA	NA	NA	26	16	NA	NA	NA	NA	20	NA	NA
1399	1	-11----11---11--	TGCAGGTAGTCACTGAGTCAGAGGTGCTAAAGGAGCTCCTTAAACTTGACCCCCCCCCCCAAAAAATAAAACATCTGGGTCAGTTGTTTTAGATC	NA	17	11	NA	NA	NA	NA	8	17	NA	NA	NA	4	9	NA	NA
1400	1	-11----11----1--	TGCAGGTGACAGCATCCCCCCCCCATATGTCCCCCTAGGCACAACTATGACAACATAACCAACAAAAACAGGTCACAACTCCTGCAGCTCTGTCA	NA	36	10	NA	NA	NA	NA	15	20	NA	NA	NA	NA	17	NA	NA
1401	1	-11----11----1--	TGCAGGTTTTGGTAGTGGGCCGTGTCAGTGGCACTGTATTGTCCTCAAAGCGAGCAAAGAAGTTGTTTAGTTTGTCTCATGTCTGAGCCGTTGAA	NA	37	12	NA	NA	NA	NA	15	22	NA	NA	NA	NA	9	NA	NA
1402	1	-11-1--11---11--	TGCAGGCTGTCACTGAGTCCGAGGAGTTCCTTAAACTTGACACCCAAAAAACTTCTGGGTCAGATGGTTTAGACCCTTTCTTCTTTAAGGTTGCT	NA	28	8	NA	4	NA	NA	9	11	NA	NA	NA	12	7	NA	NA
1403	1	-11-1--11---11-1	TGCAGGGAGCCTTAGGACACGACGAAAGACACTTTTTAAAAGGGGAAAACTCTCAGCCCCTTTTTCTCTGGACTGTTGTGTTGAGAAGCTCTGAA	NA	27	13	NA	4	NA	NA	13	11	NA	NA	NA	9	5	NA	6
1404	1	-11-1--111-1-11-	TGCAGGTACCATACACACACACACACGCACATAGGTTAGACACACACACACACACACACATATGATTCCTGCATGGAATATATTTGGCATTATAC	NA	28	9	NA	4	NA	NA	6	5	2	NA	5	NA	9	13	NA
1405	1	-11111-1111111-1	TGCAGGTTTTCACTCCAACCCAGTTGTAACTAAGCTGGTTCAGCTTTTCAACCAGCTAATTATTAGAATCAGGTGTGCTTGCTTAGGGTTGGAGT	NA	14	6	3	4	2	NA	6	6	2	6	4	6	7	NA	2
1406	1	-11----11-1-111-	TGCAGGAAAATCAAGCAGCAGTTTCTGTAGTGTAGCGGTTATCACGTTCGCTTCACACGCCCCTTTTTGGAGTTTCAGGAAGTGGAAGAGAAGCA	NA	41	11	NA	NA	NA	NA	17	12	NA	8	NA	17	10	18	NA
1407	1	-11----11-1-111-	TGCAGGAACAACCTCCCCCATCCAGGTCTACTGTGACATAGGCTGTGAGGACCAACCTGGGGGGTGGACAGTGTGTACAGTGACTAGACCTTTTG	NA	40	8	NA	NA	NA	NA	10	16	NA	9	NA	18	8	11	NA
1408	1	-11----11-1-111-	TGCAGGAAGTAAACCGAATTTTACAGATATTCAGGGCACGTATTCGAATTTCCAAAATACAGAATTTATGAAAATAACAATTCTTTGTTGAAAGT	NA	35	12	NA	NA	NA	NA	9	8	NA	9	NA	8	16	9	NA
1409	1	111----11-1-111-	TGCAGGAATGTCCTCTACCCACTTGTATCTCCTACAGGAGTGTCCTCTACCCACTACTATGTCCTACAGGAATGTCCTCTACCCACTAGTTTCTC	1	24	8	NA	NA	NA	NA	10	9	NA	8	NA	6	5	12	NA
1410	1	111----11-1-111-	TGCAGGACTGTGAACCCCAAAGAATCCAGAGTTTAAGATCATTGTAAGACTGGAGCCAGAGTGTAAAAGGGGTGCCTGAGAGTTTAAGAAAATGT	3	32	8	NA	NA	NA	NA	17	9	NA	9	NA	8	14	8	NA
1411	1	111----11-1-111-	TGCAGGAGACACTAGTGCATAGAGGACACTTCTGTAGGAGATACTAGTGGGTAGAGGACACTCCTGTAGGAGATAGTACTGGGTAGAGGACATTC	3	25	15	NA	NA	NA	NA	9	11	NA	17	NA	5	10	11	NA
1412	1	-11----11-1-111-	TGCAGGAGCAGCGGCTGTGACTGTGACGGGTGCCTACATGCGTAAGAGAGCCACACCCTCGCCAGCTACTAACCCCATACTGGCAGCACGCAAAA	NA	26	11	NA	NA	NA	NA	15	16	NA	9	NA	7	14	11	NA
1413	1	111----11-1-111-	TGCAGGCATGCTCTAAAATACATGCTCAACTCTTACTAAGTTCTATAAAATGTATCTTTGGGTGCGGTAGCTCTCAATAGGAGTCTAGTTTTGTC	4	29	14	NA	NA	NA	NA	13	14	NA	7	NA	6	13	9	NA
1414	1	-11----11-1-111-	TGCAGGGAGAGGACAGGACAGACCAGGGCTCAGGGTTTCCACCCAGCATCACACACACACGCAACATGCATACATACACACACGCAACATGCATA	NA	35	17	NA	NA	NA	NA	17	18	NA	11	NA	12	18	14	NA
1415	1	-11----11-1-1111	TGCAGGGCGATCAAATTCAGATCCTAGATACTGTATGTATCATATTACCTACATTGCAGAATCAGTGCCTTACAGCAGTACAGCATGCGGTCTCC	NA	24	11	NA	NA	NA	NA	8	12	NA	5	NA	9	6	7	2
1416	1	111----11-1-111-	TGCAGGGGAGATACAGTATGAAACAGTGAGAAGTCTACCTACAGCATACTACAACTCATATATACATTATATACATTGGTCCTCTACGTGAACAT	1	31	14	NA	NA	NA	NA	9	12	NA	6	NA	9	7	12	NA
1417	1	-11-11-11-111111	TGCAGGCCCTCTGTTTAGTCGGGGTCATTTTAATGAGGAGGGTCCGTCCGTCCGTCAGACCCCGGCCTCATTAATAAACCATAGCGAGAGACAGA	NA	21	10	NA	3	3	NA	16	8	NA	5	3	12	7	13	9
1418	1	-11----11-11111-	TGCAGGCTTTCTCTGATCTAAGGATTTCTGGGCTTTTATGTACCTCCTGCACTGAGATTATTCTAACTCTCGGAATGTAACAGTGCATTTCTATG	NA	28	6	NA	NA	NA	NA	7	12	NA	12	8	11	8	7	NA
1419	1	-11----11-11111-	TGCAGGGCTTGACATTAACTTGTTTCACCACCAATGTTGTGTTATTTGATTCAAGAAACCACTATACAAAATACAATTTATTATTATTCCCATAC	NA	31	8	NA	NA	NA	NA	10	7	NA	15	8	17	7	11	NA
1420	1	-111---11111111-	TGCAGGGTTAGGACACACACACACACACACACACGCACACACGCCCAATAACATTCACTCATTAGAAACCCTTCAGTTTTACATGGGCTACTTTA	NA	20	12	3	NA	NA	NA	11	13	2	12	6	9	5	7	NA
1421	1	11111111111111--	TGCAGGGCCTGCTTCCTCAGCCGGGTCAGCTCAGCCACCTCCTTGTAGCGCTCTTCAATGCCTGCCAGGCGCCCCTGCACCTCTTCTGAGCCAGT	4	13	7	3	2	2	3	6	7	7	3	9	5	4	NA	NA
1422	1	-1111-1111111111	TGCAGGCGCCTGGCCCGCCACAAGGAGTCGCTAGAGCACAATGAGCCAAGCAAAGCCCCCCCAGCCAAACCCTCCCATAACCCGGACAACGCTGG	NA	32	5	4	4	NA	2	6	6	5	4	6	6	3	2	3
1423	1	-111---1111-111-	TGCAGGGGCCCTGGTCAGCTTGGACAGGTCATTACCGCTGCTGCCCCTCCTTCCTCTGTTAGCACCTCCATGGGGAGCAGAGTGAATTACCATGT	NA	19	12	4	NA	NA	NA	7	12	5	7	NA	18	5	13	NA
1424	1	-1111-11111-1111	TGCAGGGCTCTCTCTCTCCTCTCAGGGCTCTCTCTCTCCTCTCAGGGCTCTCTCTCCCCCCGCAGTGCTTTCTCTCTCCCCGCAGGGCTCTCCCT	NA	9	5	1	4	NA	5	3	3	3	2	NA	2	4	1	2
1425	1	-11--11-----1---	TGCAGGTCAGAACACCCACACACATACTGTACACACACACACACACACACACACACACAACCTCCACTCTATCCCCAAGCTCCAGTTGAGAAAAC	NA	16	5	NA	NA	4	11	NA	NA	NA	NA	NA	4	NA	NA	NA
1426	1	11111111---11111	TGCAGGTTTATCTGGTTGAGACTGACCTGCCCTGTAGGTTTATCTGGTTGAGACTGACCTGCCCTGTAGGTTTATCTGGTTGAGACTGACCTGCC	2	14	7	3	3	2	5	2	NA	NA	NA	3	2	2	3	6
1427	1	-11-1-1-1-111111	TGCAGGCTCATCCTGACATGGCCCTCCAGCATGACAATGGCACGAGCCTTACTGCTCGTTCTGTGCAACTTGCAGGTGCCTTGGTGGAAGAGGGG	NA	13	5	NA	2	NA	6	NA	1	NA	2	3	6	3	2	2
1428	1	-11--11--1-1-111	TGCAGGCTCCCTACGAACGTCCTCTCGCAAACCACACCTGTAGTGATCGATCAGGGCCCGCTCATTCCATCCCGCACCAGCCGCCAGAGTTCTAA	NA	23	5	NA	NA	4	10	NA	NA	4	NA	8	NA	6	5	5
1429	1	-11--11--11-1--1	TGCAGGTTACTGGCCCAATGCTCTAACCACTAGGCTACCTGCCCCTCTAACCACTAGGCTACCTGCCCCTCTAACCACTAGGCTACCTGCCCCTC	NA	21	10	NA	NA	4	12	NA	NA	2	7	NA	13	NA	NA	3
1430	1	111---1--1----11	TGCAGGTGACCTGTCCATGTCCACTAGTATTCACACGTGCCGGTATTAATATCCAGTCTGGTTATTAGAGCCCGACCAATATTGTTTTGGGGGGT	2	23	14	NA	NA	NA	12	NA	NA	9	NA	NA	NA	NA	10	5
1431	1	-111-11--11-1--1	TGCAGGTCTCTCTCTCTCTGCCTCTCTCTCTTTCTCTCTCTCTCTCTCTCTTTCTCTCTCTTTCTCTCTCTCTCTTTCTCTCTCTTTCTCTCTCT	NA	28	5	4	NA	4	14	NA	NA	10	6	NA	6	NA	NA	1
1432	1	-11--111111-11-1	TGCAGGAGGAACCGCCCCTGCACTACAGAGGGGCCGTACTCACTGCTTTAGGACACTCTGCCAACCTGGATGTCTGAATCCTGGCTTAGGAAAAC	NA	20	9	NA	NA	3	8	4	4	7	5	NA	10	5	NA	3
1433	1	-111--1--11-1111	TGCAGGCCTTTTCCCGACACAGTGAACACGTCTCTGTGTGTGTTTGTTGTGTCTTTTGCCTCCAGTCAACGGTTGCCCTACCTGCTGCTTGTTTT	NA	43	5	4	NA	NA	10	NA	NA	8	9	NA	13	9	6	4
1434	1	-11---1-11111---	TGCAGGAAGGGTACCACATGAGGGAGTAGGATGTCTTCCCTGTAACGCACAGCGAGTGAAATTGCCTGCAATGACAACAAGCTCAGTCCGATGAT	NA	20	5	NA	NA	NA	6	NA	8	4	4	4	10	NA	NA	NA
1435	1	-11---1-111-11--	TGCAGGTCAACAGTTAAGAGTCTCGCTGTTATAACAGTTAAGTCCTTCAGCTGATTTAACCTATAGAGGTGATACCTGCTGTCTGTCCCTGTCTG	NA	23	5	NA	NA	NA	11	NA	7	4	7	NA	3	4	NA	NA
1436	1	-11-1-1-1-1-111-	TGCAGGCAAAGACTCAGGGGTTTGGGGGGGGGGGCCCTTCCCTTGTTGGGGTTGCTGTTCACACCATGGCCCAGACCTTGAGACAGACCAGATTG	NA	8	8	NA	4	NA	11	NA	7	NA	6	NA	3	2	7	NA
1437	1	111---1-11-1-11-	TGCAGGGTCGCCCATGATGACACCAATGATTCGTCTGCCTTCCGGTGAAATCCCTGTAGTGTCTAGAGACTGGAGAAGCCATTGTAGGGGGCTAG	2	38	21	NA	NA	NA	16	NA	14	8	NA	9	NA	14	6	NA
1438	1	-11---1-11-1-11-	TGCAGGTGAGAGAACGGCCTCGTGGACTGTAGCCACCTCATGCAGGTGAGAGAGCGGCCTCGTGGACTGTAGCCACCTCATGCAGGTGAGAGAGC	NA	18	8	NA	NA	NA	7	NA	12	9	NA	9	NA	8	5	NA
1439	1	-11---1-11-1-11-	TGCAGGTGGTAGAGACCACTCCTCTCTCTGTAACGCTGCAGGACAGCAGAGTAGACTGAAGTCTGTGTTACAGGTGGGAGAGACCACTCCTCTCT	NA	14	10	NA	NA	NA	9	NA	7	10	NA	7	NA	8	6	NA
1440	1	111---1-11-11111	TGCAGGTAGATTTCACCTACCTGGTGCTGCAGGTAGATTTCACCTACCTGGCCATGCAGGTAGATATTCACCTACCTGGTTCTGCAGGTAGATTT	2	46	7	NA	NA	NA	17	NA	6	11	NA	7	16	8	7	4
1441	1	111---1-11-11111	TGCAGGACATTTACCAGACAACAGAAGGGATGTTCTGTACTAGTTCCTGTTATGTTAGAGAGACACACAGAGTCTGTGAGGGATGGAGACTGTAA	4	75	14	NA	NA	NA	25	NA	20	27	NA	13	9	13	20	7
1442	1	-11---1-11111---	TGCAGGAGAGTTCCTCCAGGTTTGGGGAAAGGTATTTACCTGCTGTCCCTGGATCTGTGCAGCATCGTTAACCTCTTGGGGCTAGGTGGGACGCT	NA	29	8	NA	NA	NA	5	NA	11	7	9	6	9	NA	NA	NA
1443	1	-11-1-11-----11-	TGCAGGGGGCCCGGCTAACCCATTGTTCGTCCCCAATTCAGTCCAGTCCCGGGTCCTGGAATGGGCTCATTCCTCCAGGCTTACCTGTCATCTGG	NA	20	5	NA	4	NA	7	7	NA	NA	NA	NA	NA	4	10	NA
1444	1	-11-1-111----1--	TGCAGGGTCGGCATGTCTCTCTGTCCCTGCAGAGTCGGCATGTCTCTCTGTCCCTGCAGAGTCGGCATGTCTCTCTGTCCCTGCAGAGTCGGCAT	NA	15	5	NA	3	NA	5	10	4	NA	NA	NA	NA	6	NA	NA
1445	1	-11---11---1--11	TGCAGGCCAGCTCCCGAGCGCTCCTCGTCCCCTGTCTTAAGTGAAACAATCGCTCACCCGCCTCCCTGCCCTCTGGGGGATGATCGAATACCGCC	NA	15	5	NA	NA	NA	6	6	NA	NA	NA	7	NA	NA	7	5
1446	1	111---11---1--11	TGCAGGGTAACCGCAGGACTCTCATCTGACGTGGAACTACAAGGTAAGGGAAAGTAGGTATTCTGGCATCTGGGTACCCAGGCAGTGATCTCCAT	3	37	10	NA	NA	NA	8	14	NA	NA	NA	9	NA	NA	10	5
1447	1	-11---11---1--11	TGCAGGTCGACATCCCGCAGGTTTACCAGGATCTCCAGGTGTTTTCTCCAAGACTCGCGCCAACTTTCTCCCTCCTCATCGCTCATGGGACTGTG	NA	23	10	NA	NA	NA	11	17	NA	NA	NA	8	NA	NA	8	5
1448	1	-111--111--111--	TGCAGGAGAAAGGAGAGAGAAGAGATGATTTTTATACACTCACCAGCCAGTTTATTAGGTACAGCCATTTAGTACCCCCCACCCCCCTTTGCCTC	NA	16	8	3	NA	NA	9	5	3	NA	NA	5	7	5	NA	NA
1449	1	-11---11--11111-	TGCAGGGACGGGGGCCTGGGATTAAAATAAATAAATAAATAAATAAATACAATATAAATATAGGACACAACACACATCACAACAAGAGAGACAAC	NA	35	12	NA	NA	NA	9	17	NA	NA	16	14	20	12	10	NA
1450	1	111---11--11111-	TGCAGGTGTGAATGAGTGACTGAATGGGCAGTGTGGAGTAAAGACATTTGTGTTTTGGGCAAGAGAGAAATATGCTGCAGTTCAAGGGCATGCCA	1	33	14	NA	NA	NA	16	11	NA	NA	8	11	16	8	11	NA
1451	1	111-1111111-11--	TGCAGGCGGCAAATAGGAACAGAATAGATAGGGGTCAAACGCACGCACGCACACGCACACACACACACACACACACACACACACACACACACACA	3	8	6	NA	1	2	6	5	3	5	4	NA	5	3	NA	NA
1452	1	-1111111111-1111	TGCAGGGCGGTGTTCCCTCCTTCAACAGACACTATCTCTCCATCCCTGCTGGGAGTGTACCCTTCTTCAACAGACACTATCTCTCCATCCCTGCT	NA	22	8	2	4	3	6	7	4	7	2	NA	8	4	2	3
1453	1	111-1-11-1-11---	TGCAGGTGAAGAAGCCAAATGTGGTGGTCCTGGGCTGGTGTGGTTACACGTGATCTGCGGTTGTGAGGCCGGTTGGACATACTGCCAAATTCTCT	1	28	10	NA	2	NA	12	9	NA	11	NA	11	13	NA	NA	NA
1454	1	-111--11111-11--	TGCAGGCCCTCATATCTGACAGGCCTTTTATTCCTACAGTTTGTCTATGAGAGCCCAAAGTCCATAGATCACAGGCATACAGATACACGCACTCA	NA	27	9	3	NA	NA	9	11	11	4	1	NA	8	6	NA	NA
1455	1	-11---111--111--	TGCAGGGAGTCAATATAGAGACGTTACACACACACACACACACACACACTGTATATATACACATGGAACACACACACATACACATGCACCTAGTC	NA	42	11	NA	NA	NA	8	10	15	NA	NA	4	13	9	NA	NA
1456	1	111---111--111--	TGCAGGTCATCAGGCTGCTGATTATACTCCCTCTAGGTCATCAGGCTGCTGATTATCCTCCCTCTCCTGCCTCTAGGTCATCAGGCTGCTGTTTA	2	23	9	NA	NA	NA	7	14	8	NA	NA	12	3	13	NA	NA
1457	1	-11---111--111--	TGCAGGAATTTACAACCTGAGATAACAGAATCTGGGTGTAGGGGAGCGAGAGAAATGCCACGATCTATACCCAGAAAGGGCCACGTCATGACAGG	NA	18	10	NA	NA	NA	9	6	7	NA	NA	6	7	3	NA	NA
1458	1	-11---111--111--	TGCAGGAAGGATACCACATTAGGGAGCAGGATGTCTTCCCTGTAACACACAGCGTTGAGATTGCCTGCAATGACAACAAGCTCTCAGTCCAGCCT	NA	31	9	NA	NA	NA	7	12	5	NA	NA	5	7	13	NA	NA
1459	1	-11---111--111--	TGCAGGACTTTCTCTTTACCAGATATATATATATATATATATAGTTTTGTGTCATTTTAGTTTTTTTTGGCCCTGGGTTTGCTAACATCCACTTG	NA	22	10	NA	NA	NA	13	8	17	NA	NA	6	7	13	NA	NA
1460	1	-11---111--111--	TGCAGGATGGTAGCGCTCCAGGAAACGGGTTGGAGAGCCCTGATATAGACAAATTAAAAAATCTGAGCATTGACCCTTACCCTAAGAGTGGTAGA	NA	30	8	NA	NA	NA	10	12	14	NA	NA	8	8	21	NA	NA
1461	1	111---111--111--	TGCAGGCAGGAGAGGGAGTATAATCAGCAGCCTGATGACCTAGAGGCAGGAGAGGGAGGATAATCAGCAGCCTGATGACCTAGAGGGAGGATAAT	2	34	12	NA	NA	NA	15	6	18	NA	NA	14	8	16	NA	NA
1462	1	-11---111--111--	TGCAGGCTGACTTCAGTTGAACGGTGTTTCCTCCGAAGTCCGAGGTGTTTCCTCCGACACATTCGTGCAGCTGGCATCCGTGTTAAGCAAGCGGG	NA	31	11	NA	NA	NA	11	10	15	NA	NA	8	11	7	NA	NA
1463	1	-11---111--111--	TGCAGGGCGGTCACGTGGGTAGCTACAGGGTCAGGACATGCAAGGGTCAAAAACCGGGAGGATGAGAAAAGAGAAACTGGAAAAAGCAGGCGCTG	NA	37	11	NA	NA	NA	21	9	17	NA	NA	10	12	11	NA	NA
1464	1	-11---111--111--	TGCAGGGTAGTCCTCAGTCGCACACACACACCATACAGGCATGCTCGTGCACACACACTAACAGATAGATAGGTAGAATTACACTGCAGCATCCA	NA	16	5	NA	NA	NA	10	13	9	NA	NA	5	7	9	NA	NA
1465	1	-11---111--111--	TGCAGGTCCCTGAGTGTGCCTGTAGTCCTGTACCTTGGCCTCTACTCTGGATTATCGACCCCTGCCTGCCTTGACCTGTCGTTTGCCTGCCCCTG	NA	40	19	NA	NA	NA	12	12	13	NA	NA	11	14	15	NA	NA
1466	1	-11---111--111--	TGCAGGTCTGGGAGGGTGTCTTGCTGGTCTGGGCATGGTGTCCGTTGCTCCTGTGTGAGGTGCTGGGGCTACGGTTGAGGGTGACCCCAGTCAGA	NA	22	7	NA	NA	NA	6	10	14	NA	NA	10	11	8	NA	NA
1467	1	-11---111--111--	TGCAGGTCTTGAATGTGTATGGTGAGTTGACCCCAAAATGTCAACAATAAGAAAAGACCGAGCTCATAATATAAAAGTATCCAAAGGAAAACAAA	NA	44	15	NA	NA	NA	15	12	22	NA	NA	13	20	12	NA	NA
1468	1	-11---111-1--111	TGCAGGAAGGGTACCACATGGAGGAGGATGTCTTCCCTGTAACGCACAGCGTTGAGATTGCCAGCAATGACGACAAGCACAGTCCGATGATGCTG	NA	30	9	NA	NA	NA	10	9	12	NA	13	NA	NA	8	3	4
1469	1	111---111-1--111	TGCAGGGTACCTAGGAGAGAGAGAGAGAGAGAGAGAGAGAGATGATATGTGATGTTTGAGTAGAAGTGAGAGTATCATATCTGGTTCAAAAGGTT	2	33	9	NA	NA	NA	16	10	10	NA	6	NA	NA	13	11	3
1470	1	-11---111-1-1111	TGCAGGAGATCTGCAGAGAGCATCTCGATGAGAGAGAGAGAGAGAGAGAGAGAGAGAGAGAGAGAGAGAGAGAGAGAGAGAGAGAGAGAGAGAGA	NA	24	7	NA	NA	NA	8	12	6	NA	6	NA	4	6	5	8
1471	1	-11---111-1-11-1	TGCAGGATTCAGGAGTGAAGCTGCTCTCTGCTGGACTGGGGATTCCCCACTGTAAACTGGAGACTCTGAGGTCAGTGTTCCTGTAGTTGGTCAAC	NA	44	13	NA	NA	NA	10	17	14	NA	8	NA	9	12	NA	3
1472	1	-11---111-1-11-1	TGCAGGTCATTGTTACTCAGGTCCAGCTCTCTCAGGTGTGAGGGGTTTGAACTGAGAACTGAGGCCAACACTTCCCAGGATGTGTCTATGAGTTT	NA	33	11	NA	NA	NA	10	12	15	NA	10	NA	13	14	NA	3
1473	1	-11---111-1-1111	TGCAGGCCAAACACCAGTCTGGCACCAGGGCTCTAAAGCCTGATAGACTCCCTCTTTAGAAATGTTAAACTTAGACTTGTTTACGCTGCTGTGCG	NA	31	5	NA	NA	NA	9	13	13	NA	8	NA	14	11	4	5
1474	1	-11---111-1-11-1	TGCAGGTCCCCCCTGTCTGTCTGTCTGTCTGTCTGTCTGTCTGTCTGTCTGTCTGTCTGTCTGTCTGTTTGTTTGTCTGTCTGTTTGTTTGTCTG	NA	18	9	NA	NA	NA	10	9	12	NA	7	NA	9	6	NA	5
1475	1	111---111-1-1111	TGCAGGAGCAACAGACACAGGGCTACAGGAGCAACAGAGCTACAGACACAGATCCACATACACATAGCCACAGACAGAGCTACAGACACAGAGCT	1	29	13	NA	NA	NA	12	8	16	NA	13	NA	10	8	13	4
1476	1	-11---111-1-1111	TGCAGGGCCCCAGCTACTTTCTCTCAGCTATATTACAGACACCCTTATGGAAATAACATGTATATTCATCATCACATTAAGTAACAGGTCCTGTT	NA	23	15	NA	NA	NA	7	6	8	NA	10	NA	8	11	7	3
1477	1	-11---111-11111-	TGCAGGGAGAGCAGGAGGAAGAGAGGGGGGGGGGGGTCAGGCATATGCTGTTGTATATTTCTAAAAGAAATCAAGGATTTCTTTTTCCTTCAACT	NA	33	14	NA	NA	NA	7	21	15	NA	11	13	9	21	5	NA
1478	1	-111--11111--1--	TGCAGGAATCAAACCCATAGCCCTGGTGTTGCAAGTGCCATGCTCTACCAACTGAGCTACATGGGACTTAGACAAACGTTAGTACCCGGTACTCA	NA	16	10	2	NA	NA	5	7	9	5	8	NA	NA	1	NA	NA
1479	1	-111--11111--1--	TGCAGGCTTATTAGGACCAGCTCAATCCCAAATTCATGGCATTAACGTAAATAATACTAAGCATTCATAGAAACAGTGACCATGCATAAGGCTTC	NA	27	13	4	NA	NA	14	9	12	10	6	NA	NA	6	NA	NA
1480	1	-11--111111-11-1	TGCAGGCGGTCACTGAGTCTGAGGTGCTAAAGGAGCTCCTTAGACTCCCCCAAAAAACATCTGGGTCAGATGGTTTAGATCCTTTCGTCTTTAAG	NA	19	5	NA	NA	2	9	8	8	9	8	NA	7	3	NA	7
1481	1	-111--11111-11--	TGCAGGCCTCCTGTCTATCACTGTCCAGAGTTTGTGTGTGTGTGTGTGTGTGCGTGTGCGTGTGCGTGTGCGTGTGCGTGTGCGTGTGTGTGACC	NA	16	7	3	NA	NA	6	7	14	5	7	NA	10	13	NA	NA
1482	1	-11--111111-11-1	TGCAGGGAGATAAGACAGGTTACTACACACAGGTTACTACGCACACACACACACACACACAGTATTGCAGAACCTTAAAAAAAATAAAAAAGTTT	NA	18	9	NA	NA	4	10	8	5	8	6	NA	5	6	NA	4
1483	1	-11---11111-11-1	TGCAGGCCAAATTCAGTTGGGGAACCCTTCTATAAGCCATACCAGGGTGGTGTGGCTGGAATTATGTCCTTCAAAGACTGAATGATTTGATCATA	NA	38	9	NA	NA	NA	16	19	15	11	8	NA	14	8	NA	5
1484	1	11111-1111111111	TGCAGGGAGGTGGATTAAAAAATAAAATTAAAAAATATATAGGACAAAACACACATCACGACAAGAGAGACAACACAACACTACATAAAGAGAGA	4	36	7	2	4	NA	6	8	10	6	5	3	11	5	4	5
1485	1	-111111111111111	TGCAGGACCCAGTTTGGACCCCCTGCAGATCCCAGTTTGGACCCCCTGCAGATCCCAGTTTGGACCCCTGCTGGACCCAGTTTGGGAACCACTGA	NA	31	8	4	3	4	12	8	6	6	6	5	7	4	4	4
1486	1	-111-111111-11--	TGCAGGAAAGAGCCGGATGAACGAACTCTGCTTGGAAAGAGCCGGATGAACGAACCCTGCTTGGAAAGAGCCGGATGAACAAACCCTGTTTGGAA	NA	5	8	4	NA	5	3	2	3	3	1	NA	4	1	NA	NA
1487	1	-11-11------1--1	TGCAGGCAGTGGTGTGTGTGTGTGTGTGTGTGTGTGTGTGTGTGTGTATGTGTGTGTGTGTACACGTGCATGTGAATGAGTGATTACCTGTGTGC	NA	14	7	NA	4	6	NA	NA	NA	NA	NA	NA	4	NA	NA	4
1488	1	111111-11----1--	TGCAGGGACGGGGGGGGGGGTCAACAAATAAATAATAATAAAAAGAAATATAGGACAAAACGCACATCACGACAAGAGAGACATTTTCAATAACA	2	11	12	4	2	8	NA	2	2	NA	NA	NA	NA	2	NA	NA
1489	1	111111-1-11-1--1	TGCAGGGCCAATAGATATCATTTCTACCTGTAGCCTCAATAGATATCCTATCCTACCTGTAGGGCCAATAGATATCACATCCTACCTGTAGAAGG	3	8	7	2	2	5	NA	3	NA	1	4	NA	2	NA	NA	2
1490	1	-11--1---1------	TGCAGGGTCAGATGGTGACAGATGGTAACAGGTGTCCAGCAGGGTGGTAACAGGTGTCCAGCAGGGTGGTAACAGGTGTCCCAGCAGGGTGGTAA	NA	9	6	NA	NA	6	NA	NA	NA	3	NA	NA	NA	NA	NA	NA
1491	1	111-111-1111--1-	TGCAGGTTGAGAGACCTGTCGTACCACCTGTCCTGCACAGGTAGTTAGTTAAGGTAGTTAGTTATGGTAGTTAGTTATGGTAGTTGGTAATGGTA	4	11	6	NA	4	5	2	NA	3	2	3	2	NA	NA	2	NA
1492	1	1111111--111111-	TGCAGGGAAAACAAGATAATATACTGTCAGAAGTCACTGATGCCCTGAAGGGGAAACAAGATAATATACTGTCAGAAGTCACTGATGCCCTGAAG	2	14	8	2	4	5	2	NA	NA	3	2	3	2	2	5	NA
1493	1	-11--1------1-1-	TGCAGGGAGAGAGAGAGAGAAAGGTTGGACACAATCTATACACACACACTCACGCTCCCCACACCGCCTCCCTACAGGGAAGGAAAAAGGTTACA	NA	20	9	NA	NA	6	NA	NA	NA	NA	NA	NA	2	NA	9	NA
1494	1	-11--1--------1-	TGCAGGTTAATATAGTTAGATACTGGTGGCTGCTGGTTAATATAGATAGATACTGGTGGCTGCTGGTTAATATAGATAGATACTGGGGGCTGCAG	NA	31	22	NA	NA	5	NA	NA	NA	NA	NA	NA	NA	NA	14	NA
1495	1	111--1------1-1-	TGCAGGCCCCAGTATCTATCTATATTAACCAGCAGCCCCCAGTATCTAACTATATTAACCAGCAGCCCCCAGTATCTATCTATATTAACCAGCAG	1	15	9	NA	NA	6	NA	NA	NA	NA	NA	NA	11	NA	8	NA
1496	1	111--1------1-1-	TGCAGGCTAAATTCGGCCCGCGGTCCGCCAGTTGGCAAACCCTGACTCAACCCATCTACACAGGCTGGAGATATAGAACTAACAGTCATTCATGA	4	33	8	NA	NA	8	NA	NA	NA	NA	NA	NA	12	NA	15	NA
1497	1	111-11--1111----	TGCAGGTTCATGCATGGTGGCTAGCTATGACAATCAGTTTGTATTGCTAGTAGTATGGGTTGGGATTATTGCCAGGTTCAAAACAACTTGGGAAT	4	5	8	NA	3	5	NA	NA	2	2	2	12	NA	NA	NA	NA
1498	1	-111111111111111	TGCAGGTTATAGTAACCATGGTTACAGCATCCCTACCAGATAATAATTAACAGTTCTGTATGGTGTACCTGCATGTTATAGTAACCAGGGTTACA	NA	30	5	3	4	7	2	3	10	7	3	2	3	4	5	3
1499	1	-111-1--11--11--	TGCAGGTACTTCCTATCTTGTGCACGTGCCTTTGGGTCATGAGCAAAAATAAATAAATATGCCACACACACACACACACACACACACACACACAC	NA	23	11	4	NA	6	NA	NA	12	7	NA	NA	5	6	NA	NA
1500	1	-11-11-1--1-1--1	TGCAGGTGAAGTGGATGGCTGAAAAAAAATAATCAGCCGCCGACGGCTCCTCAATATAACTGTTCATGGCTGCAGTCTCTGGACCAGAGAGAATA	NA	23	8	NA	3	6	NA	8	NA	NA	8	NA	12	NA	NA	7
1501	1	-11-11-11---11--	TGCAGGTAGAGACAGAGAACGGGGTGGGGTCGGCGAGAGGGAGGAAGGGAGGGAGGGGTTGGAGTGAGTGATTGGTGGGAGGAGTGAGACAGAGG	NA	15	7	NA	3	5	NA	7	5	NA	NA	NA	4	4	NA	NA
1502	1	1111111111-11111	TGCAGGGCCTCTGTTTATGATCTCCAAACCTGTGCCCGGCTGGGCCTCTGTTCATGATCTCCACACCTGTGCCTTGCTGGGCCTCTGTTCATGAT	2	23	5	3	4	5	4	7	7	3	NA	3	2	7	5	4
1503	1	-11--11-----11--	TGCAGGGCCCTCCCGCTCCGTGTTGGAGAGTTGTGCCTGGAGCCAGTCTCTCGTCTGCCGCCTTCTACTCCAGCAGAATTTTAATCACCCCTGCC	NA	20	8	NA	NA	7	16	NA	NA	NA	NA	NA	13	5	NA	NA
1504	1	111--11-----11-1	TGCAGGGGAAAATGCATGAAAGTCAAAGGGCTTAGTGTGCCTTTCCACACCCCTCTGAAGGGGGATACTAAGAGACAGCCAGGCGCTGGGCCTGG	3	39	5	NA	NA	6	21	NA	NA	NA	NA	NA	12	8	NA	5
1505	1	111--11-11-1-11-	TGCAGGACTTGAATCAATCAATGAAACAACAAACAAAAGTGTGAAGCTCCATAAGTGATTATGTGTTTGCAATTTTTCTACTGATTTAAAAGTGA	4	33	11	NA	NA	8	11	NA	12	7	NA	9	NA	7	13	NA
1506	1	111--11-11-1-11-	TGCAGGGAAACTTAATGGAAAAGGTGATCTAAAGAAAGGAAGCTTAATGGAAAAGGTGACCTACAGCAGGGAAGCTTCAAGGAAAAGGTGACCTA	2	23	13	NA	NA	10	9	NA	20	6	NA	11	NA	11	16	NA
1507	1	-11--111111-11-1	TGCAGGGATGCCACCATCTCCTTCGACCAACTGGTGGATTTGTCCACCAGGTGTTTAGGGGTTGCCGTTGGTGCTACTACAGTGGAAATTCCAGA	NA	30	7	NA	NA	8	7	10	9	4	7	NA	12	4	NA	6
1508	1	-111-1111-111111	TGCAGGTAACAGCCAGGTCTCTGTGTGTGTGTGTGTGTGTGTGTGTGTACCTGTCTATGCGGTCAGCGTGCCCCCAGCTCCTGTGTGGGTCAGTG	NA	31	7	2	NA	6	14	16	8	NA	8	3	14	8	8	6
1509	1	-111111111111111	TGCAGGGTTTCCTGATGTCTTAGTCTGGTCTAACTATAGCTGGCTAATGGACGACCAGCGGATGTTCTGATGCTCTGAAAGGGGAGCAGCCAGCA	NA	21	7	3	4	10	11	13	14	7	4	5	3	16	14	5
1510	1	-111111111111111	TGCAGGCCAATAAAAATAAGTAAAAATTACATATTTTTTGTGTGTGTTTTTTTAGGAACTGCAAACCTTTTCCTCCACCATATGGCAACATGTGT	NA	42	7	3	2	7	14	6	11	7	4	9	12	5	9	3
1511	1	-11--111111-11-1	TGCAGGACGGGAGGAGATACTGCAGCAGTCAGGAATCACAATTATAGAAAAGGAAAAACTATATATAAATAAATAACACATTCCTCATCCAGGCC	NA	35	8	NA	NA	5	9	9	5	8	8	NA	10	3	NA	2
1512	1	-11--111111-11-1	TGCAGGAAGGGGACCACATGAGGGAGGAGGAGTCTTTTTCCCCTCATAATAAAGGACCCCTGTCTACTCTTCGTCCACCTCTATATCTACACCAC	NA	21	6	NA	NA	10	12	12	12	11	11	NA	10	9	NA	4
1513	1	-11--111111-11-1	TGCAGGCCACAGTAAATCACTGGGGGCTCCCCGTCGTTACCAGTGACCTCTTTTAGCCCAGTGGATTGTGAGAGCTGCTCTGCCCCACAGGCACA	NA	27	14	NA	NA	8	9	10	13	6	6	NA	10	8	NA	2
1514	1	-11--111111-11-1	TGCAGGGTATTGGGACATTGCTGTTGTACCTTGACATAGGTATTTTACCTTGAATCATAACACACAGAGAGGTTATAACCACTTACATTGCTATG	NA	33	9	NA	NA	5	14	12	8	10	7	NA	12	14	NA	3
1515	1	-11--111111-11-1	TGCAGGTAGAAAATATCCAGATTAAAAATAATTAAAAAAAAAATAATCCCAATAAATTGCATTGGCTAAGCATGGCCTGTCTGCAACGAACTTGA	NA	22	8	NA	NA	6	8	15	8	6	6	NA	11	13	NA	3
1516	1	-11--111111-11-1	TGCAGGTCATCATATTTTTGTCAGATTCCTCTTACGTCAGGCTTGCTAGTGAAATCGTCTTAACGTGTCTGCTGTAATATCACCTGTTTTGTGTG	NA	32	8	NA	NA	5	13	9	8	12	5	NA	9	12	NA	3
1517	1	-11--111111-11-1	TGCAGGCTGACTTCAGTTGAAAGGTGTTTCCTCTGACACATTGGTGCACCTAGCTTCTGGGTTAAGTGGGTAGGTGTAAAGGACCGCGGTTTGGC	NA	40	13	NA	NA	5	9	12	20	8	12	NA	15	7	NA	7
1518	1	-11--111111-11-1	TGCAGGCTTCACCCTGGATGAGGTGTGGCAATGGGGGGAAAGAAAGCGAAGTGGGTAGGGGAGGCAGAGAGAGAAAGGGAGGGACTGATTAAGAT	NA	27	12	NA	NA	6	13	14	10	6	12	NA	9	13	NA	9
1519	1	111-1111111-11-1	TGCAGGCTTTTATTACCTGTGTGTGTGTGTGTGTGCCTAATATTTAACTGCTATATATTCAACCACAGGGCCATTATTTACACGACCACAGTTAT	3	23	11	NA	2	7	15	17	12	9	7	NA	7	7	NA	8
1520	1	-11--111111-11-1	TGCAGGGACTGGGATAAAAATGTTTAAATAAATTAAATCAAAATATAGGACAAAACACACATCACGACAAGAGAGACAACACAACACTACATAAA	NA	35	12	NA	NA	7	7	10	15	13	5	NA	8	5	NA	7
1521	1	-11--111111-11-1	TGCAGGGTCATGTTGTATGGTCAGGTGGTTCTGTGGCTCTGCTCTGGCCTGCAGAGAGAGAGAAAGAGGGGGAAGAGAGAAAGAGAGAGAGAGAG	NA	41	8	NA	NA	9	13	13	10	7	15	NA	8	15	NA	6
1522	1	-11--111111-11-1	TGCAGGTCATCTCTAGCTGACACCTTTGTTAACAGGTCATCTCTAGCTGACACCTTTGTTAACAGGTATTGTGTCAATTAAACATTTGCACAAGA	NA	44	13	NA	NA	5	13	20	16	10	11	NA	20	9	NA	10
1523	1	-11--111111-11-1	TGCAGGTGGTTTTATTTGTCCCCCCAAGTCTTCTGGGGAAAAAAGAAAAAGAAAAAGAAAAAAAAAGGCATTTTTTGGTGGAATTTGTATCGTTG	NA	38	12	NA	NA	11	10	12	20	11	17	NA	7	6	NA	9
1524	1	-111111111111111	TGCAGGCTCATCCTGACATGACCCTCCAGCATGACAATGCCACCAGTCATACTGCTTGTTTTGTGCGCGTGATTTCCTGCAAGACAGGAATGTCA	NA	31	11	4	4	8	5	7	11	7	5	4	7	5	10	5
1525	1	-11111111111111-	TGCAGGAGGGAGGGAGGGAGGTCATGCTCGGCTTCACATGAACGTGTTTGTCACATTCACCAGAAACATAACATTGTGTGCAATTATACCCCTGA	NA	45	10	3	4	6	7	9	6	7	6	8	8	5	10	NA
1526	1	1111111111111111	TGCAGGTACATTTGTCTGCCTGCCTGCCTGCCTGCCTGTCTGTCTGTTAACTGGTCTGGCTGTGTGAACATTGGCTTTGTAAACTGGGAGTTGCT	2	38	11	4	3	5	6	17	7	9	6	6	9	6	8	4
1527	1	-11-1---1--1--11	TGCAGGCCACAGTCTACAGCCCAGGCTCTGCACACACACACACACACACACACACACACACATATTTAGACACCTAACCACTTCCTCTGAAAATA	NA	7	7	NA	9	NA	NA	NA	1	NA	NA	3	NA	NA	2	1
1528	1	11111111-1111-11	TGCAGGATATGCAGTAACACTGCCAGAACCATCTACTACCAGCGTGCAGGATATACAGTAACACTGTCAGAACATTCTACTACCAGCGTGCAGGA	3	12	5	2	6	4	3	2	NA	2	3	4	2	NA	5	5
1529	1	-1111-------11--	TGCAGGTGGTACCCACATTGTGTGTGTGTGTGTGTGTGTGTTCACGCATGCATTTGCACGTGTGTGTGTCTGAATGCTGTTTGTGGAATTTGGTG	NA	11	5	2	6	NA	NA	NA	NA	NA	NA	NA	6	4	NA	NA
1530	1	-11-11-1--1-1--1	TGCAGGCTCATCCTGACATGACCCTCCAGCATGACAATGCTACCAGCCATACCAGCCATGCGTTCTGTGCGCGATTTCCTGCAAGACAGGAATGT	NA	14	7	NA	8	2	NA	3	NA	NA	4	NA	5	NA	NA	5
1531	1	-11-1------1-11-	TGCAGGTCTGAATACAGGGTCAATGACAATAACATAATTAAACCAATCAAGATTTATGGATAAAACATTTAAAATGAAACATCAAATAGAAATGT	NA	27	7	NA	7	NA	NA	NA	NA	NA	NA	6	NA	4	9	NA
1532	1	-1111------1-11-	TGCAGGAGCCTCTCCCTGAGAAAGCTGTGGGATGGGACTGGGAAGGGTGTGTGGGGTGGTGGGACAAGGACGTTGCCAGGGTAGGGAGACTAGGG	NA	19	8	4	5	NA	NA	NA	NA	NA	NA	11	NA	10	4	NA
1533	1	-1111-1-1111-111	TGCAGGAGGGCACAGGGTGTTCTAGAAGCCCGCAGGATGGAACAGGGTGTTCTAGAAGCCCGCAGGAGGGTCCAGGGTGTTCTAGAAGCCCGCAG	NA	16	5	3	8	NA	4	NA	2	4	4	5	NA	7	4	6
1534	1	-11-1------1-11-	TGCAGGTAATGATGACTCCTGCCACTGTGAGTGAGGGAGAGAGTGTGTCACTGACCTGTATCACCACCTGTACTCTGACTGACAACCCCACCTAC	NA	30	12	NA	12	NA	NA	NA	NA	NA	NA	7	NA	6	11	NA
1535	1	111-1-----1-----	TGCAGGCAGGCTAAGGCGTCAACAGGACAAGGAAAGGGAGGGGGGGAGGGAGAGAGCAAGAGAGAGGAGTGTGTGAGAGAGAGACACACAGCGCA	2	13	8	NA	8	NA	NA	NA	NA	NA	11	NA	NA	NA	NA	NA
1536	1	-11111----1-11--	TGCAGGGCTCGCCAGTTGCCATGGCAACCTCGGCAGAGGCCTACCTTGCCAGAGCAGTCTGCCTGAAGCCAAGCCAGATTTCCTGTTTTCACAAA	NA	14	8	2	6	2	NA	NA	NA	NA	5	NA	2	3	NA	NA
1537	1	-11-1----111-111	TGCAGGCTGTGTTGATATTACACATTCACTAGGGGATCTGGTTTTGGGTTGTGTGTGTGTGTGTCAATGCCTGTATGTACATGTGAGTGCGTACC	NA	16	12	NA	7	NA	NA	NA	NA	4	6	4	NA	10	13	9
1538	1	-11111----1-1--1	TGCAGGTGAGTTTCTCGCCGGGCGCGGTGGCATGTCCCTGTAATCCAAGTCACTGGGAGGCTGAGGTTGGTGGATCAAGTGAGCTGAGGAGCTAA	NA	22	9	4	8	3	NA	NA	NA	NA	12	NA	6	NA	NA	4
1539	1	-11-1----111-1-1	TGCAGGTACACACACACATGCTCGTTTGCACACACATACTGTATAAACACACACACACACACACACACACACATATTCAGAGAACAACATGAATA	NA	12	7	NA	6	NA	NA	NA	NA	4	6	6	NA	6	NA	5
1540	1	-11-1----1111111	TGCAGGGCCTGTCTCTGGGCTCACTGAGGGACAGAGGGACCTGTGCTGCAGGGCCTGTCTCTGGGCTCACTGAGGGACAGAGGGACCTGTGCTGC	NA	35	12	NA	6	NA	NA	NA	NA	4	6	9	5	9	17	4
1541	1	-111111-1111---1	TGCAGGTGAGAACACACACACACACACACATCTGGACTTGAACCTAAACCTGTGTTGGAAATAAGACCCCATTATCCATCTTACCCCACCTCATC	NA	7	7	2	7	4	3	NA	2	5	2	2	NA	NA	NA	2
1542	1	-11-11---1-1-11-	TGCAGGGTAGTAACGTCTTGGGTTGGGATTATGCTTCATTGTTTACCTAGCGAGCTAGCTACATGTCTTAACCTCTATGGGCTAGGTGGGACGCT	NA	35	13	NA	7	4	NA	NA	NA	7	NA	3	NA	4	7	NA
1543	1	-11-1----1---111	TGCAGGTAAACGCTACCGGTGTGTCCGTGCCTTAACTCTCTCTGCCAGCAATCCCTAAACCCCCGGGCCTCCAGGCAGAGGGTTAAGGGAAGGAT	NA	28	7	NA	9	NA	NA	NA	NA	10	NA	NA	NA	7	3	4
1544	1	-11-1111111-1-11	TGCAGGCCCTCTGCCCATGAGCACCTACTGGGGGCCAAGTTTGCAGCTAAAAGGAAGAGCACGGGCCAGCTGAATCTGAGTAGCGGTGGTCTTTT	NA	12	5	NA	5	3	3	3	2	6	4	NA	5	NA	1	3
1545	1	111-1----1-1-111	TGCAGGTATGAGACACACACACACACGCAGTTGAAAAAATCACTCCATTTCACAGATAATCAAAGATGGCAGTTACTCAAGCTCAATTAATTGAC	2	39	14	NA	9	NA	NA	NA	NA	9	NA	19	NA	11	13	10
1546	1	-11-1----111-111	TGCAGGAGAGAACACACACACACATACACACACACACACACACACACACAGACAGTTAGAACAGGACACACAGACAGTCAGAACAGGACACACAG	NA	26	6	NA	5	NA	NA	NA	NA	11	6	4	NA	11	4	3
1547	1	-11-1----111-111	TGCAGGGGACGACACACGGTCAGACGGGAAGACCAGAGACCTCTCTCTCTCTCTCTCTCTTATGTCATTTACATTGTATCTCTCTCCTCTCAGGT	NA	24	12	NA	10	NA	NA	NA	NA	10	9	6	NA	3	11	5
1548	1	-11-1----111-111	TGCAGGAGAAAGAGAAAGGCAGAGAGAGGGAGAGAGAAAGAGAGAGCATGTGAGACTTGTTGACATTTGTGTCATTCTGGCTTATCACGCACGTC	NA	25	8	NA	5	NA	NA	NA	NA	9	6	6	NA	7	5	5
1549	1	111-1----111-111	TGCAGGCCTTAGAGCTAGGCTACAGGACCTCATACCTCACCGAACTGGGGGATTTTAAAAGGGAGTGTAAAAGAAGGGTGTGGAACGAACGAGAG	2	176	68	NA	51	NA	NA	NA	NA	40	44	49	NA	75	58	41
1550	1	111-1----111-111	TGCAGGTCGTTCTAAGCACCGCAGCTTCTTCAGACACATGGACCAGTGCAGCAACTGAACCAGACACACATCTAAACTAACACCATACATATATC	1	27	7	NA	17	NA	NA	NA	NA	8	12	12	NA	7	13	5
1551	1	-11-1---1--1--11	TGCAGGGAGAGAACACACACAGGTTACCACACACACACACACACACACACACACACACACACACCAGCCTACAGAGAGAGCAAACAGATCATCAG	NA	17	5	NA	7	NA	NA	NA	5	NA	NA	3	NA	NA	10	6
1552	1	-11-1--11-111--1	TGCAGGAAGGAAAAGAGTAGGATAGAGAGAGACCCACTACCAGACACACACACACATCAGCAGAAGAGACTGTCTAGAGTGTAGCCTGTTAGCCA	NA	33	6	NA	16	NA	NA	4	14	NA	4	11	10	NA	NA	3
1553	1	-11-1---11----11	TGCAGGTAGGTTACATGCATTATGAGAGTGTTACCAAATTATTTAGCTGAGAATAACAGCTAGGGCCCCAAAAATGTAAAGTTGTTGTAGCCATG	NA	41	10	NA	9	NA	NA	NA	17	13	NA	NA	NA	NA	10	4
1554	1	-11-1--111--1-11	TGCAGGACATGCTTTTGACTTTTTTTTTTTTCTTTACAGACCATTTAACAGCACTGGTCAGTGCAAAATAGAGTGAGCTTTGGAGATTGCGATGG	NA	30	9	NA	8	NA	NA	2	14	11	NA	NA	2	NA	11	9
1555	1	111-1---111--111	TGCAGGCCAAACCCTCCCCGAACCCGGACGATGCTGGGCCAATTGTGCACCGCCCCATGGGTCTCCCGGTCGCAGCTGTATGTGACAGAGCCTGG	2	21	5	NA	17	NA	NA	NA	15	6	6	NA	NA	10	6	3
1556	1	-11-1---1111-11-	TGCAGGTCCCGGGAAATGGAACAGGTTCCCTCTTAGCCCCCCAGTAAAGGAAATGGGACAGGTTCCCTCTTAGCCCCCCAGTAAAGGAAACGGGA	NA	19	12	NA	11	NA	NA	NA	12	5	12	4	NA	23	7	NA
1557	1	-11-1---1111-111	TGCAGGGTGTGTGTGTGTGTCTTGAAGTCTCCATGGCGATAACTCAGTCCACTAATCCTACAGTAAGCTACACGCTGAGCCATTCTAGGATTTAC	NA	27	9	NA	7	NA	NA	NA	16	5	5	5	NA	10	11	8
1558	1	-11-1--1----1-1-	TGCAGGAAGATCGCTCTCCAGGAGGAACGTGGGCCCCCTCAGGGCCTGTATTCACAAAGCGTCTCAGGGTAGTCCCCCCCCCCCCCCCCCCCCCC	NA	11	13	NA	8	NA	NA	7	NA	NA	NA	NA	4	NA	3	NA
1559	1	-11-1111-11-11-1	TGCAGGCGGCTGCTCACATCCTCAGAGTCCATCCCTGACAAGAGGTCATCCCCATGCCAACCGGTGGCAGCACCAAAGCCTGCTGGCTTGGCATC	NA	8	9	NA	6	3	1	6	NA	2	3	NA	3	2	NA	1
1560	1	11111111-1-11111	TGCAGGTTCCCAGACGTTTCTGGGGGGAATGGCCCTAGCCCTCACCCTCCGATCCAACAGGTCCCAGTCGTGCTCAATGGTATTGCGATCCGGGC	3	10	5	1	7	2	2	5	NA	3	NA	2	2	3	3	3
1561	1	111-1--1--11111-	TGCAGGAAGGCAGAGAGCGAGAGATGGCCTCTGGCAGGCGATCTGACGATGACCTGGGCGTTAGGGGTTAATCAGGGCTTTATTGTGTTTTGTTG	1	20	6	NA	6	NA	NA	15	NA	NA	2	4	4	7	7	NA
1562	1	-11-11-1--11-11-	TGCAGGGTAATCTGGCTAATGAGATTAGAGAAACGAGTGATTTTTTTATGTCATTATGACTAAACATGTCACCATGGACACGGACCAGACTCTGC	NA	21	8	NA	5	2	NA	9	NA	NA	2	4	NA	12	10	NA
1563	1	-11-11-1--1-1--1	TGCAGGGCGCCATGGCAACGAACAATGCAGATATGCGTGTAAATGTCAAGCATTTGAGCTCTGGTGCCAAGAAAAATTAATTTTCAGTGCTCTGT	NA	20	10	NA	9	2	NA	7	NA	NA	4	NA	10	NA	NA	3
1564	1	11111--1--1-11-1	TGCAGGCTGACTACAGTCATCAGTTGAAGGGTGTTTCCTCTGTGACACATTGGTGCTTCTGGGATGAGCGGGTGTTAAGAAGTGCAGCTTGTCCT	2	36	10	4	6	NA	NA	11	NA	NA	4	NA	10	11	NA	4
1565	1	-11-1--1--1111-1	TGCAGGTGGGACACAAGAATTACACACACAGACCAAACGTCTAGAAAACTGTAAATTCAGCGATTTTTGTAATGTTCTGTTTCTACATGCATCAT	NA	15	5	NA	5	NA	NA	5	NA	NA	2	5	2	4	NA	5
1566	1	-11-1--1---1-11-	TGCAGGTAGAACAAATCCTGATTTAAAAATAAAATATCCTATAAATCACATTGGCTACACATGGCCTGTCTGCAACGAACTTGAAACATTGTTTA	NA	33	11	NA	13	NA	NA	8	NA	NA	NA	8	NA	10	13	NA
1567	1	-11-1--1---1-11-	TGCAGGTTACAGTAGGTTGTAATTCTCTAGGTCATGCCAGTAGGTGACAGTAGGTTGTACCTCTCTAGGTCATGCCAGTAGGTTGTAACTCTCTA	NA	28	11	NA	14	NA	NA	9	NA	NA	NA	10	NA	11	8	NA
1568	1	-11-111111111111	TGCAGGCATGAGCGTGCATAATAAGGACCCACAGGGCACACACTGGTTGAATCGACATTGTTTCCATGTCATTTCAATAAAATGACATTGAACCA	NA	15	10	NA	5	2	3	8	3	3	4	5	8	6	2	2
1569	1	111-1--1---1111-	TGCAGGAGCATGAGAGTGTCAGGTGTGTGTGTGTGTCACATGTGGATCCATCCCCACCCAGAATCAAGACTGACCATATCACAGAGCCACAAGAG	4	32	15	NA	5	NA	NA	11	NA	NA	NA	6	9	12	12	NA
1570	1	111-1--1---1111-	TGCAGGTCCCCACACACTCCCTCTTTCTCTCTCTCTCCTCCTCTCTCTTTCCCTTCTGCCAGGTGTTTCCTTCTCTTAAGATTATTCCGTCTCGG	3	24	16	NA	13	NA	NA	10	NA	NA	NA	9	10	7	12	NA
1571	1	-11-11-1--1-1--1	TGCAGGACACTGGGACATAAAGGACACTGCTTCAATAGTGGATGTAGTCTGACATTTATTTCTGTGTGTGTGTGTGTGTGTGTGTGTGTGTGTGT	NA	17	13	NA	7	1	NA	8	NA	NA	10	NA	5	NA	NA	7
1572	1	-11-1--1--1-1--1	TGCAGGAGGAGACAGAGAAACAGTTAACGAGACAGAACCCTTCACTGACAAGAGAGGACAGAGATAAGAGAGAGAGTTAGAGAACAGTTGAAAGG	NA	17	7	NA	9	NA	NA	9	NA	NA	5	NA	5	NA	NA	5
1573	1	-11-11-1--1-1--1	TGCAGGCAGCCTAGCTGGGCTCTTAGCTCCAGCTAATTCCTTGTTAATCACAATTGACTCCCAGTCATGAGCCACCTATGGGGAAGGGTACCACC	NA	30	14	NA	6	3	NA	12	NA	NA	5	NA	13	NA	NA	6
1574	1	-11-11-1--1-1--1	TGCAGGGAGCATAAGCTTTCCTGAATATCTGGGCCTGCTGGGAGCATAGAACTACAATTGAAGTGGGAAGTTTACACCCTATTAGGTTGGGTCAT	NA	32	12	NA	10	4	NA	14	NA	NA	9	NA	7	NA	NA	6
1575	1	-11-11-1--1-1--1	TGCAGGGTATTTTTAAAAAGACAAACCCTGAGCGCGCACACACACACATACACACACGCACACACACACACACACACAGCCTGAAAACTTTACAA	NA	35	9	NA	9	4	NA	10	NA	NA	15	NA	7	NA	NA	5
1576	1	-11-11-1--1-1--1	TGCAGGTAGACTAGTTTGTCAAGAGACCAACCTATAAGGTATTTGGTGTTCATCAGGATCCCCATTAGCTATTGCAAAAGCAGCAGCTACTCTTC	NA	25	8	NA	9	3	NA	10	NA	NA	9	NA	9	NA	NA	5
1577	1	111-1--1--111111	TGCAGGGTCTCTCTCTGCCAAACATCCAGCCAGTAATCGCTGCCTGGGATGCATGAACTGAATCCAAAAAGAGACATTTTGGATTACAGCTACAA	1	28	10	NA	12	NA	NA	9	NA	NA	6	8	8	8	13	3
1578	1	-11111111111-111	TGCAGGGGGTCTGCTCTGTTCTCCCCAGCCCAACTCCTCTCACCCTGGCTTGGCACAGTGGGAGCACACATGAGTGGTGGAGTCTGGGGTTGGTA	NA	5	6	2	5	2	4	5	1	6	2	2	NA	5	3	2
1579	1	-11-1--1-111-11-	TGCAGGTGGCTTGAGGGGGCGAGACACCCTTTGCTCATCTGGACTGATCACCGTAATCTGGAGTACATCCGGGCGGCGAGGAGACTGAACCCTCG	NA	7	6	NA	7	NA	NA	5	NA	5	1	3	NA	6	7	NA
1580	1	-11-1--1-1-11111	TGCAGGATGTGGGTAACTGCTTTGATGTTTGCAGAGAACGACAGGGTGTTGTCCAGGGTCATGCCAAGGTTCTTTGCACTCTGGGAGTTGTCAAC	NA	19	6	NA	6	NA	NA	10	NA	5	NA	5	9	3	7	5
1581	1	-11-1--1-1-11111	TGCAGGAAGAGGATCCCGGGGCAGGCTGCGCTGACTTCAGGCAAGAAGCGTGGCAGAACGGGTTCTAACCCCTTGATAGAACCAACAGTCTCGAG	NA	11	8	NA	8	NA	NA	6	NA	7	NA	9	8	14	3	2
1582	1	111-1--1-1111111	TGCAGGCAGTCACTGAGTCCGAGGTGCTTAACCTCTCTGGGCTAGGCGGGACAAATACGTCCCACCTACGTAACAGCCACTTGAAGCATGTGGCG	3	19	10	NA	7	NA	NA	16	NA	6	1	11	7	10	15	2
1583	1	-11-1--1-1111-1-	TGCAGGAAGCTAGCTTCTTTCCTTTTTTTTTCTCTTTTTTTTTTAAACTGGTGAGGTTATGTAATGTCGTTGTTAGAGAAGTTCAGTAGTGATGA	NA	36	8	NA	14	NA	NA	13	NA	12	9	2	11	NA	16	NA
1584	1	-1111-11111-111-	TGCAGGGCTGAAGACATGCAGAATACCCTTCAGTGTGTGTGTGTGTGTGTGTGTGTGTGTGTGTGTGTGTGTGTGTGTGTGTGTGTGTGTGTGTG	NA	10	5	3	5	NA	4	7	11	2	3	NA	3	12	6	NA
1585	1	111-1--11---11-1	TGCAGGAAGGGTACCACATGAGGGAGGAGGATGTCTTCCCTGTAACGCACAGCGTTGAGATTGCCTGTGTCGTGTCTTTGGGGGTACCATTAAAC	3	23	10	NA	13	NA	NA	7	5	NA	NA	NA	12	6	NA	4
1586	1	-11-1--11---11-1	TGCAGGATGGAATGAAAGAGAAAGACAGGAGAGAGAGAGAGAGAGAGAGAGAGAGAGAAAGAGGGAGGAGAGAAAAGAGAGAGAAAGGAGGAGAG	NA	22	9	NA	8	NA	NA	9	5	NA	NA	NA	7	5	NA	3
1587	1	-11-1--11---11--	TGCAGGCTTTTTTATAAGACCGTTTTAACACAGCAGCTGTGTGTGAGTGCGTGCGAGCGTGCGTGCATGGCCTTTGGATGCTGGCCAGGTTGGCT	NA	22	7	NA	10	NA	NA	8	7	NA	NA	NA	8	5	NA	NA
1588	1	-11-1--11---11-1	TGCAGGCTTCTGGATCAGGTTTGCTAACCACCACCAGTCAATCTGAAACTGAGTTATAGAATTGGTCCAAGCCACAAGGCGCCTTTAAGAAGCTC	NA	30	9	NA	9	NA	NA	11	15	NA	NA	NA	13	5	NA	7
1589	1	-11-1--11---11-1	TGCAGGTAGAAAATATCCTGATTTAAAAATAAATATCCTATTAATCACATTGGCTACACATGGCCTGTCTACAACGCGCCTAGACCTCCGCAATG	NA	33	11	NA	8	NA	NA	9	11	NA	NA	NA	11	7	NA	6
1590	1	-11-11-11---111-	TGCAGGGCTCCGTCTGTTACTGTCTATTAATCCACTCAAACTCACACAAGCGCTCAAAATGATACTACTGATAATACAAGTTCTCAATATGATAA	NA	33	16	NA	13	4	NA	16	12	NA	NA	NA	9	12	20	NA
1591	1	-11-1111111111-1	TGCAGGGGGCGGTGGTGTGCTTGCATCATTTGGGCCTCGCCTGGCGACACGCAACCCCGGCCAGGCAGCTGCTTGTACCTGCTCCCCCGGCTGCC	NA	23	13	NA	8	4	4	6	12	3	4	6	4	3	NA	4
1592	1	-11-1--11-111--1	TGCAGGCCTCGACCCCGGCACCACAGGTACAGAGACAGTGTGTGTGTGTGTCTTCGGCTTGTTCCCCACGTTACGTTGTGCCAAACATTTCGTAG	NA	25	9	NA	9	NA	NA	7	9	NA	4	11	10	NA	NA	4
1593	1	111-1--11-111111	TGCAGGGGAACAGGACCATGCTGTTCATGGTAACCACACACACACACACACACACACACACACACACACACACACACACACACACACACACACAC	3	8	6	NA	11	NA	NA	14	17	NA	6	4	8	4	6	4
1594	1	-1111-11111-11--	TGCAGGAGGACATGGAGACATGTCAGGTGTGGTTACGCATGTGCACGCCCACATACACACACACACACACACACACACACACACACACACACACA	NA	16	6	3	7	NA	4	12	9	4	7	NA	8	7	NA	NA
1595	1	111-1--11-1-11-1	TGCAGGTGCCTACCATCACTCAGACTGCTCTATCAAATCATAGACTCAATTATAAAATAATAAACTCACAGAAATACGAGCCTTTGGTCATTAAT	3	33	12	NA	9	NA	NA	8	15	NA	9	NA	11	14	NA	2
1596	1	-11-1--11-1-11-1	TGCAGGAACGGATGTGGTTGATGGTGACTCACTGGGCTAATGAAAAGAGTTTTCTAATGCCCGGGCTTTATCAAACAATGGAGGCTGATGCCAAA	NA	26	13	NA	12	NA	NA	12	16	NA	11	NA	11	12	NA	9
1597	1	111-1--11-1-11-1	TGCAGGAGGGAGAGAGGGAGAAATGCAGTGTTAGAGGGCGAGATAGTTATCAGATCGATACCATCTACCCTGGCTATCTCTCAAATCTCTTCATA	3	30	17	NA	10	NA	NA	18	19	NA	5	NA	13	14	NA	13
1598	1	111-1--11-1-11-1	TGCAGGGACGGGGGCCTGGGATTAAAAAAGTAAATACATATAAATATAGGACAAAATGCATCACAAGAGACACTACAAAAAGAGATGACAACATA	2	39	10	NA	15	NA	NA	17	12	NA	15	NA	9	11	NA	14
1599	1	-11-1--11-1-11-1	TGCAGGGGGCGCCACATACAGAGTCAATACAGCTGTTTGCAGTCTGGAACAGTGTTTCCCAATGCTGTCCCTGGGGACCCAAAAGAGTGTACTTT	NA	36	11	NA	15	NA	NA	14	16	NA	9	NA	12	9	NA	6
1600	1	-11-1--11-1-11-1	TGCAGGGTTTTACCCGGGTTACAGTCCCTCTCTCTAGATCGACGTTTGTGTACGATTAGCAAAGCAAAATCAGACTACTAGGATCATGACTATGC	NA	27	11	NA	7	NA	NA	11	9	NA	8	NA	11	5	NA	5
1601	1	-11-1--11-1-11-1	TGCAGGTTCTTGGACATCCAAATCACAATAATTAATTTCCATCACCTCCGGAAGAAAGGGGAAAAAAGTGATTCAATTTGAAATGTTAATGGATT	NA	39	11	NA	6	NA	NA	11	12	NA	9	NA	11	10	NA	5
1602	1	111-1-111111-111	TGCAGGGGAGAAACAGGGATCTGGAGGGGAGGGGAAGGGATCTGCAGGGGAGGGACAGGGATCTGGAGGGGAGGGACAGGGATCTGCAGGGGAGG	3	16	5	NA	12	NA	4	11	9	4	6	10	NA	6	4	5
1603	1	-11-1--11-111--1	TGCAGGAAATCCTGGGTTCAAATCCGTCCAGACACACACACACACACACGTTTCAGTCTGACTCAGAACAATACCAGCTAATATGTAAGATCTGA	NA	30	10	NA	7	NA	NA	8	17	NA	9	8	7	NA	NA	4
1604	1	-11-1--11-111--1	TGCAGGCCCAGGGTCAGGTCAGGCAGAGGTCGGTAATCCAGAGTGGGGGCACAGGTACAGGACGGCAGGCAGGCTCACGCAGAGTGGTCAGGCAG	NA	22	9	NA	12	NA	NA	7	11	NA	6	9	7	NA	NA	4
1605	1	-11-1--11-111--1	TGCAGGCCGTCCTGTACCTTGGCCCCACTACTCTGGATTATCGACCCCTGCCCGCCTTGACCTGTTGTTTGCCTGCCACAGTTGTTACAATAAAC	NA	30	14	NA	16	NA	NA	14	17	NA	12	11	15	NA	NA	2
1606	1	-11-1--11-111--1	TGCAGGGTTAATACCTGCCTGGCGCCCCAACTAAATCTTTACCTTTACCCCTCTCTAACAATACCGCTACAAGATTTACCAACACTTGAAGTGTT	NA	28	8	NA	8	NA	NA	14	8	NA	15	9	9	NA	NA	6
1607	1	111-1--11-111--1	TGCAGGTGGTTTCTGAAACTAATTACGTCTTTGTTAAGAGTCTGTCGAGTCTAAAGTTAAGGAGGGTTTTCCTCCCAAGGTTAAGGAGGGTTTTC	4	38	11	NA	12	NA	NA	10	18	NA	12	10	17	NA	NA	7
1608	1	-11-1--11-11111-	TGCAGGAATATTTCCACCTAATGGTTAGTTCCTAGGATAATGCAACTCATACATCTTTCAATACTTCTAAAATGGTGTCCAGGTTTAAATAAATT	NA	59	17	NA	8	NA	NA	19	9	NA	9	12	8	16	19	NA
1609	1	-11-11-111--111-	TGCAGGGTAGAGAGGCACGTGTCAGCCCTATCTATCTATCTATCTGTAGACAGCATCATTGATATTCTGAGAGATGCCCAATAGTAGTAGCAGCA	NA	13	10	NA	8	4	NA	5	10	6	NA	NA	10	7	6	NA
1610	1	111-1-11-1-11-1-	TGCAGGAAGGTGAAGTACCGGAGGTCCCTCCGCCGTCCCCTCTGGACATCAGGGGGTCCCCGGCGTACACCATACGGGCCATTCTGGACTCGAGA	1	18	6	NA	7	NA	5	4	NA	4	NA	2	2	NA	2	NA
1611	1	-1111-1---------	TGCAGGTGGGTTAGCGTCCCACATACCCCAGAGAGGTTAAAGATGTGACCGACACACCACCTAACTTGGATACAGTCAGACGTGACCGACACGCC	NA	14	9	3	7	NA	6	NA	NA	NA	NA	NA	NA	NA	NA	NA
1612	1	-11-111-----11--	TGCAGGCTACTACAGTGAGATACAGCCTACAGCCTACTACAGTGAAATACAGCCTATCAGCGAAATACAGCCTACAGCCTACTACAGTGAGATAC	NA	38	18	NA	12	3	8	NA	NA	NA	NA	NA	11	15	NA	NA
1613	1	-11-111-----11--	TGCAGGCTGTATCTCACTGTAGTAGGCTGTAGGCTGTATCTCACTGTAGTAGGCTGTAGGCTGTATCTCACTGTAGCAGACTGTAGGCTGTGTCT	NA	25	13	NA	8	4	11	NA	NA	NA	NA	NA	6	11	NA	NA
1614	1	-11-111-----11--	TGCAGGGGAGAGAATGAACATGCTACCAGAAAACCGACCCGGCAGGGGAGAGAATGAACATGCTACCAGAAAACCGACCCGGCAGGGGAGAGAAT	NA	21	8	NA	8	4	7	NA	NA	NA	NA	NA	10	7	NA	NA
1615	1	-11-1-1111-11-11	TGCAGGTTTTACATGATGATTTCCTTGATAAAAGAAACTGCAACAAAGAACAAGGAATCTAGGAAAGTGTGTCATGGGGTTTCCCCCTTCCCCCC	NA	12	5	NA	6	NA	5	3	1	7	NA	3	8	NA	2	4
1616	1	-1111-1111111111	TGCAGGTCACTGTGGGGGTCCTCCTCATCTTCATCGGTGAGGATAACAACACTGTCTCTCTGGGGGGACATTTTTACAAAAAGCGTATTGAATGC	NA	46	6	4	10	NA	6	3	4	7	3	8	5	7	11	5
1617	1	111-111111111111	TGCAGGTTACAGTAACCAGGGTTACAGCATCCCTACCATATTATAATGAACAGTACTGTATGGTGTACATGCAGGTTACAGTAAACAGGGTTACA	4	29	6	NA	7	4	6	1	3	8	7	6	5	11	4	6
1618	1	-111111-1--1-1-1	TGCAGGGGCCCCAGTCACTGAAGCCTGTAGGGTCCCCAGCCACTGAAGCCTGTAGGGTCCCCAGCTACTGAAGCCTGTAGGGGCCCCAGCCACTG	NA	14	7	3	7	4	5	NA	7	NA	NA	7	NA	11	NA	2
1619	1	-1111-111-111111	TGCAGGTACACACACACACACACACACACCCTCTCTTTGAGTGTTTGTATGTGTAACACACCCTCTTCATCTCCTCCATTAGAATATGCCCAGCC	NA	30	5	3	8	NA	9	3	8	NA	7	3	7	4	5	2
1620	1	11111-111-111111	TGCAGGCTCTCTAGTCTGTGTGTGTGTGTGTGTGTGTGTGTGCGTGTGACTGTGTGACTATGGGCTGGGCTCCCTGCTGTGAGTTGATGGGATTA	4	14	5	2	5	NA	10	2	6	NA	7	2	5	7	7	4
1621	1	111-1-11-----11-	TGCAGGAAGTGACACACACACACACCGTGCAAAGTGTTTGAGTGCTCCACTTGTTTTGTGCTGCAGTGATTAAATAAGATGGACGAGACAGTTGT	3	34	11	NA	9	NA	16	18	NA	NA	NA	NA	NA	7	12	NA
1622	1	-11-1-11-----11-	TGCAGGCACTGGGGGGGAGGGGACTCAGAGCTCAGTAATGCCTATGTTAAGGTGGCGTCTCTTAAGGTGGTATGAGAATGATGAAAGTGAGTACA	NA	43	17	NA	15	NA	6	8	NA	NA	NA	NA	NA	16	8	NA
1623	1	-11-1-11-----11-	TGCAGGGGAAGAAGGGAACAAACAACCAGTCAACAACCAGCCAGTGCGAGTTATGCAAATGAACAAGGGACGAGCTACTGATTGACTGGGGGCAG	NA	37	6	NA	8	NA	13	10	NA	NA	NA	NA	NA	8	8	NA
1624	1	-1111-11--1-11-1	TGCAGGCGTGTGTGTGTGTGTGTGTGTGTGTGTGTTTGTGTGTGTGTTTGTGTTTTTGCCTGTGTGTGTGTGTTTGTGTGTGTGTTTGTGTTTTT	NA	17	9	2	7	NA	12	11	NA	NA	1	NA	12	2	NA	2
1625	1	111-1-11--11111-	TGCAGGCTTCATCAATGTGAGTCTGTGTTGACCAAGAGTTCACAGAGTTAAATCTGCCTCTCCCCTGCCCACATGACTCCTACCAGAGTGAGCGG	3	32	12	NA	11	NA	12	11	NA	NA	10	10	9	5	4	NA
1626	1	111-1-11--11111-	TGCAGGAATCATGATGGAAAATTGCCGGGGCGTTTCATTAGCCCTTTGATTGCATACTAGTTCAGTAAGTGATTCATTGTACGACTTATAGGCCT	3	27	12	NA	14	NA	13	7	NA	NA	14	8	10	9	9	NA
1627	1	-11-1-11-1-1-111	TGCAGGGGGCCGGGGCCAGGGCTGCAGCCACACACAGGGGTTAGAGGCCACAGCCCCAGGAGCAGAGACAGCAGGCGGGGGCAGCAAGGCTCATC	NA	15	9	NA	8	NA	12	9	NA	10	NA	10	NA	6	6	4
1628	1	111-1-11-1-11---	TGCAGGACTTGCTTTTTGGAGTGTGGTGTCAATAAAGCAGAGCATCTCTTTGAGGACAGACCTCTCCCCATCTTTACAGCCATTGAATTTCTTTT	1	29	14	NA	11	NA	8	13	NA	6	NA	12	11	NA	NA	NA
1629	1	-11-1-11-1-11---	TGCAGGATTGTCTGAGACCAGCCACTCGGACAGCTGATGAAACTGTGGGTTTGCACAACCAAAGAATTTCTACACAAACTGTCAGAAACCATCTT	NA	20	10	NA	8	NA	12	9	NA	6	NA	8	16	NA	NA	NA
1630	1	-11-1-11-1-11---	TGCAGGGCCCGCAAGGACCCCCTGCTGAAGAATACATATACATGCCCATCTGAAGTTTCCCAATGAACATCTGAATGACTCAGAGGACAACTGGT	NA	27	17	NA	10	NA	11	12	NA	10	NA	9	9	NA	NA	NA
1631	1	111-1-11-1-11---	TGCAGGGGTTGACTTTGTTTGGTGATTTAGGCTTACTACAGTAAGTCTTCCTCAGCTGTGTGGTGGTAAATCTGACCAACCATTCAGGGTCATCC	1	22	9	NA	8	NA	15	14	NA	6	NA	7	8	NA	NA	NA
1632	1	-1111-111-------	TGCAGGAGGTTGGTTTGTTCTGATTGAGTGGGGGGGGGTGGCAGGGGGCAAGGTTCTGACAGATGGGTGTGTCTTGGTGGTGGCAAGGACCAAAC	NA	26	12	2	16	NA	20	15	17	NA	NA	NA	NA	NA	NA	NA
1633	1	111-1-111----11-	TGCAGGAAGGGTACCACATGAGGGAGGAGGATGTCTTCCCTGTACCGCAAAGCGTTGCGATTGCCTGCAATGACAAGCTTAGTCTGATGATGCTG	2	20	8	NA	7	NA	10	5	12	NA	NA	NA	NA	8	2	NA
1634	1	-11-1-111----11-	TGCAGGATTGTCTGAGGGGGGAACTCAGTAAAATCTTTGAAATTGTTGCATGTTGCATTTATATTTTGGTTCAGTATAAATAGCCTACCTACAAC	NA	25	12	NA	6	NA	16	12	13	NA	NA	NA	NA	11	11	NA
1635	1	111-1-111----11-	TGCAGGGGGTATTTGAGAAGACTCATGAGACCATAGGCTTACTGGTAAAATGCACATGAGGGGGTACTTCAGGGGTACTCTGGGCAGAGAAAAAT	1	25	16	NA	12	NA	12	14	13	NA	NA	NA	NA	7	8	NA
1636	1	-11-1-111---1111	TGCAGGCCAACTCCCGCGCCGGCGGCCAGGGTCCGAGTATCCATGGCGAACTCCTGGGCGCTCCTCGTCCCCTGCCTCAGATGGAAGAGACGTTC	NA	13	10	NA	8	NA	7	5	10	NA	NA	NA	6	6	3	5
1637	1	-11111111-111111	TGCAGGGAGTGGTTATGGAGGAAAGGAAGGTACCAGTCCCAACCACCATAAAGTGACTACAACGGTTTGTGGGGCTGTTCAAGGTCCTCCAGAGG	NA	36	5	4	13	4	6	7	7	NA	2	7	3	5	5	6
1638	1	11111-1111111111	TGCAGGCACATGGTTATAAATAGATGGTATGACATGAATATTAACACCGGTGTCTGTTCACACACACACACACACACACACACACACACACACAC	1	28	7	4	5	NA	10	10	11	3	3	7	16	8	10	5
1639	1	-11-111111111111	TGCAGGCGCCCGGCCCGCCACAAGAGCTCGATGAGCCAAGTAAAGCCCCCCCGACCAAACCCTCCCCTAACCCAGATTACGCTGGGCCAATTGTA	NA	33	9	NA	6	4	8	8	11	4	9	3	12	10	2	6
1640	1	111-11111-11-1-1	TGCAGGAGAAAGCTAGTGCACACACACACACACAAAAAAGCACACACACACACACACACGTATGCCCCTCAGTGCAGAGTGTGAGATGGATGTAA	4	16	11	NA	11	3	9	9	6	NA	10	8	NA	17	NA	2
1641	1	-111111111111111	TGCAGGCTATGTCTGTTGAGACTTTCATTCTTAGATGAGGGACCTATTTTCATTTTGTCAAAAGGAGAATTAAAAGAGAATTTAAGAGAACACTT	NA	46	11	4	10	4	14	19	17	4	5	5	16	6	8	4
1642	1	111-1-111-111111	TGCAGGGAACCCATGTACACGAAGATTGCATTTACCATTTATCGCTTGACTATAATAAAAAGACATAGAATATATTCGGTGACTCCGTGTCGCAC	2	75	23	NA	9	NA	18	33	23	NA	19	9	12	23	11	8
1643	1	1111111111111111	TGCAGGAAGGGCGTCTGGGTTTAAAAATTAAAAATAAAATAAAAACATAGGACAAAACACACATCACATCTGTATCTATGTAATGTTGTTGCACT	1	28	7	4	8	3	6	7	8	6	4	3	5	8	1	2
1644	1	-1111-1111111111	TGCAGGGTTCTGTGTCTATGAATCTCTTTTAGCCTTGATATATATATATATATATATATGCAACGTGGCGTTGGTGGATGGAGCGAGACATGATG	NA	18	6	2	6	NA	10	7	11	7	2	3	12	9	4	6
1645	1	-111111111-11-11	TGCAGGGCTAAGAGTCATTCCACCCACATGGACCAGTGGACCACACACACACACACACACACACACACACACACACACATTGTATAACAGAGAGA	NA	15	8	3	8	3	7	9	7	6	NA	6	2	NA	7	4
1646	1	-11-111111111111	TGCAGGGTAACTGAAGCAGGCTGCTTCATCTCCTCTCCTTGCATGGTAACTGAAGCAGGCTGCTTCGATTTTGTGAATTCGGAATTAGTGGGACA	NA	26	10	NA	5	3	6	6	6	5	3	5	6	8	4	2
1647	1	-111111111111111	TGCAGGACAAACAGTCATACTACCAGTCCTTTACTTTATTAAAAATCTACTTTTACTGGGACGGTGTATTTTAATAAACCTTACTGTAAAACATA	NA	48	9	3	6	4	7	10	8	14	4	10	9	10	7	9
1648	1	-11-111111111111	TGCAGGAGGAACCGCCCCTGCACTGCAGAGGAGGTGCCGTGACACCCCCCTCCTTAAAATGAGGGCCCCACCCTCAACCCAAATTACGACTCAAC	NA	29	9	NA	6	3	8	8	10	7	6	4	2	5	6	6
1649	1	-111111111111111	TGCAGGCTGCCTAAAATGTGCAGGAGGATTTCCTCTGCCTCGGTTCCAACAACGCCTGACCATATGCCCTTCCCTTTAGCAGAATACACAACAAC	NA	36	9	2	7	3	9	9	14	7	8	3	11	6	9	3
1650	1	1111111111111111	TGCAGGTATCACTCCCTGCGGTATCACTCCCTACAGGTTAACACGGCCTTCCTCTACTCAGGTTGGTTTCGGCAGTGCGGTATCATTCCCTACAG	3	40	13	1	8	3	5	13	10	7	9	3	9	9	8	2
1651	1	-11-1-11111-1111	TGCAGGTTACTAGCCCAACGCTCTAACCACAGGGCTACCTGCTGGTTACTAGTCCAACGCTCTAACCACGGGGCTACCTGCTGGTTACTAGCCCA	NA	22	7	NA	11	NA	9	12	5	7	5	NA	5	6	6	4
1652	1	-11-1111111-1111	TGCAGGGATGCCATCAGTGTGTGTGTGTGTGTGTGTGTGTGTGTGTGTGTGTGTGTGTGTGTGTGTGTGTGTGTGTGTGTGTGTGTGTGTGTGTG	NA	17	11	NA	8	4	13	19	22	5	13	NA	18	15	22	12
1653	1	-111111111111111	TGCAGGTTTCCATGTTATTTAATGTAATTTAGACGAAGAATGACTGACTCTCTCTCTCTCTCTCTCTCTCTCTCTGTTCTAAATAAAGTACCGGA	NA	35	9	3	5	3	5	7	6	6	5	7	7	7	4	2
1654	1	-1111-11111111-1	TGCAGGCTGACTCGGCCATCAGTTGAACGTATTTCCTCCGACACATTGGTGCAGCTGGCTTCCGGGTTAAGCAGGCGGGTATTAAGAAGCGTGGT	NA	24	17	3	9	NA	14	13	12	13	11	14	10	8	NA	7
1655	1	-111111111111111	TGCAGGCGGCATGCAGGAGCGGCAAATTATTTCTGAAACAAAGTGGAGGAGGAGGCGGGTTCTTTTACTCGCTCTCTCTCCACTCCTCTGGTCGT	NA	29	12	4	9	4	5	6	10	10	7	6	9	8	9	2
1656	1	-11-11111111111-	TGCAGGCTGGCGTTGGTGTTGCGGCTCTGCCCGCTTCTGGCCAGCTCCAGTTCCAGCTCTCGGAGCTTGTGCTGCAGCCGCTCCGTCTCCGCAGC	NA	35	7	NA	6	4	13	14	15	7	6	5	9	10	5	NA
1657	1	-111111111111111	TGCAGGAAGAGGCCTCTCCCTCTAGCTCTAATGACAGGGTCTGTGCCACACACACACACACGCACGCACAGACACACATGCATGGAGGCACTAAG	NA	36	10	4	9	4	5	13	6	6	6	8	13	7	7	2
1658	1	1111111111111111	TGCAGGTGGTCACTAGGTGCTAAAGGTGCTAAAGGAGCTCCTTAAACTTGACCCCAAAAAACATCTGGGTCAGATGGTTTAGACCATTTATTTTT	1	38	7	3	11	4	8	9	9	5	7	10	10	6	6	2
1659	1	-11-1-1111111111	TGCAGGATTCTTGACCTTATACGCGCACCTTTCATTTGGGGCAATTTGATAGAATCTTGCAGTGGCTCGAATTTCTCAATTTTTCACTTAAGATT	NA	61	21	NA	32	NA	20	27	25	19	17	19	19	17	25	19
1660	1	-111111111111111	TGCAGGTGAGGAGAGGAGAAGAGAAGAGAGGACAGAAGAGGAGAATAGGAATTTAGGGAGAGGAGAGAAAAGGAGAGTGGAGGGTAGGAGTCTAG	NA	13	7	4	15	4	6	6	6	9	6	9	7	7	5	6
1661	1	-111111111111111	TGCAGGACTTCTTTCATGGAGTGGGGTGTCAAAAAAGCAGAGCATCTCATTATTATGGACAGACCTCTGCCCATCTTTACAACAATTGAATCAAT	NA	50	8	4	10	4	12	12	7	10	8	8	9	8	11	7
1662	1	-1111-1111111111	TGCAGGCGGAGTTTGAGCTAGAGAGAAACGACTACCTGGCCACCGTCCGCAGGCTGGAGAGGGAGGGCCATTTGCTGCAGGCACTGCTGGAGCGC	NA	26	11	4	12	NA	5	5	12	11	9	7	9	11	8	7
1663	1	-11-11----1-1--1	TGCAGGGCTCCAGTTCAGCTTTGGTTGGCATGGTGATGTTTGTTTTCTGTTGGGCCAGAGCTTTACCATTTCCAGAGTAGAATTTCATCTTGTTG	NA	20	6	NA	6	5	NA	NA	NA	NA	2	NA	10	NA	NA	5
1664	1	-11-11-----1--11	TGCAGGAAATGCAAACTTGCAGTGTTTGTAATTTCCACATTAAAATGTAATTTGCCCTAACTAAAATGTAGCAACCCCTTCAAAAATTTCCATTA	NA	33	14	NA	12	5	NA	NA	NA	NA	NA	10	NA	NA	4	4
1665	1	111111111111---1	TGCAGGAAGTACTGAAATTCCCACAGAAGCACGCTATTTCTTAACGTTCTCAGAACAATGTGAGAACATGACTTTAAATAGAACCATGAGGAAAC	4	13	6	4	8	6	2	4	2	2	4	5	NA	NA	NA	3
1666	1	-11111----1-11-1	TGCAGGCTGAATTTGGCCCATGGGTGATTTTATTTGGTCCCCCCAAGTTTTCTGGACATAAATGACTGCAAGAACACCAGCATATCAGCATATCA	NA	34	11	3	16	6	NA	NA	NA	NA	10	NA	8	11	NA	6
1667	1	-11111----1-11-1	TGCAGGTGTGATGTTCAGATGTAGTTTTGCAGGTGTTGTCCGTCCTGTCTCCCTGTAGTGCTGTCTTAGGCGTTTCACAGTACGGACATTGCAAT	NA	26	9	4	10	6	NA	NA	NA	NA	7	NA	17	9	NA	6
1668	1	-11-11---111----	TGCAGGAGGTCACTGAGTCTGACGTGCTAAAGGAGCTCCTTAAATATGACCCCAAAAAAACATCTGGGTCAGATGGTTTAGATCCTTTCTTCTTT	NA	26	7	NA	15	7	NA	NA	NA	4	11	15	NA	NA	NA	NA
1669	1	-11-11---111----	TGCAGGATACAGTGTAACGTTACATATAACTAGCTAGCTACTGTAGCCATGTCGAATCATTCTTTTAGTTTAGTTTTACGTTTCTTTCCCACATT	NA	33	10	NA	5	11	NA	NA	NA	13	12	6	NA	NA	NA	NA
1670	1	-11-11--1111-1--	TGCAGGACTTGCTTTTTGGAGTGTGGTGTTAAAAAAGCAGAGCATCTCTTTATTACAGACCTTTTCCCATCTTTACAACCATTGAATTTATATGT	NA	35	9	NA	15	7	NA	NA	16	10	8	18	NA	8	NA	NA
1671	1	-11-11-1--1-1--1	TGCAGGATCGTCTGAGACCAGCCATCCAGACCGCTGATGAAACTGGGTTTGCACTACCGAAGAATTTCTGTAGAAACTGTCTCAGGGAAGCTCAT	NA	32	9	NA	11	7	NA	7	NA	NA	10	NA	11	NA	NA	5
1672	1	-11-11-1--1-1--1	TGCAGGGGGACAAACACACCAGACACACCAGACACACCAGACACACCAGACACACCAGACACACCAGACACACCAGCCAGTGGTCAGAGATTCAA	NA	33	19	NA	15	8	NA	16	NA	NA	8	NA	14	NA	NA	6
1673	1	-11-11-1--1-1--1	TGCAGGGGGACTGAGATTAAAATTAAAATAAATTAAATAAAAATATAGGACAAAACACACATCACAACAAGAGAGACACAACAACACTACATAAA	NA	47	11	NA	18	5	NA	16	NA	NA	19	NA	19	NA	NA	9
1674	1	-11-11-1--1-1--1	TGCAGGGGGAGGGGCTGGGATTAAAAAAAAAAATTAAAAAAATATATAAATATAGGACAAACAACACATCATGACAGGAGACAGCATGGCAGCAA	NA	41	14	NA	10	9	NA	22	NA	NA	10	NA	15	NA	NA	8
1675	1	-11-11-1--1-1--1	TGCAGGGTCAAAAGTTTAGCATAGTTTTAATTTCACCTTTCCTCAGCTGAACTATGACCCCCTGCAAAGAATTCCACTCAAATGGTCTGATGCCA	NA	34	12	NA	8	11	NA	9	NA	NA	7	NA	18	NA	NA	5
1676	1	-11-11-11---1111	TGCAGGGAAACTTTATTTCTATAGTAATAAAATATATTTAAAAAAAAAATTGTTGCATTATTTGAACAAAAATGTTACATTTAGTGGAATTTTAC	NA	28	10	NA	6	5	NA	14	11	NA	NA	NA	11	9	8	2
1677	1	-11-11-11---111-	TGCAGGTGAAGAAGCCGGAGGTCCTGGGCTGGCATGGTTACACGTGGTCTGCAGTTGTGAGGCCGGTTGAATGTACTGCCAAATTCTCAAAAACT	NA	34	10	NA	6	7	NA	13	5	NA	NA	NA	10	12	10	NA
1678	1	-11-11-11-1111-1	TGCAGGCATCAACTGCGCTAATGTTTCCTCAAGATGCACCTCAGTGAGAACATTCTGCAACTGTGCAGACAGCAGCCTCCTACATTCTTCAGCAG	NA	22	9	NA	6	6	NA	10	9	NA	4	6	8	7	NA	2
1679	1	111-11-11-1111-1	TGCAGGAGTCACTGCTAATATTCCTCTATTCCTGAACCACGGAAGGTTCACAAAGTGAGATACTGTACATCGCACAAGAAGCATAGCGAGAAACA	2	40	7	NA	9	9	NA	16	9	NA	8	10	10	14	NA	10
1680	1	-11-111-----11--	TGCAGGGATAGAGAGATGGGTGGCGGCATGGGGGTGACAGGGGACTATTTAAACTAGTTTGGTCAGTGGCCTCCCTGAGAGGTATTGTCTCTGGT	NA	33	14	NA	11	7	7	NA	NA	NA	NA	NA	4	3	NA	NA
1681	1	-11-111------1--	TGCAGGTAGCCTAGTGGTTAGTGTTGGGTCAGTAACCAGCAGGTAGCCTAGTGGTTAGAGCGTTGGGCCAGTAACCAGCAGGTAGCCTAGTGGTT	NA	25	10	NA	9	5	12	NA	NA	NA	NA	NA	NA	9	NA	NA
1682	1	-11-111-----11--	TGCAGGAAGTTCCACATGAGGTCAGTGTTGCCTGACAGAGGACCTAATTAGTCAGCCCTGTCAACCACACAGACAGTGGGGGTAGGATACTAGCT	NA	22	11	NA	11	6	7	NA	NA	NA	NA	NA	14	15	NA	NA
1683	1	-11-111-----11--	TGCAGGACACACAAACACAATATACACATACAAGGCTGTATGTAATGTAGCTAATTGGGGGGGGGATCTCATGCAATCCTTGAAAACCTTCTCAC	NA	60	19	NA	20	14	17	NA	NA	NA	NA	NA	30	19	NA	NA
1684	1	-11-111-----11--	TGCAGGAGTTTTTGTTGTTGTGATTCATTGTGGGGAAACAGCTGCAGGCAATGTTCTGACAGATATAATACCCACATCAAACCACACCCACAAGT	NA	34	8	NA	11	5	17	NA	NA	NA	NA	NA	11	12	NA	NA
1685	1	-11-111-----11--	TGCAGGATACTTCAGTGAGATACAGCCTACTACATTGAGATACAGCCTAATACAGTGAGATACAGCCTAATACAGTGAGATACAGCCAACTACAG	NA	26	8	NA	9	7	15	NA	NA	NA	NA	NA	10	11	NA	NA
1686	1	-11-111-----11--	TGCAGGCTGTATCTCACTGTAGTACACTGTAGACTGTATCTCACTGTAGTAGACTGTATCTCACTGTAGTAGGCTGCATCTCACTGTTGTAGCCT	NA	38	16	NA	11	6	12	NA	NA	NA	NA	NA	9	10	NA	NA
1687	1	1111111---1-1111	TGCAGGGAAAGTGTGTGTGTGTGTGTGTGTGTGTGTGTGTCAGGGAGAGACTTGCAGAGCGTGCCAATTAAGTTCCCACAGTGTGAATACAGGCT	4	20	6	3	8	5	5	NA	NA	NA	5	NA	9	9	5	4
1688	1	-111111-1--1-1-1	TGCAGGGAGTGTGTGTGTAGGACAAAACACACATCACGACGAGAGACAACACTACATAAAGAGAGACCTAAGGCTGCAACACATGGTAGCAGCAC	NA	34	11	2	13	10	9	NA	10	NA	NA	14	NA	11	NA	7
1689	1	-111111-1-111111	TGCAGGCTAGCTCCCGACGAACGTCCTCACGTAGACTACACCAGTAGTGGTCGAATCAGGGCCCGCTCATTCCATCCCGTGCCGGCGGCCAGAGT	NA	36	16	4	15	13	14	NA	14	NA	18	15	19	15	14	9
1690	1	-111111111111111	TGCAGGGGTCACACTGCAGACGGCCTCTGGTAAGAAGGGCCACAGCATGCATAAACCTCCATACACACACACACACATGCGTTTTGACAAACTTC	NA	56	15	4	13	8	17	4	10	7	6	8	12	5	7	4
1691	1	-1111111-1--11-1	TGCAGGAAAACTGAAATCCATTTTACGTCACTTCTACCAGCATGTTACATGTGCAACTAGAAAAAAAAAATCTAGATTACCTTTACTCCACACAC	NA	27	12	3	9	6	14	10	NA	5	NA	NA	4	15	NA	4
1692	1	-11-111111-11111	TGCAGGAGAGGAGGAGGAATAGCCAGGCGGGTAGTGACCGTAGGAGGAGGGATGGGGGGAGCTGGGGGAGCGGGATGGAGGGAGGGAGGGAGCGG	NA	15	8	NA	6	5	7	5	11	4	NA	3	1	5	5	4
1693	1	-1111111111-111-	TGCAGGGGTCATGATAGTCATAGCCGTAGTGGTCATCGTAGCTGTGGTAGTCTGGAGGGTAGGCGGCGTAGCCCCCGCGGCGACCACGGCCTCTA	NA	22	9	4	7	5	8	13	7	2	6	NA	11	5	3	NA
1694	1	-11-11111-1-11-1	TGCAGGACTAGATCAAAGAACACACTAGATGTGTGTGTGTGTGTGTGTGTGTGGAGAGGCCTGAAAACAAAGGTGGAGCTGAGGAGGACATGAAG	NA	24	5	NA	6	8	7	16	20	NA	12	NA	9	10	NA	2
1695	1	-111111111111111	TGCAGGAGAGAAGGAAACAAACACACACACACACACACACACACACACTTATTCATTCAAAATCACCACTCAGAGACACACTGTGGACAGTATTT	NA	24	7	2	8	7	8	7	7	4	7	5	5	3	2	3
1696	1	-11111111-111111	TGCAGGGTCATTTTCTACAACATCCGTAGAGTAAAACCCTACCTCACACAGGGAGCGGCGCAGGTCCTAATCCACTTGTTCTCTCCCGTCTGGAC	NA	37	6	4	10	5	11	7	18	NA	6	8	10	5	9	4
1697	1	1111111111111111	TGCAGGTCCCCACACACACAGTCTCAGCTAGCTGGAGGGAGCAGCGGGAGAGGAGGAAAGAAAGAGGGTGAGGAGTGTAAGGGAGGAGAAGAGGA	4	37	7	3	6	5	11	16	8	8	4	2	4	9	9	3
1698	1	-111111111111111	TGCAGGGCACAGGTGTCAAGGCCACGGACAGAGAACCAGCTGGTGGTGGAGTAGTCCGTACAGGAACGGAGGACTGATGCGGTTAGAGGTGTGGA	NA	51	17	4	8	6	16	9	8	8	4	9	7	6	5	4
1699	1	-111111111111111	TGCAGGTATTTTGATTGTGGCGCGTCCGATTTTCGTTTCATTCGGGCGTGCTACTGATGCTTGGCTGCATTTGAATAAAGAACCCTTCAAGTAGC	NA	39	10	4	10	6	13	14	10	6	3	6	11	8	10	4
1700	1	-111111111111111	TGCAGGAAGGGCACTACATGAGGGAAGAGGATGTCTTCCCTGTAACGCACAGCGTTGAGATTGAGCTTGTTGGCATTGCAGGCAGTCTGATGATG	NA	44	12	4	6	7	10	13	5	8	4	5	5	12	7	7
1701	1	-111111111111111	TGCAGGACATCTCCCTCATGGACAGATACCAGGTCAGACCACACAATACAGTACACAACATAACACTCTGCCAGTGTGGTCTTCTTTCTTCATGT	NA	38	10	2	5	8	10	6	7	5	3	14	6	7	15	8
1702	1	1111111111-11111	TGCAGGGCCTGGATGGTCAGCTGCAGGTGCTGTTGGGGTCACACACACACACACACACACACACACACACACACACACACACACACACACACACA	4	14	14	4	5	12	19	18	24	6	NA	10	18	14	21	10
1703	1	-11-11111111-111	TGCAGGGTTTTCTTATACACGTGGTTCTTCTGTAGGAGAAGAGAGAGGGAGGGGAAGAGAGAGATAGAGGGACAGAGAGAAAGGGGGAGAGAGGG	NA	46	12	NA	13	10	13	12	14	14	14	13	NA	15	9	11
1704	1	1111111111111111	TGCAGGAGGGACTGGTGAACTTCACAAAATAGATTGTGTGGATATATTGAAGCAACATCTCAAGACATCAGTCAGGAAGTTAAAGCTTGGTTGCA	2	57	14	4	11	10	11	16	18	15	8	7	6	11	13	4
1705	1	-111111111111111	TGCAGGCTTACTGAGCTGTAAAAAAACAAGATCCCACAACTGAAGGTGGAAAAAAGGGCTGCCTATGTATGATTCCTAATCAGAGACAACGATAG	NA	65	11	4	7	16	7	10	10	7	10	11	13	9	19	3
1706	1	-111111111111111	TGCAGGGCTCCATTGATTTTTTTCCCCCCCCATACAGCTGGGTCTGTCTGCTCCCTCTGCCCCTCCCCACCCACATGCATATTCATTAGCTCCAG	NA	45	14	4	7	5	6	12	15	5	8	5	8	9	7	3
1707	1	-111111111111111	TGCAGGAAAGCAACCCACAACATGATGCTGCCACACAGTGCTTGTCGGTTGGGATGGTGTTCTTCGGCTTGCAAGCCTCCCCGTTTTTCCTCCAA	NA	52	18	4	20	16	28	19	24	15	15	14	19	15	24	10
1708	1	-11-111111111111	TGCAGGGACAAAGACAATAATGGGTCAAATAGGAGACTTGGTTCGACTTCTATTGTGAATATTGGCGGCTGATCATTTATCCCGGTAATCCCAGC	NA	45	16	NA	13	8	20	13	19	14	11	13	5	13	16	8
1709	1	-111111111111111	TGCAGGACTCCTACAGCACCCAATGTCACAGGAATGCCAAAAAGATCATCAAGGACATCAACCACCCGAACCACGGCCTGTTCACCCCGGTATTA	NA	48	7	3	10	8	14	12	9	12	10	8	9	9	9	6
1710	1	-111111111111111	TGCAGGAGTGCGGGCTACGGGTGGGTGCTTCTATGGTGACCAGTGAGCTGAGATAAGGCGGGGCTTTACCGAGCAGAGACTTGTACATGACCTGG	NA	58	12	4	14	11	5	16	17	9	13	10	10	11	12	10
1711	1	-111111111111111	TGCAGGATAGAACAGCGGCGTCTGGTAAGACGAGGCAGCGGACCATGTATTTTTGTAAATAACAGCTGGTGCACAATATCTAAGTCTCGAGCTAT	NA	46	11	2	10	10	13	8	14	6	11	12	12	7	12	5
1712	1	-11-111111111111	TGCAGGCGCCCGGCCCGCCACAAGGAGTTGCTAGAGCACGATGAGCCCCCCCCCCTTCCTTTTCAGCACGGTTACAGGAACTGTGGTGGATGGAT	NA	44	12	NA	16	8	19	30	27	7	13	15	18	14	15	16
1713	1	1111111111111111	TGCAGGCTGCCATTAAAGTGTCACTGCACTAGCCCATAGGAACTTCACTTCATACAGATCACTAAGAATTGGATAGGTGGTACTGTAATGCAATA	3	38	12	4	14	6	7	13	11	12	10	7	16	14	6	5
1714	1	1111--1--1-1-111	TGCAGGAATGTACACCAGAGCTGTAACCGGAGACTTGAATGTTAATTTCTCTACCAGCAGCCGCCTCCAACGTCGTTTTAGAGAATTTGGCAGTA	4	8	5	5	NA	NA	2	NA	NA	1	NA	4	NA	2	3	2
1715	1	-111--------1---	TGCAGGGCAGGGGCATGCCCAGGCTGTGTGTGGTGTGTGGGGGCTCCAGGGGCATTGGCAGGGCTGTATCAAGGCTGTTGGCAGAGAGAGGCTGC	NA	10	6	8	NA	NA	NA	NA	NA	NA	NA	NA	4	NA	NA	NA
1716	1	1111------1-----	TGCAGGTGTTGTTGGATCAGTCCACCAAGGCTAACTCTCCTCTCTTCCTCCCCCAGCCCTGCAGGAAGGGTACCACATGAGGGAGGAGGATGTCT	3	7	5	5	NA	NA	NA	NA	NA	NA	3	NA	NA	NA	NA	NA
1717	1	-111-----1--11-1	TGCAGGTGCCCTGCCCGCCACAAGGAGTCGTGATGAGCCAAGTAAAGCCCCCCTGGTTAAACCCTTCCCTAACAACACCTATAGGACTCCCGGTC	NA	31	6	6	NA	NA	NA	NA	NA	4	NA	NA	9	11	NA	4
1718	1	-1111--1-111-11-	TGCAGGCTCTAGTCAACTGCACTGTGTGATTACTCCTCCAGCACTCTGTGTGTGTGTGTGTGTGTGTGTGCGCGAGCGAGTGAGAGAGAGCGCTT	NA	19	9	5	4	NA	NA	4	NA	3	3	5	NA	4	5	NA
1719	1	-1111------1-11-	TGCAGGACGTTTGTTTGTTGTGATTGTGTGGGGAGGGGGGGGGGTTCTGACAGATGAGTGTGTTTTGGTGGAGGTAAGGACATACCCAAGAAACA	NA	34	14	5	3	NA	NA	NA	NA	NA	NA	6	NA	11	10	NA
1720	1	-111------1---1-	TGCAGGGGGGGGGGGCGGCAGATGGTGTCTTCCTGGGGCATACATCTATTTTAAAAAATGCAGTGGTGGCGGTGTCCCTCTGCTAGATGCATATA	NA	7	5	11	NA	NA	NA	NA	NA	NA	5	NA	NA	NA	10	NA
1721	1	1111-11--11-1--1	TGCAGGGATGTCCCTGTCACATCGCGCACTAGCAACTCCTGTGGTGGGCTGGGCGCAGTGCACGTTGACACGGTCGCCAGGTGCACAGTGTTTCC	2	16	8	7	NA	4	3	NA	NA	4	5	NA	8	NA	NA	6
1722	1	-11111----1-11-1	TGCAGGCTCTCCTTCACTGCAGCCAACGTGAGTAAAACATTTTAAACGTGTTAACCCTCGCAAGGCTGCAGGCCCAGACGGCATCCCCGGCCGCG	NA	19	9	7	3	4	NA	NA	NA	NA	6	NA	9	8	NA	5
1723	1	-111-1----111-11	TGCAGGTATTCACTACAACCCTGTTTTCCTGAAGGAGGTACCCTCCTGTAGGTATTCACTACAACCCTGTTTTCCTGAAGGAGGTACCCTCCTGT	NA	33	10	6	NA	4	NA	NA	NA	NA	5	8	9	NA	12	9
1724	1	-111---1111-111-	TGCAGGTGCTACCCCTCTGGTTGGCTTAACGCGCGCGCGCGCACACACACACACACACACACACACACACACACACACACACACACACACACACA	NA	9	6	6	NA	NA	NA	4	3	7	3	NA	9	3	3	NA
1725	1	-111-----1--1--1	TGCAGGGCTCTGCTGCTATTTGTAGGACCTACACTTAAATACCTCGGCCTCTCTCTCTCTCTCTCTCTCTAGCTTTCTCTCTGTTTCTCCCTACG	NA	14	10	5	NA	NA	NA	NA	NA	5	NA	NA	6	NA	NA	5
1726	1	1111-----1--11-1	TGCAGGTACCACAATCATCTGTACAAACAATAGTATGCAAGTATAAACACCATGGGACCACGCAGCCGTCGTACCGCTCAGGAAGGAGACATGTT	3	33	5	5	NA	NA	NA	NA	NA	12	NA	NA	10	10	NA	3
1727	1	1111-----1--11-1	TGCAGGTTAGTGTTCTCTCTGCTCTGAATAGATGCCCTATATCATCTGTCACTGCTCAAAGAAACAGTGGGGTAGACTGCATGCTCTGGTCTGTG	3	39	13	16	NA	NA	NA	NA	NA	12	NA	NA	8	11	NA	4
1728	1	-111-----1--11-1	TGCAGGAAAGAGAGAGCCATGAAATGGATACTTTCATCATCTACACCAAAAAGGAGTTCCTTTGCAGATTCACATTATTGAAATGGCATTGCAAC	NA	76	34	23	NA	NA	NA	NA	NA	18	NA	NA	35	18	NA	17
1729	1	-111-----1--11-1	TGCAGGAACAGAGGAGGAAGGGGAGGACCATCCTCCTCAATGAATTTCATAAAAATGGTAAAACATTGAAAAAGTTAGATAAAACTATACTAAAC	NA	29	9	5	NA	NA	NA	NA	NA	6	NA	NA	12	12	NA	10
1730	1	-111-----1--11-1	TGCAGGCGTACACCAACAGACACACACCCACAGACACACACACACCCACCCACAGACACAGATGCATACCTGCAGACGTACACCCACAGACACAC	NA	32	9	5	NA	NA	NA	NA	NA	9	NA	NA	12	12	NA	5
1731	1	1111111111111111	TGCAGGAATTGTCCTACAGGAAAGTTGCCCCGGAAATCCTGTGGGATATCCTGCAGTTCTTCCTCTTTCCTATACGGAAACAACAGACTGCAAAT	4	8	6	5	4	2	3	2	4	7	6	4	3	7	1	2
1732	1	-111----1----11-	TGCAGGGGCCCGGTCCGCCACAAGGAGTCGCTAGAGCGCGATGAACCAAGTAAAGCCCCACCCCCCGGCCAAACCCTCCCCTAACCCTGGACGAT	NA	14	6	6	NA	NA	NA	NA	5	NA	NA	NA	NA	3	3	NA
1733	1	-111----1----111	TGCAGGTGTTACACGTGGTCTGCCACTGCGAGGACGATCAGCTGTCCTTCTTGTCTTAGGCGTCTCACAGTACGGACATTGCAATTTATTACCCT	NA	17	12	8	NA	NA	NA	NA	10	NA	NA	NA	NA	9	9	3
1734	1	-111----1----111	TGCAGGGTCGGGGGCTGGGATTAAAAATAAAATAAAAATATAGGACAAAACACACATGTATAGACAGACAACGCATAGAGAGACCAAAGAGATAC	NA	25	11	9	NA	NA	NA	NA	8	NA	NA	NA	NA	7	7	10
1735	1	1111-1--11--11--	TGCAGGTGTGTGGAGATCCTCTGACTTCACCATGTGTGTGTCCTGTAACTGCTCACTGACCTCTCCATCCTACCCTCAGATCCCCTCAGAGAGAA	4	24	10	14	NA	3	NA	NA	12	4	NA	NA	17	9	NA	NA
1736	1	-111--1-1-11-1--	TGCAGGAGCTCTGGGAAAAGTTTGAGATCTGTCAGCTGTTTGGGGGGGGGAAAAGAACCCGGCGCTGCTTTTCTCTCGATGAAAACCTCAACACC	NA	31	18	9	NA	NA	3	NA	9	NA	2	11	NA	7	NA	NA
1737	1	-111---1111-111-	TGCAGGTCCCAGTGCACTGTGGTCACTAAAGCACACTCCTCCTTTCACATGTCCTCAGTCCTCAGTCACCCCCCCTATCGTTATGGAAGAAGCTC	NA	9	5	6	NA	NA	NA	2	5	4	7	NA	3	5	2	NA
1738	1	-111---11111111-	TGCAGGCACCCGGCCCCCCACAAGGAGTTGCTAGACCGCGGGGAGCCAAGTAAAGCCCCCCCTGGCTAAACCCTCCCCTAACCTGGACGAAGCTG	NA	44	9	5	NA	NA	NA	4	9	7	12	7	13	5	6	NA
1739	1	-1111--1--11-11-	TGCAGGCCAACTCCCGACAGACGTCCTCACGCAAACTGAAGCGATAGTGGTCGATCAGGGCCTTGTCATTCCATCCTCCTTCTCCCCACACGTGT	NA	15	9	8	3	NA	NA	9	NA	NA	2	6	NA	5	3	NA
1740	1	1111-1-1-1------	TGCAGGGGAATTGTGGAAATAGATTAAGCCAGCAACCCGCCCTGTGTCTTGTAAACCACGTGATCTATGTCTTCTATAATAGACTTATCTACAGA	3	26	14	5	NA	3	NA	8	NA	6	NA	NA	NA	NA	NA	NA
1741	1	-111--11111--1--	TGCAGGGAGTAAAAGAGATACGAGACTAGTCAGACATACCTGTGTATATCTGTGTCTAAGAATATATTTTACCCTTGAGGTTCTTTCTCACAGAC	NA	22	8	9	NA	NA	3	5	7	3	5	NA	NA	2	NA	NA
1742	1	-111---1111-111-	TGCAGGTCAGTAATCAAATCAAATCAAATCAAATTTATTTTTATATAGCCCTTCGTACATCAGCTGATATTCTCAAAGTGCTGTACAGAAACCCA	NA	25	9	5	NA	NA	NA	11	7	4	11	NA	10	8	4	NA
1743	1	-111---1111-111-	TGCAGGGGCCCTGGTCAGCTTGGACAGGTCATTACAACTTGCAGACTTGTTTACGCTGCTGTGCGTTTTTGTTGCCGATCTTACTTTGATACCTG	NA	18	5	5	NA	NA	NA	8	11	4	7	NA	8	6	9	NA
1744	1	-111111111111111	TGCAGGCGGTGGTAGGGGTGTGGGTGGTCATCGCCATGGTGAGGGATGTGCTCCTGGGCCTGTCGAGGGTATGAGGGGGGCTCTCGGGAACCTGT	NA	16	12	6	4	3	2	13	18	4	10	12	5	15	3	5
1745	1	-111---111--111-	TGCAGGTGCCCAGCCCACCACCAGGAGTCGCTAGAACACGATGAGCCAGGGAAAGACCCCCCCCGGGCCAAACCCTCCCCTAACCCAGATGATGC	NA	21	8	5	NA	NA	NA	8	9	5	NA	NA	10	6	14	NA
1746	1	-111--11111--1--	TGCAGGCAGGAGAGGAGTGCTGCAGGAGAGGAATGACAAATGGGCTCCCCCGTCTTCGCTCATGAGTTGTGCAGATGTGTGTGTGTGTGTGTGTG	NA	24	10	10	NA	NA	3	13	8	8	7	NA	NA	12	NA	NA
1747	1	-111---1111-111-	TGCAGGAGGCCTTTTGTCTTTTGGTAGGCCGTCATTTTAAATAAGAATTTGTTCTTAACTGACTTGCGTTGTTAAATAAAGGTTAAATACATTTA	NA	37	15	10	NA	NA	NA	10	15	7	13	NA	14	7	16	NA
1748	1	-111---1111-111-	TGCAGGCTGGACATGCATATATACAGTGCATTCGGAAACTATTCAGACTTTAAAAAAAATTGATTAAATATTTTTTTCCTTCATCACTCTACACA	NA	29	12	8	NA	NA	NA	14	9	7	13	NA	15	9	19	NA
1749	1	-111---1111-111-	TGCAGGGACGGGGGCCTGGGTTTAAAAAACAATAATAATAATAAATACAATATAAATGTCGGAATATTATCGCTTTTTTACGAGATAAATTGCAT	NA	36	12	7	NA	NA	NA	15	13	13	10	NA	6	5	8	NA
1750	1	-111---1111-111-	TGCAGGGACTGATCTACAAGCATAAAGCCGCCAACTATCCCTTCACAGCTCAAATTCAGTTCTTTTTTTTTAACTTTCAACAGAAAATGGCTATT	NA	31	12	9	NA	NA	NA	17	12	8	8	NA	11	10	10	NA
1751	1	-111---1111-111-	TGCAGGGATCCGTTTTTTGAAGCAGCATCCGCCCCGGCCACATAAATTCCGAGCCCCACCCAATATCAGGAAAGAGTTCTCCGCAACCCGACCCA	NA	39	12	9	NA	NA	NA	18	14	9	5	NA	9	8	15	NA
1752	1	-111---1111-111-	TGCAGGTAGAGTAACGCTCTGTGTGTGTGTGTGTGTGTGTGTGTTGTAAAATGCCATGTTTAAAGACACACACGCTCAGTAGTGTGTGAACCTTC	NA	14	10	7	NA	NA	NA	12	8	7	7	NA	7	9	6	NA
1753	1	-111---11111111-	TGCAGGATGTATTAAAATACACAATCATAAAAACCTCTTAGTTGTCTTTACTTCATCTTATTCATAATTAGAAAATATGTGCATCATACATAAAG	NA	32	7	9	NA	NA	NA	14	12	9	5	11	10	9	14	NA
1754	1	-111---11111111-	TGCAGGCAGTCACTGAGTTCGAGGTGCTAGAGGAGCTCCTGAAACTTGACCCCAAAAGAACCTCTGGGTCAGATGGTTTAGACCCTTCTTTAAAG	NA	31	12	8	NA	NA	NA	14	13	5	13	6	8	11	10	NA
1755	1	-111---11111111-	TGCAGGTTCTACCAGTTATTTAGAGATTCATTTAAAGGTATCACATCCCTATCCCTTAGTTTCAATGTCATTGGTTCGCCATGTTTTAGACTTTT	NA	32	8	8	NA	NA	NA	6	11	8	12	8	14	18	9	NA
1756	1	-1111-1---------	TGCAGGAATGTCCACCAGAGCTGTTGCCAGAGAATTGAACATTTCTCTACCATAATGTTGTTTTAGAGAATTTGGCAGTACATTCAGAACAACAG	NA	27	6	9	4	NA	7	NA	NA	NA	NA	NA	NA	NA	NA	NA
1757	1	1111--1--1-1-1--	TGCAGGGTCAAATAATAATAATAATAATAATAATAATAATAATAATCACAGTGGTTGTAGAGGGTACAACAGGTCAGCACCTCAGGAGTAAATGT	3	25	7	9	NA	NA	11	NA	NA	3	NA	11	NA	13	NA	NA
1758	1	-111-11---1----1	TGCAGGGGGGGGGGGATAGCCCTAGCCCTACCTAGCCCTCACCCTCCAATTCAACAGGTCCCAGACGCGCTCAATGGGATTGAGATCCGAGCACT	NA	9	7	7	NA	3	5	NA	NA	NA	6	NA	NA	NA	NA	2
1759	1	1111--1---1----1	TGCAGGCAGAGAAAATCCAATATCAACGGCAGTAGCAAAAGTACCGTACAGAGCACACGGTAGTACCGTACAGAGCACACGGTAGTACTGTAACC	2	26	10	10	NA	NA	14	NA	NA	NA	10	NA	NA	NA	NA	5
1760	1	-111--1--11-1111	TGCAGGAGAAACACCAGCCGGCGAGAGAAACACCAGCCAGCAGGAGAAACACCAACCAGCAGGAGAAACACCAGCCAGCAGGAGAAACACCAGCC	NA	20	8	5	NA	NA	11	NA	NA	8	3	NA	8	4	5	7
1761	1	-111--1--1-1-1--	TGCAGGCTCTCCTTCACTGCAGCCGGCGTGAGCAAAACAAAAACATTTAAACGTGTCAACTCTCGCAAGGCTGCAGGCCCAGACGGCATCCCAAG	NA	27	6	7	NA	NA	6	NA	NA	7	NA	9	NA	8	NA	NA
1762	1	1111-11--11-1--1	TGCAGGCTGCAATGTTTTTAATTTCTCAGCTTTATGTAGGTTATTTTTTATAGTTGGCAATGGCAAGTTACTTTAATATTTAGATCATTTAGAGT	2	38	12	9	NA	3	12	NA	NA	13	13	NA	17	NA	NA	6
1763	1	1111-11--11-1--1	TGCAGGGTCAAGCCAAGAGTCTGACAGCAGGGAAAAATGTCATAGATGTGGTAACCTCTAGCTCTGGTGCCCTATGTGAAACATATAGGCTAGAC	1	35	11	10	NA	4	21	NA	NA	7	11	NA	13	NA	NA	8
1764	1	-111--1--11-1111	TGCAGGTGTGGGTGTAGTGTAGTGTAGTGTAGGTGTGCATGCTTATTTTCTGTCTATATTCACTCTGTGACGGTGACGCAATTAGCTAATTACAG	NA	30	11	12	NA	NA	6	NA	NA	15	9	NA	11	6	9	4
1765	1	-111--1--11-1111	TGCAGGCTACCGAAACGACAACAGAGGCTAGATCAGGATTACCCAAACTCGGTCTTCGGCCACCCAAGGGGTGCACGTTTTGGTTTTAGCCCTAG	NA	59	15	16	NA	NA	14	NA	NA	22	15	NA	9	9	20	15
1766	1	-111--1-1--1-1--	TGCAGGCTTTATGAGGAGAGATACTCTTGCACTATCTGACAGGTGGTAGGCTATTCTGCTCCTCAAACTAGTCTCTTTATGCTGTATGCCTGTGA	NA	29	9	8	NA	NA	7	NA	8	NA	NA	16	NA	13	NA	NA
1767	1	-111111111111111	TGCAGGTGAGTTATATTATTGTGACCCCCTCCCCTCCCCTCACCTGGCCTGTAGGTCCAGGGTCCTCTCCAGGGTCCTCTCCTTGCCAGACACCT	NA	39	10	6	4	3	11	3	10	2	4	5	5	6	9	3
1768	1	-111--1111--111-	TGCAGGTTTGGTCTATTTCCATGTTTGTTCCAGGGACATTTTTTTTTTTTTTTTACATTGTGTCATGGTCCCCTGGAGGTTTTTGTCTAGTGAAA	NA	30	9	5	NA	NA	5	4	11	6	NA	NA	12	8	4	NA
1769	1	1111--1-11-1-11-	TGCAGGCAGTCACTGAGTCCTAGGTGCTAAAGGAGCTCCTTAAACTTGACCTAAAAAAATATATATATCTGAGTCAGATGGTTTAGACCCTTTCT	2	35	11	7	NA	NA	12	NA	12	6	NA	11	NA	15	10	NA
1770	1	-111--11111--1--	TGCAGGAAAGTACCCCCACAACATGATGCTGCCACCCCCGTGATGATGTTCTTTGGCTTGCAAGCCTCCCCCTTTTTCCTCCAAACATAACAATG	NA	30	11	5	NA	NA	12	4	13	5	9	NA	NA	4	NA	NA
1771	1	-111--1-111-11--	TGCAGGTGGAAAATATCCTGATTTTTATTTTTTATTTTTATTTTTTTATAAATCTCCTATAAATCATTATTGGCTACACATGGCCTGTCTGCTAG	NA	24	12	8	NA	NA	15	NA	17	11	8	NA	10	4	NA	NA
1772	1	-111--1-111-11--	TGCAGGACTTTTTGACACACTCAATGTAAAAAATAAAAAAAAACTCCAAACACATGTCAATTACAGTAGATTGTATTTGTCCCATGGTCCGAATA	NA	27	18	7	NA	NA	23	NA	18	8	13	NA	17	10	NA	NA
1773	1	11111-11-111-11-	TGCAGGTTCATGTTATGTTATGGTCGACCCTACACCTTCATGTCATGTTACGGTCGACCCTACACCTTCATGTTATGTTACAGTCTACCCTAAAC	2	20	8	5	4	NA	8	7	NA	7	9	3	NA	9	6	NA
1774	1	-111--111-------	TGCAGGTTACTGACCCAACGCTCTAACCACTAGGCTACCTGCTGGTTACTGGTCCAATGCTCTACCCACTAGGCTACCTGCTGGTTACTGGTCCA	NA	18	5	8	NA	NA	10	7	5	NA	NA	NA	NA	NA	NA	NA
1775	1	-1111-111----11-	TGCAGGTTGGAGGCCTAATTAATAATCACTACATTTTACATAGAATTGCTTTTTTTTTTTTTTTATACCTAGCAGCAGAATATACAATCTAAGCA	NA	31	5	7	1	NA	12	10	8	NA	NA	NA	NA	7	7	NA
1776	1	111111111-1-111-	TGCAGGGAGGAGGTGAGGGCCCTCGGAGTGTGGTGTCAGCAAAATAACCTCTCACTTAACGTCAACAAAACAAAAGGAGATGATCGTGGACTTCA	2	26	6	5	3	3	5	6	5	NA	4	NA	9	3	5	NA
1777	1	-111--111--111--	TGCAGGCAGGCTGGGGAGTATCGCCGTCCGAAGGAGGAGATTAAAGCAGTGAGAGCAGAGCGGCGACGATACGAGGAACTAGCACGGCAACAACG	NA	29	11	7	NA	NA	9	11	15	NA	NA	6	12	13	NA	NA
1778	1	-111--111--111--	TGCAGGGAAGAGAACATGTTTTCATTGGTACTGGTGGCGAAATTCCTGCTGTGCTCCAAATTACGTTTTAATTTATTTTTAACAATTTCTACATT	NA	20	8	6	NA	NA	11	10	11	NA	NA	16	12	6	NA	NA
1779	1	-111--111--111--	TGCAGGGACCTTTCCCATCCAGGATTTCCTCCCAAGTCCATTTGTCCTGACCACGCTGCTTGGTTCTTTGGTGGTGGGAGATTCTGTCACGGCTG	NA	35	15	8	NA	NA	13	7	17	NA	NA	11	11	5	NA	NA
1780	1	1111--111-1111--	TGCAGGGCCTAGTTTTTTTTATTTTAAGGAGGAGGAGTGCTGATTAGTCAGTCAGTTACAACTGAGGCAATATAAGGAGTGAGTTTGAGGGGGGA	4	33	8	7	NA	NA	12	11	15	NA	3	7	10	11	NA	NA
1781	1	1111--11111--1--	TGCAGGAAGTGAGTCTGCTTGACGCATACAAACTCCAAATCAAATTTATTTATATAGCCCTTCTTACATCAGCTGATGTCACAAAGTGCTGTACA	4	37	11	9	NA	NA	18	13	9	4	6	NA	NA	8	NA	NA
1782	1	-111--11111--1--	TGCAGGATGGAAAGCCAGTGGTGGCTGACAACAGTGTGTGATAGGAGGTCGATACAAACTCATTAAGTAAGAATGGGTAATGCAAGCCATCGCTC	NA	21	10	7	NA	NA	7	11	16	4	7	NA	NA	8	NA	NA
1783	1	-111--111-1111--	TGCAGGGTCGTGTTAGATTTAACAAAGATAGTATCAAGGTAATGAGTTCATGTTTTCATATGTTTATGTGCCTCAAATTGGACTGTGTCCACTAC	NA	23	11	8	NA	NA	16	14	17	NA	11	9	17	12	NA	NA
1784	1	-111--111-1111--	TGCAGGTAAATCAAGCAGACAACAACAGATGATCAACATCAATTCTCTAGGGATTTTAGATCCAATGTCGATCCAGGCACAACTGTCTTCACCGG	NA	33	18	14	NA	NA	13	13	17	NA	12	5	16	10	NA	NA
1785	1	1111--111-1111--	TGCAGGTTAGTAGGTCTACAGAGGTCCTGACTGAGTTAGGGTACAGAGAGATTCATAAAAATTCTTGGAGAGCACATCAATCAATGGGGCGTATA	1	22	9	8	NA	NA	12	12	14	NA	7	10	12	5	NA	NA
1786	1	-111111111111111	TGCAGGGGAGGCAGAAGAACCGTCACACACACACACACACACACACACACACATACACGCGTGTAACAAAGTAGGTTCCGTCCCTGTCCCTCACT	NA	35	11	5	4	3	7	7	9	3	11	8	7	9	9	8
1787	1	-111--11111--1--	TGCAGGAAACCAAAAAAATGTACTTCTCACATACCTTCTAGACCCCTAAAACTCAACTCTGGACCTCTAAGCCAGTAACAATGCATTTTTTCATT	NA	41	14	12	NA	NA	8	16	13	9	6	NA	NA	9	NA	NA
1788	1	1111--11111--1--	TGCAGGAAGCTGGGTTTGTGGGGCCATTTAAAGTCCTGAGGAGAATAAACGAGGTGTGTTACAGCTTACAGCTTCCCCCTGATTACCGTATTAAC	3	19	7	10	NA	NA	9	6	13	11	11	NA	NA	10	NA	NA
1789	1	1111--11111--1--	TGCAGGAATAGGTTTACGAAGAAACATTGTAGCCTACCCCGTCTAAACGGTAAGTCGTTTCTAGAGTTACAAAACATCCGTTATAACAGGTGCTG	1	34	13	8	NA	NA	7	13	15	18	8	NA	NA	10	NA	NA
1790	1	-111--11111--1--	TGCAGGAATGTCCACCAGAGCTGTTGCCAGAGAATTTCTCTACCATAAGCCACCAACGTTGTTTTAGATAATTTGGCAGTACATCAAACTGGCCT	NA	22	6	5	NA	NA	13	11	9	5	5	NA	NA	8	NA	NA
1791	1	-111--11111--1--	TGCAGGACAGACGGACAGAGACAGAGGGAGATCACCTTTCACCTTGACCCCAACAAGATCACTTTATTTCCACTTTAACCCTGCATTCCTTGCCA	NA	34	9	7	NA	NA	11	11	11	13	7	NA	NA	10	NA	NA
1792	1	-111--11111--1--	TGCAGGAGGAGAAATATGGATGACAAAAAATTGTGAAATTGAATGGTCTTCTTGCCCAGGGAATGAGCCAATCCACATGGCTGCCAATGTGATAC	NA	22	14	8	NA	NA	10	15	12	9	14	NA	NA	7	NA	NA
1793	1	-111--11111--1--	TGCAGGATTATCTGAGACCAGCCACCCAGACAGCTGATGAAACTGTGGATAGGTACAACTGAAGAATTTCTACAAACTGTCAGAAACCATCTCAG	NA	24	6	8	NA	NA	11	18	14	7	8	NA	NA	6	NA	NA
1794	1	-111--11111--1--	TGCAGGCAGCATGCCAATTGACAGTCCCTCTACTTGAGATCTCTGTGGCATTGTATTGTATAACAAAACTGCACATTTTAAAGTGGCCTTTGATT	NA	42	10	7	NA	NA	13	17	15	7	10	NA	NA	7	NA	NA
1795	1	-111--11111--1--	TGCAGGCATATTTATTTTAGCATTAAAAACAGGGGGAGAGCTTTAGGCATTTTGTATAACTTTATTTCTTCTTTATGGACCTTCCACCTCAATAG	NA	37	12	11	NA	NA	17	17	15	14	8	NA	NA	12	NA	NA
1796	1	1111--11111--1--	TGCAGGCCAAAGTAGACGCTATGGAGAAGTCCAACACCAAGCTCACTGAAGAGGTTATTATTATTATTATTATTATTATTTTGTTTGATCACAGT	4	30	7	8	NA	NA	9	12	16	8	8	NA	NA	11	NA	NA
1797	1	-111--11111--1--	TGCAGGCTGTAAGTAACATAGTGAACTGGAAATGGTGACTTCGGGCTCAACGCAGAACTTTCCTGCTGCCGCCTTGGGATTTAGTATTACTTATT	NA	27	11	6	NA	NA	13	11	13	6	14	NA	NA	6	NA	NA
1798	1	-111--11111--1--	TGCAGGGGAGTAAAAGAGATACGAGACTAGTCAGACATACCACTATAAATCAACTTGGGGAGTGGACATTTACTGCTGAGCCTTTAACACTGGAA	NA	28	15	11	NA	NA	12	5	11	7	9	NA	NA	5	NA	NA
1799	1	-111--11111--1--	TGCAGGTGCCATCACCCAGCCTACACACCATCAGTGAGTGAACTGTGAGTATGGTAGAGAGAGATCAATAATGACTGTTGAGCAATACATTTAAA	NA	42	8	9	NA	NA	19	17	20	14	8	NA	NA	17	NA	NA
1800	1	-111--11111-1--1	TGCAGGAAACAGCCTACCGGGCCCCACTGTGAGCTGGGTTTTACGGGGGCGTTGAAGAACATTAAAGAAACCAATTAAAAATACCCCCTGCACAC	NA	31	11	10	NA	NA	10	8	13	13	8	NA	12	NA	NA	5
1801	1	-111--11111-11--	TGCAGGAAAGTTAGAAAGACTCTGCACATTTGAAGTTACATTCGCTACACTGTGAATGGTCTATTCCTGAAATGGTCAGGAATAGAAAAAGAAAG	NA	25	8	8	NA	NA	13	12	19	10	14	NA	21	15	NA	NA
1802	1	-111--11111-11--	TGCAGGAAGGGTACCACATGAGGGAAGAGGATGTCTTCCCTGTAACACACAGTGTTGAGATTGCCAATAAGTTCAGTCCAATGATGCTGTGACCC	NA	23	13	8	NA	NA	12	12	16	10	6	NA	10	7	NA	NA
1803	1	-111--11111-11--	TGCAGGAAGGGTACCACATGAGGGAGGAGGATGTCTTCCCTTTAAAGCACAGCGTTGAGATTGCCTTTTATTTTTTTATTTCACCTTTATTTAAC	NA	40	15	5	NA	NA	19	15	14	9	15	NA	12	12	NA	NA
1804	1	-111111111111111	TGCAGGGGAGAGAAAAAAAATTAAATACAAAAAAAATATATAAATAAAAAATAAATAAAAAATCGGATCTTGCAATCTGTGCACACATACAGTTG	NA	41	13	7	3	4	12	16	10	9	6	4	9	6	4	2
1805	1	-111--11111-11--	TGCAGGTAAAACCTCTACACAACCCATAGGTCATAGACTCACCTATTTCATTCTGGTTAAACCTTCAAAGTGACAAGTGCAGTTACATCGAGACT	NA	44	13	6	NA	NA	16	19	11	10	13	NA	14	8	NA	NA
1806	1	-1111-111111111-	TGCAGGCACCCGGCCTGCCACAAAGAGTCGCTGGAGTGCGATGAGCCTAAGAAAAGCCCCCCCCCCTTTAACCTGTTAGGGCTAGGGGGCAGTAT	NA	39	10	5	4	NA	8	10	10	10	6	4	8	8	6	NA
1807	1	-1111-1111111111	TGCAGGATGGTTGAGCTAGCGTAGGCTAATGTGATTAGCATGAGGTTGTAAGTAACAAGAACATTTCCCAGGACATAGACAAATCTAGCATCACT	NA	50	9	12	4	NA	11	9	13	6	7	12	14	7	5	4
1808	1	1111111111111111	TGCAGGTGTGTCAGATTAGAACATGGGTCGTGTTCGGGAGGAACATTTCACAACGATCAGATACTAATGGGTTGTGTAGAACAGTATGCACCAAG	2	51	14	10	4	4	11	18	12	15	8	9	12	9	13	6
1809	1	111111--1-111111	TGCAGGTTCTGCCCTGTTAAAGTCACAGTATTGCTGGAGGAGTCTAAAGTGAGGCTGAACTTATTTTTCAGGGAGTCTTTGTGGTGTGTTCCTCC	3	10	6	5	3	5	NA	NA	2	NA	4	5	4	1	6	2
1810	1	-11111----1-11-1	TGCAGGCCAGTCAGAACCAAGTGGAACTGGTAAAGGTTTTATATCTGGCCACCAGAATACATTTTACCTTGTGAAGACACCAATACACTGGATTG	NA	40	8	5	4	6	NA	NA	NA	NA	5	NA	11	11	NA	2
1811	1	111111----1-11-1	TGCAGGAGGGAGGGAGAGAGAAGTATAGACAGTATAGAGATGGGGGGGGTTGCTTGAATATAGTATGTAACATTACTGGTGGCAGTCTCAGTTAT	3	27	13	10	2	11	NA	NA	NA	NA	11	NA	11	12	NA	6
1812	1	1111-11--11-1--1	TGCAGGATCGTCTGAGGGGGTGCTGAGGAGTCTTTCTGTTTCTAATAAAGCCTTTTTATGGGGAAAAACTAATTCTGATTGGCTGGGCCTGGGCC	2	28	7	9	NA	9	4	NA	NA	9	4	NA	6	NA	NA	6
1813	1	1111-1-1-1------	TGCAGGCAGACTGATGGAGCCATTTGAAGTGTGTGTATGTGTGTGTGTGTGTTGGGGGGGGGGTTAGCAAGTAGACTGACTTCACATTCTCTCTC	2	25	5	6	NA	15	NA	10	NA	7	NA	NA	NA	NA	NA	NA
1814	1	-11111-11-11-11-	TGCAGGAGAACCCTCTGAAAAAGTTCCATATAGAACCATTTGTCCCTGTAGGAGAACCCTCTGAAAAAGTTCCATATAGAACCATTTGTGCTGTA	NA	31	12	6	4	6	NA	20	10	NA	14	10	NA	8	9	NA
1815	1	-111111111111111	TGCAGGCTAAATGTGAGGTCTAAGGGTCCGAGGGAGGGGGTAGACGGGTCACAGTCATGTCCAGGACAAGGACCTTTTGTTGCTGACCTGGACCT	NA	35	9	8	2	8	5	4	4	10	5	8	4	5	2	2
1816	1	-111-111111-1111	TGCAGGAACATTTTCACATTTATCTAATTCCTAGGATAATGAAACTCATACATGTACATCTTTCAATACTTCTAAAATGGGGTACAGGTTTAAAA	NA	47	12	11	NA	5	10	4	23	9	18	NA	21	6	8	2
1817	1	111111111111-11-	TGCAGGGTGTGTGTGTGTTTGTGAGTGTGTGTGTGTGTGTGTGTGTCCATAAAGTCACTGACCTACAGGATGCGTGTGTGTGCTTGTATGTGTGT	2	27	9	10	3	5	12	10	4	10	9	9	NA	5	11	NA
1818	1	1111-1111111111-	TGCAGGACAATTCTCAGCAACACAAAAGTAATCAAATGAAGTTCCTACATCTGTAAAAAAAAAAAAAAAGATATCCCTGATCCATCAATCAAGAG	2	38	9	8	NA	5	5	8	10	5	2	6	7	6	5	NA
1819	1	-111111111111111	TGCAGGAACACTAGGCAAACACTATGAACAGCTAGTCAGTGTAGGTGTGTGTGTGTATGTGTGTGCCTTCACACAAAATGCTTTACAGATGCCTT	NA	41	7	11	4	9	5	6	8	10	7	3	11	4	5	5
1820	1	1111111111111111	TGCAGGTGGGGGGGGAGTGTTTGTGTGTGGCGCTGCATTATTTTGCAACTCTGTCTCTCTAATAACCTGAGCACCGTTGGGTTTCCCGAGTAAAC	1	39	9	7	3	5	8	12	7	7	10	4	5	10	7	4
1821	1	-111-11111111111	TGCAGGCTGGATGGAGATGGAGCTAGAGGACTAGACCACTGGCCATTCTGAGACAAGCCCCGCTCTGGCAGGAGAAGGCCTGGGGATGGGGAGAT	NA	22	13	8	NA	7	5	8	14	7	8	8	11	9	4	6
1822	1	-11111111111111-	TGCAGGAGGTTTGTTGTGATTGAGTTGGGGGGGGACAGCTGCAGGCAAGGCTCTGACAGATGGGTGTGTCTTGGTGGTGCCAAGGGGTCCCCCCA	NA	44	14	5	4	7	12	8	9	9	8	6	13	12	7	NA
1823	1	-111111111111111	TGCAGGAACACACAGGACATTACAGGTAGGTAGGTGAGAGGGTGAGAGGGTGTGAGAGAGAGAGAGACTTACGACTCCAGCACGGCGAGCAGAGG	NA	48	14	6	2	6	10	12	13	8	5	9	9	5	9	8
1824	1	-111-11111111111	TGCAGGATGGTCAGAGGAGGAGCGGTTGGGGCGTATTTCTGATTGGCTGGGCCAGGCTACCAAGTGGGTGGGCCTATGCCCTCCCAGGCCCACCC	NA	42	23	10	NA	11	21	24	20	14	17	12	19	14	21	10
1825	1	-111-11111111111	TGCAGGGAGGGACCTGCTCTCATATACCACACACACACCACAGGAGGCCGGGCTCATAACAATGGCTGGAATGGAGGAAATAGAATGGCACCAAA	NA	33	6	9	NA	9	12	8	9	8	7	8	11	7	12	5
1826	1	11111--11111----	TGCAGGATCCCAGCCCACTACGTCTACCCCCAGGCCTTTATGCAGCCAAGCACCATGGTCATCCCTCACAGCATGCAGTCGCCCGCCGCCACCGC	4	6	5	5	9	NA	NA	3	3	4	3	3	NA	NA	NA	NA
1827	1	11111111-1111-11	TGCAGGACTAATGTTGATAAATGTCAGAAGTTTTGCCTATGCCTCTGTAGGACTCCTGTTTGTATTGTCCCGCAGGAATTCTAAAATCCTACAGA	3	7	6	5	9	4	2	3	NA	2	3	3	7	NA	3	6
1828	1	-1111------1-11-	TGCAGGCTACTGTCCCACCATGGTTCACATACTGTATTCAAAGCCTGCAGCCTACTGTCCCACCATGGTTCACATACTGTATTCAAAGCCTGCAG	NA	15	6	10	6	NA	NA	NA	NA	NA	NA	5	NA	9	4	NA
1829	1	-1111------1-11-	TGCAGGCTTTGAATACAGTATGTGAACCACGGTGGGACAGTAGGCTGCAGGCCTTGAATACAGTATGTGAACCATGGTGGGACAGTAGGCTGCAG	NA	25	13	9	11	NA	NA	NA	NA	NA	NA	10	NA	7	16	NA
1830	1	11111---1-1-----	TGCAGGAGGATCCTGTCCTTCTCATTTTTGATTTGCTGCTCCATTTCTTCATATAAGCGCTGGATCTCGTCGTCATGTGTTGCTGCTTTTCTGTT	4	8	8	5	8	NA	NA	NA	4	NA	7	NA	NA	NA	NA	NA
1831	1	-11111----1-1--1	TGCAGGTGTAGGTGCAAGGGAAGAGTGACTGTGTTCATTATGGTTTACATTTCAAGGAGATTTGACAATTGGCTCAAGGAGGGGTGAGGCGAGAG	NA	21	10	9	11	4	NA	NA	NA	NA	7	NA	9	NA	NA	7
1832	1	-11111----1-11-1	TGCAGGCGGCAGTTAGCGAACCCTGATATAGAGCTATGATCATTTGGAACTCCCTTCCATCTCAAATTATCCAAGCAAACAGCAACATTTGCTTT	NA	35	14	11	9	3	NA	NA	NA	NA	10	NA	13	14	NA	9
1833	1	-11111----1-11-1	TGCAGGGATTATGTTACCCTGCTTCCTTACACTAGAGAATTGATCGTTGCGTATGTATTCTGCCAGCCGACAAGGCAATTTTATTCTCTGACAAA	NA	39	16	6	14	4	NA	NA	NA	NA	15	NA	11	16	NA	6
1834	1	111111---111----	TGCAGGTCTCACAGGGAAGTCTTTTTACTGTCAAGAGAACATCGTAGTGAGATATTCCTGGCAATCCAACTCGACAGAAAGCTCCTAAACCATGC	4	7	6	5	6	3	NA	NA	NA	10	4	6	NA	NA	NA	NA
1835	1	111111111111---1	TGCAGGTCAACCTTAACCAGGAAGTAGACGACTTGACTAGAGGTCACCTTGGGGACAGGAACAGCCATGGCACCTCATAGGGGTCAGGCGGTCAG	4	6	9	5	6	2	2	2	2	10	14	10	NA	NA	NA	2
1836	1	-1111---1--1----	TGCAGGGCCTGTTGTTGGGCTGCCATCTGCTGCTGCATCAGCATCTGCTGCTGCTGCTGCTGCTGCTGGGGATTGGAGGTCAGGGTGGCCGTGCT	NA	45	22	12	8	NA	NA	NA	18	NA	NA	9	NA	NA	NA	NA
1837	1	11111--1-----11-	TGCAGGGATATTAGTTCTGGGATTTGTCCTCCGGGAAAGATCTAACAGCGGACATAAGGAGAGACGAGACAAAACTAGCCAGTTATAGAACATTG	2	36	15	11	12	NA	NA	16	NA	NA	NA	NA	NA	15	9	NA
1838	1	-1111--1-----11-	TGCAGGTGTAGGCTACATGTGGCGATGGCACAAACATCGCCTAGCTTGAGTGTAGATCCATATGTCAACTAAAAATGTATCAGTGTGTTTGTTAC	NA	37	9	11	7	NA	NA	6	NA	NA	NA	NA	NA	12	13	NA
1839	1	111111-1-11-1--1	TGCAGGCTAACATAACAGAGAGAAAGAATCCTTTGTATTCAGGGCCGTCAAGCACCCGTTATTTTAAAAGGAGCACAAAGTAAGTAACGATATTA	1	33	8	6	8	4	NA	14	NA	3	4	NA	8	NA	NA	7
1840	1	-11111-1--1-1--1	TGCAGGCCAGGGTTCCTGCCAATCTGATCTACACACACACACACACACACACACACACACACACACACACACACACACACACACACACACACACA	NA	14	6	6	7	3	NA	8	NA	NA	8	NA	7	NA	NA	2
1841	1	-11111-1--1-1--1	TGCAGGATCGTCTGAGACCAGACCCCGGACAGCTGATGAAACTATGGGTTTGCACAACTGAAGAATATTAGGGAAGCTCATCTGCATGCTTGTCG	NA	39	7	8	10	3	NA	14	NA	NA	13	NA	8	NA	NA	7
1842	1	-1111--1--1-11-1	TGCAGGCCAGGCTCAGAGAGACAGAGGTGAAACCCAACCCTAAACACTGACACAGGATGGGAATAAATTACAATTACAAAATATAACTACAAAAT	NA	33	16	10	11	NA	NA	9	NA	NA	8	NA	7	11	NA	3
1843	1	-1111--1--1-11-1	TGCAGGCTCATCCTGACATGACCCTCCAGCATGACAATGTCACATTGAGCACGTCTGGGACCTGTTGGATCAGAGGGTGAGGGCTAGGGCCATTC	NA	30	5	8	11	NA	NA	17	NA	NA	6	NA	9	13	NA	3
1844	1	-1111--1--1-11-1	TGCAGGAAGGTAAACCTCCATCCCAGTCTCAATGTGACTTCTGAAGATAATTGGTTGCACCAGATCTTATTTAGGGGCTTCATAGCAAAGGGGGT	NA	25	11	6	12	NA	NA	15	NA	NA	12	NA	11	7	NA	8
1845	1	111111-1-11-1-11	TGCAGGGATGGGGCCTGGGATTTAAAATAACATAAATATAGGACAAAACACACATCACGACATGAGAGACAACACAACACTACATAAAGAGAGAC	2	21	13	6	16	3	NA	9	NA	12	10	NA	12	NA	7	5
1846	1	-1111--1-111-1--	TGCAGGCGGGCATTCCAGAGTTCCAGGAAGGAGAGAAGGAAAGAACAGCTGAAGGATGAAATATAAAAAATCGGGCACGGCACGGCGTCTGCAGT	NA	19	14	7	8	NA	NA	9	NA	8	5	12	NA	7	NA	NA
1847	1	-1111--1-111-1--	TGCAGGGTTGGCAGCTCATTTGAGAAACACAAATGTGTTGAATCCAGTAGTGCCATTGTTACAGTAGCAGAAAAGCAGGGACAGGATGGGGGACT	NA	24	9	5	11	NA	NA	13	NA	6	5	7	NA	7	NA	NA
1848	1	11111--1-111-11-	TGCAGGGATGGGGCAGGGATTAAAAAAAAACACAGCATGGTAGCAACACAACATGACAACATGGTAGCAGCACAAAACATGGTACAAATATTAGG	3	29	18	5	9	NA	NA	15	NA	6	14	10	NA	13	8	NA
1849	1	11111--111-1-1-1	TGCAGGAAGGGTACCACATGAAGGATGTCTTCCCTGTAACGCACAGCGTTGAGATTGCCTGAAATGACAAGCTCAGTCCGATGATGTGACATCAC	4	28	9	9	10	NA	NA	11	13	7	NA	8	NA	8	NA	6
1850	1	-1111--111-1-1-1	TGCAGGGAATGAGATTGAAAGCTGCATGTGACATTTGTGATGTGTTTATTTTTATTTTTTTGTGTTCCCAGCTTGCGAAGCATCATCCAAATTAC	NA	31	6	6	7	NA	NA	15	13	6	NA	5	NA	10	NA	5
1851	1	-1111-1--1-1-1--	TGCAGGTAGAACATATCCTGATAAGATTTTTTTTTTAAAAACTAAAAAAAATATATTGGCTATGGTTTGTCTGCAACAAACTTGAAACATTGTAT	NA	26	11	8	7	NA	8	NA	NA	4	NA	4	NA	11	NA	NA
1852	1	11111-1---111---	TGCAGGACAAGACAACAGGACAATCAACAAGGGAAAAAACCGCTGTACTGTAGGCACCGTTGCAGCGTAGGTAACTTACCCCAACAGTAGGAATA	3	21	14	6	8	NA	8	NA	NA	NA	11	7	8	NA	NA	NA
1853	1	-1111-1---111---	TGCAGGTTCTGCCAAAAACAAAGCCCTTTAAGCTTTGAAAAAAACATCTGAATTCCTAAATTATTTATGACTAATCCACCAGAGACTGTTTTGGG	NA	22	10	6	6	NA	10	NA	NA	NA	5	10	12	NA	NA	NA
1854	1	-1111-1--111-1--	TGCAGGGACAATACCTGGGGCACCAGCTTCAGTAGCGTGTTCACATATCTACACACACACACACACACACACACACACACATTAATGAGATGGGT	NA	23	7	5	7	NA	7	NA	NA	9	3	3	NA	10	NA	NA
1855	1	-1111-1--111-1--	TGCAGGCAGCATGCCAATTGCGCGCTCCCTCAAAATGTAGACATCTGTGGCGTTGTGTAACAAAACTGCACATTTTAGAGTGGCCTTTTATTGCA	NA	35	14	5	5	NA	7	NA	NA	10	15	12	NA	11	NA	NA
1856	1	-1111-1--111-1--	TGCAGGCCTCTTGCCTAAGCAATCCCAAGGTGCCTTTCCCTTCCCCCCTGGGAACAAATTAAACAGAATAATACAAACATAAAGTGAACAATTTC	NA	35	11	7	13	NA	13	NA	NA	13	8	8	NA	8	NA	NA
1857	1	-1111-1--111-1--	TGCAGGTCTCCCCACACCTAATTGGGCTGACAGTCTTCTGTTGAGATGTACAGTAGTAAAAAATAACTATATCAACTACAATACTGCAGGTGCTG	NA	27	13	15	13	NA	16	NA	NA	6	9	12	NA	11	NA	NA
1858	1	-1111-1--111-1--	TGCAGGTTGATCTCTGTAAGCTGGTGTACTATGCTACAGTCGGAGCATGCTAAAAAGAGCCGCCCTGCCCCCTTTACCATCGGTGCTATTGCCAT	NA	29	8	9	5	NA	10	NA	NA	15	10	7	NA	17	NA	NA
1859	1	-1111-1-1--1--1-	TGCAGGTAGAAGCTTGCGATAGCATGCTTGCAACATTGTATAAAATATTCTGGGCCCTCAGTTTCCTGCTCCAGTGAGTTTGGGACAGACACAGC	NA	34	9	11	12	NA	10	NA	10	NA	NA	10	NA	NA	18	NA
1860	1	-111111-1--1-1-1	TGCAGGGAGTGATACCTGTAGGGAGTGATACCTGTAGGGAGTGATACCTGTAGGGAGTGATACCTGTAGGGAGTGATACCAAAGGGAGTGATACC	NA	27	14	7	10	4	11	NA	16	NA	NA	9	NA	13	NA	9
1861	1	-111111111111111	TGCAGGGGACCCACCGATCCTGTAGAGGTTTTAAACACTGAAATGTATGTTGTAATCTACACCTCAATTAGGCTCATATCAGTTATTTTGTTTAA	NA	45	9	9	10	2	8	4	15	9	3	8	10	7	6	7
1862	1	-111111111111111	TGCAGGGACAGGGGCTGGGATTAAAAATAAAAATAAATTAATACCAATATAGGACAAAACACACATCACGACAAGAGAGACAACTCAACACTACA	NA	43	11	7	5	1	15	3	14	9	8	4	7	5	10	4
1863	1	11111-1111111111	TGCAGGATTCGATCCCAAGTATGATCTTTAAAAATGTTCGTGTCATTGTGAATGTATTGAAATGTGTATGTGTGTGTGTGTGTGTATGTGTGTCC	2	29	9	9	10	NA	5	3	5	6	8	8	6	6	4	5
1864	1	-1111-1111111111	TGCAGGAGAGAATGAGATCCTTTCATCACATGTAGCCCGGGGTCCCCCCCTCCCCCTTATCCTCCTTCTTCTCCCCGCCTCCTCCCTTTCTCTCA	NA	14	13	10	9	NA	9	3	9	9	11	10	6	7	8	2
1865	1	-111111111111111	TGCAGGCTAACTTTGGTCGTCAGTTGAACGGTATTTCCTCTGACACATTGGTGCTGCCGGGTTACGCGGGCGCGTGTTAAAAAGCGTGGCATGTT	NA	53	14	12	10	2	10	4	14	6	11	12	6	8	7	10
1866	1	-1111-11--------	TGCAGGGCTGCCTGGCTCACCATTCTGGGGCTTAGACATCCTCCTCACAGAAAGAGGGAGAAGGAGAGAGAGAGAGGGGGAGAGAGAGAGCGAGA	NA	24	13	10	12	NA	6	13	NA	NA	NA	NA	NA	NA	NA	NA
1867	1	11111111-1--11-1	TGCAGGCTCATCCTGACATGACCCTCCAGCATGACAATGCCACCAGTCATACTGCTCGTTCTGTGCTTTGATTTCCTGCAAGACAGGAAAGTCAG	1	27	8	9	5	4	9	11	NA	5	NA	NA	10	8	NA	6
1868	1	-1111-11-111-11-	TGCAGGCAGGATGTACTGTTTTTTATATATATGAATTACAAAATCATGTTTCTAGTCTATTGCATAGTTACAATGTGTAATCATTGATGTCCCAG	NA	39	7	10	17	NA	10	11	NA	6	3	9	NA	9	19	NA
1869	1	-1111-11-111-11-	TGCAGGGAGCCCCATACTCACTGAGCCTGGCCAATCGCCTGTACGGAGAACAGTCTTACCAGTTTGTTGAGGTAACGTCCATAATGTACAGTGAG	NA	41	12	5	6	NA	16	15	NA	11	2	9	NA	8	16	NA
1870	1	-111111111111111	TGCAGGAAGGGTACCACATGAGGGAGGAGGATGTCTTTGCCTGCAATGACAACAAGCTCAGTCCGATGATGCTGTGACACACCGCCCCAGACCAT	NA	32	8	8	8	3	8	7	3	5	7	3	4	9	8	4
1871	1	-1111-11-111-11-	TGCAGGAATTGAACCCACAACTTTACCATTACCAGCACCAAGCTTAGGACCACACACACACAACACCCTGATGTCTACTTACACATTTCATCTCC	NA	25	11	11	16	NA	11	8	NA	9	9	9	NA	4	8	NA
1872	1	-1111-11-111-11-	TGCAGGAGAGCGAGGAATGAGATGGGAGTAACAATTCAGGCTATTTGCTCTGAGACCTGCATAATAATGTAATGAAACAAGCAAGGAGCAGATTT	NA	36	14	11	9	NA	16	17	NA	7	9	12	NA	8	7	NA
1873	1	-1111-11-111-11-	TGCAGGAGCACGTGTTATGGGTAGGTGTTGCTATGGTGATCAGTGAGCTGAGATAAGGCGGGGCTTTACCTGGTAAATACTTATAGATGACCTGG	NA	31	11	5	7	NA	22	17	NA	12	11	13	NA	11	13	NA
1874	1	-1111-11-111-11-	TGCAGGATCATAAGGACTCTGGGGGGAAAATTAATCAGATACTCAGATCCCAGTCCCAATTCCTTCCAGAAAATCCCAGCCATGTCTTAGCTCAT	NA	29	19	7	11	NA	12	10	NA	7	11	13	NA	15	8	NA
1875	1	-1111-11-111-11-	TGCAGGGATTCAAACTGCTCTGCATTGAATGTGATGATCTAGTAGTGCAAATAGACACACACACACAGGCGTGCCTGCACACACATATACACACA	NA	25	6	6	8	NA	12	8	NA	7	9	9	NA	6	7	NA
1876	1	-1111-11-111-11-	TGCAGGGGGAGAAAAATTCAGAAAACACAGTCAGGAAACATGGTCACGCATTCACGCAAGACTGTCCTCAGCAGAACGATGTGGTACATACACTG	NA	32	12	8	13	NA	7	14	NA	11	5	5	NA	16	11	NA
1877	1	-11111111-11111-	TGCAGGGGCACCACCCTCACCTTCGACTAGCTGGTGGACTGTCCATTCGGTTGGATAACCTGCTGGCTACCCGTGGACGTCCAGATCGGGTTCTG	NA	22	8	9	12	1	10	7	9	NA	13	3	8	7	10	NA
1878	1	-1111-111-1-1111	TGCAGGTCCTACTGCTGTGACCCCCCCCCCAACAATAACCCACCTGATCCCCGCAAGATGATGAGACAGACCCTGAACCCCACCACTACACAACT	NA	20	9	6	9	NA	14	11	20	NA	12	NA	14	16	13	7
1879	1	-111111111111111	TGCAGGAGGGTAGGTCTCCAGGAACAAGTTTGGAGAGCTCTGTTCTAGAGCCTACCGCCTCAAAGGAGGATACATATGCAAATAAAAGATGACTG	NA	48	10	7	6	3	6	11	11	4	9	6	6	5	7	9
1880	1	-111111111111111	TGCAGGCTTTAGACAGGAGATGGATGGAGGGAGGGAGATGTGGTGGAGGGAGGGTCTGCGAGGGAATGTGAGGAGAAAAGATGGAGGGGGAGGGA	NA	41	14	7	7	3	6	8	6	4	9	9	13	10	10	7
1881	1	-11111111-111111	TGCAGGTACTCATCGACTCGGGGGCCGATGTGAGTCTCATGGACGTTACCCTGGCGTCCGAGCTGGGCAACCCCACTCAACCCCTCTCCATTCCC	NA	39	9	9	9	4	8	11	12	NA	5	7	8	6	8	5
1882	1	1111111111111111	TGCAGGCGCCCAGCCCACTACAAGGAGTCTCTAGAGCGCGATGAGCCAAGTAAAGCCCCCCCCCTGGCCAAACCCTCCCCTAATCCAGACAACGC	3	37	7	5	10	3	9	7	6	7	3	3	8	10	5	3
1883	1	-1111-1111111111	TGCAGGTACAGCATATATCCAGTATGTTGATAGTGTCATTGTTAAGCCACGACTCCGTGAAGCATTAGATATTACAGTTTTGAATGTCCCGTTGG	NA	51	12	6	16	NA	11	9	11	10	4	10	14	6	12	2
1884	1	1111111111111111	TGCAGGGATCACAAACACATAGAGTACATACATTGTTAGTGGGTCTAACCTAAGTCGCTTTGGATGGTGTATGGTAAATAGTGAGCTACGCTACT	4	61	5	5	12	4	10	8	5	8	4	14	16	11	10	6
1885	1	-111111111111111	TGCAGGGATGAAGCCTGTCCTGCTCTACAGGCCTAGATTAATACAATGGACAAGAATAGACTGCCAAGGCATAGTAATCTACTTACTCAGACCTC	NA	55	10	9	7	4	13	10	9	10	7	3	5	8	17	2
1886	1	-111111111111111	TGCAGGTAGTGTGAATAGAGGGGGATATGGTAATGCCTAAGTAGGTGATTTGTTTCTTCACTGGGATCATGGGTGGTAGTTGTACACTTCCCTTA	NA	51	9	6	13	3	13	14	13	5	11	4	11	14	15	7
1887	1	-11111111111-111	TGCAGGGACACCACCCTCACCTTTCGACCAGCTGGTGGACCTGTCCATTCGGTTGGATAACCTGCTGGCTACCCACGGATGTCCAGAGCAGGGTC	NA	23	8	6	9	3	13	13	12	10	7	14	NA	4	8	3
1888	1	-1111111111111-1	TGCAGGCAGTGGCAGCGTCCGTAGCCGTCTGGGTAGTACTGCCATGCCTCCCGTGGAGGGGGATGCTGCCAACACACAACACAACCAACTGCAGA	NA	25	5	5	5	3	9	5	10	6	8	7	4	6	NA	2
1889	1	-1111-111111-1--	TGCAGGTGCCACCCATAGAGCCCTCCTAGCACTAGCACACAAACACACACAGCCAGGAGAAATGATACTGCCACCAATTCACTATGGTAATTCTT	NA	25	7	7	16	NA	10	9	6	7	8	8	NA	12	NA	NA
1890	1	-1111-111111-1-1	TGCAGGAAACACACAATCAGGAAATATTCTACAAGCTGTAACCCATTTCTATAAGATCAAAAACAACCTGCCATCCTCATCAACCTTATCCACTC	NA	36	9	9	11	NA	8	8	11	7	8	11	NA	10	NA	5
1891	1	11111-111111-1-1	TGCAGGGCAGATATAAATTGGGGCCCTCGGATACTGCAGAGGGGGGATACAAGGAAGAGAATGACCCCCTGGAAGTCTCACCTCCCTCTATAAAG	2	25	11	9	14	NA	15	8	16	5	7	12	NA	5	NA	6
1892	1	-111111111111111	TGCAGGCCAACTCCTGACGGATGTCCTCGTACAAACTGCAGCGATAGTGGTCGATCAGAGCCCTGTCATTCCATCCCGCGCCGGCGGCCAGGGTC	NA	27	7	5	8	4	8	11	8	5	6	6	4	6	7	5
1893	1	-111111111111111	TGCAGGCTAACTTCCGACGGACGTCCTCACGCAAGCTGCAGGAATAGTGGTTGATCAGGGCCCTGTCGTTCCATCCCGCGGCCAGGGTCCGAAAG	NA	31	11	6	7	2	9	11	10	11	13	8	6	4	4	2
1894	1	-111111111111111	TGCAGGGACAGCCGAATAACCCTTTTGGAACCCTTTTTTCTAAGTGTATGCTGTATAAGCAAATGCACTCTGATGATAAATGTTTGCCACAACAC	NA	57	9	11	14	2	6	12	17	12	9	7	6	2	7	7
1895	1	-111111111111111	TGCAGGACACAGCACATCAGGGTGGTGGGTTAATCGAGGACACCGGGGGTTAACGAGGACACTGGGGGGGTTCAACACCACGTGGTGTAATATGT	NA	34	8	7	12	3	13	10	6	7	8	8	9	9	12	2
1896	1	-111111111111111	TGCAGGCCTTCACTGAGCTGGCCTCTACTAAGGTAGGACCCCCTTCACTGAGCTGGCCTCTACTAAGGTAGGACCCCTTCACTGAGCTGGCCTCT	NA	46	6	6	5	2	9	8	8	6	11	6	7	8	9	3
1897	1	-1111-1111111111	TGCAGGGAGTGTGGTCACGGCCACACTCCCTGCACTCCATTGTACTGTGCCTCTGGGGCAATTAGGGTTAAGTGCCTTGCTCAAGGGCACAGCGA	NA	28	10	8	17	NA	7	11	15	5	8	6	13	17	10	4
1898	1	-111111111111111	TGCAGGGCAGGCAATGTGTCCCCGGTGATGCGTTGGGCAGACCGCACAATCCTCTGGAGAGCCCTGCGGTTGCGGGCGCTGCAGTTGCAATACCA	NA	40	9	10	7	4	7	11	10	16	6	5	7	6	10	3
1899	1	-111111111111111	TGCAGGGTACAATAGTGAGGTAACACACTATCTGTCAACCCCTCGATCCCCACACACACACACCAGGGTTTCCGTTAGGTAAATGTGGCGCTGGA	NA	51	17	6	12	4	5	6	15	11	8	9	11	11	11	4
1900	1	111111111111111-	TGCAGGTTGTACACACCCTGTAACTGCTGCACCTGCAAACAGACACACACACAGATTTAGAGTGCCATTTCCCACCATGTTTTCAGCTTTGATGT	2	42	11	6	11	3	13	11	11	9	9	10	12	11	6	NA
1901	1	-1111-1111111111	TGCAGGAGACTTGTGTGTCTGTGATGGCAAAGCTCTAGGGGCCGTCTTGATCTCTGCGAAGAGGAAGGGACGAGATGAGACTGGAAGGTTGCATC	NA	23	10	6	11	NA	8	12	9	8	5	5	7	8	7	5
1902	1	-111111111111111	TGCAGGCGCTGCAGCTCCAGGATGCTGTTGATGGCACTCTGCAGGTGTTCACTGAGGGTGTTGTCCTCTGGCAGGGGGGGTTGGGGGCTAGGACT	NA	25	12	13	10	4	13	20	17	10	8	15	13	13	12	9
1903	1	1111111111111111	TGCAGGATCATATCTGATACCAGCCACCAAGACAGCTGATGAAACTGTGGGTTTGCACAACTGAAGAATTTCTGCACAAACTCAGAAACCGTCGC	2	40	7	7	11	4	7	11	6	8	7	8	10	12	8	6
1904	1	-111111111111111	TGCAGGATTACAAGAACATTTTTGAGGGTTTAGGTGGGTCAGGAGTCAGGACACAAAATGAGGGAACCACTCTCTTAGGCAAAGACCAAATTAGC	NA	34	12	7	10	4	8	14	14	6	11	11	6	9	8	7
1905	1	-1111-1111111111	TGCAGGCCTGAATGAGGATGACTTTGGGTTTGTTAACTTCTATGGGCTTCGTGGGACGCTAGCGTCCCACCTGCGGGACACAGCCAGTGAAATAT	NA	62	21	13	24	NA	27	15	20	17	20	18	24	25	18	10
1906	1	-111111111111111	TGCAGGGCCCTCAGGTCATTTGTGCCCGTGTGAATTATGATGTTGCTTGGTGACCCTAGTCTGTCCTCTGATAACAGCTCCAGGGCATGCCTAGT	NA	63	9	8	12	3	16	11	13	12	13	7	11	9	17	10
1907	1	-111111111111111	TGCAGGTAAATTTGATTTGATTTACAGTGAGGGAAAAAAGTATTTGATCCCCTGCTGATTTTGTACGCTTGCCCACTGACAAAGAAATGATCAGT	NA	53	11	6	10	4	13	8	19	8	8	10	16	9	12	7
1908	1	1111111111111111	TGCAGGTAGAAAATGTACTGATGTAAAAAAATATATCTCTACAGTTGAAGTCGAAAGTTTACATACACTTAGGTTGGAGTCATAAACTCGTTTTT	3	60	9	10	11	4	9	21	10	11	7	15	11	8	18	9
1909	1	-111111111111111	TGCAGGTGGGACGCTAGCGTCCCACATAGCCCATAGAAGTTAAAGGGACATTACACCTTCAAATTAAAGTTTGTCAGATGTAAAGTAGTCTAAGT	NA	30	12	12	14	4	16	14	16	14	14	9	14	12	16	12
1910	1	1111111111111111	TGCAGGTGGGACGCTAGCGTCCCACGTAGCCCATAGAAGTTAACAAAGATAAACCAAAACATTTCATTTCTAGCTCGAACCTAAAAATATCTTGA	3	25	10	7	13	3	10	18	12	9	5	8	8	18	6	8
1911	1	-11111----1-1--1	TGCAGGGGTATTCAACTCTTTCCCTATTAGGTCTGGAGACTACTGGTTTTCTGTTCTACCTGATAATTAATTGCACCCACCTGGTGTCCCAGGTC	NA	36	14	14	7	6	NA	NA	NA	NA	13	NA	15	NA	NA	6
1912	1	-11111----1-1--1	TGCAGGTAAAGATGATAGAGGTAGGAGTCTGTGACGTATTTACGAAGGACGGCTGTAGGCTATAGTCCTTTACATGGGAAAAACTAAGAAGTGCT	NA	41	16	6	11	9	NA	NA	NA	NA	10	NA	15	NA	NA	5
1913	1	111111----1-11-1	TGCAGGGCTTTATAGGGGAAAATGTGACGTTGGTCCAGATATATATATATATTTTTTTTAAGAATTAAGAAGATTCCAAACAAGTAACATTGGGT	1	38	14	5	17	7	NA	NA	NA	NA	11	NA	13	10	NA	4
1914	1	-11111----1-11-1	TGCAGGGCCAGCCTCTGCCCAGGCCTTCTCTCGCTCCCTCTCTCTCGATCTTTCTCTCACCACCATGTTACAGACCGTAACAATTTAAGGCCCTC	NA	24	10	5	12	9	NA	NA	NA	NA	13	NA	13	7	NA	6
1915	1	-11111----1-11-1	TGCAGGTGAGGATGCCCCCTAACACTCACCACCATTTCATTACCTACATCTCTCATTGATATTAGAACAGATAGATGTGGAGCTAAAGGAACGGG	NA	22	15	9	13	8	NA	NA	NA	NA	10	NA	10	19	NA	7
1916	1	-11111---111----	TGCAGGATCATCTGAGACCAGCTACCTGGACAGCTGATGAAACTGTGGGTTTGCACAACCAAAGAATTTCTGCACAAACCGTCTCGGACCCCTTG	NA	38	5	17	8	5	NA	NA	NA	9	6	8	NA	NA	NA	NA
1917	1	1111111111111---	TGCAGGCAGGACCAGGGTCAGGGTGCACCCAAACAACCACCCCCACCTGTTTATCAGCCAACCACCTAGGATAACCACCTCCACTTCCTATGGAA	3	7	8	8	7	6	3	4	4	5	9	7	2	NA	NA	NA
1918	1	1111111111111111	TGCAGGACTGTGTAGACTAGACCCTCTCTTGCAGGACTGTGTAGACTGGACCCTCTCCTGCTGGACTGTGTAGACTGGACCTCCTCCTGCTGGAC	4	41	11	9	7	12	3	3	2	9	9	17	13	4	11	6
1919	1	111111--11-11111	TGCAGGCTGCCTGTCCACTCCTGGAAGCCACACAGCACCACTGGCTGTAGGGGCAGAGGGAGGGGGCAGAGAGCTACTGCGTGAATGGCTATGGT	3	35	8	7	9	7	NA	NA	12	10	NA	17	10	12	7	5
1920	1	-11111-1--111--1	TGCAGGACTTGTGTGTTGTCAAAAAAGCAGAGCATCTCTTTATTACAGACAGACATCTCCCCATGACAGTTTTTTACCTAGAGAGCTGCTCTGCG	NA	42	15	8	13	11	NA	20	NA	NA	12	2	16	NA	NA	4
1921	1	-11111-1-11-1--1	TGCAGGGAAGAGCTTCCTCCAGGGCAGAGCTTCCTTCAGGGAAGAGCTTCCTTCAGGGAAGAGCTTCCTTCAGGGAAGAGCTTCCTCCAGATCCT	NA	31	10	11	12	7	NA	9	NA	3	12	NA	12	NA	NA	5
1922	1	-11111-1--11-11-	TGCAGGGTGTGTTTCATACCTGCAGAGTGTGTTTCATACCTGCAGAGTGTCTTTCCTACCTACAGAGTGTCTTTCCTACCTAGAGTGTGTTTCCT	NA	18	6	6	7	6	NA	6	NA	NA	7	8	NA	3	6	NA
1923	1	-11111-1--11-111	TGCAGGAAAGTGAACCTCTATCCCAGTCTTAAATCTCTGGAAGACTGAAACAGGTTTTGCCTCAAGCATTTCCCTGTATTTAGCGCCATCCATCA	NA	27	12	7	9	7	NA	11	NA	NA	13	13	NA	9	17	1
1924	1	111111-1-11-1-11	TGCAGGCTGCAATGTTTTTTATTTGTTGGCTTTATGTCGGCCATTTCGACATATTGGCAATGGAAGCTACAAATCTAAAAGTATAATTTTCATAT	2	24	10	7	9	7	NA	16	NA	5	5	NA	4	NA	9	8
1925	1	-11111-11--1-11-	TGCAGGGACGGGGGGGCTGGGATTAAACATAAAAATGTAGGACGAAACACACATCACGACTAGAGGGACACCGCTACACTAGATAAAGAGAGACC	NA	22	11	7	5	10	NA	7	5	NA	NA	8	NA	4	6	NA
1926	1	-11111-11-11-11-	TGCAGGAGGCCTTTTGCCTCTTGGGACGCCGTCACTGTAAATAACAATACGTTTTTTAATTGAATTGCCTAGTTAAATAAAGTTTAAATAAAAAA	NA	22	6	7	8	5	NA	6	8	NA	5	5	NA	4	5	NA
1927	1	-11111-11-11-11-	TGCAGGAAAAGCACTTGACTTTACGAATAAAGTGACTGTTATTGTTATTTCTACGATATCTATGGAATAGTCTACTGACTCATCCTTATGAATAT	NA	26	8	7	9	10	NA	14	16	NA	11	13	NA	9	6	NA
1928	1	-11111-11-11-11-	TGCAGGTCACTGTCCAGGCTCGGTCATGTGAGTACTGTGTGTGTGTGTGTGCATGCGAGTGTGTTTATGTGGTAATATGACATATCACCTGGCTT	NA	28	16	6	7	11	NA	10	14	NA	5	5	NA	10	14	NA
1929	1	-111111111111111	TGCAGGTGTAACTGCTGTCTGTAGGTGTATCTGCTGTCTGTAGGTGTAACTGCTGCCTGTAGGTGTAACTGCTGCCTGTAGGTGTATCTGCTGCC	NA	18	9	7	7	7	3	7	7	10	5	3	5	6	9	5
1930	1	-111111111111111	TGCAGGACTGTCCTCGAGGCTGCAATCCAAGAACCAGCTATTTTGCACTTTAAAATTTTTTTTTTTATTATCCTGGAACCCCCTGCAGTGGACCA	NA	53	10	11	13	6	4	12	18	7	7	10	13	11	11	6
1931	1	-111111---11--11	TGCAGGAGCTTGCAAACACACACACGGGCATGTGTGCGCGCGCACACAGACAGACAGACAGACGAATGAATGTTCATTGCTTACTCCTAGACCTA	NA	25	13	10	13	9	5	NA	NA	NA	10	5	NA	NA	13	5
1932	1	-111111--1--1-11	TGCAGGGAGATAAGTAGATGTTGGTACAATACCTAGGCATAATTAAACACTAAATATAAGGATACGATTATGAGTAAGCCATGTTGTAACACCCA	NA	33	15	9	7	8	10	NA	NA	6	NA	NA	15	NA	7	7
1933	1	11111111-1111-11	TGCAGGTACACAATACAGTACTGTTCATTATTATCTGGTAGGGATGCTGTAACCCTGGTTACTATAACATGCAGGTACACCATACAGAACTGTTA	3	14	9	5	9	7	5	3	NA	5	9	8	7	NA	5	6
1934	1	11111111-1111111	TGCAGGAGAGGGTCCAGTCTACACAGTCCAGCAGGAGGAGGTCCAGTCTACACAGTCCAGCAGGAGAGGGTCCAGTCTACACAGTCCTGCAAGAG	4	47	9	12	18	8	12	3	NA	8	6	13	13	5	12	11
1935	1	-111111-1---11-1	TGCAGGCGCCCAGCCTGGTCGCTAGAATGCAATGAGCCAAGTAAAGCCCCCCCCCGGGCCAAACCCTCCCCTAACCCGGATGACGTTGGGCCAAA	NA	29	14	11	9	10	10	NA	26	NA	NA	NA	12	4	NA	6
1936	1	-111111-1--1-1-1	TGCAGGAGGGCATGCTAGGATTTGGTGTTGTTATGGTGACCAGTGAGCTGAGATAAGGTGGAGCTTTACCTTGCAAAGACTTATAGATAACCTGG	NA	29	10	5	13	6	15	NA	16	NA	NA	7	NA	13	NA	8
1937	1	-111111-1--1-1-1	TGCAGGCGCCCGGCCCGCCATAACGAGTCGCTAGAGCGTGATGAGCCAAGTAAAGCCCCCCCGCCAAACACTCCCCTAACCAATCCTAGTCATTT	NA	24	8	5	8	8	13	NA	7	NA	NA	6	NA	8	NA	11
1938	1	-111111-1--1-1-1	TGCAGGTATATCTCACTGGTCATTCCCAAAGTCAACACCTCCTTTGGCCGGCCGCCTTTCCTTCCAGTTTTCTGCTGCCAATGACTGGAACGAAT	NA	26	6	5	10	7	6	NA	8	NA	NA	5	NA	7	NA	9
1939	1	-111111-1-1-1---	TGCAGGCCCAGGCATGGATCAAAGCTGGCGAGATCCAAGCATCCCCTCAAACGCCATATGTGGGGGGGAAATAGACCTTTATGTAGTAAAATAAA	NA	30	13	14	10	12	13	NA	11	NA	7	NA	9	NA	NA	NA
1940	1	1111111111111111	TGCAGGATCGGCTTAAGAATATTTCTATCTAATAAAGCCTGTTTGTGTGGAAAACCTTATTCTGATTAGCTGGGCCTGGCTCCCCAGTGGATGGG	4	46	5	8	11	7	12	3	17	7	8	6	8	4	9	6
1941	1	-1111111-1--1-11	TGCAGGCTCATCCTAGCATGACAATGCCACCAGCCATACTGCTCATTCTCTGCGTGATTTCATGCAAGACAGGAATGTCAGTGTTCCGCCATGGC	NA	20	6	8	7	5	8	13	NA	3	NA	NA	9	NA	7	6
1942	1	11111111---1-111	TGCAGGTGGGACGCTAGCGTCCCACGTAGCCCATAGAAGAGCGAGAATATTTATATTTGTCAAATGGCAGTCAAGTATTCACCAGGATAAGACCC	3	29	16	10	16	7	12	8	NA	NA	NA	15	NA	16	14	6
1943	1	-1111111-1--11-1	TGCAGGAGAATAGCAGTGTGCTCTGTAGCTACCTGCAGCAGAATAGCAGTGTGCTCTGTAGCAGAATAGCAGTGTGCTCTGTAGCTACCTGCAGA	NA	32	15	6	8	8	9	10	NA	7	NA	NA	10	9	NA	6
1944	1	-1111111-1--11-1	TGCAGGTAGCTACAGAGCACACTGCTATTCTGCTGCAGGTAGCTACAGAGCCCACTGATATTCTGCTGCACGTAGCTACAGAGCACACTGCTATT	NA	31	8	12	7	8	14	11	NA	7	NA	NA	7	6	NA	6
1945	1	-111111111111111	TGCAGGCCGACGTCGCTCCAAAGGTAAGGGGAGTGAACCAGACGAGGCCAGAGAAACAAGGAAGCCCAGATCTCCACTCCCCCTCAAACTAGAGG	NA	43	12	7	10	6	8	9	3	6	9	7	4	3	2	6
1946	1	-11111111-1-1--1	TGCAGGAGGAGCTCAGTAGGCTGCGGGGTACCGAGGGCCGTCTGAGGGATAGCGAAAAGGCCCGCGCCCAGCTGGAGAGGCAGGGCCGCGGCATG	NA	27	9	6	15	11	16	10	12	NA	15	NA	10	NA	NA	17
1947	1	-1111111111-1111	TGCAGGCCAACTCCCGAAGGACGTCCTCGCGCAAACTACAACGGTAGTGATCGATCAAGGCCCTGTCGTGCCATCCCGCGCCGGCGGCCAGGGTC	NA	32	10	6	9	5	17	7	9	3	11	NA	8	10	10	5
1948	1	111111111111111-	TGCAGGGGCAAACTTTTTCCACATCCCTGGTCTCTCACACACACACACACACACACACACTCACACAGCCCCTAAGGAAGCAACAACACCTTTGT	4	44	11	9	11	5	9	12	8	2	6	7	10	8	5	NA
1949	1	-11111111-111111	TGCAGGCCTACCGGAGACTGTAGCTTGTTGCCACAGGCATCCACACACCATTGCAGGTGTGTGGATGCAGGCATTGCAGGCATCCACACACATCT	NA	56	21	14	19	11	18	26	23	NA	21	19	30	13	12	20
1950	1	-111111111111111	TGCAGGTTGGTGTCCCCCCCCTCACCCTTAGGTGAGAAGGTGCTGGGACAATGTTTTATGCTCACTTTGTCCTCAGCAAACGTGGGCCGCTGGCC	NA	57	11	8	10	5	11	11	14	4	5	8	5	8	6	6
1951	1	1111111111111111	TGCAGGTCACCTGTAATTACATTGGTCTCTTCTCTCTAAAACGCAATGGACTGGGGCGGACATTTTTCAATTAGAAAGCATTTTTCAACCACACG	2	42	8	11	14	8	13	13	13	9	4	4	13	11	7	8
1952	1	-111111111111111	TGCAGGGGTGGGTTGGCAGACGCTTCCATGGAGCTCGTTGCACCTGGAGGGGGGGGGTTGTCTCTAGGCACTATTTGCCAAATCAAGCGCAACAA	NA	20	15	7	13	7	11	7	9	7	4	8	10	6	4	1
1953	1	-111111111-11111	TGCAGGAAGGGTGGCAACAGCACTGAAGGGAGTGATTGAAAAAAGCTTCTTCCACTTCTCCACCCTGCCACCATAGAGACTGTGCTTCAAAACCT	NA	42	11	7	7	7	8	7	9	9	NA	8	10	7	5	3
1954	1	-11111111111111-	TGCAGGAGGGACCAGTGCACTTCAAAATAGATCGCATCATGAGGGGGGGGGAAATTATGTGGATATATTGAAGCAACATCTCAAGACATCAGTCA	NA	47	5	5	12	6	9	10	8	9	3	12	8	15	9	NA
1955	1	1111111111111111	TGCAGGGGCAGAAGGATCACAAGAACACCCTGATTGACTCCCTGCCTTGATCAAAGGCTAGCCTGTTATAGAAAAGATACAGAGGTCCGACCTTT	2	67	16	9	10	8	10	14	15	10	4	15	10	9	16	4
1956	1	-111111111111111	TGCAGGCAAATTAGTAATTAATGAACAATCAGAAAAAATAAGTGTTCCCCCTCTTTTTCCCCTACTCCCTCTCCTCCTCCCCTCCTCTCCTCCCC	NA	31	14	7	9	7	10	14	19	10	4	6	12	10	8	8
1957	1	-111111111-11111	TGCAGGCTGGCCCCCGGCTGGGGGAGAAGAGGGCTCCAGGACGGTCAGCTGAACCGGTTTGGGAAGGATGGGACGGTGGGCTCGCAGAGCGTTGT	NA	55	20	12	25	9	20	18	17	13	NA	19	25	12	18	15
1958	1	-111111111111111	TGCAGGTCACTGTAGCTCTCCTTGCGCTCTGTACCGCTGCTGCCCTCCACTGTCCGCTCTGTGTCACTGCAGCACTCTGTCACCTCCTCCCCCAC	NA	36	14	5	12	6	11	17	14	10	4	15	5	10	14	10
1959	1	-111111111111111	TGCAGGCCCAGTAACTCTCGTGGAGGAGGGTTGGGCCACCACTGTTGTACGTTTTCTTGTCAGTCTGGGTTGCATGTTTATAACGGCAAAGTTGA	NA	55	10	12	13	8	13	8	19	7	3	9	10	13	6	6
1960	1	-111111111111111	TGCAGGCGCCCGGCCCGCCACAAAGAGTCACTAGAGCATGATGAACCAAGTAAAGCCCTACCAGCCAAACCCTCCCTTAACCCAGACGATGCTGG	NA	44	6	7	12	7	8	7	13	6	4	7	12	9	11	9
1961	1	-111111111111111	TGCAGGCTGATCCGATATCCAAAGAAGGAGATGGTGGCCTGTTGGAACAGGTTTGACGTACAGATGGTTCTCCATGCGGCGTCCCAGGACTACCC	NA	38	8	6	7	5	11	14	6	7	2	5	12	5	7	5
1962	1	1111111111111111	TGCAGGGAAGAATGGGAGAAACTCCCCTAATACAGGTGTGCCAAGCTTGTAGCGTCATACCCAAGAAGAATCGAGGCTGTAATTGCTGCCAAAGG	4	59	6	11	10	10	6	18	19	9	4	11	9	9	9	8
1963	1	-111111111111111	TGCAGGGTAAATGTTTTAGTTCTTTGTTGTGGAAATAAAATATCCCTTTCAACATGCAGGTTCCATTATGTGTAACTTCCATCAGTGCCAACTGC	NA	59	7	10	7	7	13	8	18	7	8	4	13	6	7	2
1964	1	-111111111111111	TGCAGGTCAGGACTGTCCTCTTTCTGCTCACACACACACACACACACACACACGGATTACAAATACAGTTATGGACTAGTTGCAGGTCATGGGTG	NA	40	8	9	6	10	8	10	8	9	5	3	9	7	8	4
1965	1	-111111111111111	TGCAGGATGGCATGGAGAGGGGGGCGAGTAAGGGGAGAAGAACAATTATCTTTAAGACCCACCGGTGTAGTCACTCAAACCAATGAGCTGGGTCT	NA	47	11	6	6	8	9	9	14	7	8	3	7	12	8	5
1966	1	-111111111111111	TGCAGGCGCCCGGTCTGCTACAAGAGCGCGATGAACCAAGTAAAAGCTCACCCCAGCCAATACCCTCTCCTAACCCTGACGACCCTTGACCTATT	NA	52	12	6	10	6	14	13	14	8	10	3	7	11	13	8
1967	1	-111111111111111	TGCAGGTGGTGGGATAATGTATTAGTGTATGAGAGTGCAGGCACACACACACACACACACACAGACGGATGAGCGTGCACAGGGTGCCATCAGGC	NA	38	7	6	10	9	6	11	8	7	6	4	9	7	8	5
1968	1	-11111111111-111	TGCAGGCCAACTCCCGACGGATGTCCTTGCACAGACTGCACCGGTAGGGATTGATCAGGGCATTGTTGTTCCATCCCGCGCAGGCGGCCAGGGTC	NA	29	16	9	11	5	13	13	13	6	8	13	NA	7	10	3
1969	1	-111111111111111	TGCAGGTAAAAGATTAACATCGGCTGCCAAAAGACACGTCATTCTCTATTCTGCTGGAGAGGTGTCTGAGCAAGAGCCTGACTAATAATATGTGT	NA	36	7	13	9	8	10	9	10	12	8	7	6	3	3	3
1970	1	-111111111111111	TGCAGGGACAGGTGCTGGGATTAAAAATAAAAAAATTAAAACCATATAAAATAGGACAAAACACACGTCACTACAAGAGAGACAACACTACACAA	NA	68	13	7	9	6	17	12	15	13	16	17	19	4	15	4
1971	1	-111111111111111	TGCAGGTGGGACGCTAACGTCCCACCTAGCCCATAGAAGTTAAGCAACTCTGCAGTATTTTGTTTGTTTATGTACTATTTTTTATGTTATTAGCT	NA	31	9	8	13	5	10	17	11	14	12	5	13	2	6	4
1972	1	-111111111111111	TGCAGGAGCTTGGGACACCCCGAGAGGCACTCGGGGCTGGGGCAGAAGGCCGAGGGCACTGGGGGTGGAGGGGGGTTGGGACATGGGTGTGTTTG	NA	35	11	9	10	8	12	12	9	7	13	9	8	4	5	9
1973	1	-111111111111111	TGCAGGAGGTTTGTTTATTATGATTGACTGGGGAGAAATAGTTTTGTGCAAGGTTCTGACAGATGGGTGTGTCTTGGTGGCAAGGACACACCCAA	NA	53	6	6	14	5	13	11	13	5	10	8	11	3	10	8
1974	1	1111111111111111	TGCAGGGAAACATAGCCCTACCTGCTCTGATGATGTTCTTCTGTGTTTTCTCTCCAGGTTCCAGGTGGGAGAGATCCATACGACAGATCGGCTTT	3	58	21	7	16	8	14	14	12	11	13	11	12	4	18	7
1975	1	1111111111111111	TGCAGGGATGGGAGCTGGGAGTAAAAATAAATTAAAATATAGGACAAAACACACATCACGACAAGAGAGACAACACAACACTACATAAAGAGAGA	3	77	17	8	8	9	14	8	20	15	14	15	18	3	6	12
1976	1	-111111111111111	TGCAGGGACAGGGGTTTGGGATTTAAAAAAATTATATACATTTAGGACAACACTACATAAAGGAGAGACAACACTACATAAAGGAGAGACAACAC	NA	64	8	12	14	6	11	13	9	8	12	7	8	11	4	4
1977	1	-1111111111111-1	TGCAGGCTGTCTTCGGTCGTCAGTTTAATGGTGTTTCCTCCGACACATTGGTGCGGCTGGCTTCCGGGTTAAGCGGGCGAGTATTAAAAAGCATG	NA	51	19	9	9	8	15	18	15	11	16	14	12	21	NA	10
1978	1	-111111111111111	TGCAGGTGTGTAGCTGTGTAGTCATTAAAGTTCCAATGCAGCTGTTTATATCTCAACATCAAATCATTTCTGGGTAGCAATTAAGTAACTTACTG	NA	50	15	7	9	7	13	12	7	9	12	9	14	6	4	10
1979	1	-111111111111111	TGCAGGCCTTCCACTTTCCCGGCCTCCAGCCTCTTCATGTGCAGGCCACTGATCAGCAACACACCTCCCTGCTCCGGAGCAGGCTGGGTCGACAT	NA	48	27	15	18	18	28	23	26	20	21	12	30	17	20	4
1980	1	-111111111111111	TGCAGGCGGACCAGCTCCTGTCTCCACAGGGAGGCTGTGTTGTCCAGCCTCAGGTCACCCACGTCCAGGGCCCTGCTCAGGACCCTCAGCTGGGA	NA	43	17	10	17	10	13	15	9	17	12	17	7	9	8	2
1981	1	-11111111111111-	TGCAGGCTTCCAACGTCACTGGCTCCTCCTTCTGCGTGTCCTGGATGACTGGCCAATCCCAGAGCGGGTTTAGCTTTCTGGTGGTGCTGATGGAG	NA	50	15	19	14	8	21	17	18	12	15	18	16	15	19	NA
1982	1	-111111111111111	TGCAGGACTATACAAACATACTAGCACACAGAACTGTACAACTTCAAACCTGCAGAGTCAAACTGCTAAGACTGCAAACCTTTACAACTATAGAA	NA	65	14	13	12	7	19	11	14	7	8	15	10	11	9	3
1983	1	1111111111111111	TGCAGGAGACCTTTTGCCTTTTGGTAGGCCGACATTGTAAATAAGAATTTCTTCTTAACTGACTTGCCTAGTTAACCTCTTAGGGCTAGGGGGCA	2	47	8	6	12	7	10	10	14	5	10	11	9	7	15	3
1984	1	-111111111111111	TGCAGGATGTCCACACAGACCTGTGGCCCCCGTCCTCCTGTTGATTTCTAAAAGTGTCCATCTTGTAAAATGTATTTGAGCATCCCTGGGCTGGT	NA	53	12	11	23	5	11	14	9	17	11	9	11	8	12	1
1985	1	-111111111111111	TGCAGGCAAAGTAAACAGCAAAGGGAATAATCCCCCATTCCTCCCCCCATTCACTCCCTTTCATTTCACCTCAGGCAGAAAAGATGTGGATCGAC	NA	47	12	13	13	10	16	13	11	9	14	10	12	7	10	4
1986	1	-111111111111111	TGCAGGCGGTCCTGCACACATCAAATTAACGCCTACAGCTGCTAAATATACACCTACACACGCTAACTTAAAGCATTCTTTAATATGCAAATTTT	NA	53	11	8	11	9	13	15	17	10	6	8	13	8	7	4
1987	1	-111111111111111	TGCAGGGAAGTCAACCCAGGAACCAACAGAGCAAGCCAAATAGTAACGAAATTGTAACCCGCTTATAGAAACTAAAAAACTAAAAGTGAATATTC	NA	63	18	6	7	10	10	11	18	11	6	13	15	18	7	4
1988	1	-111111111111111	TGCAGGGATAATTAAAGTAAAAAAAAAAGTATACATTTAATTGAATTAATGTATTCATTAATGAATTAATATAAGTAATTGATCTGTGCTACTAA	NA	66	11	10	6	9	21	13	14	15	10	10	9	12	8	4
1989	1	-111111111111111	TGCAGGGATAGCGCAGTCAGATAGCACAATCTACCTATCCCCAAAAAGTGTCAGGAGTGTCTTCACACACACACTCAACCACACGCACAACCACA	NA	44	14	6	5	5	16	11	20	5	5	11	9	12	6	4
1990	1	-111111111111111	TGCAGGGCACAGTACGCGCTGTTCCAGCGTGTGTGTGTGTGTGTGTGTGTACACAGTACAAGCTGCGGATAATTCGGGGCGTGTTTGTTTCTCAT	NA	27	11	13	7	12	15	19	9	14	17	11	17	16	11	3
1991	1	1111111111111111	TGCAGGGGGAACCACCCCTGCACTGCAGAGGAGGAGCTGTGACACTACATTGTAGAATTATAGTGAAGACACCAAAACTATGAAATAACACACAT	3	63	14	7	6	6	14	10	16	14	10	10	10	9	11	4
1992	1	1111111111111111	TGCAGGGTTCTGTGTTTATATTTGAGGTGCTTTTCTCAGACTTTCTTTATAGAAAATAACTGTGAAACAATTTTAAACCTTATAATGTATATTGT	3	53	12	11	16	7	12	12	16	10	8	19	8	15	9	2
1993	1	-111111111111111	TGCAGGTCCTGATTTTCTTGATCGCTGCTTTTTAAATCTGGCAGCGATTTCATAGCTGAACCACTTACATATCTGTTCAATCTAACCCTGGAATG	NA	53	15	8	6	6	8	17	10	8	9	13	15	14	12	4
1994	1	-111111111111111	TGCAGGTGAAGTATATTATCCTGTATCCATAGAATACAACCACTGTGAACATGTTGAGGATGATGCAATGAAGCAATGCAGACATTTCATTCCAA	NA	68	11	10	10	5	8	15	9	8	7	18	8	17	13	4
1995	1	-111111111111111	TGCAGGTTTGCCTCTCTTGCGCCGTCTCTTCCTCTTTCCAGTCCAGAGGATTAGGGCCTGGTCTGGAATGAGCAGTACTTCCTCAGCTTCCGACT	NA	47	20	9	15	7	8	16	14	10	11	8	15	13	10	2
1996	1	-111111111111111	TGCAGGAAAGGACCCCCACAACATGATGCTGCCACCCCTTGCTTCATGGTTAGAATGGTGTTCTTCGGCTTGCAAGCCTCCCCCTTTTCCTCCAA	NA	60	20	8	16	13	24	26	21	20	19	11	23	17	12	13
1997	1	-111111111111111	TGCAGGACACATGGTCTGTACGCTGGACGAGTGTGTCTCGCCCCTGACCTCGTGTCTGATATGGATGGGCTGAGGTGTGTACGGAGGTTGCGCTG	NA	30	14	15	17	5	7	19	16	15	10	10	13	18	16	5
1998	1	-111111111111111	TGCAGGACACCATCAGACACGTCCAACAGCAGCTGGATCAGGAGAATCACCGGTTGGACAACAACTGCATATTCCAACACACCGTCGGGTTCTTT	NA	64	23	10	22	17	22	31	23	22	13	19	28	21	9	18
1999	1	-111111111111111	TGCAGGACCCTGTCCAGACCCACTAGAAAGGCTGGCAGTGATGGTGGGGGAACCGCGGGGAGTGGGGTTTTTGGGTTTAGGGTTAACTTCTATGG	NA	50	14	18	18	9	17	28	22	12	16	17	25	19	15	11
[truncated: 108,304 more rows]
