# Supplementary material for: Characterisation of QTL-linked and genome-wide restriction site-associated DNA (RAD) markers in farmed Atlantic salmon
Source: BMC Genomics. 2012 Jun 15;13:244. doi: 10.1186/1471-2164-13-244 (PMC3520118; doi:10.1186/1471-2164-13-244)
Supplement: Additional file 2 — Details of Family 2 RAD loci, number of RAD alleles and fragment counts for all individuals. [file 1471-2164-13-244-S2.txt]

locus_number	number_of_alleles	segregation_pattern	allele_sequence	Bsire	Bdam	BR1	BR2	BR3	BR4	BR6	BR7	BR8	BS11	BS12	BS13	BS14	BS16	BS17	BS18
1	1	--------------11	TGCAGGTCACCCAGTGAGCAGATAGACTGGCAGCGGCTGTAAGGAGGTGGTTTAGAGGAGGAGGAGGAAGATAAGGGGGGGTTAAAGGAGGTCTG	NA	NA	NA	NA	NA	NA	NA	NA	NA	NA	NA	NA	NA	NA	13	7
2	1	1--1-1---1-1-111	TGCAGGAGACAATACACACTCAGGGTGTGTATTTGCATGCGGTGTGTGTGTGTGTGTGTGTGTGTGTGTGTGTCTGATCAGAAGTCCAGGTGCTC	2	NA	NA	2	NA	1	NA	NA	NA	3	NA	3	NA	3	5	7
3	1	-1-------1----11	TGCAGGTACACCATACAGTACTGTTCATTATTATCTGGTAGGGATGCTGTAACCCTGGTTACTATAACCTGCAGGGACGGGGGCTGGGATTAAAA	NA	1	NA	NA	NA	NA	NA	NA	NA	1	NA	NA	NA	NA	5	5
4	1	--11--1-1-1---11	TGCAGGTTACAGTAACCAGGGTTACAGCATCCCTACCAGATAATAATGAACAGTACTATATGGTGTACCTGCATGTGGTAGTAGCCAGGGTTACA	NA	NA	1	3	NA	NA	3	NA	3	NA	2	NA	NA	NA	9	5
5	1	1-11--111-1--1-1	TGCAGGAAACTCTACTGTATCTAGCAGACTCTATCCCTGCTGGAAACTCTACTGTAGCTAGCAGACTCTGGCCCTGCTGGAAACTCTACTGTATC	4	NA	1	1	NA	NA	4	3	3	NA	2	NA	NA	5	NA	9
6	1	---1---------1-1	TGCAGGCGGGACTGGCGCGGGCTGAGGCCCGGAGCCTGCACCGCGACCTGGCCGCCCTCTACCAGCACAAGTACTGTACGGACGTGGACCTCATC	NA	NA	NA	2	NA	NA	NA	NA	NA	NA	NA	NA	NA	6	NA	8
7	1	-------------11-	TGCAGGGGTTCATAGTGTCAGCGCCACATACAAGGGTGGGTGCACACACGGCATGCATAGTGGCGGTATGACACCGTGGGGGGGGGGGCCGGACA	NA	NA	NA	NA	NA	NA	NA	NA	NA	NA	NA	NA	NA	5	17	NA
8	1	1111---1111111-1	TGCAGGAAAATAAATTGACTAACAGAAGTGTAATCTAGATTTCATACCAGCAGATTATCATACATTTTCCATATTTCAATAACAGCGACAGGCCG	4	3	3	3	NA	NA	NA	1	1	4	1	2	6	1	NA	8
9	1	----1-------1--1	TGCAGGAGGTTTGTCTGTTACGATTGAGTGGGGGGGGGAAACCGCTGCGGTCAAGGTTCTGACAGATGGGTGTGTCTTGGTGGTGGCAAGGACAC	NA	NA	NA	NA	4	NA	NA	NA	NA	NA	NA	NA	11	NA	NA	5
10	1	-1-1-1-1---11111	TGCAGGTCGGTAATGACCTGTCCAAGCTGACCAGGGCCCTACAGATCGGTAAAGACCTGTCCAAGCTGACCAGCAGGTTGGTAACGGCCTGTCCA	NA	3	NA	3	NA	1	NA	2	NA	NA	NA	1	6	2	4	5
11	1	-1-11-1-1-1-111-	TGCAGGCCAAAATACATGTCCCAAAGATGTAGAACAAGGATTTATACAGGTAAAAACAAACATCTACATGATTAGTACCAAGACTGCAAATCAAG	NA	4	NA	1	1	NA	1	NA	3	NA	3	NA	5	1	5	NA
12	1	11-1----11--1-1-	TGCAGGTTAGACCCCCAACTACCCCACTCTGCCCCTGTAGGTTAGACCCCAACTACCCCACTCTGCCCCTGTAGGTTAGACCCCCAACTACCCCA	4	4	NA	1	NA	NA	NA	NA	3	3	NA	NA	9	NA	5	NA
13	1	1111-111-1111-11	TGCAGGGATGCCCCGGTCCAACAATGGGAGTGAGCTAAAAATGCACTTCCTCTGTCTCGCCATTTTGTGCGCAGTCATTGTTCCATTCTGTGAAG	2	2	2	2	NA	1	1	2	NA	2	1	7	2	NA	1	7
14	1	11111--111111--1	TGCAGGATATGCAGTAACACTGCCAGAACCATCTACTACCAGCGTGCAGGATATACAGTAACACTGTCAGAACATTCTACTACCAGCGTGCAGGA	4	2	1	2	1	NA	NA	3	4	2	2	8	2	NA	NA	5
15	1	1-----1---111--1	TGCAGGAAGGAAGCGGGCATGGAGGAGCCAAGGAATCTCTGGGGCTTCACAACACAGCCCTGGGGGGAGAGAGGGAGGGAGGGGAGTCACAACAC	4	NA	NA	NA	NA	NA	4	NA	NA	NA	3	9	9	NA	NA	2
16	1	-----------11---	TGCAGGGTAGAGCTGAGCCAACTCTACCTGGAGGAAGCCTCTGGCACTGACAGGCTCCTGGCTGGAGCTCCTGGCTGGGGGTCCCGGGGGGTAAC	NA	NA	NA	NA	NA	NA	NA	NA	NA	NA	NA	35	38	NA	NA	NA
17	1	1111111111-111-1	TGCAGGGAGCACTTTGTCTCCTCCTCCTCTCCTCAATCAATCAAATGTAAATATGAAGTCCTTTTTACATCAGCTGATGTCACAAAGTGCTATAC	3	4	1	1	4	3	1	1	2	3	NA	6	5	3	NA	1
18	1	-----------11---	TGCAGGTTGTGATTTGAGGTTAGGTTGTCTGATATGGTTTTCCCGTACCCCAGTCCCCCCCCACACACACACAAACAGTAAATAATTTGCCAGTG	NA	NA	NA	NA	NA	NA	NA	NA	NA	NA	NA	6	6	NA	NA	NA
19	1	-1------1--11--1	TGCAGGTCTCTGTTCTCCTACTAATCTCACTGTAACCCCCCTCCAGGTCTCTGTTCTCCTACTAATCTCACTGTAACACTCAGCCCCTACCCCTC	NA	4	NA	NA	NA	NA	NA	NA	2	NA	NA	6	5	NA	NA	5
20	1	----1-----1---11	TGCAGGCTGCTGTGTTGCTGTGTTGCTGTGCTGCTGTGCTGCTGTGCTGCTGTGCTGCTGTGATGCTGTGCTGTGTTGCTGTGCTGCCGTGTTGC	NA	NA	NA	NA	2	NA	NA	NA	NA	NA	5	NA	NA	NA	4	5
21	1	----------1-1---	TGCAGGGATCCGCATGTTGGACNNNNNNNNNNNNNNNNNNNNNNNNNNNNNNNNNNNNNNNNNNNNNNNNNNNNNNNNNNNNNNNNNNNNNNNNN	NA	NA	NA	NA	NA	NA	NA	NA	NA	NA	16	NA	18	NA	NA	NA
22	1	11---111-1111111	TGCAGGGGACAGTCACACCAGGCTCCCTACAGGGGACAGTCACACCAGGCTCCTTACAGGGGACAATCACACCAGGCTCCCTACAGGGGACAGTC	2	4	NA	NA	NA	1	4	3	NA	1	8	2	6	2	2	2
23	1	----------11----	TGCAGGAGAAGCTTCAGTCAGANNNNNNNNNNNNNNNNNNNNNNNNNNNNNNNNNNNNNNNNNNNNNNNNNNNNNNNNNNNNNNNNNNNNNNNNN	NA	NA	NA	NA	NA	NA	NA	NA	NA	NA	41	48	NA	NA	NA	NA
24	1	111111111111111-	TGCAGGAATTATTTTTTTTAAACATGCAGGATCTGTAGGATTTTAGAATTCCTGCGGGACAATACAAACAGGAGTCCTACAGAGGCATAGGCAAA	4	1	1	1	4	1	1	4	3	1	6	5	3	1	2	NA
25	1	-11-11--1-11--1-	TGCAGGGACGGGGGCTGGGATTGAAAAAAAATATGTATATATACTGCTCAAAAAAATAAAGGGAACACTTAAACAACACAATGTAACTCCAAGTC	NA	4	1	NA	2	2	NA	NA	2	NA	5	5	NA	NA	2	NA
26	1	----------11----	TGCAGGGAGAGAACACACACAGGTTACCACACACACACACACACACACACACACACACACACACACACACACACACACACACACACACACCACAC	NA	NA	NA	NA	NA	NA	NA	NA	NA	NA	8	6	NA	NA	NA	NA
27	1	---111-11-11---1	TGCATGTGTCTGCTCAAACGGTCAGAAACAGACTCCATGAGGGTGGTATGAGGGCCCGACGTCCACAGGTGGGGGTTGTGCTTACAGCCCAACAC	NA	NA	NA	2	3	1	NA	2	2	NA	5	9	NA	NA	NA	1
28	1	11-1--11111111--	TGCAGGTAGTCAGATACATTCAGCTGGTTGAGTTTGTGCTGTAGCAGGACCTGAATGATTGTGTTGAAGGCCGAGCTAAAGTCCACCAACAATAT	4	2	NA	1	NA	NA	3	2	4	1	5	6	6	2	NA	NA
29	1	11-1111111111-1-	TGCAGGTAGGGTTCAGGTTTACACCAAACCATCTGTCTGACATCTTTACTCTCTGATAGTCATCTCTCACTTCAACCTCAATCATTGTAGTAGAA	2	3	NA	1	2	1	2	4	2	3	6	10	9	NA	8	NA
30	1	---------1-----1	TGCAGGTTTAGTTTCTGTGTGTGTGTGTGTGTGTGTGTGTGTGTGTGTGTGTGTGTGTGTGTGTGTGAGCTATCCCACTATCCACTGTTTGCTTT	NA	NA	NA	NA	NA	NA	NA	NA	NA	6	NA	NA	NA	NA	NA	7
31	1	1-------11----11	TGCAGGGCCACAATGACAATCAGCACCAGACTATATACTACCACTGTTTATCGTCCTCTATCACCTGCATGGTCACAATGACAATCAGCACCAGA	4	NA	NA	NA	NA	NA	NA	NA	1	5	NA	NA	NA	NA	5	2
32	1	-11-1-1111--1111	TGCAGGAAGAGCAGGACGTTGCGTGGGGACGACCCCAGGGCGGTCTCCAGGTATGAGTTCAGCTGAAGCATGGAGGAGGAGGTGTGATGGTGTGT	NA	2	1	NA	3	NA	3	3	3	6	NA	NA	2	4	5	3
33	1	---------1--1---	TGCAGGAAAAGCTGCAGTTGTANNNNNNNNNNNNNNNNNNNNNNNNNNNNNNNNNNNNNNNNNNNNNNNNNNNNNNNNNNNNNNNNNNNNNNNNN	NA	NA	NA	NA	NA	NA	NA	NA	NA	18	NA	NA	18	NA	NA	NA
34	1	111----11111111-	TGCAGGGGGTCTGCGCCTCTTTCCTCTTAATTTGCTCCCCAGGTACCAGGGCTGCTGAGTTTGAAGACGGACAGTCAGCTAGGGGACACGGGGCT	2	3	2	NA	NA	NA	NA	1	2	5	2	4	7	1	1	NA
35	1	---------1-1----	TGCAGGGACGAAGCAGCCACCAAGCCCAGGCCGCCCAGAAATCCAGAAGCTGTGGAAGCTGCCTCTTGGGGCAGGGGGGGGGGCGGGGGGGCCCC	NA	NA	NA	NA	NA	NA	NA	NA	NA	5	NA	11	NA	NA	NA	NA
36	1	-11111-1-1111-11	TGCAGGAGATGGCTTCATGGACCTGCTCTCTCAGGAGTTCATGGGGCCGGGCTTGGTGAAAGACCCGCTCAACTCAGACATGGACTCCGGCTGTG	NA	4	1	1	3	3	NA	4	NA	7	2	7	3	NA	2	1
37	1	111111111111111-	TGCAGGTAAGAACCAAACCATGACCCATTCAAGCAATGGGCATTACCCCACCCATTGAAATGATCTCTATAACCTACCCCTTTTAAACTGAAACT	4	2	2	1	4	1	1	3	1	5	3	6	2	1	1	NA
38	1	111-111--1-1-1--	TGCAGGAGGAGGTGGGAAAACTCCAGGAGGATGTGGAGAAGTGTAGTGGCCAGTGTAAGATCCGTCTTGTGACCCCAACAACAGGAGGCGGCACT	4	4	2	NA	4	3	2	NA	NA	5	NA	6	NA	5	NA	NA
39	1	1-11-1-1-1-111-1	TGCAGGGTAAACAGTCTTCCTGGCTGGTGTTACCTCATTCCAATCTGCAGGGTAAACAGTCTTCCTGGCTGGTGTTACCTCATTCCAATCTGCAG	3	NA	4	1	NA	3	NA	4	NA	5	NA	6	6	3	NA	1
40	1	---------11-----	TGCAGGAGAAGGAACCAAGAATTTGTGTGTGTGTGTGTGTGTGTGTGTGTGAGAGAGAGAGAGAGAGAGAGAGAGAGAGAGAGAGAGACTAGGGT	NA	NA	NA	NA	NA	NA	NA	NA	NA	11	15	NA	NA	NA	NA	NA
41	1	---------11-----	TGCAGGCTATAAATGGTGACCACACCACCCAACACCTCTCTTTCCTGACTGGCTGGCTGGCTTTCCCCCCCCTTTTGGGTTTTTGTTTTTTTTTT	NA	NA	NA	NA	NA	NA	NA	NA	NA	8	22	NA	NA	NA	NA	NA
42	1	11--1111111-1111	TGCAGGCCAGAACACACCCAGTCAGTCAGTAAGTCCCTGTAGGCCAGAACACACCCAGTCAGTCAGTAAGTCCCTGTAGGCCAGAACACACCCAG	4	4	NA	NA	2	1	2	4	2	5	6	NA	3	2	2	1
43	1	111-1---1111---1	TGCAGGGGGCTCTCTCCACCTTCTCATTGACGACGCGCCTCAAACGTGACCTCTCCTCGCTCCATGCTGTCGTCATGGCGATGCAGGACGACGAG	2	3	3	NA	4	NA	NA	NA	1	6	7	4	NA	NA	NA	2
44	1	1111-1-111111111	TGCAGGTGAAGAAGTCAAATGTGGTGGTCCTTGTCTGGTGTGGTTACACGTGGTCTGCAGTGGTGAAGCCGGTTGGACGTACTGCCAAATTCTCT	3	4	1	3	NA	3	NA	4	1	5	5	2	4	1	1	3
45	1	111-11-1-1111-11	TGCAGGCAGGAGTGTGTAAGTCAGCTGCTGGACAACATGTTTGTGGGCGAGAGCACAGAGAGCTGCATCGTCTACGGAACTCAAGTCCTTCTCAC	2	2	1	NA	2	2	NA	1	NA	10	5	4	5	NA	3	5
46	1	11---111111111-1	TGCAGGGCGGTCAGCAGGTTGCTGGTCTCTCTCAGTCTGGCCCTGGTAGCATCCAGCTCCTCCACTAGCTTGTCCTGGGCCTCATTCAGGTTGGA	3	2	NA	NA	NA	2	2	3	14	1	3	1	3	5	NA	9
47	1	--------1---1---	TGCAGGTGTGTGCTGTGTGGGGGAGGGTCCTTTTGGCATTGTCAATGTGTTTCAGCTATGACAGTCATACCTGCCCCCCCCCCCCCCTTAATTAA	NA	NA	NA	NA	NA	NA	NA	NA	8	NA	NA	NA	6	NA	NA	NA
48	1	11-1--111-111--1	TGCAGGTCCTGTTCCTCCCTGTTCCTCCACTCCTCTCTGGGGGCTTGCAGGCCCTATTCCTCCCTGTTCCTCCACTCCTCTCTGGAGGCCTGCAG	4	2	NA	3	NA	NA	1	3	5	NA	1	3	5	NA	NA	1
49	1	11---11111--1-1-	TGCAGGTCGGAAATGACCAGTCCAAGCTGACCAGGGCCTCTGCAGGTTGGTAATGACCTGTCCAAGCTGACCAGGGCCCTACAGGTTGGTAATGA	4	3	NA	NA	NA	2	4	4	6	2	NA	NA	6	NA	4	NA
50	1	1-1-1-111---1---	TGCAGGTTAAAATATTATTGAAAAACAACTAATTGATTATCTTGAACGTAGTTTAAAAAAAAAAAAAGAATGTGAGCGAAGCACGCAAAGTGGAG	4	NA	3	NA	3	NA	2	4	6	NA	NA	NA	8	NA	NA	NA
51	1	-1---1111--11-11	TGCAGGGGCTCTGGTCAGCTTGGACAGGTCATTACCGACCTGTAGGGCCCTGGTCAGCTTGGACAGGTCATTACCAACCTGGAGGGCCCTGGTCA	NA	3	NA	NA	NA	1	4	3	5	NA	NA	2	11	NA	1	5
52	1	--------1-11----	TGCAGGACGTAGTCCTATTCAGCATGTGTGTAAGTGTATTAAAGGTATGAAAAAACACCAAATGTCAAACCATTCGTACAGTGGCTTTTTTTATT	NA	NA	NA	NA	NA	NA	NA	NA	9	NA	3	6	NA	NA	NA	NA
53	1	--------1--1----	TGCAGGCTGACCCAAGTTGACAGTTGAATGGTGTTTCCTCTGACACATTGGTGTGGCTGGGGGGGGGTTAGGGGGGGGGGTTGGGGGGGGGTGTT	NA	NA	NA	NA	NA	NA	NA	NA	17	NA	NA	15	NA	NA	NA	NA
54	1	-1--11--1--1---1	TGCAGGGAGAGAGAGAGAGGCAGCAAGAAAGGCAGAGCGAGAGAGAGAGAGAGTCATTTCAAACCCTGTCATGAGTCACAGAGGAGAGATTTTAA	NA	3	NA	NA	4	1	NA	NA	6	NA	NA	5	NA	NA	NA	2
55	1	1111111111-111-1	TGCAGGTTATCCAACCAGATGGACAGATCCACCAGTTGCTCAAAGGTGATGGTGGCATCCCTGCAGGCCAACTCCCGTCGGATGTCCTCACGCAG	4	3	1	3	2	3	2	2	9	1	NA	7	2	2	NA	11
56	1	1-111-11111111--	TGCAGGCGGTCACTGAGTCCAAGGTGCTAAAGGAGCTCCTTAAACATCTGGGTCAGATGGTTTAGACCTTTTTTTCTTTAAGGTTGCTGCCCCTA	3	NA	2	2	2	NA	2	3	6	3	3	5	6	3	NA	NA
57	1	11-11-1111111111	TGCAGGCTGTTTTATATAAGCCATTTATTACATACACTTGGCCAAAAGTATGTGGACACCTGCTCGTCAAACATCTCATTCCAAAATCATGGACA	2	4	NA	1	3	NA	4	1	7	2	4	5	5	4	2	1
58	1	-1------1-1-11--	TGCAGGATATGTCTGGTAACTAACCCTGTCCCTGTTGTTTGACCTACAGGATATGTCTGGTAACTAACCCTGTCCCTATTGTTTGACCTGCAGGC	NA	2	NA	NA	NA	NA	NA	NA	11	NA	6	NA	3	2	NA	NA
59	1	1-11--1-111----1	TGCAGGTACACCATACAGTACTGTTCATTATTATTATCTGGTAGGGATGCTGTAACCCTGGCTACTACCACATGCAGGTACACCATATAGTACTG	4	NA	1	4	NA	NA	4	NA	6	1	8	NA	NA	NA	NA	4
60	1	----1---11------	TGCAGGCTGAGCCATCTGCACTGGTCCTCATGCTACTGCTGTAGGAGGGGCCTGCTGGAGGCTCCTGGGCCGAGGCTGGGGGGGTAGGGGTGGTG	NA	NA	NA	NA	3	NA	NA	NA	5	5	NA	NA	NA	NA	NA	NA
61	1	11----11111-----	TGCAGGGAACAACAGACCACAGTCACCAGGATGTAACATCAACGGTACAGCACCATGGCCATAACCTGCAGGCTCATCCTGACATGACCCTCCAG	4	2	NA	NA	NA	NA	4	3	7	5	2	NA	NA	NA	NA	NA
62	1	-111-11111111--1	TGCAGGCCCTCTCGTTCAATGGCGTCCCCTACCTGGACCAGTGTAAGAACGGAGACATCTCCTACTGCGAGCTCAACGCCCGCTTCGGCATGCGC	NA	4	1	3	NA	3	4	4	10	6	3	2	1	NA	NA	6
63	1	-------1-------1	TGCAGGTGGTCAGGGGGTGGACTGACCATTCGCTGGATGCTGGCGGGGAGAGGGAGAGGCATAGGCGGGGGGGGGGGGGAAGGGGGGGGGGGGGG	NA	NA	NA	NA	NA	NA	NA	17	NA	NA	NA	NA	NA	NA	NA	8
64	1	-1--1--1-----1-1	TGCAGGCTGACTACATGGTGCTGCTTTCTCTCCACAGACCTGCTGGCTACATGGTGCTGCTTTCTCTCCACAGACCTGCTGGCTGACTACATGGT	NA	4	NA	NA	1	NA	NA	7	NA	NA	NA	NA	NA	1	NA	5
65	1	11--1-11111-1-11	TGCAGGTTCCCGGACATTTCTGGGGAAAATGGCCCTAGCCCTCATCCTCCGATCCAACAGGTCCCAGGCGTGCTCAATGGGTTTGAGATCCGGGC	4	1	NA	NA	2	NA	1	5	1	1	4	NA	2	NA	1	6
66	1	111--1-11-1----1	TGCAGGTTGGCTGGATGGGGCTTTTCTTGGGCTCTCTGGCACCATCTACTGACAGTTACATATTATGTTATTTGCAGCCATAGCAATGTCTCTTT	2	3	1	NA	NA	1	NA	5	4	NA	1	NA	NA	NA	NA	6
67	1	11--1-1111111111	TGCAGGGCCAGTGACTAAGTAGAAATCCCATCCCTGTTAGATTCCCACAGGGCCAGTGACTAAGTAGAAATCCCATCCCTGTTAGATCCCTGCAG	3	4	NA	NA	2	NA	1	5	3	2	2	1	1	3	5	3
68	1	1------1--1-1--1	TGCAGGAGTTTAGCCCTGATCCCAGTGTATGTGTGTGTGTGTGTGTGTGTGTGTGTCCACAAATGTTTGTCTGTGTTGCACATATGCTCGTGGGT	4	NA	NA	NA	NA	NA	NA	6	NA	NA	2	NA	5	NA	NA	4
69	1	-------1----1---	TGCAGGAGCCCACTATGGACCTTATGAAGGAGAGATCACAGACAAGGACCAGGCCATGGAGAGTGGATACTCCCGGGGGGGGGGGGGGGGGGGGG	NA	NA	NA	NA	NA	NA	NA	17	NA	NA	NA	NA	10	NA	NA	NA
70	1	1-111--1--111-1-	TGCAGGACTTTTTGACACACTCAACGTAAAAAAAAAATCCAAACACATGTCAATTACAGTAGATTGTATTTGTCCCATGGTCCGAATACAACTGT	4	NA	3	3	4	NA	NA	7	NA	NA	2	3	6	NA	3	NA
71	1	111-11111-1-1-1-	TGCAGGAGAGGGTGAACAGGGTGGTTATGTGTTTTGAGGTAGAGGGGGAGATGGGGGAGAGGAGGAGGAGGAGGAGGAGAGGTGTTACTGTGTAG	3	4	2	NA	2	2	4	6	1	NA	2	NA	5	NA	3	NA
72	1	11----111---11--	TGCAGGAGGCCTGGTCTGACACGGTCTCTCTTCTCAAAATCATCACCACTCTGATAACTGTCGCGTCAAACTTTTCAACCCTTAAGGATAAAAAC	2	3	NA	NA	NA	NA	2	6	4	NA	NA	NA	5	2	NA	NA
73	1	-11---11--1-11--	TGCAGGAGTAGTAGGACCACAATCCAGGACCAAAGTTTCAGGTATTGTGACGTGACAGCGTGAGCCGTGTGGAACTTTGCCCGTTAGAAAGCTAG	NA	4	4	NA	NA	NA	2	6	NA	NA	4	NA	5	1	NA	NA
74	1	-1----11-1-11---	TGCAGGCACAGAACACAACAGCTAGTGTGTGTGTGTGTGTGTGTGTAGCTAGGACTCGTCCCCATCCCAGTAGTCACTGAGGAGACACAGTAGGT	NA	4	NA	NA	NA	NA	2	6	NA	3	NA	3	5	NA	NA	NA
75	1	-----111-1--1---	TGCAGGTAAATTATTATTATTTATTTTTTTTACAATGTAACTGAATTGTCAACAGAGAAGCATGCTGAGCTGAGAGGATAGAACCCTAGCAAGTG	NA	NA	NA	NA	NA	1	2	6	NA	1	NA	NA	5	NA	NA	NA
76	1	1111--1111-11111	TGCAGGTGGTGGGGTCAGAATGGCATCCTTGGGAAATCCATGAGATGTGGCAAAGTCTCTAAATTTCTGAATCACTTCGGGCTTTACCTTCTGAG	3	3	2	1	NA	NA	2	6	3	1	NA	1	6	5	4	4
77	1	1---1-1111-11111	TGCAGGGTTTGTTCATCTGGCTCTTTCCAAACAGGGTTTGTTCATCCGGGCTCTTTCCAAACAGGGTGTGTTCATCCAGCTCTTTCCAAGCAGGG	2	NA	NA	NA	1	NA	1	6	3	4	NA	3	5	6	5	3
78	1	-------1---1----	TGCAGGCTGACCTCTGTCGTCAGTTGAGCAGTGTTTCCTGGGACATACTGGTGTGGCTGGGTTTCGGGGTTAGGGGGGGGGGGGTTAGAAGGGGG	NA	NA	NA	NA	NA	NA	NA	18	NA	NA	NA	16	NA	NA	NA	NA
79	1	-------1---1----	TGCAGGCTGACCCTGGTCACCAGTTGAACTGTGTTTTCTCCGACACATTGGTGCGGCTGGGTTTCGGGGTTAGCTGGGGGGGGGTTAGGGGGGGG	NA	NA	NA	NA	NA	NA	NA	5	NA	NA	NA	17	NA	NA	NA	NA
80	1	-1-11--11111--1-	TGCAGGCTTGGAGAACCAGAGAGAGAGACAACGTTAGGGCACTGTCTGTCATCAGCACAATCACAGCTAAGCAGCTCTGTTTTACAACGCACTGT	NA	2	NA	1	2	NA	NA	6	1	2	4	5	NA	NA	2	NA
81	1	-------1---1----	TGCAGGGTCTACAGGAAATCACGGACTACAAAAACAAGTCACGGATACCGACGTCACCCTCTCTCCATCTCAGTGGCTGGCGGGAGGAAAAAAAT	NA	NA	NA	NA	NA	NA	NA	19	NA	NA	NA	13	NA	NA	NA	NA
82	1	-------1---11---	TGCAGGAGGAACCACCCCTGCAGTGCAGAGGGGCTGTGACACCCCCCCCTCCTTAAAATGAGGGTCCCACCCTCAACCCAAATTTCGACCCAACA	NA	NA	NA	NA	NA	NA	NA	9	NA	NA	NA	5	5	NA	NA	NA
83	1	-11----11-111---	TGCAGGCTGAGTTGAACAACAACAAGTTTCTTCTGCAGGGTCTGGATGACAAGGTGACCACTGTGGCTGAGCTCTGTGCTACCGGCTGGGGGGGG	NA	1	4	NA	NA	NA	NA	7	3	NA	9	4	4	NA	NA	NA
84	1	-------1--1-----	TGCAGGCGGCCCAGTCCGGAGGGAGGACCAACCGGGCGGCAGATTTCACCACTACGGCAGGGGCCGTGGGGGCCAAGGGGGGGCGGGGGGCGGGG	NA	NA	NA	NA	NA	NA	NA	30	NA	NA	19	NA	NA	NA	NA	NA
85	1	-------1--1-----	TGCAGGAGAAGTGGGTAGAGAAGATTTTGACTAGATGGTATAAATGACAGAATTGACCTTTCATGGCAGGGGGGGGGGGGGGGGACAAAAAACTT	NA	NA	NA	NA	NA	NA	NA	19	NA	NA	22	NA	NA	NA	NA	NA
86	1	-------1--1-----	TGCAGGAGGAGAGGCTGGAAGAGGAGAAGGAGGCCATCAGAGAAGATGGATCACTATTGGCTGGGGGGGAGGAGAGGGGTTTTGGGGGGGAGGGG	NA	NA	NA	NA	NA	NA	NA	11	NA	NA	8	NA	NA	NA	NA	NA
87	1	1111--11111111--	TGCAGGGAGTTGTGAGCCTCGCTCTGGAGGGACGAGATCCGTTTGGCTAGGTGGTACTCACAAAGCCGGGCAACCCCTTGCCTCACTTGCTGCAG	4	2	3	3	NA	NA	1	11	1	4	7	2	3	1	NA	NA
88	1	111--1-11111----	TGCAGGGATCTAACAGGGATATGATGTTGACGTAGTCACTGGCCCTGCAGGGATCTAACAGGGATATGATGTCTTGGTGAGAGAGAACACAACAC	1	3	2	NA	NA	3	NA	10	3	3	5	2	NA	NA	NA	NA
89	1	11--1--11-1-11--	TGCAGGGTAAAGGGAAGCCCCCTCGAGTTGGTCGGCGAGACATTGAAAGCTTTGCTGAGCTGTTTGAGGGTCCCCTTCACCAGGAAGACAAACAC	3	3	NA	NA	2	NA	NA	6	1	NA	6	NA	1	2	NA	NA
90	1	-------1--1-----	TGCAGGGTTAGATTGTCTGTGGCTGTGACATGTCTGTGACACGTCTGTGACATGTCTAGTGTGTGTTTTGTGTATAGGGGGGGGGGGGGGGGGGT	NA	NA	NA	NA	NA	NA	NA	23	NA	NA	15	NA	NA	NA	NA	NA
91	1	-------1--1-----	TGCAGGTGAGACGGAGACAGGGAGACAGGTGAGACAGGGAGACAGGGAGACAGGTGGGACAGGTTGGGCAGGGGGGGCAGGGGGGCAGGGAGACA	NA	NA	NA	NA	NA	NA	NA	16	NA	NA	5	NA	NA	NA	NA	NA
92	1	-------1--11----	TGCAGGCTGACCGCGGTCATCAGGTGAATGGAATGGGGTTTCCTCCGACACATTGGTGCGGCTGGGTCCCCGGGTTAGTGGGGGGGGGGTTAGAA	NA	NA	NA	NA	NA	NA	NA	8	NA	NA	17	23	NA	NA	NA	NA
93	1	11111111-11111--	TGCAGGAATCACAGAACGCATACTGAAAATGTATGCACTCAGAGAGCAGGCTCTGGTCAAAAGTAGTACTCTGTTGGTTATAGGGTGCCATTTGG	3	4	4	3	3	1	2	6	NA	2	7	5	2	2	NA	NA
94	1	11--1--1111111--	TGCAGGAAGGGTACCACATAAGGGAGTCTTTTGTCAGTCCTGTCTTGTCCAGCGACAGTGGGTTTGTGCCCATAGGCGACGTTGTTGCCGGTGAT	3	1	NA	NA	1	NA	NA	6	4	5	1	1	4	1	NA	NA
95	1	-------1-1------	TGCAGGAGAGAGTTGGTAACTTCCTGGCTGACTTCTACTCTGTGAACGGCCTGGTGCTGGAGTCCAGGAAACGGCGGGGGGGTCTGGGGGGGGGG	NA	NA	NA	NA	NA	NA	NA	20	NA	14	NA	NA	NA	NA	NA	NA
96	1	11-1111111-11-11	TGCAGGATTTTGTCAATCCTTCAGGATTGTCCCTGATGCTCCTGTAGGAATTCTGCAAGAGTATGACTTGTCTTGCAGAAATGTAAGAAAATCTT	2	4	NA	1	3	2	2	6	3	5	NA	1	3	NA	2	4
97	1	-1-----1-1------	TGCAGGCTGAGGAGCGTCATGGCAACGTGGAAGAGAGACTCAGACAGCTGGAGTCACAACTTGAGGAGAAGAACCAGGAACTGAGCTGTGTGTGT	NA	2	NA	NA	NA	NA	NA	5	NA	7	NA	NA	NA	NA	NA	NA
98	1	-------1-1------	TGCAGGTTGACCTCGGTCGTCAGTTGAGAGGTGTTTCCTCTGACACGTTGGTGCGGCTGGCTTCTGGGGTTAGCGGGGGGGGGGGGGGGTTTGCG	NA	NA	NA	NA	NA	NA	NA	24	NA	9	NA	NA	NA	NA	NA	NA
99	1	1---1111111--1-1	TGCATGCATTTTTAGTTCTATCAAGTTCATATTTATATCCAAAAACAGCGTTTTACTATGGCATTGATGTTGAGGAAATCGTTTCCCTCCAATAA	4	NA	NA	NA	2	1	2	5	1	8	2	NA	NA	1	NA	5
100	1	11111111-11111--	TGCAGGCCGCAATCAGACGCCCCTCCGTTTCGTAGAGAAGCCAGCATCAGGGGGGTAAAGCCATCTGGAAGAGAATTTTTCAATTTGGTTCAGAG	4	2	2	4	3	2	2	6	NA	5	2	8	3	3	NA	NA
101	1	111111-111111111	TGCAGGCGTCCGGCCCGCCACAAGGAGTCGCTAGAGCGCGATGAGCCAAGTAATCCCCCCCGGCCAAACCCTCCCCGAACCTGGACGATGCTGGG	4	3	4	2	4	2	NA	8	2	7	5	3	1	3	3	2
102	1	1--1111111111111	TGCAGGGTTGTTTTCCTGAAGGACTACATGCGTGATTCCTACAGGAATTGTCCTAAAGGAATGTGTCCCAGAAAATCCTATGGTATATCTGCAGG	3	NA	NA	2	2	1	2	10	2	7	5	1	1	2	5	4
103	1	1--1---111------	TGCAGGTAGAACAGTAGAATACACAGAGGTAGTAGCAGGGTTCCACCAGTAGAACTAGTTGAACCCTGCCGGTAGAACAGTAGAATACAGAGGGA	4	NA	NA	2	NA	NA	NA	6	5	2	NA	NA	NA	NA	NA	NA
104	1	-------11-------	TGCAGGATGAGCCTGCCGGCTGGGAAGTCCTCGGGGACCCTCTCTGTGTAGAGGGACTGGGGGGGCGGGGGGGGGGGGGGGGGGGGGGGGGGAAG	NA	NA	NA	NA	NA	NA	NA	23	23	NA	NA	NA	NA	NA	NA	NA
105	1	11-11111111-11-1	TGCAGGACAGAAACAGCACAAACCCACCATCGCTGGACCAGACAGGACTGGCAAAAAGTGCTCTTCACTGACGAGTCACGGTTTTGTCTCACCAA	3	3	NA	1	4	1	1	7	5	2	2	NA	4	1	NA	2
106	1	111111-1111111-1	TGCAGGACAGACCTGGAGGCCAGGAGATGGGGATGCAGTCTGGGAATGGAGCCCAACAGATGGTGGTGAACCAGGGCACAAACGCCCACATGGTG	4	4	3	2	2	3	NA	9	5	1	3	4	3	1	NA	1
107	1	11-1-111111-11-1	TGCAGGCGAGCTGCTCCACCTGGTAGTACTTCTCGTCTCGGAGGATGTTGAGGTCCAGGTTGAGCTGTCTGATCAGAACCTCACAGTCCTGCAGG	1	2	NA	1	NA	3	2	7	5	2	1	NA	4	2	NA	1
108	1	11----111---1--1	TGCAGGCTCACACACCCTGTAGCCTCTCGCAGCCTGCAGCCTCTCGCAGCCTGCAGCCTCTCACAGCCTGCAGCCTCTCACAGCCTATAGCCTCA	4	2	NA	NA	NA	NA	4	6	7	NA	NA	NA	2	NA	NA	1
109	1	-------11-------	TGCAGGCTGACCTCTGGTGCGGNNNNNNNNNNNNNNNNNNNNNNNNNNNNNNNNNNNNNNNNNNNNNNNNNNNNNNNNNNNNNNNNNNNNNNNNN	NA	NA	NA	NA	NA	NA	NA	21	18	NA	NA	NA	NA	NA	NA	NA
110	1	-------11-------	TGCAGGGTATAGCTGACCCAGTACCTGTAGGGTATAGCTGACCCCAGTACCTGTAGGGTATAGCTGACCCCAGTACCTGTAGGGTATAGCTGACC	NA	NA	NA	NA	NA	NA	NA	5	8	NA	NA	NA	NA	NA	NA	NA
111	1	------111-------	TGCAGGTAACTGACCTAGTCTCTCTCTCTCTCTCTCTCTCTCTCTCTCACACACTCACTCACTCACTCACTCACTCACTCACTCACTCACTCACT	NA	NA	NA	NA	NA	NA	4	7	7	NA	NA	NA	NA	NA	NA	NA
112	1	1-1---11111-1---	TGCAGGTCATCTCTAGCTGACACCTTTACTAACAGGTATTGTGTTAATTTAAAACTTGCACGAGACAGTTCACAGAATTGCAGGAAATAAATTTT	3	NA	1	NA	NA	NA	2	5	8	1	3	NA	1	NA	NA	NA
113	1	-------11------1	TGCAGGTGCGCACACACACACACACACACACACACACACACACACACACACACACACACACACACACACACACACACACACACACACACAGCACA	NA	NA	NA	NA	NA	NA	NA	8	8	NA	NA	NA	NA	NA	NA	8
114	1	11111-11111-11--	TGCAGGAGCGTCAACAAATTCATGAAACACATTCTCTAACAAGCATAATTTAATAAATGCCTGAATTAGCCTACGTTTCATTCATTCTTCACATG	4	1	4	3	2	NA	2	7	5	3	3	NA	2	5	NA	NA
115	1	1111-11111111111	TGCAGGTTAGTCTCTTGATAGACTAGTCAACCTGAAGGTTAGTCACTTGATAGACTAGTCAACCTGAAGGTTAGTCACTTGATAGACTAGTCGAC	3	4	1	1	NA	1	3	7	7	1	1	2	2	5	1	4
116	1	-------11---11--	TGCAGGTAACTGACCTAGTCTCTCTCTCTCTCTCTCTCTCTCTCTCTCTCACACACTCACTCACTCACTCACTCACTCACTCACTCACTCACTCA	NA	NA	NA	NA	NA	NA	NA	5	8	NA	NA	NA	10	6	NA	NA
117	1	111-1-1111-11-11	TGCAGGCACCCAGCCCGACACAAGGAGTTGAGCCAAGTAAAGCCCGCCCGGCCAAACCCTCTCCTAATCCAGATGACGCTGGGCCAATTGTGCGC	4	2	2	NA	1	NA	3	10	12	3	NA	7	3	NA	2	2
118	1	11111-1111-11-11	TGCAGGCTTTGACCAACGAGCCATGGCTAACTCATTTCCATTTTTTAGGACTAGCAGCTAGCGAGCTCTATACTGTTAACCCTTACCCTAACTCC	2	1	3	3	3	NA	4	8	6	2	NA	5	3	NA	2	2
119	1	111--11111111111	TGCAGGAAGGACATGCCTTGCAACATGCCTACAAGCCCTCAGTCCAGCCTCTCTCAGCCTATTGCGGACATTCTGAGCACTGATGGAAGGATTGT	2	3	3	NA	NA	2	1	6	5	2	5	3	1	1	1	4
120	1	-------11-1-----	TGCAGGCTGACTGATCGTCAGTTGAACTGTGTTTCCTCTGACACATTGGTGCTAAGCGGGTGGGTGTTTTTTGGCAGGGGGTGTTTTGGGGGGCG	NA	NA	NA	NA	NA	NA	NA	21	14	NA	17	NA	NA	NA	NA	NA
121	1	11-----111111-11	TGCAGGCCTTGTTTACACACACACGCAAGCATGCACACACACACAAATGCACATTCGCATGCAGTCACGCACACACAGGCACACACACACACACA	4	1	NA	NA	NA	NA	NA	7	5	5	2	4	1	NA	5	6
122	1	-------111-1----	TGCAGGCTATAAAGGGTGGCCACATCAGCCAATACACTCTGTCTTCCCTGACTGGCAGGGTGGGTTTCCCCCCCCTTTTTTTTTTTTTTTTTTTT	NA	NA	NA	NA	NA	NA	NA	9	20	16	NA	17	NA	NA	NA	NA
123	1	----1--1111-1-1-	TGCAGGGGTAGCCAATCCGCTGCTGCTTCCTAAAGGCGTGGTCTCTTTGGTTTGGGCCCCTGAGGTAGTGGTGGCGGGGGGGGGGGGGGGGGGGG	NA	NA	NA	NA	3	NA	NA	5	6	7	5	NA	2	NA	2	NA
124	1	11--11111--11-11	TGCAGGACAAGGTAATACACACACACACCATCACACCTCCTCCTCCATGCTTCAGCTGAACTCATACCTGGAGACCGCCCTGGGGTCGTCCCCAC	3	2	NA	NA	1	2	7	3	1	NA	NA	1	3	NA	3	5
125	1	11--1-111-11---1	TGCAGGAGACTGCTGTGTGTTTTATGGTAGTAACACAGTAACACTCCCCTTGTGTAGGAGGAAGGTCAGATGCTAACGCTGTGTTGGGCCGTGCC	4	2	NA	NA	1	NA	8	4	1	NA	4	1	NA	NA	NA	5
126	1	1111--11111-1111	TGCAGGTTATAGTAACCAGGGTTACAGCATCCCTACCAGATAATAATGAACAGTACTGTATGGTGTACCTGCAGGAGGCTAGCGAGGCTTACCTG	3	2	2	3	NA	NA	5	3	2	2	2	NA	3	2	1	8
127	1	11-1-11--1---111	TGCAGGAGATTATATTAGAGTGGAGTGGACAAAGGTGTGCAGATAGCCTGCAAGAGATTATATTAGAGTGGAGTGGACGAAGGTGTGCAGGTAGC	2	3	NA	1	NA	1	7	NA	NA	1	NA	NA	NA	2	5	3
128	1	1-1111111-1111-1	TGCAGGATGCCCCAGATGTAGACAACGGGATAGGGTAAGGGCTAAGGTTAGATCTCGGATCAGAGTTAGGTTTGTTGTTGTTATTTACCTGGATG	3	NA	2	1	1	3	6	2	3	NA	2	1	2	5	NA	2
129	1	1---1-111-1-1-11	TGCAGGCCCCCTGAGTAACATTATGGTAGTGAAGAACATAGTCAACACTGTCCTGTAGGGCCCCTGAGTAACATTATGGTAGTGAAGAACATAGT	3	NA	NA	NA	1	NA	5	3	3	NA	1	NA	7	NA	3	1
130	1	11----11---111-1	TGCAGGGCCCTGGTCAGCTTAGACAGGTCATTACCGACCTGCAGAGGCCCTGGTCAGCTTGGACAGGTCATTACCAACCTGTAGGGCCCTGGTCA	2	1	NA	NA	NA	NA	8	2	NA	NA	NA	3	7	2	NA	3
131	1	11-111111---11-1	TGCAGGGGGGACTGCTGTCCCACCAGTTCCGTGTGGAGTACTGGAGGAGGGGCCATCTGGCCTGGAGCCACCCTTATGCCCCCCAGTGTCTCTAT	4	3	NA	2	1	3	9	1	3	NA	NA	NA	5	1	NA	2
132	1	111-111111111111	TGCAGGGTATAGCTCCAGCTAAAGTCCATCAGTTTTGTTCACATTACACACCTATGTTCTTTTATGTGATGTTAATTTGGCACCTTGTTATATCC	4	4	1	NA	3	1	5	2	4	2	2	3	5	2	2	2
133	1	111---1-111-1111	TGCAGGTTATAGTAACCAGGGTTACAGCATCCCTACCAGATAATAATGAACAGTACTGTATGGTGTACCTGATGCTGTAACCAGGGTTACAGCAT	4	2	1	NA	NA	NA	6	NA	1	1	2	NA	5	1	3	2
134	1	------1----1----	TGCAGGCCCGCGGTCCCTAAGGANNNNNNNNNNNNNNNNNNNNNNNNNNNNNNNNNNNNNNNNNNNNNNNNNNNNNNNNNNNNNNNNNNNNNNNN	NA	NA	NA	NA	NA	NA	38	NA	NA	NA	NA	24	NA	NA	NA	NA
135	1	111-1-1111-11---	TGCAGGCTGGTTCATCAAGCAAGGCTATTCTGAGACCCATGTCTCAGGAGCTGGTCCCTGCAGGCCCTCTCACTATGAAACAGGAAAAAGAGGAA	2	3	3	NA	2	NA	6	4	3	4	NA	6	6	NA	NA	NA
136	1	11-111111111111-	TGCAGGATAGGTACAGGATGACAACAAAAACTGCCCGAGTTACACCAGGAACACACAATCCTTCCATCAGTGCTCAGACTGTTTGCCCTAGGCTG	4	2	NA	1	4	1	5	1	2	2	5	2	2	3	1	NA
137	1	1111-11111111-1-	TGCAGGGTATATTGTCAGTCCTATAGGGTACAGTGTCAGTCCTGTAGGTCCTACAGGGTATAGTGTCAGTCCTGTTGGTCCTGTAGGGTATAGTG	3	2	2	2	NA	1	9	4	1	2	5	4	4	NA	1	NA
138	1	1--111111-111-11	TGCAGGTGAGAGGGGGTCTGGTTGAAGTCATTCATTGCAAACCTGATCTGACTTATTTGGATCCTCACAGGACAGTCATGACATCATTCACAAAT	4	NA	NA	3	2	4	6	4	2	NA	5	3	3	NA	2	3
139	1	1111--1-1111--1-	TGCAGGAGAGAGAGAGAGAGAGGTTCAAACACTACAACAGCAACATTACTGTAACATAACACTAACATTACATTATCATCATGCCAATATTATTT	2	2	3	3	NA	NA	6	NA	4	2	8	5	NA	NA	2	NA
140	1	------1---11-1--	TGCAGGAGGAACAGAATGAGAGAGAGAGAGAGAGAGAGAGGACTGTTGAATAAAAGAGAGCCAGTGGTTGTGGAGACCAGTAGCAGAGCCCATGG	NA	NA	NA	NA	NA	NA	9	NA	NA	NA	5	6	NA	2	NA	NA
141	1	11-11-111-111-11	TGCAGGGCAGGGCAGTCTCAACCAGATAAACCTGCTGGGCTGTCTCAACCAGATAAACCTGTGGGGCAGGTCAGTCTCAACCAGATAAACCTGTG	3	3	NA	2	1	NA	6	2	4	NA	7	9	2	NA	2	2
142	1	------1---111---	TGCAGGTGCAGTTGCTGGTGTCGGAGCAGGATGTGGAGAACTACAAGCAGATCAAGACCAACCTGGACCAGCTCAGGCTGGCGGGGGGGGAGGCT	NA	NA	NA	NA	NA	NA	8	NA	NA	NA	21	25	17	NA	NA	NA
143	1	------1--1------	TGCAGGAGAGCATTCTGGTGNNNNNNNNNNNNNNNNNNNNNNNNNNNNNNNNNNNNNNNNNNNNNNNNNNNNNNNNNNNNNNNNNNNNNNNNNNN	NA	NA	NA	NA	NA	NA	24	NA	NA	21	NA	NA	NA	NA	NA	NA
144	1	11-1111111-11-11	TGCAGGTTTTTCTCTGCTGGGAGGACACCCCTGTTTCCTCACGTCTCAGGACATCCACCTGGGAGTGAACGAGAGCAGCACAGACACAGCCAGGT	1	3	NA	4	4	1	6	2	1	6	NA	4	1	NA	1	1
145	1	---1--11-1-11---	TGCAGGGGACCAGCTCATTATTAATAGCCGCCTGCCTGCCTGCCGGAGAAAAAAGGAGAAGAGGGAAGGGGAGAGGATGGGGTGGGGGGGGGGGG	NA	NA	NA	4	NA	NA	5	2	NA	8	NA	2	8	NA	NA	NA
146	1	1111-111111-1111	TGCAGGCGCACCATGTTAACCCTCTGGGGGCTACGGGATACTGGAGCCCGGCATGCCTGCAGCGTAGCATGCCTGCAGCGTAGCATGCCTGCAGC	4	4	3	3	NA	1	7	2	4	5	1	NA	7	2	2	1
147	1	-11---1--11-----	TGCAGGGTAGCCTGTATTTGTCATGCCGCAAGCCTCGATTTCAAGACACGGCTGTATCTCTCTCTCTCTACCCTGTAATGGGCTGCAGGTCTAGT	NA	3	2	NA	NA	NA	6	NA	NA	5	5	NA	NA	NA	NA	NA
148	1	------1--11-----	TGCAGGACAGGAATGGCAGTGTTCTGCCATGGCCAGCGAAGAGCCCGGATCTAAATCCCACTGAGCACGTCTGGGACCTATTGGATCGGGGGGGG	NA	NA	NA	NA	NA	NA	15	NA	NA	14	13	NA	NA	NA	NA	NA
149	1	1---111111--111-	TGCAGGCCCCTAGTCCAGGAGGTCTATCTTATACATCTCCCTTCCCTGCCCTTCTGCAGGCCCCTAGTCCAGGACGTCTATCTTATACATCTCCC	3	NA	NA	NA	1	2	6	2	7	3	NA	NA	1	2	4	NA
150	1	11-11-111-111--1	TGCAGGAGGGAGTGATAGTCCTGCAACACTGAGGGAACATTCAGACAACATTGCTGCCCTGGCCCTAGTTTCCCCTGATGTACCTGCCTTAATGA	4	1	NA	2	2	NA	6	1	6	NA	1	3	3	NA	NA	3
151	1	11-1111111--1--1	TGCAGGCCTCTCCTCCTCAGTGACCTGGGATATAAATCCTTTAACGTGGTCGTAGCGACAGCATGGAGGGGAAGGTAAATCAGCAGCTCACCTTC	1	2	NA	4	1	2	7	2	5	2	NA	NA	3	NA	NA	1
152	1	1-----111-1-111-	TGCAGGGTTTAGCGCTGACTAGCTAGCTCCTACAGGGTTTAGTGCAGTCCAGCTAAATCCTGCAAGGTTTAACGCTATCTACCTAGATCCTGCAG	3	NA	NA	NA	NA	NA	6	3	5	NA	1	NA	2	4	2	NA
153	1	111-11111111-111	TGCAGGTTAAAATCAGTCATCAGTGCTAACATGTTAATCACCTGCAAGTTAAAATCAGTCATCAGTGTTAACAAGTTAATCACCTGCAGATTAAA	4	2	1	NA	2	2	7	3	7	3	2	3	NA	1	2	1
154	1	1111-111111-1111	TGCAGGATTCTTACCTACAGGATATCCCACAGGGTTATGGGGCACTTTTGGTGTAGCGCCACTATTGCAGGTAGTCCTTCAGGAATTAAGCCTAC	4	3	1	4	NA	4	8	4	6	1	3	NA	2	1	6	1
155	1	----1-1-1-1--1--	TGCAGGGCCAGCTCATCACCTCCACCAAGCCTGAGCTGTTCACCTGTGGTAAGGATACACACACACACACACACACCTGGTCCTACAACTACTCA	NA	NA	NA	NA	3	NA	5	NA	6	NA	3	NA	NA	5	NA	NA
156	1	11-1111111--1111	TGCAGGAAACTCTACTGCAGCTAGCAGACTCTGGCCCTGCAGGTGGAGGGAACAGCTATGGGCAAAAAATTCGCACCTGCTTACGCCAACATATA	2	2	NA	1	3	1	5	5	4	1	NA	NA	2	1	3	3
157	1	111--111-11-11-1	TGCAGGACAGGTACAGGATGGCAACAACAACTGCCTGTGTTACACCAGGAATGCACAATCCTTCCATCAGTGCTCAGAATGTCCGCAATAGGCTG	4	2	3	NA	NA	2	6	6	NA	3	2	NA	1	2	NA	1
158	1	111--111---1-111	TGCAGGAGACACACACATGGGAGGGAGCGTCGAGTGACAAGGTCATCTAAATGTCAGCGTTTGCTTACAGTGATGGTGGGGGTGGGTGGTGGCCG	4	4	3	NA	NA	1	5	5	NA	NA	NA	3	NA	2	3	3
159	1	11-1-1111----111	TGCAGGAGTGGGCATTGCTGATGCCGATGAGGCCCCTGGCTGAGGGATGTCCAGTGGGGTCCCGAGGGGGCAGATCTGCAGGAGGATAGAGGGCA	4	3	NA	2	NA	3	5	7	1	NA	NA	NA	NA	2	3	2
160	1	11--111111111-11	TGCAGGATCTCGTTGTTGGGGAGTAGTGTGAAGAGCTGCTGCCATGACAACCATCATCGCCTGATGATGCAAGCTCACCAGAAGCTTCTGTTGCC	3	3	NA	NA	1	2	5	8	4	2	2	2	3	NA	3	1
161	1	111-111111--111-	TGCAGGATTGTTTTCCTGAAAGACTACCTGCATGATTCCTACAGGATTCTTGCAGGAATTGTCCTACAGGAAGTGGCCCTGAAAACAATTTGGGA	4	3	1	NA	1	4	5	6	4	1	NA	NA	2	2	2	NA
162	1	11---1111--1-111	TGCAGGGAGGAGACAATGGGACGGGAGGATAGTCACAGGCCAGGGGACCTGCAGTGAAAAGACAATGGGACGGGAGGACAGTCAGAGGCCAGGAG	4	3	NA	NA	NA	2	6	5	2	NA	NA	3	NA	2	3	2
163	1	11--1-111-1-1111	TGCAGGTGGGCGTACAGTATGTGGTACGGGTGGTGTGAGTACATACCTGTGATTCAACAAATGAAGGCCTTGACGATTCATTGATTAGTAGGTGT	2	3	NA	NA	2	NA	8	5	4	NA	1	NA	1	1	2	3
164	1	11-11111-------1	TGCAGGTCAGTCTCAACCAGATAAACCTGTAGGCAGGGCAGTCTCAACCAGATAAACCTGTAGGCAGGGCAGTCTCAACCAGATAAACATGTAGG	3	4	NA	1	1	1	6	9	NA	NA	NA	NA	NA	NA	NA	6
165	1	11----111----11-	TGCAGGATATACAGTAACACTGTCAGAACCTTCTACTACCAGCCTGCAGGCTCATCCTGACATGACCCTCCAGCATGACAATGCCACCAGCCATA	4	3	NA	NA	NA	NA	6	15	2	NA	NA	NA	NA	6	4	NA
166	1	11-11111111111-1	TGCAGGATTGTTTTCCTGAAGGACTACCTGTGTGATTCCTACAGGATCTTGCAGGATTCCTGCAGACATTGTCCTACTGGAAAGTGGCCCCGAAA	2	4	NA	1	1	3	5	8	4	2	4	4	2	5	NA	1
167	1	11--1111111111-1	TGCAGGTACACCAAATAGGAAACAGCACGACATGGACATTAGCCTCTTAGTCATGCCAAAATAAAAGCCCCTACCAATGAAGGTCGGGCAAAACG	3	2	NA	NA	2	2	7	5	3	4	4	3	5	2	NA	2
168	1	11----1111--111-	TGCAGGGTGACGTGATGACTGTAGTGAGGAGTAGGAACCAGCCTGCAGGCTCATCCTGACATGACCCTCCAGCATGACAATGCCACCAGCCATAC	3	4	NA	NA	NA	NA	7	8	2	5	NA	NA	4	1	2	NA
169	1	11-11-111-111111	TGCAGGAATATCAAAATCCTGCATGATTCGGTTCTGCAGAATTCGTGCTGGGATTTACCTAGTCCTGTAGGAATTGCCAGGTCCCACAGAAATTG	2	1	NA	1	1	NA	5	9	6	NA	1	1	3	3	4	1
170	1	11-111111-111111	TGCAGGGACCACCCCAGCATGGTATCTAAGCCTTATTACAGAGTGGACCTCTTCAACAAGCAGATGAATGATGTCCTGCTCACCTCACTGCTGGT	4	1	NA	1	1	1	7	9	5	NA	2	2	1	4	1	1
171	1	-1-11-1111111111	TGCAGGCTACCAAGCTGCAGACTATCTACTGTACCTGCAGACTATCTACTGTACCTGCAGACTATCTACTGTACCTGCAGACTATCTACTGTACC	NA	2	NA	1	1	NA	5	5	6	1	1	3	4	3	2	6
172	1	------111--11---	TGCAGGCTTCTAACCAGGCCTCCACCACACCCAGGAACACAAGGAGTGGCCTCGCTGGCCTGGGGCAGGAAGGCAGGGGGGGGGGGGGTGGGGGA	NA	NA	NA	NA	NA	NA	26	24	17	NA	NA	22	13	NA	NA	NA
173	1	-1--1-1111111--1	TGCAGGGTTGTGACAGGTGTTCCAGCAGTGTCAGATGGTGACAGGTGTCCCAGCAGGGTTGAGAATGTTGTCCCAGCAGGATCAGATGGTGACAG	NA	4	NA	NA	1	NA	5	5	6	2	5	3	2	NA	NA	1
174	1	------1111------	TGCAGGGAGCGCTGTTCTCTGTGGGATCTGGCTCGCCCTATGCCTACTCTGTGCTGGACGGAGGGGTACAGTGGGGGCTGACGGGGGGGGGGGGC	NA	NA	NA	NA	NA	NA	23	23	22	22	NA	NA	NA	NA	NA	NA
175	1	------1111------	TGCAGGGGAAGAATAATCACCAGAGGAATTTGAGAGGAAGCTTTAATGTCATAGTTCACCTTCCATGTGTACAGTGGCTTTTTTTTTTATTTTTT	NA	NA	NA	NA	NA	NA	25	23	11	16	NA	NA	NA	NA	NA	NA
176	1	-----1---------1	TGCAGGGGCAACCACCCCTGCACTGCAGAGGAGGAGCCGTGACACTCTAGACTGGCTGACACCAGACTGGCTGACACCGGACTGGCTGGGGGGCA	NA	NA	NA	NA	NA	5	NA	NA	NA	NA	NA	NA	NA	NA	NA	8
177	1	-----1--------11	TGCAGGTGTTATGCTTTATAACATGTAAGCATGTAAGAACATACACTGAGTGTATAAAACATGTAAAGAATCCCCCCCCCCCCCCCCCCCCCCCC	NA	NA	NA	NA	NA	10	NA	NA	NA	NA	NA	NA	NA	NA	3	8
178	1	-----1--------1-	TGCAGGCTGACATCGGCTGTCAGTTGAACAGTGTTTCCTCTGACACATTGGTGCAGCTGGCTTCCGAGTTAAACTGGCGGGGGGTAAGAAGAGCG	NA	NA	NA	NA	NA	12	NA	NA	NA	NA	NA	NA	NA	NA	10	NA
179	1	-----1--------1-	TGCAGGACTGGGCTGTTAGGGTTANNNNNNNNNNNNNNNNNNNNNNNNNNNNNNNNNNNNNNNNNNNNNNNNNNNNNNNNNNNNNNNNNNNNNNN	NA	NA	NA	NA	NA	19	NA	NA	NA	NA	NA	NA	NA	NA	9	NA
180	1	111111-1-1--1-11	TGCAGGCTTGCAGACATTTACAGACGTGTCCGGAGGGTGGCAGGATCACATTCCATCAAAGAGGCCCCAGGGATCAGTAGGGCTTTTCTTTCTCT	1	4	1	2	2	6	NA	1	NA	3	NA	NA	1	NA	5	1
181	1	111--1-------11-	TGCAGGTTCCTGAGGTCCTGCTCTGTGTTGCTGTCCTGGCCGGAGGGGGTCATGGTGAGCAGCTGCTGACCTTTGTTCATCAGCTGCTGGTAGAG	1	4	1	NA	NA	5	NA	NA	NA	NA	NA	NA	NA	3	11	NA
182	1	-----1-------1--	TGCAGGACAGTGACACTCAAACCCAGATGGTACCTCGTGGCAGGTGCCCCCGTTGGCACACGGGGTAGACACACAGGCGTGTTCCGCTGGGGATA	NA	NA	NA	NA	NA	15	NA	NA	NA	NA	NA	NA	NA	12	NA	NA
183	1	-----1-------1--	TGCAGGCTGACCTCGGTCGTCAGGTGAACGGTGTTAACTCCGACACATTGGTGTGGCTGGCTTCCGGGGTAAGCGGGGGGGGTAAGGAGGGTGTT	NA	NA	NA	NA	NA	10	NA	NA	NA	NA	NA	NA	NA	7	NA	NA
184	1	-----1-------1--	TGCAGGGCCTGTTGTTGGGCTGCCATCTGCTGCTGCATCAGCATCTGCTGCTGCTGCTGCTGCTGCTGGGGGTTGGAGGGCAGGGTGGCCGTGCT	NA	NA	NA	NA	NA	11	NA	NA	NA	NA	NA	NA	NA	6	NA	NA
185	1	-1111111-1111--1	TGCAGGTTTATCTGGTTGAGACTGCCCTGCCCTACAGGTTTATCTGGTTGAGACTGCCCTGCCCTGCCGGTTTATCTGGTTGAGACTGCCCTTTC	NA	2	1	2	2	5	4	1	NA	1	2	1	9	NA	NA	2
186	1	-----1-----1----	TGCAGGAACCACAGAGAGAGAGAGAGAGAGAGAGAGAGAGAGAGAGAGAGAGAGAGAGCGAGCGGATGACATAAGAGAGAGACATACTTAGGGTG	NA	NA	NA	NA	NA	18	NA	NA	NA	NA	NA	12	NA	NA	NA	NA
187	1	-1-1-1111111--11	TGCAGGAGAGAAAGTGAAAGAAGGAGATAGTAAAGAGAGAGAGAAATAGGAAGAGAGAGAGAGGGTGTGATGTGTTGAAAGGTTAGCGAAGTTGA	NA	2	NA	1	NA	5	2	1	2	2	2	7	NA	NA	3	2
188	1	-----1-----1----	TGCAGGCCATGTAGCCAGCAGGCCATGTACTGTAGCCAGCAGGCCATGTAGCCAGCAGGCCATGTACCGTAGCCAGCAGGCCATGTAGCCAGCAG	NA	NA	NA	NA	NA	18	NA	NA	NA	NA	NA	20	NA	NA	NA	NA
189	1	-----1-----1----	TGCAGGGAGAGAGACCTCATCAGACACGCTTCAGATCACACAGTATGGGGATGAGGTAGGTAGATGGGCTGTTTACAGATGGGCTATGTACAGGG	NA	NA	NA	NA	NA	13	NA	NA	NA	NA	NA	13	NA	NA	NA	NA
190	1	1-11-11-11111-11	TGCAGGACAGGTACAGGATGGCAACAACAACAGCCCGAGTTACATCAGCAACGCACAATCCCTCCATCAGTGCTGACTGTCCGCAATAGGCTGAG	3	NA	1	2	NA	7	2	NA	2	3	5	3	3	NA	2	3
191	1	1----1---1------	TGCAGGTGCTGGTCTCAGGGCTCCGCTGGTGCTGGTCTCAGAGCCCTGCTGGTGCTGGTCTCAGGGCCACGCTGGTGCTGGTCTCAGGGCCCAGG	4	NA	NA	NA	NA	7	NA	NA	NA	5	NA	NA	NA	NA	NA	NA
192	1	-----1-1-11-----	TGCAGGGACAACGGGCAGGTGTACGCCCACAACGACATGTGGACCCCAGAGCCGTGCAGGGTGTGTGTGTGACAGTGGAACCACCATCTGTGAGG	NA	NA	NA	NA	NA	8	NA	2	NA	6	2	NA	NA	NA	NA	NA
193	1	11-1-1-11111-11-	TGCAGGGACTGTCCGGTCTTCCCACGTCACACACACACACACACACTTACACAATCGCCCACACACTTTCTCTCTCTCTCACACACACACATGCT	4	3	NA	4	NA	5	NA	1	2	6	2	2	NA	2	2	NA
194	1	11-11111111111-1	TGCAGGGTTCATGCTCAGGGGTATGTATGACCCCCATCCCACCCCCGCCTAAACAGGAAATGATGTCAATAACTAATCAGGGAGTTAAAGGGATC	3	4	NA	2	2	6	2	1	3	8	1	4	3	3	NA	2
195	1	----11---1------	TGCAGGTCCAGGTCCTGTTGGAAAAGCACTGAGGGGCCGTCGAGCACACAGTCGCCCAGCCGGCCTGCCCTCCGGTGAGGGTGGCCCCCGTGGCT	NA	NA	NA	NA	1	9	NA	NA	NA	5	NA	NA	NA	NA	NA	NA
196	1	11---11111111--1	TGCAGGATTTATTTGAGAACTTTCTGCAGGATTGTTTTCCTAAAAGACTACCTGCATGGTTCCCACAGGAAAGTGGGAATATCATGTGGTATATC	3	2	NA	NA	NA	6	4	4	5	4	3	1	3	NA	NA	6
197	1	-111-1-11--1---1	TGCAGGCCGAAGAGGGGGTTTCCCTGGCCACCCTGCAGGGGCGAGGCCCCCAGGTTGGGGGACTGGGGAGTGGGGGTGGAGGTGAGGGCCCCGGT	NA	3	2	2	NA	6	NA	4	5	NA	NA	11	NA	NA	NA	1
198	1	-----11-11-11---	TGCAGGGCCGAGAGGAGGGGAGGCAGGGGGGAGTAGCGCCGGGTGGAGGGGTAGGGTCTGGCCGGCAGGGGGGGGGTGGGGGGGGAGGGGGGGGG	NA	NA	NA	NA	NA	8	4	NA	5	8	NA	10	8	NA	NA	NA
199	1	1---11-111-----1	TGCAGGGTGGTAACAGGTGTCCCAGCAGGGTGGTAACAGGTGTCCCAGCAGGGTGGTAACAGGTGTCCAGCAGGGTGGTAACAGGTGTCCCAGCA	3	NA	NA	NA	2	7	NA	5	2	1	NA	NA	NA	NA	NA	2
200	1	1-1-11-1----11-1	TGCAGGTAAAAGGCCTGTCTCTGCGTGCGTGCGTGTGTGTGTGTGTGTGTGTGTGAGCGTGCCTACCTGGTTCAGGTAATAATATGTCTCGGCCT	3	NA	2	NA	1	7	NA	5	NA	NA	NA	NA	1	5	NA	2
201	1	11-1-11111111111	TGCAGGTCTGGGCAGCTACAGTATAAAGGGAATAGTTACCTTTACTTTACTGTGGTAAGGAAAGGCATACATAAAACATGTGAATGTAGGCTAGT	4	3	NA	1	NA	5	2	5	2	1	5	4	2	1	2	3
202	1	111-11111--111--	TGCAGGCTCATGTAGGCTGTGGAGTCGTGGGAGTTGTGCTCCATCAGATGAGTCTTCTGGGCCATGGAGGACCTTCCCTGTTGGGCCTGGCCGGG	4	4	1	NA	3	6	3	5	5	NA	NA	3	1	5	NA	NA
203	1	11-111111-111111	TGCAGGTTTTAACCCCAACCCTGTTCCTGCAGATCTACCCTCCTGTAGGTTTTCACTCCAACCCTGTTCCTGGAGAGCTACCCTCCTGTAGGTTT	3	2	NA	4	3	6	1	6	9	NA	2	3	5	1	2	1
204	1	-----11-----1---	TGCAGGAGGACGTCCAGGGACAGGCTGCGCCGCATTGAGGCATTGCGTGTGACAGAATGGGCTCCAACCCAGGATAGTACCCGGGGGGGTGTGCA	NA	NA	NA	NA	NA	7	9	NA	NA	NA	NA	NA	3	NA	NA	NA
205	1	-1--111-----1---	TGCAGGCCAGAACACACCCAGTCAGTCAGTACCTGCAGGCCAGAGAAGATGAGTCCAACCCCTCGTAGTTTGAACTGTCGTAGCAGGTCCCTGAG	NA	2	NA	NA	1	5	11	NA	NA	NA	NA	NA	2	NA	NA	NA
206	1	-----111------11	TGCAGGCTCACACACCCTGCAGCATCACACAGCCTGCAGCCTCACACACCCTGTAGCCTCTCGCAGCCTGCAGCCTCTCACAGACTGCAACCTCA	NA	NA	NA	NA	NA	5	7	3	NA	NA	NA	NA	NA	NA	4	4
207	1	11---1111---111-	TGCAGGGGAGAAGGCCGCCACGGAGAGCTGCACGGATGGAGCCTCCGCCGCCATTTCAGCCCATCCCTATGGGTGCTCCATCGAACGGTCGCTTT	1	3	NA	NA	NA	6	5	2	2	NA	NA	NA	2	3	3	NA
208	1	-1--111-1---11-1	TGCAGGTATTCAGTCCATCTGATGGACATCTCCTTCCCCCCGCAGGTATTCAGTCCATCTGATGGACATCTCCTTCCCCCCGCAGGTATTCAGTC	NA	2	NA	NA	3	5	5	NA	3	NA	NA	NA	3	4	NA	2
209	1	-----11-1-----11	TGCAGGACTGTCTAGACTAGACCCTCTCATGCAGGACTGTGTAGACTGCAACCTCTTCTGCAGGACTGTGTAGACTAGACCCTCTCCTGCAGGAA	NA	NA	NA	NA	NA	7	5	NA	8	NA	NA	NA	NA	NA	8	2
210	1	11---111111-111-	TGCAGGATTCCTGCAGAAATGTACTTGGTTGTGCAGGATTTTCAAAATATCTGCAGGACAAGTCATACTCCTGCAGAAGTCCTGTAAGAGCAAAA	4	4	NA	NA	NA	8	8	12	3	2	4	NA	2	2	3	NA
211	1	1--1111111-1-111	TGCAGGAGAGGGTACAGGGAGTCCAGCTCAAAGAAGCGCACCTCTTTGAGCACCACATGGCTGTAGGTCCGACAGGCCTCTTCTGCCCCCTGCAG	2	NA	NA	4	3	5	6	5	11	2	NA	1	NA	1	3	3
212	1	----1----------1	TGCAGGTTGTGTATGGCTGGATCGATTCTGTGAGTGACCAGAGAGGTGGGATTTTGTGGGCGATGGGAGGGGTGGTGGTGGGTGTTGCTGTTTGC	NA	NA	NA	NA	10	NA	NA	NA	NA	NA	NA	NA	NA	NA	NA	10
213	1	----1----------1	TGCAGGGATGTCCTTGTCCCATCGTGCACTAGTGACTCCTGTGGCAGGCCGGGCGCAGTGCACGCTGACACGGGTGCCAGGGGCACGGGGTTTCC	NA	NA	NA	NA	12	NA	NA	NA	NA	NA	NA	NA	NA	NA	NA	9
214	1	----1----------1	TGCAGGGACCTGATGGACCGGCTGGTGGACGAGGCGGAGGGCCTGGCAGTAGACAGCTCCTCCTCTGTGTGCTCAGGCGGGGGGGGGGGGGGGGG	NA	NA	NA	NA	18	NA	NA	NA	NA	NA	NA	NA	NA	NA	NA	15
215	1	-1--11---------1	TGCAGGTTCCTCTCCTGGAGGCTCAGGGCGCTCACGATGCTGTCTATCTTTATTGCATCATCCAGGCTGGGCTGGCGCCGGGGGAGACGGCCACG	NA	4	NA	NA	7	3	NA	NA	NA	NA	NA	NA	NA	NA	NA	7
216	1	----1---------1-	TGCAGGCTCAGTGTGTCCTCCGACACATTGGTGCGGCTGGCTTCCGGGTTAAGCAGGCGGGGGTTAAGGAGCGCGGTTTGCCCGGGCATGTTTTG	NA	NA	NA	NA	13	NA	NA	NA	NA	NA	NA	NA	NA	NA	15	NA
217	1	----1---------11	TGCAGGGCGCAGGTGAAGTGGTAGATGTTGGTGCAGCGCAGGCGGTGGCAGCCGCTGGTGGCGCCCATCTGTTGGCAGTAGGCACAGCGGACCGC	NA	NA	NA	NA	7	NA	NA	NA	NA	NA	NA	NA	NA	NA	5	3
218	1	----1--------11-	TGCAGGGCAGCCCCTGGCCCAGCCGGCCCAGTCCTGGGTGTGGCTGGTGGATCTGGAGCGTACTGCAGCCCTGCTGGTGGGCCGCTGCCTGGGGG	NA	NA	NA	NA	29	NA	NA	NA	NA	NA	NA	NA	NA	19	21	NA
219	1	111-1--11-111111	TGCAGGGCACCAGTAACTTCTGACTGTATATTATCTTGTTTCCCCTTCAGGGCATCAGTGACTTCTGACAGTATATTATCTTGTTTCCCCTTCAG	4	4	1	NA	5	NA	NA	3	4	NA	1	1	8	2	2	3
220	1	1--11-1----11--1	TGCAGGCTGAAGTAAAACCACAACAAAACCAGTGTAGCCCTGCAGGCTGAAGTAAAACCACAACAAAACCAGTGTAGCCCTGCAGGCTGAAGTAA	2	NA	NA	1	6	NA	3	NA	NA	NA	NA	5	3	NA	NA	1
221	1	111111-111111111	TGCAGGGCACAAACCCACCGTTGCTGGACTAGACAGGACTGGCAAAAAGTGCTCTTCACTGACGAGTCGCAGTTTTGTCTCACCAGGGGTGATGG	4	3	1	4	5	3	NA	3	2	3	2	6	2	1	1	2
222	1	11--111----11--1	TGCAGGTAGAACTGGAGAAGGAGAGCAGCGTCACATGATCAGAGCCTTCAAATATGAGAAGTGTGTGTGTGTGTGTGTGTGCAGGCACTCTCATG	3	4	NA	NA	6	4	2	NA	NA	NA	NA	7	2	NA	NA	3
223	1	1---1--1---1----	TGCAGGTCTTGACTCAAGGCAGGACATGTCTGTAGCTCAGGTTCATAGCTTTCGGGTGTGTGTGTGTGTGTGTGTGCATGCGCTGGTGTAACCAT	2	NA	NA	NA	6	NA	NA	2	NA	NA	NA	8	NA	NA	NA	NA
224	1	----1-----1-----	TGCAGGAGGCATCATGTGAGGNNNNNNNNNNNNNNNNNNNNNNNNNNNNNNNNNNNNNNNNNNNNNNNNNNNNNNNNNNNNNNNNNNNNNNNNNN	NA	NA	NA	NA	15	NA	NA	NA	NA	NA	15	NA	NA	NA	NA	NA
225	1	-1--11---111-1-1	TGCAGGAGGTCAACATCACGGCCCCCAAAGTCCCCTCCTCGGACCCCCCTGTGGTGGATGACCTTATAACCTTCTCCAGCTCGGAGCCCCTACCC	NA	4	NA	NA	8	4	NA	NA	NA	2	7	3	NA	3	NA	2
226	1	----1-----1-----	TGCAGGTTCCCCCTTGCTGTNNNNNNNNNNNNNNNNNNNNNNNNNNNNNNNNNNNNNNNNNNNNNNNNNNNNNNNNNNNNNNNNNNNNNNNNNNN	NA	NA	NA	NA	11	NA	NA	NA	NA	NA	15	NA	NA	NA	NA	NA
227	1	----1---1-------	TGCAGGCGCCCGGCCCTCCACAAGGCGTCGCTAGGGCGTGATGAGCCAAGTAAAGCCCCCCCCCCTCCCCCAAAGCCTAGCCTAACCCGGCCGAC	NA	NA	NA	NA	12	NA	NA	NA	14	NA	NA	NA	NA	NA	NA	NA
228	1	-1--1---11111--1	TGCAGGTAACACACACACACACACACGTTTTCAAACTTCTAAAACGGTTGTGTGTGTGTATAATGTGTGTGTGTGTGTGTTAGGTGTATCGTCAG	NA	4	NA	NA	5	NA	NA	NA	7	3	1	4	2	NA	NA	2
229	1	111-11-11-11-111	TGCAGGTACTTGGTGAGTTCGATGCAGATGTTCATCATCATGTTCTCAGCAATCAGCTCCCTCTGTCCTGCGTAGTCGTTCATCTCATTCAGGAT	4	2	3	NA	5	2	NA	3	5	NA	3	5	NA	2	2	3
230	1	11--11111111-111	TGCAGGCTCACAGAGGAGGACCAACTAGTCAGTTAGGTGTTGAAACTCTTGTCCCAGAAGCAGAAGCAGTCATGATGTTGGGATTTAGGTAGAGG	4	4	NA	NA	5	1	2	6	2	2	1	2	NA	3	2	1
231	1	11111-1111111--1	TGCAGGGGGAAAGAGGAAGTGCGTTATTGAAAACAAAGATGATTTATTTATATTTGCACACAAGAACATACAAAACAATTTGATAAGAGTTTAAA	2	3	1	1	7	NA	2	11	4	4	4	4	2	NA	NA	4
232	1	11--11111----1-1	TGCAGGTGGCTGGCGATGCCCAGGGCGGCCTCGGAGAGGGGCTCTGGAGGGGGGCTGAGCCCGGGGGAACTCACCCTGAAACCCATCACTCCCCC	3	4	NA	NA	5	2	3	5	3	NA	NA	NA	NA	1	NA	3
233	1	-1--1--1--------	TGCAGGTTTATAGGCCACAAAATATGCAGATTAGGAGCAGCGTGTGGAGGTGTGTGTGTGTCTGTGTCCTGTCCTCAAAACTTGCAGCTGGCAGG	NA	4	NA	NA	5	NA	NA	6	NA	NA	NA	NA	NA	NA	NA	NA
234	1	1--11--11-11--11	TGCAGCTCATCCAGGATGGCACATCAATGCGAGCTGTGGCAAGAAGGTTTGCTGTGTCTGTCAGCGTAGTGTCCAGAGCATGGAGGCGCTACCAG	2	NA	NA	1	8	NA	NA	5	4	NA	1	4	NA	NA	4	10
235	1	111-11111-111111	TGCAGGGATCTAACAGGGATGGGATTTCTACTTAGTCACTGGCCCTGTGGGAATCTAACAGGGATGGGATTTCTACTTAGTCACTGGCCCTGCAG	4	4	3	NA	5	1	3	6	4	NA	3	1	5	1	2	1
236	1	---11--1--1---1-	TGCAGGAAGAGGCCTATCCCTCTAGCTCTAATGACAGGGTCTGTGTCACACACACACACACACACACACACACACACACACACACACTTTAGGTC	NA	NA	NA	4	5	NA	NA	12	NA	NA	5	NA	NA	NA	2	NA
237	1	1-1-1-1111-1-1-1	TGCAGGGTGACGTGGCTGTTCAATGTGCAATATGTTTAGTGTTCAGTCGCATCAGTCTTGAAGAGTCTGGTTCTCTGGTGTTTATTCACATTTTG	3	NA	3	NA	5	NA	4	6	6	4	NA	3	NA	1	NA	4
238	1	1111111111111-11	TGCAGGGGTTCATCAGGGGGTGGGGGGTGCAGGGTGAGGCCCAGGCAGGGCCCTGTGCTGTACTCAGGGAAGGGGCTCTCTATGCGACTTGGCTG	4	4	3	2	5	2	2	6	5	5	5	4	8	NA	1	3
239	1	11111-1111111---	TGCAGGAATGTACTTGGTCCTGCAAGTATTGTATTGCCATATCTATGCATAGTCACTTCCCCCCTACCTATATGCACAAACTTACCACGACTAAC	3	3	1	2	6	NA	6	4	1	2	1	4	1	NA	NA	NA
240	1	11111111-11-11-1	TGCAGGTCATGCTCTACAACATCCATAGAGTGCGACCCTACCTCACACAGGAAGCAGCGCAGGTCCTAATCCAGGCACTTGTCCTCTCCCGTCTG	4	3	2	2	6	2	6	3	NA	3	4	NA	2	2	NA	2
241	1	111111111--111-1	TGCAGGAAGGGTACAACATGAGGGAGGAGGATGTCTTCCCTGTAACGCACAGCGAGATTGCCTGCAATGACAACAAGCTCAGTCCGATGATGCTG	2	3	1	1	5	3	6	2	2	NA	NA	4	5	1	NA	2
242	1	-1-1111-1-1-1-11	TGCAGGGGCCCCAGCTACTGAAGCCTGTATGGTCCCCAGCTACTGAAGCCTGTAGGGTCCCCAGCTACTGAAGCCTGTAGGGGCCCCAGCTACTG	NA	2	NA	3	5	3	9	NA	3	NA	5	NA	1	NA	1	3
243	1	1--1111111---1--	TGCAGGTACACCATACAGTACTGTTCATTATTATCTGGTAGGGATGCTGTAACCCTGGTTACTATAACCTGCAGGTCTTAAACAAGGGCTGGGAG	1	NA	NA	2	6	1	5	4	6	1	NA	NA	NA	3	NA	NA
244	1	11-11-111-11-111	TGCAGGAATCCAGTAAGATTGACAAAATCCTGAAGGATTTTTGCTCTTACAGGACTTCTGCAGGAGTATGACTTGTCCTGCAGATATTTTGAAAA	2	3	NA	1	5	NA	6	6	3	NA	3	4	NA	1	2	3
245	1	-1-1111111--1-11	TGCAGGTTCTGAGGTCAGAGGATGAGGTTAGAGTTCACTGACCATTGCGGTCAATGGCGAAGGGCGTGTCGGAGGTGACGATGTCGTAGTTGCAG	NA	3	NA	3	5	2	5	8	1	3	NA	NA	3	NA	1	4
246	1	1111111111111111	TGCAGGCAGCAGAGGAAGTAAGGTCACGTCCCACGTGTATCGCTCTAAACCCAACCGTAGCCACATGTCCATTGTCTAATACTTCATGAATGCAT	4	2	4	3	5	3	5	6	2	5	1	6	4	1	1	3
247	1	----1-1111111-1-	TGCAGGGCACCTAAGGGAGAACCCCTCCCCCATCATGATGCATTCCCCCCACCTCCCCCAGTATCCCCCCATAACGCACCAGTCTCCGCCACACA	NA	NA	NA	NA	7	NA	7	9	8	9	9	10	10	NA	2	NA
248	1	----11----------	TGCAGGCTGACCCCGGTCGTCAGTTGAACGGTGTTTCCCCCAACACGTTGGTACGGCAGGGTTCCGGGGTAAGCGGGCGGGGGTTAAGAAGCGAG	NA	NA	NA	NA	13	12	NA	NA	NA	NA	NA	NA	NA	NA	NA	NA
249	1	----11----------	TGCAGGGTTCATGATCGGCGGGGACGTGCTGAGGCTGCTCCATGGTCACATGGATGAATGTCTGACGGTGCCGTCGGGGGGACATGGGGGGGGGG	NA	NA	NA	NA	15	16	NA	NA	NA	NA	NA	NA	NA	NA	NA	NA
250	1	----11----------	TGCAGGTGCCCGGCCCGCCACAAGGAGTTGTTAAAGCGTGATGAGCCAAGTAACCCCCCCCCCGGCCAAACCCTCCCTTAAGCCGGACAACGCCG	NA	NA	NA	NA	5	6	NA	NA	NA	NA	NA	NA	NA	NA	NA	NA
251	1	1-1-11--111--1-1	TGCAGGAGTCACTTAGGTCACTTAGGCCCTCAGAACACACACACACACACACACACACACACACACACTGCATTTATGGGCCTAGAGTAACATTC	4	NA	2	NA	5	5	NA	NA	3	2	3	NA	NA	5	NA	2
252	1	111-11-111--1--1	TGCAGGAGGCTCCACTTGGTCTCCAGTATCTTGTTCTGCTGCTCCAAGAAACGCACCTGCAGGGACAAAAGGGAAATGGTCAGTGCCATTGACTG	2	2	1	NA	5	8	NA	4	2	1	NA	NA	5	NA	NA	5
253	1	11-111-11-11-1-1	TGCAGGCACGCGCATGCTTGCACGCACACACACACACACACGCACGCACACACTTGAAAAAACACTGGTTTTCGGATACCAGTGACTTTCAAGTT	4	4	NA	3	6	5	NA	3	2	NA	4	5	NA	2	NA	3
254	1	-1--11--1-------	TGCAGGAGGTGAGGCTGGTCTGCCAGGGGGATGGCCTCCGCCAGGGGGACCTCGAAGGGGTTGGGGGGGATACAGCCCAGGAAGGTCATGGAGTC	NA	4	NA	NA	5	5	NA	NA	7	NA	NA	NA	NA	NA	NA	NA
255	1	-1-11111---1---1	TGCAGGACGGCTCGCTGATCGACCTGTGCGGCGCCACCCTTCTGTGGCGTACCCCGTCGGGCCTGCGCCGCACCCCCACCCTCAAGCAGCTGGAG	NA	4	NA	3	6	11	3	5	NA	NA	NA	2	NA	NA	NA	8
256	1	-11111-11--11111	TGCAGGGGTGATTAACAATACTGACCTCCGTGTTATTTACTCAAGATGATTATGTACAGCACAATAATATCCTCTCTCCTACAACAGCTTTCTAA	NA	2	3	4	8	5	NA	6	3	NA	NA	3	3	5	2	1
257	1	---1-----------1	TGCAGGAGACTGCTGTCTGTAAAACCTGGCCCAGCTGATAGTGACGTATGGCTTGTTTAGACACTCGCCCTCCTCCCCCCATTGAACTCCCCCCT	NA	NA	NA	14	NA	NA	NA	NA	NA	NA	NA	NA	NA	NA	NA	6
258	1	---1-----------1	TGCAGGCTGACCCCGGTAGTCAGTTGAATGGTGTTTCCTCCGACACATTGGTGCGGCTGGCTTCCGGGTTATGCGGGCGGGGGTTAAGAAGCGCG	NA	NA	NA	22	NA	NA	NA	NA	NA	NA	NA	NA	NA	NA	NA	8
259	1	---1-----------1	TGCAGGCTGTCCCCGGTCGCAGGCACCTGTTTTCTCCGACACATTGGTGCGGCTGGCTTACGGTTTAAGCTGGCGGGGGTTGAGGAGCGCGGGTA	NA	NA	NA	14	NA	NA	NA	NA	NA	NA	NA	NA	NA	NA	NA	14
260	1	11-1--1-11--1--1	TGCAGGGTCTGACTGCGCACACACACGCACGCACACACACACACACACACAGGTCAGTATCAGAGGTCAGTAACCAACAAATGGATTATACTGTC	3	2	NA	5	NA	NA	1	NA	4	2	NA	NA	2	NA	NA	6
261	1	---1-------1---1	TGCAGGTAAGTGAGAGTGTGTGTGTGTGTGTGTGTGTGTGTGTGTGTGTGTTCCACCACTGTGATCAGACCCTGGCAGAGGAGCACCAAAGTGGT	NA	NA	NA	5	NA	NA	NA	NA	NA	NA	NA	2	NA	NA	NA	6
262	1	-1111--11--1111-	TGCAGGTACTCACCACGGCCCGACGCTGTGGGCGGGGACGAACTCAGGGAGTGTGTATGCTTACGCGTTAGAGGTTCCGGGTGTTGGGTCGGGCC	NA	4	4	6	3	NA	NA	4	3	NA	NA	2	1	4	5	NA
263	1	---1---------1--	TGCAGGAGCCCTCTCTTGTGGCTGGCTAGCTAGCTAGCTACTGTAGAATCAGACACCAGCCAGTTAATTTTAGCTCTTACCTCATACCAATGACA	NA	NA	NA	10	NA	NA	NA	NA	NA	NA	NA	NA	NA	8	NA	NA
264	1	---1---------1--	TGCAGGTAGCCTAGTGGTTAGTGTTGGGTCAGTAACCAGCAGGTAGCCTAGTGGTTAGAGCGTTGGGCCAGTAACCAGCAGGGAGCCTAGTGGTT	NA	NA	NA	7	NA	NA	NA	NA	NA	NA	NA	NA	NA	7	NA	NA
265	1	11-1111-1--1-111	TGCAGGTGTGGGTGGAAGTTTGAACTTTAACCTGCTGGTGTGCGTGGAGGTTTGAACTTTAACCTGCTGGTGTGGGTGGAGGTTTGAACTTTAAC	3	4	NA	7	3	2	2	NA	4	NA	NA	4	NA	5	3	4
266	1	11-11111111-1111	TGCAGGTTTCAACCTGAAATTGACTTGGTCCTGCTGGAATTGCTATATCCCTCAGAAATATTCAACATTTCTGCAGGACAAGCCATACTCCTCCA	3	3	NA	5	1	1	3	4	3	1	1	NA	5	5	2	2
267	1	1--1--1--11-----	TGCAGGCCTTCTCTGAAGACTCCGGGCTGCAGGCCGTCTCTGAAGGCTCCGGGCTGCAGGCCGTCTCTGAAGGCTCCGGGCTGCAGACCGTCGCT	3	NA	NA	10	NA	NA	2	NA	NA	3	8	NA	NA	NA	NA	NA
268	1	-1-1------1---1-	TGCAGGTGTGAACCAGACCTCTGTGTGTGTGTGTGTGTGTGTGTGTGTGTGTGTGTGACAGACACTACGCAGGCGTACTGTATTAAGGCGTCCGC	NA	4	NA	5	NA	NA	NA	NA	NA	NA	6	NA	NA	NA	4	NA
269	1	111111---1--1111	TGCAGGCAGCTGTCACTGTGCACAGTGTGGACGCAGAGTGCTGATCCTCTATACCCGATACCTACACAGGCCTCAGCTCTCCTCCAACCCCACCA	4	2	2	5	4	3	NA	NA	NA	5	NA	NA	5	1	2	2
270	1	1--1-1-11-----1-	TGCAGGTGGCCCGCTGCTACCCACACGTCTTCAGCACCAACTTCAGAGTGAGTGGCAACACACACACACACACACACACACACACACACACACTC	4	NA	NA	6	NA	3	NA	2	5	NA	NA	NA	NA	NA	4	NA
271	1	1111---1111-1-1-	TGCAGGTGATTAACCTGTTGACACTGATGACTGATTTTAATCTGCAGGTGATTCATATGTTGACACTGATGACTGATTTTAATCTGCAGGTGATT	4	4	1	6	NA	NA	NA	2	7	1	5	NA	2	NA	1	NA
272	1	111111-111111---	TGCAGGCCTCTACTCTGTCTTTATGTATGGTGAATGCTATTGCGAAAATATGCAAAAAATGTTTGAATCCAAACTGTAGATTGGAGACAGTGGGG	3	3	1	6	4	4	NA	1	5	5	4	7	3	NA	NA	NA
273	1	1111111111111111	TGCAGGCCTTCATGGACAGCTTCGTCCTCAGCTCCCTGAAGAAGGAGAAGGAGATGAGAGAGAGCCACCTGCAGTCCCAGCATTACTTTGAGAGT	4	3	4	5	1	4	1	7	2	3	3	2	4	2	2	3
274	1	1--1--111---1-1-	TGCAGGGGGAGGCAGGCCAGGCAGTGAGATACAGGAAACCCAGGCATGCCAACATCAGACCCCTGCAGGGGGAGGTAGGCCAGGCATGCCAACAT	3	NA	NA	6	NA	NA	1	14	4	NA	NA	NA	1	NA	1	NA
275	1	---1---1--------	TGCAGGTGAGTTATATTATTGTGACCCCCCCCCCCCTCACCTGGCCTGTAGGTCCAGGGTCCTCTCCAGGGTCCTCTCCTTGCCAGACACCTGGA	NA	NA	NA	14	NA	NA	NA	14	NA	NA	NA	NA	NA	NA	NA	NA
276	1	111111111111111-	TGCAGGGTCTTTGATTAGTCCACATCTTCCTGTATCCACCCACAGCCTCGAGAGTTGACTGGAAGGTAATTAGGTCTAAACTGAGGGTAATGTCT	4	4	4	5	4	1	2	7	2	4	2	4	1	1	7	NA
277	1	---1---1-1--11-1	TGCAGGTCACACACACCGATCTGCAGGTCACACACACACACACACCGATCTGCAGGTCACACACACACACACACCGATCTGCAGGTCACACACAC	NA	NA	NA	10	NA	NA	NA	7	NA	5	NA	NA	5	3	NA	3
278	1	111111111111--11	TGCATGTTTTGTTCAATCAAGTTCATATTTATATCAAAAACCAGCTTTTTACATTAGCATGTGACGTTCAGAACTAGCATACCCCCCGCAAACTT	4	2	1	8	3	2	4	7	3	15	7	2	NA	NA	3	12
279	1	---1---11----1-1	TGCAGGATGGGGTATGGGTGAAGGAGACGGGACACAATGTGTGTGCGTGTGTGCGTGTGTGCGTGTGTGCGTGTGTGCGTGTGTGCGTGTGTGTG	NA	NA	NA	7	NA	NA	NA	5	13	NA	NA	NA	NA	5	NA	1
280	1	111111111-11-1-1	TGCAGGTGATTAACATGTTGACACTGATGACTGATTTTATTCTGCAGGTGATTAACATGTTTACACTGATGACTGATTGTAATCTGCAGGTGATT	4	2	2	5	4	2	5	3	11	NA	4	3	NA	1	NA	2
281	1	-111-111-1---1--	TGCAGGTAGTGGTGTAACTGACGCCAGTCCAGTCTCTCTCCCTCCATCTCTCCCGCCGTATCCGTTCAGAGAAGAGATTTTCTCCTCTGCTCGAC	NA	4	4	7	NA	2	7	9	NA	4	NA	NA	NA	4	NA	NA
282	1	---1-1----------	TGCAGGCTGACTTCAGTTGTCAGTTGAACAGTGTTTCTTTCCACACATTGGTACGGCTGGCTGGCGGGGGTTTAGGATCGCGGGTTGGCGGGGGC	NA	NA	NA	10	NA	11	NA	NA	NA	NA	NA	NA	NA	NA	NA	NA
283	1	--11-1---1------	TGCAGGTGGAGGGAACAGCTATGGGCAAAAAATTCGCACCTGCTACGCCAACATATACATGGCTGAATGGGAGAGAGAGGCACTGGCCAAGTGTC	NA	NA	3	8	NA	9	NA	NA	NA	2	NA	NA	NA	NA	NA	NA
284	1	---1-1----------	TGCAGGACTTCGCCCAGCTCACCCTGAGAGACCCGCTACGGCAGGCCATCAAGAAGAAGAAGAACGTGGTGCAGAGGTACACACACACGCACACG	NA	NA	NA	12	NA	6	NA	NA	NA	NA	NA	NA	NA	NA	NA	NA
285	1	-1-1-1-------11-	TGCAGGCCTCCTGTCTATCACTGTCCAGAGTTTGTGTGTGTGTGTGTGCGTGTGCGTGTGCGTGTGCGTGTGTGTGACCCAATGGCAGCAGTAGA	NA	3	NA	5	NA	6	NA	NA	NA	NA	NA	NA	NA	1	3	NA
286	1	-1-1-1----------	TGCAGGCTTGTGGGCCGCGTTTCTACGTTGTGTCCACATTTTTTTTTTTTTTTAACTTTTTATTGTAACTTAATGTACAATGTTGCAGTTTGCAC	NA	2	NA	6	NA	6	NA	NA	NA	NA	NA	NA	NA	NA	NA	NA
287	1	---1-1-------1-1	TGCAGGCTGACCCAAGTTGACAGTTGAATGGTGTTTCCTCTGACACATTGGTGTGGCTGGTGGGTGTTAAGGAGCGTGGTTAGGTGGGTCATGTT	NA	NA	NA	9	NA	15	NA	NA	NA	NA	NA	NA	NA	11	NA	12
288	1	---1-11---11--1-	TGCAGGGCTCAGGGAGCAGAGGCAGGGGAGGGGAGAGGGCTCACTTCGTCCACCACCAGGCTGGTAGTGCCAGGAGCTGCAGCAGCTACGAGCTG	NA	NA	NA	9	NA	5	2	NA	NA	NA	5	2	NA	NA	4	NA
289	1	-1-111---1----11	TGCAGGTTTACCCACGGCTCTCAGCGGACTGCCCACCTTGCTGTTCCCTCAAGGTGCCCAAGGAGGCCACGGCTGCCTCAGTCATCCAGGACGCA	NA	3	NA	6	4	10	NA	NA	NA	7	NA	NA	NA	NA	5	10
290	1	-1-11111-1--1---	TGCAGGGGTCAGCAGAGAGAAAATACAAACTAGGCTAAAGGAGCTCGGGATAGAGCATCGTTGTGGTCAGTGAACACAGTTAAAGGGGTTAAACC	NA	4	NA	6	2	6	1	10	NA	4	NA	NA	2	NA	NA	NA
291	1	-1-11--1-11-1-1-	TGCAGGGACGGGGGGGGGGGTCAACAAATAAATAATAATAAAAAGAAATATAGGACAAAACGCACATCACGACAAGAGAGACATTTTCAATAACA	NA	3	NA	6	6	NA	NA	3	NA	1	3	NA	2	NA	2	NA
292	1	---111--------1-	TGCAGGTGTTTCCATTTGGCCGCCAGGCCGTGGGTGTGCACGTGGGTGTGAGCGTGCACGAGGCCCTGCTGCTGCTGCTGCTGCTGCTGGTGTAG	NA	NA	NA	5	6	1	NA	NA	NA	NA	NA	NA	NA	NA	4	NA
293	1	---11-----------	TGCAGGAGGGTGACGTGGACACCCTGGACCGCACGGCGGGCGCCATCAGGGGCCGGGCGGCCCGCGTCGTTCACATCATCAACGCGGAGATGGAG	NA	NA	NA	13	9	NA	NA	NA	NA	NA	NA	NA	NA	NA	NA	NA
294	1	---11-----------	TGCAGGCTGTCGTACCCAACCTGTACAGTAGCTGGTGCTGGTTAAAGAATACCCAGAGACCTTACAGGACAGGGTCAGAGGCTGGCCCGGCTGCA	NA	NA	NA	8	10	NA	NA	NA	NA	NA	NA	NA	NA	NA	NA	NA
295	1	1--111--------11	TGCAGGTTGAGGCAGCACTGCAGCATGCCCGGCTGGGTGGCTGCTGCCTTGGTCGACAGGTAGACCGTCATGAGGCGCTCAAATTGCTCGCGAAG	2	NA	NA	9	10	4	NA	NA	NA	NA	NA	NA	NA	NA	1	2
296	1	11111-1--1-1--1-	TGCAGGAGCAGCTTCCTCCTGCAGCCAAGGACCTGATGACCAAGATTACCCAGGAGGCTGAGGTGCTGAGAGAGCGTCTGGAGCAGGACCTGGGC	3	1	1	5	6	NA	2	NA	NA	4	NA	1	NA	NA	3	NA
297	1	1--11---------1-	TGCAGGCAGAGGAGGGTCGTTAGTGATTGGAGCCACCTGGGCTCAGGGTATCTCTCTCTCTCTCTCTCTCTCACTCACTCACTCACTCACCAAGA	4	NA	NA	5	6	NA	NA	NA	NA	NA	NA	NA	NA	NA	3	NA
298	1	---11-----------	TGCAGGGACACGTCGGTACAGTTGAGCACCGAGTCACTGGATGAACCGTGACAGGGGCCAGAGCTGGAGTCACTGGCCGGCCCGTCTGCCAGGTA	NA	NA	NA	7	8	NA	NA	NA	NA	NA	NA	NA	NA	NA	NA	NA
299	1	-1-11--11-1---1-	TGCAGGTAATTGGGACTGATTGGTCTTGAAGGTCAACTACAAACTATGTGTCATCATCCAGGTAAACGTTGCAGCAGGCCTGGGCACCACATGCT	NA	2	NA	5	7	NA	NA	4	3	NA	2	NA	NA	NA	1	NA
300	1	-1-11-----------	TGCAGGTCCCTCAGGGCCGGCGGCGCCAGGAGGCCCAGCTGGTCCTCTTGGACCCGCCACCGTCTGAACCACGGAGCCGTCGCCACGTGATACCA	NA	3	NA	5	6	NA	NA	NA	NA	NA	NA	NA	NA	NA	NA	NA
301	1	---11----------1	TGCAGGCTGCCCCCCCCGGTCGCCATTTGAACGCTGTTTCCTCTGACACATTGGTGCGGCTGGCTTCTGGGGTAAGCTGGCGGGGGGTTTAGGAG	NA	NA	NA	11	6	NA	NA	NA	NA	NA	NA	NA	NA	NA	NA	15
302	1	11-111111-1111-1	TGCAGGCCCCAGGCTTATACCCTGCAAAGCTAAGGGTGGGAGAGGAGGGTTACACTCGGTAGACAAGCAGTTACAGAGGGGAAACTCTTCTGAAA	3	1	NA	5	8	4	1	1	3	NA	3	4	7	2	NA	3
303	1	1-11111--11---11	TGCAGGGTGAGAGGGGTGAGGCAGGAGCCCTATGCTGCGCGCCAGAGCCCTATGCTGCGCGCCAGAGCCCTATGCTGCGCGCCAGAGCCCTATGC	2	NA	4	7	5	2	4	NA	NA	2	6	NA	NA	NA	2	1
304	1	-1111---1-------	TGCAGGGAAGGGTGAGGCTGACCCCACACACACTACACACACACACACACACACACTACACCCCACACACCCCAGTTATATCATCTGTTCTCAGA	NA	3	1	5	7	NA	NA	NA	6	NA	NA	NA	NA	NA	NA	NA
305	1	1--111111-------	TGCAGGCCGTGTGTGTGTGTCTGTGTGTGTGTGTGTGTGAGGGAGGGAGGGAGGGAGCAGTGTAGTAGCTCATCACAGAGATGTGCTCATTTTGT	3	NA	NA	5	7	2	3	5	3	NA	NA	NA	NA	NA	NA	NA
306	1	11-11111-111-11-	TGCAGGGATGCAAACTAGTTACCTTTCGGCGAAATTCGCCATTTTGAATCCAAAATAGGTGGCCTATGTGAATTGTGTAGATCCATTGAGAAAAG	4	3	NA	8	6	4	3	5	NA	7	4	2	NA	4	6	NA
307	1	11-1111111111-11	TGCAGGCAACAGAGGTGGTATGTCACCCTCACAATGTGTCATGATCTATATCTCGCATAAATGTGAAATGAAATTGTTCAGTTTCAACACAGTCC	4	3	NA	9	6	2	7	2	1	3	2	1	3	NA	1	2
308	1	---11111111-1-1-	TGCAGGGTGAGACATACACCCCCTAGCTGCTGTATGGACTGTCTCAACCTAGATAACACAACACTTTGACCTGCAGGGTGAAACAAAACAAAGGA	NA	NA	NA	9	9	1	6	2	3	2	1	NA	1	NA	1	NA
309	1	111111-1-1-11111	TGCAGGAGTAGACAGTCTCCCCCTCCTTGAAGACACGTCCACAAAGCTGTGAGGAGGCACTGCCCTGCTGGAGCTTCTCCAGGCCGGCCTGAGGG	2	2	4	8	9	5	NA	4	NA	3	NA	4	4	2	2	5
310	1	---111-1-1------	TGCAGGAACAGAAGCAGCATGCTGAGACGCGGCCCCTCACCGTGTCCGCCGACCCCCCCTTCAACACAAACGGGGGCGGGGGGAGCAAGGACTCT	NA	NA	NA	10	5	10	NA	11	NA	7	NA	NA	NA	NA	NA	NA
311	1	--1-----------1-	TGCAGGAGGAGCTCAGTAGGCTGCGGGGTACCGAGGGCCGTCTGAGGGATAGCGAAAAGGCCCGCGCCCAGCTGGAGAGGCAGGGCCGCGACATG	NA	NA	19	NA	NA	NA	NA	NA	NA	NA	NA	NA	NA	NA	10	NA
312	1	--1-----------11	TGCAGGAGCCGACAGGAAGGTTGTCCGTGGGAGCAGGAAGGTGTCTGGACGCGAGTCTCAGACTGACTGGACGTGGCGGGCGCACACGAGTCCTC	NA	NA	15	NA	NA	NA	NA	NA	NA	NA	NA	NA	NA	NA	7	10
313	1	--1----------1--	TGCAGGAGAGCAGGCTGTGCAGGTAACAGGTTGGCTACAGTAGAGATACCTGGAGGAGAGCAGGCTGGGCAGGGAACAGGGTGGCTACAGTAGAG	NA	NA	12	NA	NA	NA	NA	NA	NA	NA	NA	NA	NA	5	NA	NA
314	1	--1----------1--	TGCAGGGCAACGGCAGCAATGCACGGAGGCCCAGCGGAGCCCTGGAGGCAGGAGGGGGAGGATCGATGAAAGGAGGAGGGCGCTCAGGACTGAGG	NA	NA	7	NA	NA	NA	NA	NA	NA	NA	NA	NA	NA	7	NA	NA
315	1	--1---------111-	TGCAGGCCATCTTACCTGTCACTTACACTGGGTTCAGAGGGAGGGGGGGGGGGGCAGAAAATAAATTTGAAAAGTGCTTCAAAATAGTCTGACAT	NA	NA	6	NA	NA	NA	NA	NA	NA	NA	NA	NA	8	6	1	NA
316	1	111-11-111111-11	TGCAGGACTTTCTCTTCACCAGATAGATATAGTTTTATGTAATTTTAGTTTATTTTGGCCCTTGGTTTGCTGACATCCACTTGAGTGTGCCAATT	4	3	6	NA	2	2	NA	2	2	3	4	6	2	NA	1	3
317	1	--1-1----1-1-1-1	TGCAGGCACCCAGCCCACCACAAGGAGTCACTAGAGTGCGATGAGCCAAGTAAAGCCCCCCCCGCCCAAACCCTCCCCTAACCCAGACAACACTG	NA	NA	7	NA	2	NA	NA	NA	NA	2	NA	6	NA	4	NA	2
318	1	--11-11-1-11-111	TGCAGGGCATACACCAGATGAACTGGACCTCTCGCCTCGCTTGGCTTGGTAGGAGGCACGGCGTCGGAGCTCGCTGACCAGCTCGTACTTGACAA	NA	NA	8	4	NA	2	1	NA	3	NA	2	11	NA	5	3	6
319	1	1111-1111--11---	TGCAGGACACACACACACACACACACACGCACACACACACGCACTTCAACCGTCATTACACCTGCTTGGTCAACCTTAAATTTGACTTATTCTTT	3	3	5	2	NA	3	2	2	2	NA	NA	5	6	NA	NA	NA
320	1	1111--1-1-111-1-	TGCAGGCAGAGCTGAGCTGAGCGATGTCCACTTGTTTGGCCAGCTGCAATGTCAAAATTGGCTATATATCGTAAAAATGTATGAAAACTATTAGC	2	2	10	1	NA	NA	2	NA	1	NA	5	1	1	NA	1	NA
321	1	111-1--1111-111-	TGCAGGAGCCTGGGCCGCCACAAGGAGTCACTAGAGCGCGATGAGCCAAGTAAAGCCCCCCTGGTCAAACCCTCCCTTAACCCAACCCAATTGTG	2	3	8	NA	2	NA	NA	2	3	2	6	NA	2	1	3	NA
322	1	--1------1------	TGCAGGAGGAACCGCCCCTGCACTGCAGAGGGGCCGTGACAATGGCACAAAGTGCTTATACAGAATCCCCCCCCCCCCCCAAAAAAAAAAAAACA	NA	NA	7	NA	NA	NA	NA	NA	NA	12	NA	NA	NA	NA	NA	NA
323	1	-11---111111-1--	TGCAGGCGCGCTGACTGAGTGCTATGACGAGCTGGGGAACCGCTACCAGCTGCCAGTCTACTGCCTGTCTCCACCTGTCAACATGATCGAGGAGA	NA	2	5	NA	NA	NA	1	4	1	8	4	4	NA	3	NA	NA
324	1	111-1111111111-1	TGCAGGACAGGTACAGGATGGCAACAACAACTGCCCGATGGAGGGAACACACAATCCCTCCATCAGTGCTCAGACTGTCCGCAATAGGCTGAGAG	2	4	6	NA	2	1	2	4	3	5	2	7	2	2	NA	3
325	1	1111111111111-11	TGCAGGTAATCATCACATGGTCTCAGTCTTTTTCCTCAACACCAGTAGAATCAGTAGAACTAGAAACACCCAGTGACCGTCTTAGTACATTTCCA	4	2	5	2	3	2	2	3	4	5	6	2	1	NA	3	4
326	1	--1-1---1-------	TGCAGGAGGAACAGAATGAGAGAGAGAGAGAGAGAGAGAGAGAGGACTGTTGAATAAAAGAGAGCCAGTGGTTGTGGAGACCAGTAGCAGAGCCC	NA	NA	6	NA	2	NA	NA	NA	5	NA	NA	NA	NA	NA	NA	NA
327	1	1-1-1-1-11---111	TGCAGGTACACCATACAGTACTGTTCATTATTATCTGGTAGGGATGCTGTAACCCTGGTTACTATAACCTGCAGGCTTTCTCTGATCTAAGGATT	2	NA	9	NA	1	NA	4	NA	6	1	NA	NA	NA	3	1	1
328	1	-11-111-11-----1	TGCAGGTCCATCTGAGGGCCACACACACTATGTGTGTGTGTGTGTGTGTGTGTGTGTGTGTGTAAAACTGGACGTAAAAGTATGTTTTAGATTGA	NA	4	5	NA	3	3	3	NA	7	4	NA	NA	NA	NA	NA	3
329	1	111-1-1-1--1-1-1	TGCAGGTTTCTCAGGGGGAGTTGGGATATGCAAAAAAAAAAAACATTTCCATTACACATCTTTTGTGTGACAGGACAAATATAAGCACCCCCCCC	4	4	6	NA	4	NA	2	NA	7	NA	NA	5	NA	2	NA	2
330	1	--1--1-1-----11-	TGCAGGAAGGAGGAAAGGAGGCTGGTATGAGAATGACCCCTCCACCTCGAGACTGATTCGCTAGGCCACACACACACACACCTCCTGAAGGCACA	NA	NA	5	NA	NA	4	NA	7	NA	NA	NA	NA	NA	2	2	NA
331	1	--1--1-1-1------	TGCAGGACAGGAATGTCAGTGTTCTGCTATGGCCAGCGAAGAGCCCGGATCTCAATCCCATTGAGCACGTCTGGGACCTGTTGGATCGGGGTGTG	NA	NA	6	NA	NA	4	NA	7	NA	2	NA	NA	NA	NA	NA	NA
332	1	111111-111-1-111	TGCAGGGACTGTGGATGTCGGGGGGAAGAACAAGACGCCACAGGAGACATGGTGAGCAAAGAGCCGAATCACTTGCTCATTGGCCAATACACCAA	3	3	5	2	4	3	NA	9	1	4	NA	2	NA	3	4	4
333	1	11111111111-1---	TGCAGGCTCCGTATCTCATGGGGTAACCATCAGAATCTGTCCCTCGTGGGGTAACTTGCAGGCTCCGTATCTCATGGGGTAACCAGCAGGCTCCA	3	2	5	3	3	3	3	7	3	1	4	NA	10	NA	NA	NA
334	1	111--1111111111-	TGCAGGATCAGGAACGGTGTTTTTGTGCAGGCAGTTGAGAGACGCAACAACCTCCAGCTCCTAGGACCCTGGCAGCAGATCAGACGAGGAGGCAT	1	2	8	NA	NA	1	1	6	2	2	2	5	2	1	3	NA
335	1	1111-111111-1---	TGCAGGCACCCGGCCCACCACAAGGAGTATCTAGAGCACAAGTAAAGCCCCCCCGGCCAAACCCTCCACTATCCTGGACAACTGTACACTGCTCT	3	4	7	2	NA	4	4	6	7	2	3	NA	3	NA	NA	NA
336	1	-11--11--11--111	TGCAGGACTTTCTCTTTACCAGATATATATATATATATAGTTTTGTGTCATTTTAGTTTTTTTTGGCCCTGGGTTTGCTAACATCCACTTGAGCG	NA	4	5	NA	NA	3	5	NA	NA	2	2	NA	NA	2	2	3
337	1	1-1111111111-111	TGCAGGTTGTAGAAAGCGGTACGTATGTGGGTGACCCTGTTTGCCTGAAGGTGGTAGAAAGCAGTACCTATGTGGGTGACCCTGTTTGCCTGAAG	3	NA	5	2	2	2	5	2	3	2	2	4	NA	3	9	6
338	1	111--11111-11-11	TGCAGGGTGGAGAAGGCCAGGCAGCTAGCTCGACTGTGGAACGTCACAGGGTCAGCCACGATGCGGCGCATGCCGAAGCGGGCGTTGAGCTCGCA	2	3	6	NA	NA	1	6	3	4	2	NA	3	5	NA	3	2
339	1	--1---111111-11-	TGCAGGCAGGTTAGCCAGGCCGGGTAGTCGCCCCCCGTCTCTGTTGTCCCGGGGCAGCTGTGAGTGTGGCAGGGGGGGGGGGGGGGGGGGGGGGG	NA	NA	30	NA	NA	NA	37	35	34	25	41	48	NA	19	25	NA
340	1	1-1--1-11-------	TGCAGGGCCTGTCCCAGAGGGAGGCCCTCAGCCTGCTCTCCCTGCAGCCCTTCCCCACAGGCTTCCTCTTCCACCCAGGTGGTCGTGCTGCGGTC	3	NA	12	NA	NA	8	NA	3	3	NA	NA	NA	NA	NA	NA	NA
341	1	1-1-1111--1111--	TGCAGGTCCTTCCTCTTTCCTGGCCTGCTCTTCGTAAGGGGAGTGAGGTTGGGAGGGAGGGAGGGAGTGAGGTTGGGAGGGAGGGATGGCTGGAC	3	NA	8	NA	4	5	4	4	NA	NA	6	4	5	3	NA	NA
342	1	111--1-111-1-111	TGCAGGAAATACAAAGCATTGAGGGTTAGGGTTAGAGTCAGACAGGTGAGAGAGACTGGCTCAGATCAAACTGATGAGATTAGACCAGACAAGAC	3	3	7	NA	NA	8	NA	1	13	17	NA	7	NA	6	3	6
343	1	111--11--1--1---	TGCAGGCCTCCTGTCTATCACTGTCCAGAGTTTGTGTGTGTGTGTGTGTGCGTGTGCGTGTGCGTGTGCGTGTGCGTGTGCGTGTGTGTGACCCA	2	4	6	NA	NA	8	7	NA	NA	5	NA	NA	8	NA	NA	NA
344	1	--1-1-----------	TGCAGGGTTAGGCTGAGGGCGTGGGGATCCTTGGCCACCCCTTGCTCCACAGGCTGGTCTGGGTGGTGCCCCCGGAGGTGCTTGACCACCTGGGA	NA	NA	13	NA	8	NA	NA	NA	NA	NA	NA	NA	NA	NA	NA	NA
345	1	11111111111-11--	TGCAGGACAGGCACAGGATGGCAACAACAACTGCCAGAGTTACACCAGGAACGCACAATCCCTCCATCAGTGCTGACTGTCCGCAATAGTCAGAG	2	4	6	2	6	1	2	3	2	1	3	NA	2	4	NA	NA
346	1	--1-1-----------	TGCAGGCCCCCCCCCCCCCCCCCCCCCCCCCCCCCCCCCCCCCCCCCCCCCCCCCCCCCCCCCCCCCCCCCCCCCCCCCCCCCCCCCCCCCCCCC	NA	NA	8	NA	9	NA	NA	NA	NA	NA	NA	NA	NA	NA	NA	NA
347	1	-11-1-1-11-----1	TGCAGGTCAGAACACCCACACACATACTGTACACACACACACACACACACACACACACACAACCTCCACTCTATCCCCAAGCTCCAGTTGAGAAA	NA	4	9	NA	5	NA	2	NA	6	9	NA	NA	NA	NA	NA	2
348	1	--1-11----------	TGCAGGACATGAAGCAGGGAGGCGGGGTGGGACCTCCTTCCTCCCACCATCAAGACCACTATGGCCAGCAGCTCCTCCGCTCCAGCAGCAACATG	NA	NA	10	NA	5	13	NA	NA	NA	NA	NA	NA	NA	NA	NA	NA
349	1	1111111111111-11	TGCAGGGGAGTGAAAGAGATAAGAGATTAGTCAGACATAACACTATGAAGCAACTTGTCTGACTAATCAGACACCAAAGTCTACACTGGAGAGGT	3	4	5	4	9	6	3	2	3	1	2	2	6	NA	2	2
350	1	111-111-11--1--1	TGCAGGGATCCATTCTAGCTGTAACACTCATCTCTTGTCATTTCTCAGGTTTTGAGGGCTGGTCATGGTGCCTCAGCCGGAGGTGTGCGACCTTC	2	1	9	NA	9	8	2	NA	1	2	NA	NA	5	NA	NA	7
351	1	--1-11-1111-1111	TGCAGGAGCGCCTGCTACGGATGGGTGTTGTTATCGTGACCAGTGAGATATACCTGCTGGAGCGCGTGCTACCGGTGGGGGGGGGGGGGGGGGGG	NA	NA	11	NA	17	13	NA	9	21	7	5	NA	22	10	6	12
352	1	--11------------	TGCAGGCAGGTTCGAGGTCAAGGCAGGCTGAATGGTCAGGCAGGTGGGCTCAGTGTCAGGGCAGACAGGCTTGAGGGCAAGGCAGGGTGGATGGG	NA	NA	42	37	NA	NA	NA	NA	NA	NA	NA	NA	NA	NA	NA	NA
353	1	1-111--1-1----11	TGCAGGCACTGGCCGATGTGGGGAACCATCCGGCGCAGCACCTCACGGCTCATGATCACGCCGGGGCCACCCATGCAGAAGTTCTCGCCGGGCTC	1	NA	5	5	3	NA	NA	3	NA	1	NA	NA	NA	NA	2	3
354	1	-1111--------111	TGCAGGCTGAACTGCCGCACCGCCTGGTAAACCGTCATGTTGTAGGGCAGCAGGTGGTCGCCGATGTAGAACTGCAGCCGGTGGCGCACGCTGCC	NA	3	7	6	4	NA	NA	NA	NA	NA	NA	NA	NA	1	2	3
355	1	--111--1------1-	TGCAGGGGAGGAGCTAGAGGAGGGGGGCTTGTCCAGCCAGCCATGGCCAGGGTCCAGGACCTCTGCGGAGCCCGGCCACTCATCTGAGCCCTGGC	NA	NA	6	7	4	NA	NA	2	NA	NA	NA	NA	NA	NA	4	NA
356	1	1111----111-11-1	TGCAGGGAGAGCGAGAGGAGAGAGAGAAGGGGAGAAAGAGCGGGTCAGGGGGGGGAGCGTGCCAGTGTGGTCACCAAGGAGGAACTGGGGATGCA	3	4	5	5	NA	NA	NA	NA	3	2	5	NA	3	4	NA	3
357	1	1-11-1-111111111	TGCAGGGACCTGGGGGGGCTGGCACCCCCTGGGATGACTGGACCCCCGTCCCTCTGCCCGCCATGTACTGTGAGCTCTACTCCTTCTTCGGCGAC	4	NA	5	6	NA	1	NA	7	5	2	6	7	3	5	3	2
358	1	--11-1----------	TGCAGGATCGTCTGAGACCAGCCAACCAGACAGCTGATGAAACTGAGGAGTATTTCTGTCTGTAATAAAGCCCTTGTGGGGGGGGGGGTATTCTG	NA	NA	6	9	NA	12	NA	NA	NA	NA	NA	NA	NA	NA	NA	NA
359	1	--111-----------	TGCAGGACTGGCAGTGGGACATGTAGGAGGACATGTCAGGGCAGTCCTGGCTGGGCTCATAAGAGCGGCCCCGGGAGGTCCTGTCCTCGTAGCAA	NA	NA	12	19	13	NA	NA	NA	NA	NA	NA	NA	NA	NA	NA	NA
360	1	--111---------1-	TGCAGGCTGGTCGTCAGTTGAACAGTGTTTCCTCTGACACATTGGTGCGACTGGCTTCCGGGGTAAGCGGGGAGGGGTTAAGAAGCGCAATTTGG	NA	NA	17	11	13	NA	NA	NA	NA	NA	NA	NA	NA	NA	2	NA
361	1	-1111----111-111	TGCAGGCAGTAGGCCACGTTCACTGAGCGTAGTGACACCACAGCACCACCGCTGCCCAGGAGGTCCTGCAGCAGCCCAGCCGCCCAAACCCTTTG	NA	2	7	5	8	NA	NA	NA	NA	3	2	2	NA	7	4	3
362	1	11111--11111111-	TGCAGGGAACTGTGACTGTCTGTCTGCTTCTTAAGCTGATTCACCAGCATCAACTGGTCCTGCCTGTCATATTCACTCTATACACATGCAGACAG	4	4	6	7	9	NA	NA	9	4	4	5	5	12	5	5	NA
363	1	--1111----------	TGCAGGATGTTCAGCAGCCTCAATCAGGCCTGGTTCACAGCCTCCGGCAGGCTTGGTTCACAGCCTCCGGCAGGCCAGGTTCACAGCCTCCGGCA	NA	NA	12	9	7	19	NA	NA	NA	NA	NA	NA	NA	NA	NA	NA
364	1	-111111111111111	TGCAGGAACCAGAGACTACACCGCATGTAGTTGTCTCTGCTTCCCTCTGTGTGCTGGTGTCCGAACACTCCCTCACAGGGGCACATTACTCTCCA	NA	3	6	10	6	7	8	4	6	5	8	3	7	3	4	3
365	1	-1-------------1	TGCAGGCTGGCCCCGGTCGCCAGTTGAACAGTGCTTCCTCTGACACGTTGGTGTGGCTGGCTTTCGGGGTTAGGTGGGGGGGGGTTAGGGGGGGG	NA	49	NA	NA	NA	NA	NA	NA	NA	NA	NA	NA	NA	NA	NA	12
366	1	-1-------------1	TGCAGGGAGGTGGCCCGTAACAGAGGCAGGCTGGGTGGGGAGAGGAGGGAGCCCTGGTCCCCCTGGTCCCCCTGGTCCTCCTCACCCAGTCCAGT	NA	28	NA	NA	NA	NA	NA	NA	NA	NA	NA	NA	NA	NA	NA	9
367	1	-1-------------1	TGCAGGGATGTCCTTGTCCCATCGCATGCTAGCGACTCCTGTGGCGGGCCGGGCGCATTGCATGCTGACATGGTCGCCAGGTGCATGGTGTTTCC	NA	32	NA	NA	NA	NA	NA	NA	NA	NA	NA	NA	NA	NA	NA	13
368	1	-1-------------1	TGCAGGTATATTGCTTTATAACAGTTAAGCTTAGACATCTCTACAGAACACAGAGGAAGGACAGAGTGGCTTTAACATTAGTCTACAAAATAACC	NA	38	NA	NA	NA	NA	NA	NA	NA	NA	NA	NA	NA	NA	NA	14
369	1	-111111---111--1	TGCAGGACCAACACATACAGACACACACACACACACACACATAATTACAATATGATGTAGTGTGAATGATAGAGGTAAACTCTCTCTCCAACCTA	NA	12	4	3	4	1	3	NA	NA	NA	2	3	2	NA	NA	5
370	1	-1----11-1--1--1	TGCAGGACTGGACACCCCTGATGTAGTCTATATATCACCCTGTACCCCTGCAGGCTCATCCTGACATGACCCTCCAGCATGACAATGCCACCAGC	NA	5	NA	NA	NA	NA	1	3	NA	2	NA	NA	2	NA	NA	5
371	1	-1--11-11-111--1	TGCAGGAGGCCTGGTCTGAGACGGTCTCTCTTCTCAAAGTGGTTGGGCACCAACCCAACCACTTTCAACAAAGTCTGGCATTCTCTGGAAGATGT	NA	8	NA	NA	2	1	NA	2	2	NA	2	2	1	NA	NA	5
372	1	11-1-111-1---111	TGCAGGATTCTGTTCTGCAGGAATTGTAATGGTCCTACAGGAATTGCCAGATGAATTGTTCTGCAGGATTCGTGCTGGGATTTAGTTGGTCTTGC	3	7	NA	1	NA	1	3	4	NA	1	NA	NA	NA	1	4	5
373	1	11-1----1------1	TGCAGGCACACACACACACACACACACACGCTGCGGACCTCGTTGACCTATAGGCATATATTAGAAACACACAGTACCAAAGAGATTCATTAACA	3	8	NA	2	NA	NA	NA	NA	3	NA	NA	NA	NA	NA	NA	6
374	1	-1-------------1	TGCAGGCAGACTGATGGAGCCATTTGAAGTGTGTGTATGTGTGTGTGTGTGGGGGGGGGGGGGGCAAGTAGACTGACTTCAAATTCTCTCTCTGT	NA	19	NA	NA	NA	NA	NA	NA	NA	NA	NA	NA	NA	NA	NA	7
375	1	-1-1-1--1------1	TGCAGGCCAGTGTTTCTCCTAGGTTACATCAAGGACATCCTGCTAGCTTAATGATGTCTGCTCTGATCAAGTAGGTAAACTTCCCCTGCAGGCCA	NA	5	NA	3	NA	2	NA	NA	2	NA	NA	NA	NA	NA	NA	6
376	1	111-----------11	TGCAGGCCTCTGTCTCTATAGAGGCAGCATGTTCTCCTGCTGGCCTCTGTCTCTATAGAGGCAGCATGTTCTCCTGCTGGCCTCTGTCTCTATAG	4	7	1	NA	NA	NA	NA	NA	NA	NA	NA	NA	NA	NA	4	5
377	1	-1-------------1	TGCAGGCTGACCTCGGTCGCCAGTTGAACGGTGATTCCTCCGACACATTGGTGCGGCAGGCTTCCGGGTTAAGCGGGCGGGGATTTTAAGAAGCA	NA	26	NA	NA	NA	NA	NA	NA	NA	NA	NA	NA	NA	NA	NA	10
378	1	11111-11111111-1	TGCAGGGAGGACAGAGACATAAAGACAGACTCCACTACCGTTGTCTCTCCTGTAGGGAGGACAGAGACATAAAGACAGACTCCACTACCGTTGTC	4	7	1	1	2	NA	4	2	4	2	4	1	2	2	NA	5
379	1	11---1-------1-1	TGCAGGGCAGGGGCATGCCCAGGCTGTGTGTGGTGTGTGGGGGCTCCAGGGGCATTGGCAGGGCTGTATCAAGGCTGTTGGCAGAGAGAGGCTGG	4	6	NA	NA	NA	3	NA	NA	NA	NA	NA	NA	NA	2	NA	5
380	1	-11----1-------1	TGCAGGGTCAGATGGTGACAGGTGTCCCAGCATGGTAGTGACAGGTGTCCCAGCAGGGTGGTGACAGGTGTACCAGCAGGGTCAGATGGTGACAG	NA	13	1	NA	NA	NA	NA	2	NA	NA	NA	NA	NA	NA	NA	5
381	1	-1-------------1	TGCAGGTCAGAACCTCCAGCGGCGGCCTGTAGGTCAGAACCTCCAGCGGCGGCCTGTAGGTCAGAACCTCCAGCGGTGGTCTATAGCACAGAGCT	NA	26	NA	NA	NA	NA	NA	NA	NA	NA	NA	NA	NA	NA	NA	6
382	1	-1-------------1	TGCAGGTGTGTATGCTTCTGTACAGATGTGCACGTGTCATTGTGTGCAGGAACATGCCCCCCCCCCCCACACACACACACTGATTGAGACCATTT	NA	17	NA	NA	NA	NA	NA	NA	NA	NA	NA	NA	NA	NA	NA	8
383	1	111-1-1-1-1--1-1	TGCAGGTTCTCAATCTGGACACACACACACACAATTAGGTGAGCTAGACGAAAAACATACACAAAACGCTTACTAAACAGGACGTAGTATGACTT	3	7	3	NA	2	NA	2	NA	4	NA	4	NA	NA	1	NA	5
384	1	-1------------1-	TGCAGGCTGTCGCCAGTTGAACGGTGTTTCCTCAGACACATTGGTGCGGCTGGCTTCCAGGGTAAGCTGGCGGGGGTTAAAGTTCCCGGTTAGGC	NA	36	NA	NA	NA	NA	NA	NA	NA	NA	NA	NA	NA	NA	13	NA
385	1	-1------------1-	TGCAGGGAGACCCTGTCTGCAGTGTGACCGCAGGGTCAGGCTCCTCCATGAAGACTACCTATTGGCTGCTGCCTCTGCCACCGTAGAGGACCAGA	NA	22	NA	NA	NA	NA	NA	NA	NA	NA	NA	NA	NA	NA	9	NA
386	1	-1-1--1111111111	TGCAGGTATAATGCTTTATTACTTATGTATGAGCCTTTATAATGCCTTAAGGATTTTAATATATTATATATCTCAATACTCTAAATGGTCGGTAT	NA	6	NA	1	NA	NA	3	3	2	2	1	1	1	3	5	3
387	1	-1-----1-1-1--1-	TGCAGGTATTAATCTTTTAGTGGGGTGAGGTCATTCTCCTTGTGCACAACCTTTTTTTTTTTATTATCAAGGATAGTGTTTTGGAAAAAGTAGGC	NA	7	NA	NA	NA	NA	NA	2	NA	2	NA	4	NA	NA	5	NA
388	1	1111-11111111-1-	TGCAGGAAAGGTACAGGATGGCAACAACGTCACCTATGGGCACAAACCCACCGTCGCTGGACCAGACAGGACTGGCAAAAAGTGCTCTTCGCTGA	1	5	1	2	NA	2	2	1	3	3	3	3	4	NA	5	NA
389	1	111111----1--111	TGCAGGACAGGTACAGGATGGCAACAACAACTGTCCGAGTTACATCAGGAACGCAATAGGCTGAGAGAGGCTGGACTGAGGGCTTGTAGGCCTGT	3	7	2	4	3	3	NA	NA	NA	NA	2	NA	NA	1	5	2
390	1	11111--11111-111	TGCAGGAGAGGGGAGGACGGATGAAAGAGGTGAATCAATGTTCGCTCATTTGTTCACATTAGCATAACACATGACAAAAGCCATTATCTTTTAAA	2	7	2	1	1	NA	NA	3	1	3	3	1	NA	1	5	4
391	1	-1---------1-111	TGCAGGCCAATAAAAATAAGTAAAAATTACATATTTTTTGTGTGTGTTTTTTTAGGAACTGCAAACCTTTTCCTCCACCATATGGCAACATGTGT	NA	15	NA	NA	NA	NA	NA	NA	NA	NA	NA	4	NA	3	6	4
392	1	-1------------1-	TGCAGGCCGCCAAGCTGCAGGCTACCTACTGTACCTGCAGACTATCTACTGTACCTGCAGACTACCAAGCTGCAGGCTACCAAGCTGCAGGCTAC	NA	5	NA	NA	NA	NA	NA	NA	NA	NA	NA	NA	NA	NA	5	NA
393	1	-1------------1-	TGCAGGCTGACCTCGGTCGTCAGGTGAACGGTGTTTCCCCTGCGACACATTTGTGCGGCTGGTTTCCGGGTTAAGCGGGCGGGTGTTAAGATGTG	NA	22	NA	NA	NA	NA	NA	NA	NA	NA	NA	NA	NA	NA	5	NA
394	1	-1-----------11-	TGCAGGGAGTGACAGTTCAGATCATTAACGTCAGGGATAGTGATGCGAGTGTGTGTGTGTGTGTGTGTGTGTGTGTGTGTGTGTGTGGTACCTCT	NA	11	NA	NA	NA	NA	NA	NA	NA	NA	NA	NA	NA	1	6	NA
395	1	-1--1--------11-	TGCAGGTGGAGGGCCATCAGCTCCACAGAGGAGGTGGTGAAGGAGCAGAAGAGGCAGCCATGCCACGCCACGTTGTCCTGGAAGGTGACAGAGGA	NA	5	NA	NA	2	NA	NA	NA	NA	NA	NA	NA	NA	1	5	NA
396	1	-1------------1-	TGCAGGTGGTCACTGAGTCCGAGGTGCTAAAGGAGCTCCTTAACCTGTTATGGCTAGGAGGCAGGATTTTTACGGCTGGGTAAAAAAAATACCCG	NA	24	NA	NA	NA	NA	NA	NA	NA	NA	NA	NA	NA	NA	9	NA
397	1	-1-11-----1---11	TGCAGGAAGGGTACCGCATGAGGGAAGACGATTTCTCTCCCTGTAACGCACAGCGTTGAGATTGCCTGCAATGACAACAAGCTCAGTACGATGAT	NA	14	NA	3	2	NA	NA	NA	NA	NA	4	NA	NA	NA	6	6
398	1	-1---------1--11	TGCAGGGCCACGGGCTCAGCTGCGCCCCCAGCCGTCAGCGCAGCAGTCGGTCACACACGCTACACACTACATTCACAGATTACACATGTTAGCGC	NA	13	NA	NA	NA	NA	NA	NA	NA	NA	NA	2	NA	NA	5	6
399	1	-1-----------1--	TGCAGGGAGACGATGGCTGGGTCAGCCCCGTAGCTCAGCAGTAGTCTACATGTCTGGATGTGGCCCGCCAGGGCTGCCCTGTGGAGGGCCGTCTG	NA	39	NA	NA	NA	NA	NA	NA	NA	NA	NA	NA	NA	10	NA	NA
400	1	-1-----------1--	TGCAGGAAACTCAGTTAAGAGCATCGAGGGGGCGCCGAGAGGCAGGGGCTGGGACAGGCGGTGGACCGCCAGCTCAATCCCGAGATCCAACTACG	NA	38	NA	NA	NA	NA	NA	NA	NA	NA	NA	NA	NA	10	NA	NA
401	1	-11----------11-	TGCAGGAGAGGACGTCTATGATAGTGGGATTATTATTGTGACTGGCAGAGTATCTGTAGTCAGAGCAGGACAGACTCCAGGACTTGTCATTGTAT	NA	18	3	NA	NA	NA	NA	NA	NA	NA	NA	NA	NA	7	4	NA
402	1	-1-----------1--	TGCAGGGAAGGGTGAGGCTGACCCCACACACACACACACACACACACACACACACACACACACACACACACACACACACACACACACACACACAC	NA	5	NA	NA	NA	NA	NA	NA	NA	NA	NA	NA	NA	6	NA	NA
403	1	-1-----------1--	TGCAGGGGGGGGGGGGGTACTGTCACGTCCTGACTGTCCACTTGTCCTGGTGCCTTTGTTAAGGTCAATGGCATCATGAACTCTACCATATACCT	NA	9	NA	NA	NA	NA	NA	NA	NA	NA	NA	NA	NA	5	NA	NA
404	1	11-1-1-------1--	TGCAGGTGGGGGGGAGTGGTGGTAAAGGTTGTGGTGGGGTCAGAGTTCACCACAGGGTCAGGATCGTCTGGGTGGTCCTGAGACCTCTCTTCCTC	4	5	NA	3	NA	3	NA	NA	NA	NA	NA	NA	NA	5	NA	NA
405	1	-111--------11--	TGCAGGTGTGTTGGGTCATTGTCCTGTTGAAAAACAAATGAAAGTCCCACTGCAGATTGCTGTGGTAGCCATTCTGGTTAAATGTGCCTTGAATT	NA	12	3	4	NA	NA	NA	NA	NA	NA	NA	NA	4	5	NA	NA
406	1	11111111-1111111	TGCAGGAACTGAACCCACAACCTTGGTGTTATTAAAACCATGCTCTAACTAAGTGATCTATACAGGATATGATTGCTATATTGTATATTCTGGAC	4	10	1	2	4	2	2	2	NA	3	2	1	5	4	1	3
407	1	111-1-1111-111-1	TGCAGGAATATTACCTACAGGATATCCCATAGGATTTGGGTGCCATTTTACTATAGGACAATTCCTGCAGAACTACCTGCATGATTCCTAGTGTG	4	8	1	NA	1	NA	4	2	2	1	NA	1	5	2	NA	1
408	1	111--111111111-1	TGCAGGACCCAGCTGCGCCTCAGCTTCAGCTCACAGACAGATGGCCTGACATTCTCCTTCCTGCATGACCCAGCTGCGCTTCAGCTTCAGCTCAC	3	6	2	NA	NA	2	4	4	1	4	1	1	8	1	NA	1
409	1	-1----------1---	TGCAGGAGAATGGGGTTAGAGTTTTGGTGTGTGTGTGTGTGTGTGTGTGTGTGTGTGTGTTACCTGCAGCTGGTCCCAGGGGCTCCATGCAGCCA	NA	8	NA	NA	NA	NA	NA	NA	NA	NA	NA	NA	5	NA	NA	NA
410	1	-1-111-111--1---	TGCAGGAGACCCGGTCTCTCCCCCTTCAAGCATAGCCTAGCCTCCTCGTCTTCCTTCTACTCTTCCTTTTCCTCCTCCTCCTTCTCCCACCTACT	NA	8	NA	2	4	1	NA	3	2	3	NA	NA	5	NA	NA	NA
411	1	-1-1-1------1---	TGCAGGAGAGAACACACACACACACACACACAGACAGTCAGAACAGGACACACAGACAGTCAGAACAGGACACACAGACAGTCAGAACAGGACAC	NA	15	NA	4	NA	2	NA	NA	NA	NA	NA	NA	7	NA	NA	NA
412	1	11---111--1-1-11	TGCAGGAGATAACGGCAGTGACCAGAGGTAGTCAATCAGGAGGTAGTCAATCAGTTAGCCTAGTGATGACAGCCAGGGTGGGAGAAGACACAGCT	2	6	NA	NA	NA	3	2	2	NA	NA	2	NA	6	NA	1	1
413	1	111111---1-11-11	TGCAGGAGCAAGTGACTGTTTAGATTTTTTTTTTTTTTAATACGACAGGGTATTGTCCAGGGTCACGTCAAAGTTCTTTGGGAGGGGAATACCAA	3	10	3	1	4	3	NA	NA	NA	2	NA	4	6	NA	3	3
414	1	-1-11-------1---	TGCAGGAGGAACCGCCCCTGCACTGCAGAGGAGGGGCCGTGACAACACACACACACTCTCTATCTCAGGATCACATACATACACACACTGTACAC	NA	7	NA	2	2	NA	NA	NA	NA	NA	NA	NA	6	NA	NA	NA
415	1	111-11-11-111--1	TGCAGGATATCATCATCATCATCATCATCACCACCAATGTAGCTTGTCCATCATTACGTTGCTCTCTCGTATACTGTTCTGTCCAATCAAAGCCC	4	6	1	NA	4	3	NA	4	3	NA	3	3	7	NA	NA	2
416	1	-1----1-11111--1	TGCAGGGACACCTGTCACCACCCTGCTGAGTACCTGTCACCACCCTGCTGGGACACCTGTCACCATCTGACCCTAGTGGAACACCTGTCACCACA	NA	15	NA	NA	NA	NA	3	NA	1	4	2	2	8	NA	NA	1
417	1	-11-----1--1111-	TGCAGGGACGGGGGATAAATATATATACATATATATATATATATATATATATATATATATAGGACAAAACACACATCACGACAAGAGAGACAACA	NA	14	2	NA	NA	NA	NA	NA	4	NA	NA	2	5	4	4	NA
418	1	-1-1--------1---	TGCAGGTAACCAGGAGTTGAATGCAAATGTGACTGAGTGTGTCAGCTCCACATATACCACAGCAAAAGAAGAGCACAACAGCAGAACACACATTG	NA	9	NA	2	NA	NA	NA	NA	NA	NA	NA	NA	6	NA	NA	NA
419	1	-11-1-1-----1-11	TGCAGGTAGGTGTGGGTCACACACACACACACACATTCTCTCTTATACAACAACAGAGCGGTCTGGTCTTGAGATAATTGTGGGAGGTAAACATC	NA	27	1	NA	1	NA	3	NA	NA	NA	NA	NA	9	NA	2	2
420	1	-1----------1---	TGCAGGTTAGTGGGCCACACACACACACACACACACACACACACACACACACACACAGAGATTTCAAACTAACGACTAGGCATTCAGCCCTCATG	NA	8	NA	NA	NA	NA	NA	NA	NA	NA	NA	NA	9	NA	NA	NA
421	1	-1-1---1-11-1--1	TGCAGGATTAACTCTCCCTGAGACTCAATGTTCTCATCAAAACCTACAGGAGAGGGGGAGGGAGGGAGGGAGGGAGGAGGAAGAGAGTTAAAGAA	NA	5	NA	3	NA	NA	NA	3	NA	4	3	NA	5	NA	NA	5
422	1	-1---------1----	TGCAGGAAGGTTTACTCCAGCTAATGCTGTGTTGGAACCACTGGAGTCGTTGGAGCCTCGTCGGCTGTTTCAGCCGTGGTGGTGGTGGTGTCCAG	NA	15	NA	NA	NA	NA	NA	NA	NA	NA	NA	10	NA	NA	NA	NA
423	1	11-1-------11111	TGCAGGGCCAGAGTCTGCTAGATACAGTAGAGTTTCCTGCATGGCCAGAGTCTGCTAGATACAGTAGAGGATCCTGCAGGCTCATCCTGACATGA	2	6	NA	2	NA	NA	NA	NA	NA	NA	NA	7	3	2	3	4
424	1	-1---------1--11	TGCAGGAAACAGCCTACCGGGCCCCACTGTGAGCTGGGTTTTACGGGGCGTTGAAGAACATTAAAGAAACCAATTAAAAATACCCCCTGCACACA	NA	22	NA	NA	NA	NA	NA	NA	NA	NA	NA	8	NA	NA	4	2
425	1	-11111-11--111--	TGCAGGAAGGTGAGGTGCCGGAGGTCCCTCCACCCCCTCTGGACATTGGGGGTCCCCGGCCTATACTATATGCGCCATTCTGGACTCCAGACGTT	NA	5	3	2	4	2	NA	4	4	NA	NA	7	2	2	NA	NA
426	1	1111-1-1--11--11	TGCAGGAATCTTTTTGCCTTTTGGTAGGCCATCATTGTAAATAAGAATTTGTTCTTTAACTGACTTTCCTAGTTAAATAAATAAAGAAAAAACTA	4	9	2	1	NA	4	NA	1	NA	NA	1	6	NA	NA	1	3
427	1	-11--------1--1-	TGCAGGACACACCAAAACCTCTAGTGAGGAATCTCTCCTTATCTACTGGCAGACTAGCATAGTAAAAAAAACCTTTCCCAAGGTTTCCATCAAAC	NA	12	4	NA	NA	NA	NA	NA	NA	NA	NA	7	NA	NA	1	NA
428	1	1111-1-111111--1	TGCAGGACAGGTACAGGATGGCAAGACCAGGAACGCACAATCCCTCCATCAGTGCTCAGACTGTCCGCAATAGGCTGAGCGAGGCTGGATTGAGG	1	5	3	3	NA	2	NA	4	2	2	4	7	3	NA	NA	2
429	1	-1---------1----	TGCAGGATGAGAGAAAGGGAGGGACTGGCAGAGAGAGAGAGAGAGAGAGAGAGAGAGAGAGCAGGCCCTTCTCTCTGAAGTGCATGTCATGTAGG	NA	16	NA	NA	NA	NA	NA	NA	NA	NA	NA	9	NA	NA	NA	NA
430	1	-1-------111----	TGCAGGCAAGGTTCAAATGTGACCCTGTTATCTCTGTAGGGACCAATGTTAAGGGCCAGACTCCCCTGGGGACGTGGGGCCCTCCACGTGGCCGC	NA	8	NA	NA	NA	NA	NA	NA	NA	3	2	8	NA	NA	NA	NA
431	1	-11--------1-11-	TGCAGGCACGCCAACTTCTTGAGGCAAACACACACACACACACACACACACACACACACGAAAATACAAAGAATAACCTCAAGTTAACTGAGCAG	NA	8	2	NA	NA	NA	NA	NA	NA	NA	NA	6	NA	2	2	NA
432	1	-1---------1--1-	TGCAGGCAGTCCCTGAGTCCGAGGTGCTAAACGAGCTCCTTAAACTTGACCCCCCCAAAAACATCTGGGTCAGATAGTTTAGTCCCTTTCCTCTT	NA	8	NA	NA	NA	NA	NA	NA	NA	NA	NA	9	NA	NA	2	NA
433	1	1111----1-11-1--	TGCAGGCCCAATAGATATCACTTCCTACCTGTAGCCTCAATAGATATCACATCCTACCTGCAGCCCCAATAGATATCACATCCTACCTGTAGCCC	2	5	2	1	NA	NA	NA	NA	2	NA	4	12	NA	1	NA	NA
434	1	11-1--11111111-1	TGCAGGCCCAGGGAGAAGCATGTGATGCAGAGGGGGGTTGGTACAGTACTGAAGATTTAACCCTGCTCTGGCCCTTTAGCACTGAGAGACGGCCT	2	5	NA	1	NA	NA	3	2	1	4	2	7	1	1	NA	1
435	1	1111111111111-1-	TGCAGGCTCTAGTTTTGTCTTATCTTGATTATTGTCTAGTCATGTGGTCGAGTGCTGCAAGGAAAGACCTACAGTAGTTAAGCTGCAGCTGGCCC	3	5	1	1	1	4	2	4	1	1	4	7	2	NA	1	NA
436	1	-1---11-1--111-1	TGCAGGGAGGGCTAGGTACACTGCAGAGAGGACTGGGTAACCCTGGAGAGAGGGCTGGGTAACCCTGCAGGGAGGGCTAGGTACACTGCAGAGAG	NA	6	NA	NA	NA	1	2	NA	3	NA	NA	5	3	1	NA	1
437	1	-11--------1--1-	TGCAGGGCACCATATAAATAGAGGATTTCTATTTCAATGCTTTCTAGGTCTGTTGCTGTATCAGTTGTGTTCTTGATGTGTATTGTATTCACATA	NA	12	3	NA	NA	NA	NA	NA	NA	NA	NA	6	NA	NA	3	NA
438	1	-11--------1--1-	TGCAGGGCCATGTATTAAGAGAGGTTGGGCAATGCGGTTAACAAATATATGGCTCTGGTACCCAGTCCTTGCATGTCATACAGTACCTAAAGGCC	NA	21	2	NA	NA	NA	NA	NA	NA	NA	NA	6	NA	NA	4	NA
439	1	-1--1-----11----	TGCAGGGCTAAGACATTATTTAAAGAAAGAGGGGGGAGAGAGAGAAGGAGAGGGGGAGAGAGAGAGGGCAAAAGAGAGAGGGAGATGTAGAAGGA	NA	13	NA	NA	4	NA	NA	NA	NA	NA	3	6	NA	NA	NA	NA
440	1	11111-11111111--	TGCAGGGGGAAGCAGAGAGAAGAGCAGATGGCATCAGTGGTACTACTGGCTATTTGGCTTTTACCTAAATACAAACCTGTATGCATCTACTATAT	4	8	4	4	2	NA	2	3	4	3	2	5	2	2	NA	NA
441	1	-1---------1----	TGCAGGGGGAGACACACACACACACACACACACACACACACACACACACACACAGACAGACACAGACAGACAGACACAGACACACACACAGACAC	NA	6	NA	NA	NA	NA	NA	NA	NA	NA	NA	6	NA	NA	NA	NA
442	1	-1-1-1--1--1-1--	TGCAGGGTGTGTTTGTACCCTCTCTCTCCTGCAGTGTGTGTTGCAGGGTGTGTGTAACCTCTCTCCTGCAGTGTGTGTTGCAGGGTGTGTGTGTA	NA	15	NA	4	NA	2	NA	NA	4	NA	NA	7	NA	2	NA	NA
443	1	11-1-111--111-1-	TGCAGGTAACCATTATGTAAATATCAATCCGTCCCTAACCCTTACCTTAAATTCATAATTTTTCAGTAGAGAACTTAACCAACCAACTAAGTTGA	4	7	NA	1	NA	3	1	1	NA	NA	2	5	4	NA	1	NA
444	1	-111-1--1--1-1-1	TGCAGGTAAGCTGCCTACAAGTGATATGACAGATTTTTTTTTTTTTTTTGTATGAATAGATGAAATAATTGATTAACTTCAAAGAGTAGTAGGTT	NA	10	4	4	NA	2	NA	NA	2	NA	NA	7	NA	3	NA	2
445	1	-1111111-1111111	TGCAGGTAGCTAACCAACCAGGTTATATGGCTATAACTAGTCAAGCAAGTGTGTCTGAGATACGAAGAATAAGATCCTAAACATAAAGTTAGCTA	NA	27	3	4	3	2	1	2	NA	2	3	5	2	1	1	1
446	1	11-1-1111111-1--	TGCAGGTATTATGTTTTATTACTTGTTATAAACATGTATAAATCTTTATAATGTCTTATTATAAGGCTTATAATATGTTATGTTTCTGTATGTAT	3	5	NA	4	NA	1	3	2	1	3	3	5	NA	2	NA	NA
447	1	-11--1-----1----	TGCAGGTGAGTTGTATCTGCTCTGGGGCGTGGTTCTGTCTGTCCAGGTGAGTTGTATCTGCTCTGGGGCGTGGTTCTGTCTGTCCAGGTGAGTTG	NA	5	3	NA	NA	2	NA	NA	NA	NA	NA	9	NA	NA	NA	NA
448	1	-1--1-11111111--	TGCAGGTGCCCAGCCCGCCACAAGGTGTCACTAGAGCCTGATGAGCCAAGTAAAGCCCCCCCCTGGCCAAACCCTCCCATTACCCGGACAACGCT	NA	9	NA	NA	2	NA	3	4	3	3	2	6	3	2	NA	NA
449	1	111111-111111--1	TGCAGGTGGGACGCTAGCATCCCACGTAGCCCATAGAAGTTAATCGAGAATCAGCTTCCTATTTCGCAAAACAAAGCCTCCTTCAGTCATGCTGC	3	5	4	1	1	2	NA	1	3	2	2	6	3	NA	NA	2
450	1	-11-1---1-11---1	TGCAGGTGTGGGCCCAACACACACACACACACACACACACACACACACGGATGTATGCACACACATGAACTCATGAATGTACTCTCTATCTCTCA	NA	11	2	NA	3	NA	NA	NA	4	NA	3	6	NA	NA	NA	4
451	1	11-1-1-111-11111	TGCAGGTTCATGCTCTACAACATCCGTAGAGTACGACCCTACCTCACACAGAAAGCCACGCAGGTCCTAATCCAGGCACTTGTCATCTTCTGTCT	4	6	NA	2	NA	2	NA	3	2	4	NA	5	2	4	1	2
452	1	11--11-111-11111	TGCAGGTTCCAAGACATTTCTGGTTGGAATGGCCCTAGCCCTCACCCTCCGATCAAACAGGTCCAAGACGTGCTCAATGGGATTGGCCATGGCAG	3	8	NA	NA	3	1	NA	3	4	4	NA	5	2	1	3	2
453	1	-1---------1-111	TGCAGGCGTATGTGTTCTCTGTCACCTGGAGCTGTATGGCAAATGATCTAGGAACAAAGGACAATGCCAAAGGACTAGTCAGCCCTTCCGTCCTC	NA	24	NA	NA	NA	NA	NA	NA	NA	NA	NA	18	NA	4	7	3
454	1	-11--------1--1-	TGCAGGCTCTAGTTTTATCTAATCTTGATTACTGCCCACTCATATGGTCAAGTGCTGCAAAGAAGGACCTAGTTAAGCTGCAGCTGGCCCAGAAC	NA	26	4	NA	NA	NA	NA	NA	NA	NA	NA	10	NA	NA	5	NA
455	1	-11--------1--1-	TGCAGGTAGAAGGGATATGGCTACATATTTGGTTTTTCACTACTGTGAAGAACTAAACAGCTATGTCATGCCTATCCCACCTCTCTACCAGATAC	NA	22	2	NA	NA	NA	NA	NA	NA	NA	NA	5	NA	NA	5	NA
456	1	-11--1--1--1-1--	TGCAGGCGCCCAGCCCACTACAAGGAGTCTCTAGAGCGCGATGAGCCAAGTAAAGCCCCCCCCCCTGGCCAAACCCTCCCCTAATCCAGACAACG	NA	10	3	NA	NA	4	NA	NA	3	NA	NA	8	NA	7	NA	NA
457	1	-1-------1-1-1-1	TGCAGGGGTCACTTGGACAACCTTTTCTTTTTTACCCCTTTTCATGGTATCCAATTGGTAGTTACAGTCTTGTCTCATTGCTGCAACTCCCCTAC	NA	19	NA	NA	NA	NA	NA	NA	NA	4	NA	6	NA	6	NA	1
458	1	-1---------1-1-1	TGCAGGTCGATGCCACATAGTCCGCTTTCAAAGGGATTAGTTGCATTTAAAGTAAAGTTAACAGCTCATAAGGGGTGGCAGGCAGCCTAGTGGTT	NA	29	NA	NA	NA	NA	NA	NA	NA	NA	NA	8	NA	8	NA	4
459	1	-1---------1-111	TGCAGGAGGAGCTATAGGAGGACAGGCTCATTGTAATGGCTGAAATGGAACAAATTGAACGGTATCAAACATCCACATGAGCCCATCCTCCTATA	NA	23	NA	NA	NA	NA	NA	NA	NA	NA	NA	13	NA	5	4	6
460	1	-1---------1-111	TGCAGGAGGTTTGTTTATTATGATTGACTGGGGAGAAATAGTTTTGTGCAAGGTTCTGACAGATGGGTGTGTCTTGGTGGCAAGGACACACCCAA	NA	12	NA	NA	NA	NA	NA	NA	NA	NA	NA	5	NA	8	6	3
461	1	-1---------1-111	TGCAGGCGCCTGGCCCACCACAAGGAGTCGCTAGAGCGCAATGAGCCAAGTAGAGCCCCCCAGCCAAACCCTCCCCTAACCTAGACGACGCTGGG	NA	19	NA	NA	NA	NA	NA	NA	NA	NA	NA	5	NA	6	7	7
462	1	-1---------1-111	TGCAGGTCTAAGGACTTAGAGCGCAACATCTACTAAGCTTACATATGGAATTGTTTTAAGATGGTCATAAAATGTACTGTTTAAGCTAAATATTT	NA	23	NA	NA	NA	NA	NA	NA	NA	NA	NA	8	NA	5	5	6
463	1	-1111111111111-1	TGCAGGAAGCATTTAGTCGGATGGTTTATACCAAGTGTTTCCTGTACACACGACTAATAAAACTTAACTATGTATGTACATTTTATGCAAAGTAG	NA	19	4	1	4	2	1	2	4	3	3	6	5	3	NA	1
464	1	-1------1--11---	TGCAGGGAGCCACCATTAGGAGACATGAGGAGTTGGTACAGGGCCTTTTGGAAGGGCTCAGGGCCTTTTGGAACGCCATGACCCTGGGTTAAAGG	NA	15	NA	NA	NA	NA	NA	NA	4	NA	NA	12	7	NA	NA	NA
465	1	-1--1-1-1-111-1-	TGCAGGTAGGGAACACACTCTCTATGTAGGGAACACACTCTGTAGGTAGGAAACACACTCTGCAGGTAGGGAACACACTCTGTAGGTAGGGAACA	NA	8	NA	NA	2	NA	3	NA	4	NA	4	5	7	NA	2	NA
466	1	-1---------1111-	TGCAGGCTTTGTGTTTTTATCCTTGATAATTGTTTTATGTACGCAATGTTGTCTCCGGCTGGAGAAGCCTACTAATTTTTATTATCCAATAAATA	NA	21	NA	NA	NA	NA	NA	NA	NA	NA	NA	9	7	3	5	NA
467	1	-1---------1111-	TGCAGGCTTATTTTCATTGTGGTCCTCATTCTCTGTGGGCAGAGCTTTAGGATAGTTACGATTTCAGTTTTTCTCCCCTACCTAATAGTTAGGAT	NA	25	NA	NA	NA	NA	NA	NA	NA	NA	NA	6	7	8	2	NA
468	1	11111111-111---1	TGCAGGAAGGGTACCACATGAGAGAGGAGGATGTCTTCCCTGTAACGCACAGCGTTGAGATTGCAGACCATGACGGACCCTCCACCTCCAAACTG	4	10	2	3	4	1	2	3	NA	3	7	1	NA	NA	NA	1
469	1	-1-11-----1----1	TGCAGGAAGGTGAGGTGCCGGAGGTCCCTCCACCTCCTCTGGACATTTGGGGGGTCCCCGGCGTATACTATACGCGCCATTCTGGACTCCAGATG	NA	6	NA	3	4	NA	NA	NA	NA	NA	5	NA	NA	NA	NA	4
470	1	-1111-11111111-1	TGCAGGACAGGGTCTGGGATAAAAAAAAAGAAGACAAATCTCAAGAGAGATAACACAACACTACATAAAGAGAGACCTAAGACAACATAGCATGG	NA	17	3	4	1	NA	3	3	4	3	5	4	2	1	NA	1
471	1	-1--------1----1	TGCAGGAGCTCACCCAGAACATCCAATCATCTGACATGGTGTCTGGCACCTTCCAGCTCACCACTGGACAGTGTCTGGCCCCCTCCCAGTTAGGG	NA	11	NA	NA	NA	NA	NA	NA	NA	NA	6	NA	NA	NA	NA	3
472	1	11-1-11--111---1	TGCAGGAGGTACACACACACACATAATTAAACTGTTCGAACAATGGTTGCGTTATTTGTTGAGATGAAATGAGTTGTTGGATTATTAGATCAGCT	4	7	NA	3	NA	2	3	NA	NA	3	5	3	NA	NA	NA	2
473	1	-1111--11111-1-1	TGCAGGATCCTGTACGGTAAAGCTTCTCTCTCTCTCTCTCTCTCTCTCTGAGTGTGGTTTTCTTTTTCATGAAGTAGAAGGAAGTCCCTAGGGTC	NA	8	3	3	3	NA	NA	4	3	4	6	4	NA	3	NA	4
474	1	-1----11-11-1-1-	TGCAGGATCTTTCTATCTGTAGATATGAATCAATGTGCCAGTGAAGTGTATCCAGGTGAGACAACTGTCAGAGATATGAATCAATGTGCCAGTGA	NA	6	NA	NA	NA	NA	2	1	NA	3	6	NA	2	NA	4	NA
475	1	-11--1----1---1-	TGCAGGATGTCCCCGTGGATACAGAACGTTGCCTGTCCATAGCCACTGGAAATGACAATGAGGCCACCGTCGAGTGGACAACAAGAGTTGCTAGT	NA	12	3	NA	NA	2	NA	NA	NA	NA	5	NA	NA	NA	2	NA
476	1	-1-----1-11-----	TGCAGGCAGACTTTGGTTGTCAGTTGAACTGTGTTTCCTCTGACACATTGGGGGGGGGCGACTTACCAGAGCCAGTGGTTCCAGGATGGGTCACC	NA	10	NA	NA	NA	NA	NA	3	NA	4	7	NA	NA	NA	NA	NA
477	1	-1----1-111-11-1	TGCAGGCCAAGTTGGTATTTACTGTTTAACTCCTTGCAGGCCAAGTTGGTATTTACTGTTTAACTCCTTGCAGGCCAAGTTGGTATTTACTGTTT	NA	6	NA	NA	NA	NA	1	NA	2	1	5	NA	4	1	NA	1
478	1	-1----1---1--11-	TGCAGGCCTGAGTAACATTATGGTAGTGAAGAACATAGTTAACACTGTCCTGCAGGAAGGGTACCACATGAGGGAGGAGGATGTCTTCCCTGTAA	NA	8	NA	NA	NA	NA	3	NA	NA	NA	5	NA	NA	1	1	NA
479	1	-111111111111---	TGCAGGCTACTAGGAGGATAGTAATCCCTGTTTCAGTGGCATTCTGCATAATATGATGTCACATCAGCGCTATCTACAAACAGACTTCTGGCCAA	NA	11	1	2	2	1	2	3	3	2	8	2	1	NA	NA	NA
480	1	-1--------11----	TGCAGGGACACACCACAAGGGACACACACATACACGCACACACACACACACACACACACACAAATGCAATACAACTCCTAACCAATATCTGTAGA	NA	12	NA	NA	NA	NA	NA	NA	NA	NA	5	3	NA	NA	NA	NA
481	1	-11--1----1---11	TGCAGGGACGGGGGGGGGGGGTCAACAAATAAATAATAATAAAAAGAAATATAGGACAAAACGCACATCACGACAAGAGAGACATTTTCAATAAC	NA	10	2	NA	NA	2	NA	NA	NA	NA	7	NA	NA	NA	3	3
482	1	-1--1-----1-1--1	TGCAGGGATGGGGGTTAGGATAAAAATATATATATATATATATATATATATATATTGGACAACACACATCACGACAAGAAAGACACCACAACACT	NA	12	NA	NA	3	NA	NA	NA	NA	NA	6	NA	4	NA	NA	3
483	1	11-111-11111--11	TGCAGGGATGTTACCCTAATCCACCCTGAACCTACACATACACACACACACACACACACACAATCCCCAAACCATTAAAAATCCCCCCACCACCG	2	5	NA	4	2	1	NA	4	3	1	5	1	NA	NA	3	4
484	1	-1--------1-----	TGCAGGGCCTCTAAACACACACACACACACAAACCACATCACACACAAACCACATCACACACACACACACAAACCACATCACACACACACACACA	NA	5	NA	NA	NA	NA	NA	NA	NA	NA	6	NA	NA	NA	NA	NA
485	1	-1----11--1--11-	TGCAGGGGAAGTGCATGCGGCGCCTCCGCGCGGCGTTACGCTGCCTGGTGCTGACCCTGCGGCGCTCCTCGTCCTCAGAGCTGGTGGAGGAGGAG	NA	5	NA	NA	NA	NA	3	3	NA	NA	6	NA	NA	1	3	NA
486	1	1111--11-1111-1-	TGCAGGGGCTCACGCACTGGTGCGTATTTTATGGCGAGCGTGCACACACACACACACACACACACACACACACACACACACACACACACACACAC	4	7	3	2	NA	NA	3	4	NA	3	6	4	2	NA	2	NA
487	1	-1-11-1---11----	TGCAGGGGGCGACACCGCACGCATAGGGGGGGGGCAAAGGTCAAACAGGTTAGAAAAACCTAGGTCAACATCACCGGACTGGAGCCATGTACAGG	NA	7	NA	3	3	NA	2	NA	NA	NA	6	1	NA	NA	NA	NA
488	1	-111----1-1----1	TGCAGGGTGGTTAAAAGAGTCCCAGCAGGGTCAGATGGTGTCAGGTGTCCCAGCAGGTTCAGGGTGGTGACAGGTGTTCCAGCAGGGTCAGATGG	NA	9	3	1	NA	NA	NA	NA	3	NA	5	NA	NA	NA	NA	1
489	1	-1-----1-111----	TGCAGGGTGTGTGTGTGTTTGTGAGTGTGTGTGTGTGTGTGTGTGTCCATAAAGTCACTGACCTACAGGATGCGTGTGTGTGCTTGTATGTGTGT	NA	6	NA	NA	NA	NA	NA	1	NA	4	5	4	NA	NA	NA	NA
490	1	-1-11-----1----1	TGCAGGTCCATGCCTGCCTCTCTCTTCCGGTGTAATTTAATTTGCACTTACATAATTCTCCTCCTCTCAGATGACCATGTCTCGAGGGTTCTGTC	NA	9	NA	3	3	NA	NA	NA	NA	NA	6	NA	NA	NA	NA	3
491	1	11-11111-11-1---	TGCAGGTTTATCTGGTTGAGACTGCCCTGCCCCGCAGGTTTATCTGGTTGAGACTGCCCTGTCCCGCAGGTTTATCTGGTTGAGACTGCCCTGCC	2	5	NA	1	2	3	4	2	NA	1	6	NA	3	NA	NA	NA
492	1	-1---11--11--111	TGCAGGCAGTGACCCAAAAGCGCCCGTCTGGCCCAGTGTGTGGAATGTTTTTTTGTTGTTGAAAATCTGGTATTTCTATGCCAAACAGTTTTGTT	NA	18	NA	NA	NA	2	3	NA	NA	2	9	NA	NA	2	4	5
493	1	111--111111-1111	TGCAGGGTGGCTGTTCACCTTACACCCCCCTCCCCTCTAACCATTAGCGCTGGGAATTGCCAGAGCACTCACGACCAGCAATGCTCCACCTGCAG	2	7	1	NA	NA	1	2	3	3	2	5	NA	2	1	7	2
494	1	-1--1-----1--111	TGCAGGGTCCAGGGGCTCCCAGAGACCGGCGTGGTGTGCGACAGGGCTACAGAGGAAACAAAAACGCATTAACTACAGTCCAAAAATGTAAATGG	NA	21	NA	NA	3	NA	NA	NA	NA	NA	10	NA	NA	6	1	4
495	1	11111111111-1111	TGCAGGACTTTGCCCAGATGACCCTCAGAGAGCCTCTACGTCAGGCCGTACGCAAGAAGAAGAACGTTCTCATCAGGTACCAATCTGCCTTCACT	2	10	3	3	4	3	2	3	1	2	7	NA	5	1	1	2
496	1	-1-1---1--11111-	TGCAGGCCCAGCCCTCCCAGCAGCCAGGCTCCCAGCAGCACAGCCACTTCCACCACCACCATCACCACGTGCCTCAGCACCCACCTCCACCCACT	NA	10	NA	2	NA	NA	NA	3	NA	NA	9	3	7	2	3	NA
497	1	-1--------1-1-1-	TGCAGGTTGGATATGCATAGCCTCTGATGTGTTTGGAGCTCTCTCTCTCTCTCTCTCTCTCTCTCTCTCTCTCTCTCTCTCTCTCTCTCTCTCTC	NA	26	NA	NA	NA	NA	NA	NA	NA	NA	20	NA	11	NA	5	NA
498	1	-1-------111----	TGCAGGAAGGGCACCACATGAGGGAGGAGGATGTCTTCCCTGTCCCGCACAGCGTCAATGGGATTGAGATCCGGGCTCTTCGTCTACTCTTGTTC	NA	27	NA	NA	NA	NA	NA	NA	NA	3	7	9	NA	NA	NA	NA
499	1	11111111111111-1	TGCAGGAGGAGGAGGACCTGGCTGAGATCGTACAGCTGGTCGGCAAGGTGAGGGGCAACTGAGGGGAGGGGGAAGAAAGAAGGTGGGGACAATAT	3	8	4	3	3	1	4	3	2	2	9	7	3	2	NA	2
500	1	-1--------111--1	TGCAGGAGGGGGAAGGGGGGGGGGCAAGGAGAGAAAATAGGAAGAGATGAACACATGATGAGACAGTCATAAAACAGAGTGCATCAAACACTATT	NA	7	NA	NA	NA	NA	NA	NA	NA	NA	11	8	3	NA	NA	2
501	1	-11-------11-1-1	TGCAGGATCAATACCTGTTAGAGATGACCTGTAGGATCAATACCTGTTAGTAAAGGTGTCAGCTAGAGATGAGATGCAGATTTCCATGGTTACCA	NA	6	3	NA	NA	NA	NA	NA	NA	NA	8	5	NA	3	NA	3
502	1	-1-----1-111----	TGCAGGCTGATTTATATATATATATATATATATATATACATACTGCTCAAAAAAATAAAGGGAACACTTAAACAACACATCCTAGATCTGAATGA	NA	6	NA	NA	NA	NA	NA	4	NA	4	6	10	NA	NA	NA	NA
503	1	-1---1-1--11---1	TGCAGGGACGGGGGCCTGGGATAAAAAAAAAAAAGTAAAATTAAAATACAATATAATATAGGACAAAACACACATCACAACAAAAGAGACAACAC	NA	6	NA	NA	NA	2	NA	2	NA	NA	6	6	NA	NA	NA	3
504	1	111-11-1-1111--1	TGCAGGGAGATCTCTCTCTTTCTCTCTCTCTCTCTGTCTCTCTCTGTCTCTCTCTCTCTCTCTCTCTCTCTCTCTCTCTCTCTCTCTCTCTCTCT	2	6	2	NA	4	1	NA	1	NA	2	13	8	1	NA	NA	3
505	1	-1-----1--11111-	TGCAGGGCCGTAGGAAGACCGGGCAAAGGGAGCAGACGGCAGGACTTAGAGAACCTGTCCACAACATTTTTTACATTTTTTTTTTACATTTTAGT	NA	14	NA	NA	NA	NA	NA	3	NA	NA	5	6	4	2	4	NA
506	1	-11111111-11-1--	TGCAGGTAGGTTCTGGGTCATTATCTTGCTGTAGGATGAACCCCATAGCCTGGAGGTAGGTTCTGTTGTCATTATCTTGCTGTAGGATGAACCCC	NA	9	2	4	4	3	4	3	1	NA	6	7	NA	1	NA	NA
507	1	-1--------11-1--	TGCAGGTGTGTGTGTGTGTGTGTGTGTGTGTGTGTGTAAATGCTGAATAAAGTAAAAGTGTTTGGACTGACTGACGTCTTCATAATATCCAGTAA	NA	8	NA	NA	NA	NA	NA	NA	NA	NA	5	6	NA	2	NA	NA
508	1	-1-1-11---111-11	TGCAGGAGGGGACAGGGTGGGGGGGGGACAGTCAGTGGCCAACAACAAATCTACTTTCCTTCAAGTTCACTGGTAAAAGAACAGGAAAGATGAAA	NA	15	NA	2	NA	4	3	NA	NA	NA	5	9	3	NA	3	5
509	1	-1---1-1--1111--	TGCAGGGCTCGCCAGTTGCCATGGCAACCTCGGCAGAGGCCTACCTTGCCAGAGCAGTCTGCCTGAAGCCAAGCCAGATTTCCTGTTTTCACAAA	NA	7	NA	NA	NA	1	NA	4	NA	NA	5	8	7	3	NA	NA
510	1	-1-------1111-11	TGCAGGAGGCCTGTATCGAGGTCTGTGTACACACTATGTTGCTGCACTGGTCGAGGAAATGAGATGCAGGCTATACTATAATGTGCAGTGTATGT	NA	26	NA	NA	NA	NA	NA	NA	NA	4	7	9	7	NA	5	3
511	1	-1-------1111-11	TGCAGGCAACAATGCTTCTTTCAAAATTACAGGCCTGTGCAGCACAGACAAAATGACAGGCCTGTGCAGCACAGACAAAATAAAATAAAAAAGAT	NA	24	NA	NA	NA	NA	NA	NA	NA	4	9	8	7	NA	11	7
512	1	-1-111--11--11--	TGCAGGGACGGGGGCCTGGGATACATTTAAAAAAAAAAAAATACAATATAAATTTAGGACAAAACACACATCACGACAAGAGAGACAACACAACA	NA	5	NA	3	3	3	NA	NA	4	6	NA	NA	3	2	NA	NA
513	1	-11-11---1------	TGCAGGGAGTGGCTCTGTTTGTCCTGGCCAGGCCCCTGTAGCACAGCTGGGGCTGATATGAGGACAGAGGAAGGGAGGAGGAGGGAGGAGGGGGG	NA	5	3	NA	4	3	NA	NA	NA	5	NA	NA	NA	NA	NA	NA
514	1	11--1----1----1-	TGCAGGATAGCAACACACAATTACTAACACACACACACACACACACACACACACACACACACACACACACACACACACACACACACACACACACA	2	8	NA	NA	2	NA	NA	NA	NA	10	NA	NA	NA	NA	4	NA
515	1	-1--1----1---1-1	TGCAGGCAGACAGGCAGACAGGCAGCACAGACGACAAAGAGACAGACAGCACAGACGGCACAGACGGCACAGACAGACGGCACAGACAGACACAG	NA	7	NA	NA	2	NA	NA	NA	NA	9	NA	NA	NA	3	NA	2
516	1	-111----11111---	TGCAGGCCCAGGCGCTTCATCCTCAGCAGACGGGGGCCTGTCTCCCGGGGCAACCCTCCCCCAGACTCCAATGCCCCCCCGTCCCACGATATGGC	NA	9	2	3	NA	NA	NA	NA	1	5	3	3	2	NA	NA	NA
517	1	11111-11111---11	TGCAGGCCTACAAACACCCATACCTTATATCAAACAGCATATGTATCTTTTCTGGAGAAAATCTTCAGTAATAGCTATTTAATTAAGTCGTACGT	2	6	1	4	2	NA	3	3	2	5	3	NA	NA	NA	1	1
518	1	-11--1---11-----	TGCAGGCTCATCCTGACATTACCCTCCAGCATAACGCCACCAGCCATACTGCTCGTTCTGTGCGTGAATACCTGAAGACAGGGATGTCAGTGTTC	NA	19	4	NA	NA	4	NA	NA	NA	12	2	NA	NA	NA	NA	NA
519	1	11-111--11-1----	TGCAGGCTGACGTCATGACGACAGCTAGTCTTCCTGGGGTTTCCATAGACACAAAAAAAAAGGACTTTACAGTCATAAGACGTAACAACTGGCAT	1	5	NA	2	1	1	NA	NA	1	5	NA	2	NA	NA	NA	NA
520	1	-1--1----1------	TGCAGGCTGCAATGTTTTTGTTTGTTGGCTTTATGTAGGCTTTTTTTTTTTTTTACATTGTTTGTAATGAAGACACAGGGAGTCAGGAAGCAAGT	NA	8	NA	NA	4	NA	NA	NA	NA	10	NA	NA	NA	NA	NA	NA
521	1	11-11111-1111-1-	TGCAGGGACAGGGGTTTAAAATACAAATATAGGACAAAACACACATCATGACAAGAGAGACACCACAACACTACATAAAGAGAGACCTAAGACAA	3	9	NA	1	3	1	3	2	NA	11	3	3	3	NA	2	NA
522	1	1111111111--111-	TGCAGGGACGGGGGCCTGAGATTAAAAATAAAAATAAGTGCAATATAAATATAGGACAAAACACACATCACAACAAGAGAGACAACACAACACTA	3	5	1	3	3	2	2	3	4	5	NA	NA	1	2	2	NA
523	1	11---111111-----	TGCAGGGAGAGAGAGAGAGAGAGACCCTTCATTACAGATCACCCTCGCCAACACATCCTGTAGGGAGAGAGAGATAGCGAGAGACCCTTCATTAC	3	5	NA	NA	NA	2	3	2	4	5	3	NA	NA	NA	NA	NA
524	1	-1-1--1-11------	TGCAGGGGGCAGAGGGAAGCACTGACAGGGCTGAGCGCTGCAGGGAAGAGACAAGAGGGAGGGGGGGGGACAAGGTTAATTCGGACAATGAGAAA	NA	9	NA	4	NA	NA	2	NA	3	7	NA	NA	NA	NA	NA	NA
525	1	11111-1-1111--1-	TGCAGGGGTAGTTGGGGTCTAACCTACAGGGACAGAGTGGGGTAGTTGGGGTCTAACCTACAGGGACAGAGTGGGGTAGTTGGGGTCTAACCTAC	3	6	1	1	1	NA	2	NA	3	5	2	4	NA	NA	3	NA
526	1	-11--1--11---1--	TGCAGGGTCAGATGGTGACAGATGGTAACAGGTGTCCAGCAGGGTGGTAACAGGTGTCCAGCAGGGTGGTAACAGGTGTCCCAGCAGGGTGGTAA	NA	10	4	NA	NA	1	NA	NA	3	6	NA	NA	NA	3	NA	NA
527	1	1111-1-111111--1	TGCAGGGTGTGGACGAACCCCGGGGGTTTCAACATGTAGAATAACCTGCCGGGTGTGGACGAACCACGGGGTTTCAACGGTGTAGAATCACCTGC	2	8	1	3	NA	2	NA	2	4	7	2	3	2	NA	NA	1
528	1	-1-------1-----1	TGCAGGAGGCGCACCAGCAGCCCGAGTCCATCTTGTGTCTGACCAAGGAGAAGACGGCTCTGCAGGAGGCCCACCAGCAGCCCGAGTCCATCTTG	NA	14	NA	NA	NA	NA	NA	NA	NA	9	NA	NA	NA	NA	NA	5
529	1	-11------11----1	TGCAGGATCTTGATCTGGAGGAGAGGAAAGGGGGGGGGTTGATTAAATAGGATTCAAGAGAGAACAAGCAAATGATATTGCAGACCTGCCAACCC	NA	19	4	NA	NA	NA	NA	NA	NA	13	2	NA	NA	NA	NA	6
530	1	-1---1-1-1-1--1-	TGCAGGCAGTTTTGTGTGTGTGTGTGTGTGTGTGTGTGTGTGTGTGTGTGTCCCAGCTAGCACATAACGTTCTGAGAACAATATGTTTGTTAGAG	NA	15	NA	NA	NA	2	NA	3	NA	6	NA	2	NA	NA	5	NA
531	1	-11------11---1-	TGCAGGTTAGTGTTCTCTCTGCTCTGAATAGATGCCCTATATCATCTGTCACTGCTCAAAGAAACAGTGGGGTAGACTGCATGCTCTGGTCTGTG	NA	19	4	NA	NA	NA	NA	NA	NA	8	2	NA	NA	NA	5	NA
532	1	-11--1---11--111	TGCAGGTTCCACAGGGAAATGTCATCCCACACAGGGACCTTTCCTGTCAGAGAGATTACAGAGATTCCTGAGATACATCTTCTGAGATATATTCA	NA	9	3	NA	NA	2	NA	NA	NA	5	2	NA	NA	1	5	5
533	1	-111-1-1111-1111	TGCAGGTTCATCTGGAAATGACCCTCCAGCATGACAATGCGACCAGCCATACCAATCGTACTGTGTGTGATTTCCTGCAAGACAGGAATGTCAGT	NA	15	4	3	NA	4	NA	1	2	6	3	NA	7	2	2	1
534	1	1111111111111-11	TGCAGGAAGGGAAACCACATGAGGGAGGAGGATGTCTTCCCTGTAACACACAGCGTTGAGATTGCCTGCAATGACAGCAAGCTCAGTCCGATGAT	4	6	4	1	4	1	1	2	1	5	4	1	8	NA	1	4
535	1	111-1---111111--	TGCAGGGAAGTGGTGGAATACATGGTGCAGCACTTCAAGCCCCAGCTCTTTGGCGACAGGAAGCCAGTGTACGACGGCAAGAAGAATATCTATAC	2	5	1	NA	4	NA	NA	NA	2	8	2	2	5	2	NA	NA
536	1	-111-----1--11--	TGCAGGGGCTAGAGAGATCCAAATCATCTTTAAAAACAATGAGAACCTTTTTATTATTATTATTATTATTATTATTATTATAACACTTTCAACTA	NA	12	3	3	NA	NA	NA	NA	NA	6	NA	NA	8	3	NA	NA
537	1	-1-------1--1111	TGCAGGGATGCGGAGAATTCTTGAACCAGTCAGGGGTCCATGGTGTATGGTCAGCACCATGGACAATGGCTCACATTAATATACATTTGGACTTT	NA	22	NA	NA	NA	NA	NA	NA	NA	6	NA	NA	11	1	2	9
538	1	-1-------1--1111	TGCAGGTGGGATCCGGCCCGGCCCTATTCCTGTCTCATGGCTCACCAGGGAACACACACACACACACCCTCAGCAGAACCGCAGGGGGAAAACAC	NA	35	NA	NA	NA	NA	NA	NA	NA	8	NA	NA	9	4	4	8
539	1	-1-------1--1111	TGCAGGGAGGCATCTGCTGTAAAAGTCACCTGGTTATGACCTGCGCCTAGGAGAACTCCACTGGGAGTTTGAAGTGCTAAGCGCCACCATTGTAT	NA	21	NA	NA	NA	NA	NA	NA	NA	6	NA	NA	7	3	6	8
540	1	-111-----1--11--	TGCAGGTATAATGCATTAAGACATTATAAAGGCTCATACATGCTTATTACAATCTATAAAGCATTATAGATGCAGGTGCAAGTCTTACCAACAAA	NA	16	3	4	NA	NA	NA	NA	NA	10	NA	NA	10	9	NA	NA
541	1	-1-------1-1-1-1	TGCAGGAGAGAGAACACACCGAAACAGATAATACTGAAACAGATAAAACACACTGAAACAGATAAAACACACTGAAACAGATAATACTGAAACAG	NA	23	NA	NA	NA	NA	NA	NA	NA	5	NA	12	NA	4	NA	11
542	1	-1-------1-1-1-1	TGCAGGTGGAAAATATCCTGATTTTTATTTTTTATTTTTATTTTTTTATAAATCTCCTATAAATCATTATTGGCTACACATGGCCTGTCTGCTAG	NA	34	NA	NA	NA	NA	NA	NA	NA	14	NA	7	NA	6	NA	9
543	1	-1-------1-111-1	TGCAGGTGGCTGTGTGGTACTCTGACCACCAGCCCTAGCCTCTGACTTGCTCCTCAGAGAGGACGTTCTGAGAGTCACCAGAGGTCAGGCTAGCT	NA	22	NA	NA	NA	NA	NA	NA	NA	5	NA	6	7	7	NA	4
544	1	111-1111-11-1---	TGCAGGAAGACACTTTAATCACCTGGCATAGACTTTATTATCTCAGTCAGAAATTACTTTGTTGGTGCAAACGACTAAGTGAAGATTTCCGTACA	2	6	1	NA	2	4	1	4	NA	5	6	NA	3	NA	NA	NA
545	1	-11--11--11--1-1	TGCAGGAGTAAAGACAGGGGTTCAATCAGGAGAGGTAAGGAAAGGGGTCACAATCAGGAGAGGTAAAGAAAGGGGTTCAATCAGGAGAGGTAAGG	NA	5	3	NA	NA	2	1	NA	NA	8	6	NA	NA	4	NA	2
546	1	-1--1-1--11---1-	TGCAGGGACACAGTGTGTGTGTGTGTCTGTTGGCACACACAGTGTATGTGTTTGTATGTGTTTTTGCGGGGACAATACATCCACTCAGCATGGTG	NA	19	NA	NA	1	NA	2	NA	NA	11	6	NA	NA	NA	2	NA
547	1	-1-----1-111----	TGCAGGGTGTGTGTGTGTTTGTGAGTGTGTGTGTGTGTGTGTGTGTGTCCATAAAGTCACTGACCTACAGGATGCGTGTGTGTGCTTGTATGTGT	NA	15	NA	NA	NA	NA	NA	2	NA	5	6	3	NA	NA	NA	NA
548	1	11-11111111-1--1	TGCAGGTACACCAAATAGGAAACAGCATGACAGACATTAGCCTCTTAGTCATGCCAAAATAAAAGCCCTTACCAACGAAGGTCGGGCAAAACGTA	4	5	NA	1	1	1	1	1	2	8	5	NA	3	NA	NA	3
549	1	-1-------11-1-1-	TGCAGGGCACGGCAGAGGTTAGCCAGTGGAACCCCAGTCCACTACACTCCTCCCCTTACAGCGGTATTACACACCACTGTTTAGTTCAGCATGCT	NA	13	NA	NA	NA	NA	NA	NA	NA	7	7	NA	3	NA	6	NA
550	1	-1---1---11---1-	TGCAGGTTTAGGTGGTGTCAGTCAGTGGGGAGAGAGAGAGAGAGAGAGGTGGATAACCAGACATCAGCTACAGCCCAGCAGCCCTCCATGTTGCA	NA	14	NA	NA	NA	2	NA	NA	NA	9	8	NA	NA	NA	5	NA
551	1	-1--111--11--111	TGCAGGCCTGTGTAAGGTGATGAATGATTAGTTAATTAGTTAGTTAGTTAGTTAGTTAGTTAGTTAGTTAGTTATGATCCTAACCTGTCCTCTCC	NA	12	NA	NA	2	2	4	NA	NA	9	7	NA	NA	1	6	7
552	1	11-11-11111111-1	TGCAGGGGGTGGAGACAGGCACAAGGACAGGTGAAACAGATCAGGGCATGACCGTTTTGGACCTAGACTTGGCGCTCCGGTACCGCTTGCCGTGC	4	5	NA	2	2	NA	2	4	1	6	11	4	4	8	NA	3
553	1	-1-------11-1-1-	TGCAGGCCCTGGTCAAAACAAGGTCCCTTTAAAGAGAATAGAGTGCCATTCAGGAAGCAGTCCACAACTCTTAACTGAATGAAGGCTTGAGGCAG	NA	21	NA	NA	NA	NA	NA	NA	NA	11	11	NA	9	NA	2	NA
554	1	-1-------11-1-1-	TGCAGGCTGGTGTGTGTGTGTATGTATGTATGTATATATCTATCTCACACACATACGCATTTCTTTTCTTGAGCGGATGGTCGGTGGGCTTTAAC	NA	19	NA	NA	NA	NA	NA	NA	NA	7	9	NA	6	NA	3	NA
555	1	-1-------11-1-1-	TGCAGGCCTCCATACAGAGCTAGGGGTGTATCACAATAGTCTACTATGGTCTTCTCTCCTTGCCTCTTTTCCTTCGTCTGCACCGATAGGAAGAG	NA	22	NA	NA	NA	NA	NA	NA	NA	8	9	NA	10	NA	5	NA
556	1	-1-------1111-11	TGCAGGTATCAACTTTAGCAAAGGGCAGAAGCACAGGCAGACAGGCAGACAGCTAGACAGGCAGACAGCTAGACAGGCAGACAGCTAGACAGGCA	NA	22	NA	NA	NA	NA	NA	NA	NA	13	6	4	12	NA	5	6
557	1	-1-------111----	TGCAGGACTTGCTTTGTGGAGTGTGGAGTCAAAAGCAGAGCATCTCTTTATTACGGACAGACCTCTCCCCCATCTTTACAACCATTGAATCTATA	NA	23	NA	NA	NA	NA	NA	NA	NA	11	8	8	NA	NA	NA	NA
558	1	-1-------111----	TGCAGGACTTGCTTTGTGGAGTGTGGTGTCAAAAGCAAAGCATCTCTTTATTACGTCTTTACAACCATTGAATCTATATGTTTTGACCATGACAG	NA	21	NA	NA	NA	NA	NA	NA	NA	7	7	6	NA	NA	NA	NA
559	1	-1-------111----	TGCAGGGGGAGGGTACCCCTCTCATCTACCCCCTAGCCTGGCCATGTGATAAGCTGATAACCCAGAGCAAGTGACCAATCACAAGTGTGTGTGTG	NA	24	NA	NA	NA	NA	NA	NA	NA	10	10	12	NA	NA	NA	NA
560	1	-1-------111----	TGCAGGGTTTTCCTCAGATGGAGAGAGATTCTTCTCTGTCTAATATAGGTTCTCATATGCTCTCCTCCTCTCTCTCTCTCTTCTCCCTTTCCATC	NA	26	NA	NA	NA	NA	NA	NA	NA	6	8	5	NA	NA	NA	NA
561	1	-1-------111----	TGCAGGTAACTGACCTAGTCTCTCTCACTCACTCACTCACTCACTCACTCACTCACTCACTCACTCACTCACTCACACACACACACACACACACA	NA	10	NA	NA	NA	NA	NA	NA	NA	5	13	6	NA	NA	NA	NA
562	1	-1-------111----	TGCAGGTAATAATCATCGTTATCACACTGTTATAATAATAATAATAAGTGTGTGTGTGTGTGTGTGTGTGTGTGTGTGTGTGTGCGTGTGTGTGT	NA	21	NA	NA	NA	NA	NA	NA	NA	5	6	13	NA	NA	NA	NA
563	1	-1-------1111-11	TGCAGGAGGCGGGTAATGAGGTCTGTGTCCACAGTATGCTGCTGCACTGGTCGAGGAACTGAGATGCAGGCTATACTATAATGTGCAGTGTATGT	NA	18	NA	NA	NA	NA	NA	NA	NA	8	6	7	4	NA	2	7
564	1	111111-11111111-	TGCAGGGATGGGGGCTGGGATTAAACATTTTTAATAAAATAAAAATATAGGACAAAACACACATCACGACAAGAGAGACACCACAACACTACATA	3	16	3	1	3	1	NA	2	3	6	6	7	6	3	3	NA
565	1	-1---111-1111--1	TGCAGGACACTGCCACTGAAATATCAGGGCGGCAAATTCAAAAACAACAAATTGTCATAATTCAACTTTCTCAAACATACAACAATTTTACACCT	NA	15	NA	NA	NA	2	3	2	NA	6	8	7	6	NA	NA	7
566	1	-1---1---1111111	TGCAGGTAGGAACCATTTGTTTTGATGTAATTATGTGTTCTACATGACACTTTGTCATAAGATTGATAGACACATTTGAATAATGTGAAGGTCAG	NA	17	NA	NA	NA	3	NA	NA	NA	11	8	11	5	4	1	10
567	1	-1-1---11------1	TGCAGGACACCATCTCAGAGCTTAACGCCCATAGGGTGGGGGCCAGGGGCAGGAATGGCCTGGAGGTGAGCTGATAGAACAGAGTAGACTTCTTT	NA	6	NA	1	NA	NA	NA	2	5	NA	NA	NA	NA	NA	NA	1
568	1	11--111-1------1	TGCAGGTACACCATACAGTACTGTTCATTATTATCTGGTAGGGATGCTGTAACCCTGGTTACTATAACCTGCAGGCAGTCACTGAGTCCGAGGTG	4	7	NA	NA	1	4	3	NA	5	NA	NA	NA	NA	NA	NA	1
569	1	11----1111-1-11-	TGCAGGACACACTAGGAATCATGCAGGTAGTTCTGCAGGAATTGTCCTATAGTAAAATGGCACCCAAATCCTATGGGATATCCTGTAGGTAATAT	4	5	NA	NA	NA	NA	3	3	7	2	NA	2	NA	1	3	NA
570	1	11-1111-111-1--1	TGCAGGACTTGCGTTACACACTGCGCCAAGACATGAAGGTATAGACTGCAGCCTAGGCACTCAGCCAACATAAGCAATGGTTGGTGTCGTAATAG	4	6	NA	2	2	1	2	NA	6	2	2	NA	1	NA	NA	2
571	1	11----11111-1---	TGCAGGATCCACGGGCATTCTTCAGGCTCACTTGAGCAGAACCACGCACCCCTCCACCGCCCTTGCACCCCCCTCACTCACACATCCCGGGCCCA	4	8	NA	NA	NA	NA	3	2	6	1	2	NA	2	NA	NA	NA
572	1	-1-1----1---1---	TGCAGGCACATCCTGACATGACCCTCCAGCATCTGGTGCAGTCCATGAGGAGGAGATGCACTGCAGTACTTAATGCAGCTGGTGGCCACACCAGA	NA	10	NA	4	NA	NA	NA	NA	5	NA	NA	NA	4	NA	NA	NA
573	1	1111111111111111	TGCAGGCTATCACGTTGTAGTGTCACAGAGGAAGGCTGTGCTTCTCTGGCTTCAGCTCTGAGGTCAAACCCCGCAAACCTGAGAGAGCTGGACCT	4	7	1	3	3	3	2	2	9	2	2	1	3	1	1	1
574	1	-1----1111------	TGCAGGCTCTCTCTCTCTCTTTCTCTCTCTTTCTTTCTCGCTCTCTCTTTCTTTCTTTCTCGCTTCCTCTCTCTCTCTATCTCTCTCTCTCCACC	NA	16	NA	NA	NA	NA	1	4	7	3	NA	NA	NA	NA	NA	NA
575	1	-1--11--1-------	TGCAGGGAGAGAACACACACAGGTTACCACACACACACACACACACACACACACACCAGCCTACAGAGAGAGCAAACAGATCATCAGCTCCTCAG	NA	5	NA	NA	4	4	NA	NA	9	NA	NA	NA	NA	NA	NA	NA
576	1	-1-1-1--11------	TGCAGGGATGGGATTAAATATATATACACACACACACACACACACACACATTAAATAAAAATATAGGATAAAACACATCAAGACAAAAGAGACAA	NA	6	NA	3	NA	2	NA	NA	5	2	NA	NA	NA	NA	NA	NA
577	1	-1-1----1-------	TGCAGGGGAAGGGAAGCACATACAGGAAGACCCATGGACGCATGCAGGCAGACACACACACACACACACACACACACACACACCACACACACACA	NA	8	NA	3	NA	NA	NA	NA	6	NA	NA	NA	NA	NA	NA	NA
578	1	-1------1-------	TGCAGGGGGAGACACACACACACACACACACACACACACACACACACACACACACAGACAGACACAGACAGACAGACACAGACACACACACACAC	NA	6	NA	NA	NA	NA	NA	NA	6	NA	NA	NA	NA	NA	NA	NA
579	1	11--1--111--1--1	TGCAGGGGGTTAAACAGTAAATACCAACTTGGCCTGAGGGGTTAAACAGTAAATACCAACTTGGCCTGAGGGTTTAAACAGTAAATACCAACTTG	4	6	NA	NA	2	NA	NA	2	5	1	NA	NA	1	NA	NA	2
580	1	1111111111-11--1	TGCAGGGTCTGTGAGGGCGAATGTGTGTGTGTGCGCGTGCACGCCTGTACGTGTATGTGTGTGTGCGCCTGTGTGTGTACCTGTGGGGTCTATTT	3	9	1	2	1	2	2	4	6	1	NA	2	1	NA	NA	3
581	1	111111-111111--1	TGCAGGGTGAGCTTTCAGAATAATCATTAATTCAAACCCTGGGTCATGCATGTCCTGTAATGAATATAGGCTGCCTTCTAGATGGTGCCCGATTT	2	9	1	2	4	1	NA	3	6	1	2	2	2	NA	NA	3
582	1	111111111---1--1	TGCAGGTACACCATACAGTACTGTTCATTATTATTATCTGGTAGGGATGCTGTAACCCTGGTTACTATAACCTGCAGGGAGAAACTTTGTAGCGG	3	8	2	3	1	1	3	1	5	NA	NA	NA	2	NA	NA	1
583	1	11-111111-111111	TGCAGGTAGTCTAGTCTGTCAAGAGACTAACCTACAGGTCGACTAGTCTATCAAGTGACTAACCTTCAGGTTGACTAGTCTATCAAGTGACTAAC	4	8	NA	4	1	2	3	3	9	NA	2	2	3	1	1	2
584	1	1111-1-11-111---	TGCAGGTATCGATCTCCAGCAGGTGGGCCTTGAGCTGCCGGCGGTACTCCCCTGCCTCATCCCTGGAGCTCCTCACCGCGTCGCTGTGCTGGGCA	4	5	2	3	NA	2	NA	4	6	NA	1	1	1	NA	NA	NA
585	1	-1------1-------	TGCAGGTCGTCCACACATTTCTTTGGTAGATAAAAAAAAAAATATATATATATATATATATATATATGGGGAAATCAAATCAAATTGTATTAGTC	NA	5	NA	NA	NA	NA	NA	NA	5	NA	NA	NA	NA	NA	NA	NA
586	1	-1------1-------	TGCAGGTGAGCTGAAGAGTGAAGNNNNNNNNNNNNNNNNNNNNNNNNNNNNNNNNNNNNNNNNNNNNNNNNNNNNNNNNNNNNNNNNNNNNNNNN	NA	31	NA	NA	NA	NA	NA	NA	12	NA	NA	NA	NA	NA	NA	NA
587	1	-1----1-1-------	TGCAGGTTAGACCCCAACTACCCCACTCTGTCCCTGTAGGTTAGACCCCCAACTACCCCACTCTGTCCCTGTAGGTTAGACCCCAACTACCCCAC	NA	5	NA	NA	NA	NA	2	NA	8	NA	NA	NA	NA	NA	NA	NA
588	1	11-1--1111--1111	TGCAGGTTGACTTCGGTTGTCAGTGCTTGAGGCGTCTCTACAGATCTGGGTTCGATCCTGGTCTCATAGGACGGCGCACAATTGGCCCAGCGTTG	3	5	NA	3	NA	NA	3	2	5	3	NA	NA	4	1	2	2
589	1	-1--11111-11--11	TGCAGGGGCTAGAGAGATCCAAATCATCTTTAAAAACAATGAGAACCTTTTTATTATTATTATTATTATTATTATTATAACACTTTCAACTAGTG	NA	15	NA	NA	3	4	4	1	5	NA	2	3	NA	NA	2	5
590	1	11-1-111111-111-	TGCAGGAGGCTTTCACTCCAACCCTGTTCCTGGAGAGAGACCCTCCTACAGGAGGCTTTCACTCCCACCCTGTTCCTGGAGAGAGAACCTCCTGC	3	6	NA	1	NA	1	3	3	7	2	3	NA	1	3	8	NA
591	1	-1---1-111111-1-	TGCAGGCTTTTATTACCTGTGTGTGTGTGTGTGCCTAATATTTAACTGCTATATATTCAACCACAGGGCCATTATTTACACGACCACAGTTATTA	NA	12	NA	NA	NA	2	NA	3	7	3	1	1	5	NA	1	NA
592	1	-1----1-11-1--1-	TGCAGGATGGGGTATGGGTGAAGGAGACGGGACACAATGTGTAGTGCGCGTGTGTGTGTGTGTGTGTGTGTGTGTGTGTGTGTGTGTGTGTGTGT	NA	8	NA	NA	NA	NA	3	NA	6	2	NA	5	NA	NA	4	NA
593	1	-1----1-1--11---	TGCAGGCAGAGGAGGGTCGTTAGTGATTGGAGCCACCTGGGCTCAAAGTATTTTCTCTCTCTCTCTCTCTCTCTGCTCCTCCAGGTATGATCCTG	NA	7	NA	NA	NA	NA	4	NA	8	NA	NA	7	4	NA	NA	NA
594	1	-1-111111-111-11	TGCAGGGTGTGTTTCCTACCTGCAGAGTGTTTTTCCTACCTGCAGAGTGTGTTCCCTACATACAGAGTGTGTTGACCCTACCTGCAGAGTGTGTT	NA	11	NA	2	1	4	2	3	8	NA	4	5	4	NA	1	3
595	1	-1-1----1--1----	TGCAGGTACACAGCCTAATCACACACACACACACACACACACACACACACACACATATACAAATGAACACACACGAACAAGCACACACACACAAA	NA	13	NA	3	NA	NA	NA	NA	5	NA	NA	5	NA	NA	NA	NA
596	1	1111-1-11--11-11	TGCAGGTTCAAACAGAAACCTGAGAATCTTGGATAGTTAGGAGAGATGAAGAGAGATGAAAGACAGAGAAAGGAGAGAGTAAAGAGAGAGAGTGC	3	13	1	2	NA	3	NA	3	5	NA	NA	7	1	NA	5	1
597	1	-1-11---11-111-1	TGCAGGAGCGGCCTGTCGAAGGGCTGCTGCACCTCTCACTCAGCTCCTCAGACTTGCGCTTGCCCCTCCGTGTGAAGCCCGGCATTAGCGGAGGC	NA	11	NA	2	1	NA	NA	NA	6	2	NA	5	4	6	NA	3
598	1	-11-----1--1111-	TGCAGGCACCATGCCAATTGCACACTCCATCAACTTGACTTCGTGGCATTGTGTTGTGACAAAAACCACACATTTTAGACTGGCTTTATTGTCCC	NA	19	3	NA	NA	NA	NA	NA	5	NA	NA	7	4	6	1	NA
599	1	111-1--111111-11	TGCAGGAAGGGTACCACATGAGGGAGGAGGACGTCTTCCCTGTAACACACAGCGTTGAGATTGCCTGAAATGACTGATTGCCTGCAACAAGCTCA	4	9	3	NA	3	NA	NA	4	6	3	3	6	8	NA	1	3
600	1	-1------1--11---	TGCAGGCGTGCTTGTGTATTTGTATGTATACTTAACTCTCTGTGTGTGTGTGTGTGTGTGTGTGTGTGTGTGTGTGTGTGTGTGTGTGTGTGTGT	NA	29	NA	NA	NA	NA	NA	NA	14	NA	NA	9	5	NA	NA	NA
601	1	11-11111111111-1	TGCAGGACACTGGGGAGAGAAACAGCATAAAAATACATCACGAACTCTCAGCAGAGTCCACATCAGGGGTCTGCAACTCTGACACTCGAGGTGTT	4	7	NA	1	4	1	2	4	7	3	8	2	4	4	NA	2
602	1	-1------1-11----	TGCAGGACCCAGTTTGGGAACCACTGATCTAGGTGACATCATGAATGGAAAACATAGAAAAACAAGTTATAACACGTAGGCTCAGATCATTACAC	NA	9	NA	NA	NA	NA	NA	NA	9	NA	6	2	NA	NA	NA	NA
603	1	11-11111111111-1	TGCAGGGCCCTGGTCAGCTTGGACAGGCCGTTACCAACCTGCTGGTCAGCTTGGACAGGTCTTTACCGATCTGTAGGGCCCTGGTCAGCTTGGAC	2	7	NA	2	2	1	4	4	9	1	7	1	4	3	NA	4
604	1	111-1--11-111111	TGCAGGGTAAATCAAATTGAAGTGCAGGCCTCATTGAACAAACGGCTAAAGCTAAATGAAGATAGCTCAGGGAACCAAAGCTAGAGTTGGTTTTG	4	8	2	NA	2	NA	NA	4	10	NA	6	1	3	3	2	1
605	1	1111--111-111111	TGCAGGTATAACGCTGAACAAGTTGTTATAAGCATCTATGAGCCTTGATAATTGTATATAATAATTAAAATGTTATGTCCCTCTCTCTCCATGTA	4	8	3	4	NA	NA	2	3	6	NA	5	2	2	1	1	2
606	1	-1------1-11----	TGCAGGAAGCCAGACCTGGTCCTGCCTCTAACTGTCAACTGTGACTGGGACTTTGAGTTCCCCAGCGCTCGCAGGACCGCCATCTCCAAACACAA	NA	26	NA	NA	NA	NA	NA	NA	6	NA	14	5	NA	NA	NA	NA
607	1	111111111111-1-1	TGCAGGGATTTCATGTCACCTATCCACTTCTTTCCCTTCACCATAGATGGAGGAGAGAAAGCTACTTTAGACTGTTGAGATGAACCCTCTGATTC	4	12	3	4	1	2	4	4	5	2	5	6	NA	2	NA	2
608	1	-1--1---1-1111-1	TGCAGGTGTGACAATGGCTTTTAAAAAAAAAATCATTACAAAGAATTTAGGGGAGAGTTGGTTAAGTTGAGCCTAAGGGTTAAGTTGAGCCACCC	NA	19	NA	NA	2	NA	NA	NA	8	NA	10	6	3	5	NA	6
609	1	-1------1-111--1	TGCAGGTAACATTTAACGTATGATCTGGAGCGTTTTCCTAAGGTTAGTTTGATTATTTACACTGCTTATCCATTGAAGAAGGTATTGTAACAGTT	NA	20	NA	NA	NA	NA	NA	NA	8	NA	11	7	8	NA	NA	1
610	1	-1------1-111-11	TGCAGGGGACCCACCGATCCTGAAGAAGAGTGTTACAGTGTGTGTGTGTGTCCACATTTAACTCCCCTACCTATGGCCTACTCATTTCATTAATC	NA	15	NA	NA	NA	NA	NA	NA	7	NA	8	11	9	NA	2	6
611	1	-1-11-11111111-1	TGCAGGAATCTTTTTGCCTTTTGGTAGGCCATCATTGTAAATAAGAATTTGTTCTTAACTGACTTTCCTAGTTAAATAAATAAAGAAAAAACTAA	NA	11	NA	2	2	NA	3	1	7	5	4	3	4	4	NA	2
612	1	11--11--1111----	TGCAGGACTCCCGAGTATCAGGAAAGGGATCTCAAATGTCTTTTATTTGACCTTTATAGTCCCATTTTTTTTTTACAAGGGAGCCATGCATTTTA	2	6	NA	NA	2	2	NA	NA	5	7	2	2	NA	NA	NA	NA
613	1	-1--1--111------	TGCAGGATGTGTGCTGCTGGCTATAGACTAAAGGGAGCCAAGTGTTTAGGTAAGTGGTGTAGTTTGTGTAGGAGAATGTGTATGTATAAGGATGA	NA	19	NA	NA	4	NA	NA	2	13	7	NA	NA	NA	NA	NA	NA
614	1	-11---1-11--1-1-	TGCAGGCACGCGCATGCTTGCACGCACACACACACACACACACACACGCACGCACACACTTGAAAAAACACTGGTTTTCGGATACCAGTGACTTT	NA	9	2	NA	NA	NA	3	NA	6	5	NA	NA	3	NA	2	NA
615	1	-11--1--11---11-	TGCAGGACATCCCTGCCGGCCAAACCCTCCCCTAACCCAGACGACGCTGGGCCAATTGTGTGCCGCCCCATGGACCTCCTGGTCGCGGCCGGCTG	NA	17	2	NA	NA	4	NA	NA	6	6	NA	NA	NA	5	3	NA
616	1	-1--1-11111-1--1	TGCAGGACCCCTCCCCTGGACCTACACATAGAGGACCCACGCCAAGAGGACATCCAGACCACAACACCACCAGCCACATACACCCCCACCCCAAC	NA	14	NA	NA	2	NA	2	3	6	5	6	NA	4	NA	NA	2
617	1	1111-1-111111111	TGCAGGGAGAAAGTTTTTTTATAATTGCACATGCAAGCATGAGCACGCCACACACACACACATACACATACACACACACACACTTTATTTACGCT	3	5	2	3	NA	1	NA	4	6	5	6	4	1	4	2	3
618	1	1111111111111-11	TGCAGGTCATCACCGAGGCCGCCCTATCAGGTGAGAGGTCAAAGGTCATCAGACCTTGGCGAGAGAGGAGAGGGAAGTTATAGATAGATGGTAGT	4	8	4	3	4	2	2	4	5	7	5	6	5	NA	3	5
619	1	1111--11---111-1	TGCAGGATATACAGTAACACTGTCAGAACCTTCTACTACCAGCCTGCAGGAAGGGTACCACATGAGGGAGGAGGATGTCTTCCCTGTAACGCACA	4	5	1	2	NA	NA	4	7	NA	NA	NA	1	2	1	NA	1
620	1	-1----111-1111--	TGCAGGCCCACCTGTTGCTGTGTGTGTGTGTGTGTGTGTGTGTGTGTGTGTGTGTGTGTGTGTGTGTGTGTGTGTGTGTGTGTGTGTGTGTGTGT	NA	6	NA	NA	NA	NA	4	6	4	NA	2	3	2	3	NA	NA
621	1	-1---1-1--------	TGCAGGGAGGGACCTGCTCTCATATACCACACACACACCACAGGAGGCCGGGCTCATAACAATGGCTGGAATGGAGGAAATAGAATGGCACCAAA	NA	19	NA	NA	NA	4	NA	10	NA	NA	NA	NA	NA	NA	NA	NA
622	1	-1-----1--------	TGCAGGGTCCTGTGGTTCGGCCAGTTGTCATAGCTCAGTGTTCTCTCTCTCTCTCTCTCTCTCTCTCTCTCTCTCTCTCTCTCTCTCTCTCTCTC	NA	15	NA	NA	NA	NA	NA	11	NA	NA	NA	NA	NA	NA	NA	NA
623	1	-1--11-1-------1	TGCAGGTAATGAATGCCCCCCCCATAAAAAAAAAAAAAAATGTCATACACCATAACAATACATACTCACATAATAACGGACAAATGTGACATGTA	NA	9	NA	NA	2	2	NA	8	NA	NA	NA	NA	NA	NA	NA	2
624	1	-11111111111-111	TGCAGGAACACCTGTCACAACCTGATCCTGCTGGGACACTAGTCACCATCTCAACCTGCTGGGGCACCTGTCACCACCTGATCCTGCTGGGACAC	NA	25	1	4	1	2	2	6	1	4	4	4	NA	2	3	3
625	1	111-1-1111111-11	TGCAGGAAGGGTACCACATCATGAGGGAGGAGGATGTCTTCCCTGTAACGCACAGCGTTGAGATTGCCTGCAATAACAACAAGCTCAGTCCGACG	2	10	1	NA	4	NA	3	7	1	2	1	3	3	NA	3	1
626	1	1111-1111111-111	TGCAGGAAGTGTACCACATGAGGGAGAAGATGTCTTCCCTGTAACACACAGCGTTGAGATTGTCTGCAATGATAACAAGCTCAGTCCGATGATGC	3	5	2	1	NA	4	1	5	2	1	3	2	NA	3	1	2
627	1	-1-----1--1---1-	TGCAGGACACCCTCTTGGTTCTAGAAGACCAGAGGATTCAGTGGTGTCTTGTTTACCTGCAGGTGGAGGGAACAGCTATGGGCAAAAAATTCGCA	NA	6	NA	NA	NA	NA	NA	5	NA	NA	2	NA	NA	NA	1	NA
628	1	-11--1-11-1-1--1	TGCAGGACAGAGGAGCAGGGTCTGACTGAGGAGAGACAACACCAGTACTATCCTGCAGGCTCATCCTGACATGACCCTCCAGCATGACAATGCCA	NA	5	1	NA	NA	1	NA	5	4	NA	3	NA	3	NA	NA	1
629	1	-1----11-----1--	TGCAGGACATTACTGTCAGTAGCCATGTTTCCATGCAAGTAAAACCATACCGTATACATTTTTTTTTTTTTTAATAAAATCATGACAGCTGTAAT	NA	5	NA	NA	NA	NA	3	6	NA	NA	NA	NA	NA	2	NA	NA
630	1	-1-----1--------	TGCAGGACTAGCCTCTTGCAATNNNNNNNNNNNNNNNNNNNNNNNNNNNNNNNNNNNNNNNNNNNNNNNNNNNNNNNNNNNNNNNNNNNNNNNNN	NA	5	NA	NA	NA	NA	NA	17	NA	NA	NA	NA	NA	NA	NA	NA
631	1	11-----1----1---	TGCAGGAGAACACACACACACACAGACGCACGCACACACACACACACGCAGACGCACACACACACACACACACACACACACAGAGAGACACACAC	1	6	NA	NA	NA	NA	NA	5	NA	NA	NA	NA	3	NA	NA	NA
632	1	11111111-11--111	TGCAGGCATGGTCATGAGAGTATGCACTTCAGGTTGTCCTCTCCTCGTCTTACTGTTATTGATCTTCTACACCTCAGACAATCAAGATAGACACT	4	6	3	3	1	1	4	6	NA	2	2	NA	NA	3	1	2
633	1	111-1--1-------1	TGCAGGCCTAATCGCCGAACATCAGTGCTCTTGTGGCTGAATGGAAGCAAGTCCCCGCAGCAATGTTCCAGCATCTAGTGGAAAGCCTTCCCAGA	3	6	1	NA	2	NA	NA	10	NA	NA	NA	NA	NA	NA	NA	2
634	1	-1-1---1--------	TGCAGGCGCCCAGCCCACCACAAGGAGTTATTATAGCGCGATGAACCAAGTAATTGCCCCCCCCCCCGGCCAAACCCTCCCCTAACCCGGACGAT	NA	12	NA	2	NA	NA	NA	5	NA	NA	NA	NA	NA	NA	NA	NA
635	1	-1-----1--1---1-	TGCAGGCTCAATAAAACTGTTGTTTTCAGATTGGCTGTTAGTCTTTCATAGTCTTGTGTGTTTCAATGTTCCTTTTTTTCCTTTCCATTCCAATG	NA	22	NA	NA	NA	NA	NA	13	NA	NA	4	NA	NA	NA	2	NA
636	1	-1--1--111------	TGCAGGGAGTGCCACAAAGAGCATCAGCATCACACACACACACACACACACACAATTGCAAACATGCACGTGCACACTTGCACACACACACACCT	NA	6	NA	NA	3	NA	NA	5	2	2	NA	NA	NA	NA	NA	NA
637	1	111111-11-1-1111	TGCAGGGCAGTCTCAACCAGATAAACCTACAGGGCAGGTCAGTCTCAACCAGATAAACCTACAGGGCAGGTCAGTCTCAACCAGATAAACCTGCA	4	5	1	2	3	1	NA	5	4	NA	3	NA	2	4	2	2
638	1	1111-111-11-11--	TGCAGGGGGCAATAGTACATTAAACAGCCAGTGACTAGTCTACTTTCATCATAACGTGCATCTCTTGTGATATGAACCAGAGCCCAGAGAGGTAA	1	5	3	1	NA	1	2	7	NA	2	3	NA	2	1	NA	NA
639	1	-1--1-11--1-1---	TGCAGGGGGTGTGTGTAATCTCTCTCCTGCAGTGTGTGTTGCAGGGTGTGTGTGTAACCTCTCTCTCCTGCAGTGTGTGTTGCAGGGTGTGTGTA	NA	8	NA	NA	3	NA	2	8	NA	NA	1	NA	2	NA	NA	NA
640	1	-1-----11-------	TGCAGGGTTCAGCCCGCGGGGGTTCCAGGGTAGAGCCCGGGGGGGTTCCAGGGTAGAGCCCGGGGGGGGTTCCAGGGTAGAGAGCCCGCTGGGGC	NA	5	NA	NA	NA	NA	NA	11	1	NA	NA	NA	NA	NA	NA	NA
641	1	-11111111-111--1	TGCAGGTACCTCCTCTCTTCTCCTCTCCACGCCTCTCCCGTCCTCTCTACTCCTCTCTTCTCCTCTCCCCTCATCTCCCCTCCTCTCCTGTCCTC	NA	11	3	3	3	2	3	6	3	NA	1	3	2	NA	NA	3
642	1	11-1---111--11--	TGCAGGTCAGGGTGCTATCACCAGCCCCCCCAGCCCTGCTCTGCCCCCCTCCCCTCCAGCCCCCCTCATTACAAGAGGGTCAAGCTTAGAGGGGA	4	5	NA	2	NA	NA	NA	7	3	4	NA	NA	2	2	NA	NA
643	1	-11----11----1-1	TGCAGGGCCAGAGAGAAAGGGGGATAGGGTGTACTTCAAGGCATGCATGGCCTTCACCCCCCCCTCCCCCACCACCTCCCACCACAGCCCTCTTT	NA	7	3	NA	NA	NA	NA	6	2	NA	NA	NA	NA	2	NA	6
644	1	111-1111111-1111	TGCAGGGAAAACAAGATAATATACTGTCAGAAGTCACTGATGCCCTGAAGGGGAAACAAGATAATATACTGTCAGAAGTCACTGATGCCCTGAAG	2	7	2	NA	1	2	3	5	2	1	2	NA	2	1	11	1
645	1	-1---1-1--11111-	TGCAGGTCATCTCCTTTATTAACAGGTATTGATCCTACAGGTCATCTCTAACAGGTATTGATCCTACAGGTCATCTCCTTTACTAACAGGTATTG	NA	5	NA	NA	NA	2	NA	6	NA	NA	3	1	6	4	2	NA
646	1	-1--1-11-1--1-11	TGCAGGAAGAAGAACATCTGTTAACTTCATTATTTATTTTACTTCAATGATTTAATATTTTTTTGCTGACGTATCATAGAGAAAGTTCTGCCTTG	NA	25	NA	NA	2	NA	2	8	NA	4	NA	NA	5	NA	4	3
647	1	-1-11111111-111-	TGCAGGCTATGGGGTTCATCCTACAGCAAGATAATGACAACAGAACCTACCTCCAGGCTATGGGGTTCATCCTACAGCAAGATAATGACCCAGAA	NA	9	NA	1	3	1	3	8	3	3	1	NA	5	2	2	NA
648	1	1111--11---11111	TGCAGGCTGACTTTGAGCAGTACTATAGCTTCGTTCCCCCTACCAGCTGCCCCAACCAGGACCTCTGTAACTCCAACAAGTTCACCTGCCTGTCA	4	5	1	1	NA	NA	1	7	NA	NA	NA	2	9	4	2	3
649	1	-111111111111111	TGCAGGGATGCCACCATCACTTTTGACCAACTGGTGGATCTACCATCCGGTTGGATAACCTGCTAGTCACCCGCGGACGTCCAGAGAGGGCTCTG	NA	13	4	3	3	4	1	7	4	2	4	4	5	1	3	2
650	1	-1--1-11-1--1-11	TGCAGGGTGGGTGTAACCTCTCTCCTGCAGTGTGTGTTGCAGGGTGTGTGTGTAACCTCTCTCATGTAGTGTGTGTTGCAGGGTGTGTGTGTAAC	NA	6	NA	NA	1	NA	2	6	NA	4	NA	NA	5	NA	3	4
651	1	11-1---111111-11	TGCAGGTGGCGCCACTGAAAACTTCACTTGCTAGGGTTCTATCCTCTCAGCTCAGCATGCTTCTCTGTTGACAATTCAGTTACATTGTAAAAAAA	4	5	NA	2	NA	NA	NA	5	2	1	3	3	5	NA	1	3
652	1	1111-1-1-1-1-11-	TGCAGGTACACCATACAGTACTGTTCATTATTATCTGGTAGGGATGCTGTAACCCTGGTTACTATAACCTGCAGGCTGCAATGTTTTTATTTGTT	3	7	1	2	NA	1	NA	6	NA	3	NA	9	NA	3	3	NA
653	1	-11----11--11---	TGCAGGTGACCTCGGTAGTCCGGGACGGTGAACTCCTACACACACACACACACACACACACACGGTCATGACATGGGAAGCTATCCATAATAACA	NA	6	3	NA	NA	NA	NA	7	2	NA	NA	7	2	NA	NA	NA
654	1	11-11--1---11--1	TGCAGGCAGCAGCACTACTAATGGAGGATCCATCAGTGATCTATCATAGTGAGTTAATCTGTCTGTCTGTGTGTGTGCGTGCCGTGCGTGATTAC	2	6	NA	3	2	NA	NA	5	NA	NA	NA	5	2	NA	NA	10
655	1	-11----1-1-11--1	TGCAGGGGCGCATCCCCGACCCCGGGGGCCGGCAAGGAGAAGGTCGTCGCCGGGGGAAACGCTGCGGGGGTGTGGGGCTTCTGGGGGGACAGCTC	NA	9	1	NA	NA	NA	NA	9	NA	4	NA	5	5	NA	NA	3
656	1	-11---11-111111-	TGCAGGAGTGGGTCACTGATGTTTGCAGAGAACGACAGGGGGTTGTCCAGGGTCATGCCAAGGTTCTTTGCACTCTGGGAGGGTGACACTGGAGT	NA	11	1	NA	NA	NA	3	5	NA	3	4	7	7	2	1	NA
657	1	-1---111--11111-	TGCAGGCAGTCACTGAGTCTGAGGTTCTACTTGACCCCCAAAAAACGTCTGGGTCAGATGGTTTAGACCCTTTCTTCTTTAAGGTTGCTGCCCAT	NA	14	NA	NA	NA	3	3	6	NA	NA	3	7	7	4	1	NA
658	1	-11----1---1111-	TGCAGGGAGAAGGGGGGGGGGTTATGTGGTCTTCCTGGGGCATATATTATATAGTCTATATACATGATTAAAAAAATATATAATACTTTTGCAGT	NA	20	4	NA	NA	NA	NA	8	NA	NA	NA	8	9	7	2	NA
659	1	-111---1111--11-	TGCAGGGGGGGCAACTTCCCCCAGCTTCCCCCAATCAGAGTGGAGCAAAGAGAGTGGAGGGTGATGTGGGGTTGTGGGGTTTGATGAAAACTGAG	NA	8	3	4	NA	NA	NA	6	2	4	6	NA	NA	1	2	NA
660	1	-1--1-11-11-1---	TGCAGGGACGGGCATATATATAAAAAAATAAAATAAAATAAATAAAATATATATATATATATATAGGACAAAACACACATCACGACAAGAGACAC	NA	8	NA	NA	2	NA	4	5	NA	2	5	NA	4	NA	NA	NA
661	1	-1-111111-111-1-	TGCAGGTATTACCTCCATGCTCATCCCTCCCTCGCTGCTCTCCTCCCCCTGGTTCTCGCTCTACACACGCCTCCTCCTGCCCAGGCAGAGACTTG	NA	5	NA	1	3	1	2	6	2	NA	5	2	3	NA	2	NA
662	1	-1-----1--1111--	TGCAGGTGTTTCCCCATGAAGGTGTGGCTCAAAAACTCCCTCCCCTCCCCTCTTCCTCCTCCCCCTTTTCTTCAAATCTCTGCTCTCTCATCAGT	NA	8	NA	NA	NA	NA	NA	9	NA	NA	10	2	25	4	NA	NA
663	1	-1--1-11-11-1-11	TGCAGGAGATGGGGATTGTGACAGTGGATGACTTGGCCCTGTGTAATATAATGGTGTGGGGTTTTCCTGGAGGAGATGGGGATTGTGACAGTGGA	NA	13	NA	NA	3	NA	1	6	NA	4	5	NA	6	NA	2	6
664	1	-1--1--1--1-11--	TGCAGGTGTGATGTTCAGATGTACCGATCTGTAACGCCCTGGCCATAGAGAGGGGTTTTTGTTCTTTATTTTGGTTAGGCCAGGGTGTTACATTG	NA	28	NA	NA	3	NA	NA	13	NA	NA	11	NA	7	5	NA	NA
665	1	1111111111111111	TGCAGGAACATGGGGTAGGGTCACTGCCCCTATTTGGTCTATGTGGCAATAAAACATCTTCAATATTGAAATCATAGTTGATCAACTTAGTTGGT	4	10	3	3	2	1	2	5	4	4	7	15	1	1	1	1
666	1	-1----11-111----	TGCAGGCTCTACCACCTCTAACCCTCCAGGCTCTACTACCTCTAACCCTCCAGGCTCTACCACCTCTAACCCTCCAGGCTCTACCACCTCTAACC	NA	9	NA	NA	NA	NA	4	8	NA	3	5	5	NA	NA	NA	NA
667	1	-1--1--1-111----	TGCAGGTTCATGTTATGTTACAGTCTACCCTAAACCTTCATGTTATGTTACAGTCTACCCTACACCTTCATGTTATGTTACGGTCGACCCTACAC	NA	10	NA	NA	3	NA	NA	5	NA	3	11	5	NA	NA	NA	NA
668	1	-1-1-1-1--11111-	TGCAGGCCCATGCTGACATGACCCTCCAGCATGACAATGCCACCAGCCATACTGCCCATTCTGTGCGTGATTTCCGCAAGACAGGAATGTCAGTG	NA	20	NA	4	NA	3	NA	12	NA	NA	5	15	10	1	7	NA
669	1	-1-1---1--11111-	TGCAGGCCGACCCTCTGAGACGATCAGTCCTCTGGAGCAAGTGTGGTTGAGCTCCGGCACAACCTGAAGATCGAGGCTGCTGTGTCAGAGGGGGC	NA	20	NA	3	NA	NA	NA	8	NA	NA	7	7	9	6	4	NA
670	1	111-111111111111	TGCAGGAGAAGGATACCACATGAGGGAGGAGGATGTCTTCCCTGTAACGCACAGCGTTGGGATTGCCTGCAATGCCAACAAGCTCAGTCTGATGA	4	5	1	NA	2	3	2	5	4	10	3	4	2	1	2	2
671	1	-1-----1-1------	TGCAGGAGGGATGGATGGATGGATGAGAGAGAGAGAGGGAGGAATGGATGGATGAGAGAGAGAGGGATGGAGAGAGGGAGGGATGGATGGATGAG	NA	26	NA	NA	NA	NA	NA	17	NA	14	NA	NA	NA	NA	NA	NA
672	1	1111-1111111--11	TGCAGGCCTGGTCTCTGGGACGATGTTGAGACCTTGGGTTGTGTGCAGGGGGGTTGTGTTCACAGGAACCACTGTTTTGTCTGAATGCTGCTGTG	2	5	4	4	NA	1	4	5	4	7	3	3	NA	NA	1	2
673	1	-1111--1111111-1	TGCAGGGACACCTGTCAAAACCCTGCTGGGACACCTGTCACCACCCTGCTTGGACACCTGTCACCACCCTGCTGGGACACCTGTCACCACCCTGC	NA	13	3	3	1	NA	NA	5	1	5	3	1	4	1	NA	1
674	1	-1-----1-1-----1	TGCAGGTATTTATGACCATCATAAAATTGTGGAGCGTGAGTGAGAGAAAGAGAGAGAGAGTGAGAGTGAGAGAGTGTGTGTGTGTGTGAGAGAGG	NA	6	NA	NA	NA	NA	NA	5	NA	5	NA	NA	NA	NA	NA	6
675	1	-11-1111-1----1-	TGCAGGCACCTGGACCGTCACAAGGAGTCGTTATAGCGCGATGAGCCAAGCAACCCCCCTCCCCGGCCAAACTCTCCCCTAACCAGGACAACGCT	NA	15	4	NA	3	3	4	7	NA	5	NA	NA	NA	NA	6	NA
676	1	111----1-1--1111	TGCAGGGCAGAGTCAGGTTTTCGTCCCTCTGGCTCAGTAAATCAAATTTGTCCAGGCTGCAAACAGAACAGCAGGAAAGGAGCGGTAAGGATATC	1	5	1	NA	NA	NA	NA	5	NA	13	NA	NA	5	2	1	2
677	1	-1----11-11-1-11	TGCAGGCACAACCACCCATCATATCACATCACAGACGCCCCATACGATATGTTTCCTCCTTCTGGTTCTCTACTGGTTCAGTGTTATGGATCCTA	NA	27	NA	NA	NA	NA	3	7	NA	7	5	NA	4	NA	3	1
678	1	-1----11-11---1-	TGCAGGGAATCCATCCTGCCTGTGAAGGGTACTGTACTGCCGAGGGGCAACGAACAATGCAGTGGAGGCCTATTTCTCTTTCTTCAACAGGAAAT	NA	23	NA	NA	NA	NA	4	11	NA	12	7	NA	NA	NA	4	NA
679	1	-1-----1-11-1-1-	TGCAGGGGCTTTGACCCTCACTAGTGTTTCACTGATCTCCCCACTGGGGAGGCTGTTTACTCGTTTTACAGATGACTCATTTTACACACACTCAG	NA	16	NA	NA	NA	NA	NA	5	NA	7	7	NA	3	NA	1	NA
680	1	-1-11--1-11-1--1	TGCAGGGGTACAGGGTGATATATAGACTACATCAGGGGTCTCTCAGTCCTGCAGAGCTACAGGGAGTGCAGGCTTTCATTCCAGCCCTTCAGTAA	NA	10	NA	4	4	NA	NA	14	NA	6	9	NA	11	NA	NA	4
681	1	-1-----1-11-1-1-	TGCAGGTAAGTTTCACTATTATTATTATTATTATTATTGTTGTTGTTGTTGTTGTTGTTGTTGTTGTTATTATTATTAATCTACTGTTATTTTGA	NA	18	NA	NA	NA	NA	NA	5	NA	5	9	NA	9	NA	5	NA
682	1	-1----11-111----	TGCAGGCTGATTTATATATATATATATATATATATATATACATACTGCTCAAAAAAATAAAGGGAACACTTAAACAACACATCCTAGATCTGAAT	NA	8	NA	NA	NA	NA	3	6	NA	6	8	9	NA	NA	NA	NA
683	1	-1--1--1-111----	TGCAGGGAGCCCCATACTCACTGAGCCTGGCCAATCGCCTGTACGGAGAACAGTCTTACCAGTTTGTTGAGGTAACGTCCATAATGTACAGTGAG	NA	19	NA	NA	4	NA	NA	7	NA	9	14	7	NA	NA	NA	NA
684	1	-1---1-1-111--11	TGCAGGCAGTTTTGTGTGTGTGTGTGTGTGTGTGTGTGTGTGTGTGTGTGTGTCCCAGCTAGCACATAACGTTCTGAGAACAATATGTTTGTTAG	NA	22	NA	NA	NA	4	NA	5	NA	9	8	5	NA	NA	8	7
685	1	11--11-11-1111--	TGCAGGATGACCCAGTGTCTGCTGTTCCCTACCTGCAGGAAGGGTACCACATGAGGGAGGAGGATGTCTTCCCTGTAACGCACAGCGTTGAGATT	3	10	NA	NA	2	2	NA	9	7	NA	3	4	4	3	NA	NA
686	1	-1----1111-----1	TGCAGGAGGGTAGGTCTCCAGGAACAAGTTTGGAGAGCTCTGTTCTAGAGCCTACCTATGCAAATAAAAGATGACTGGTCATTGATCAGATTAAT	NA	23	NA	NA	NA	NA	2	9	7	3	NA	NA	NA	NA	NA	1
687	1	-1-1---11-1-1---	TGCAGGCATGAGAGAGAACGGTATGAGAGCGAGAGAGAGAGAGAGAGAGGCAAGTCGGTGACTGTTTCCGAATGTGTATGAGCGTGCATATGGGT	NA	8	NA	3	NA	NA	NA	5	6	NA	3	NA	4	NA	NA	NA
688	1	-1--1--11--1-1--	TGCAGGCTACTCTCTACGCTGCCACAGCCCTGCACGGAGGAGCTCTGGCCATCCAGACACACCTGACAGACAGATAACACTTGTAGTAGGCTGAA	NA	8	NA	NA	4	NA	NA	6	5	NA	NA	1	NA	2	NA	NA
689	1	1111111111-1111-	TGCAGGCTGTTGAAAAACATTATGTCCCTGTGACTTTCTACAGCCTCTTAAATCACCACCATTACCAGGATCAGAGAGAAGAGCTAGACCAGGGG	4	7	1	1	1	1	2	13	7	4	NA	4	4	1	1	NA
690	1	-1-----11-------	TGCAGGTTGAGCAGAGTGTGTGTGTGTGTGTGTGTGTGTGTGTGTGTGTACATACACTCTCTACACCCCTGCTCTTTGCAAGCTGATAGGCAGAG	NA	14	NA	NA	NA	NA	NA	6	6	NA	NA	NA	NA	NA	NA	NA
691	1	-1--1--111-----1	TGCAGGTTGAGCAGAGTGTGTGTGTGTGTGTGTGTGTGTGTGTGTGTGTGTACATACACTCTCTACACCCCTGCTCTTTGCAAGCTGATAGGCAG	NA	18	NA	NA	3	NA	NA	9	5	4	NA	NA	NA	NA	NA	3
692	1	-11--11111---111	TGCAGGGCCAGAGTCTGCTAGCTGCAGTAGAGTTTCTTGCAGGGCCAGAGTCTGCTAGCTACAGTAGAGTTGAATGCAGGGCCAGAGTCTGCTAG	NA	5	1	NA	NA	2	3	5	5	2	NA	NA	NA	9	1	5
693	1	-1-11--11---1---	TGCAGGAGGTGGCGAGAGCGAGTCAGTCTTATGGACCTGTAGGAGGCGAGAGCGAGTCAGTCTTACGGACCTGTAGGAGGCGCTCCTGCTCCTCC	NA	9	NA	2	4	NA	NA	7	6	NA	NA	NA	8	NA	NA	NA
694	1	1111111111-11111	TGCAGGATTCCACTGATGCGCATGATGGATTAAGGGTCAGGGCTAGTGTTAATGTTCGGGTCAGAGTTGTTGTTTACCTAGAGGATGTTGCCAGG	2	8	1	1	2	4	2	7	6	4	NA	2	6	2	2	2
695	1	1111111111111-11	TGCAGGGTGTGTTGCAGTGTGTATGTGTACCTCTCTCCTGCAGTGTGTGTTGCAAGGTGTGTGTGTAACATCTCTCTCCTGTAGTGTGTGTTGCA	1	13	4	3	3	4	1	9	6	3	1	4	6	NA	2	3
696	1	-1--11-11111-1-1	TGCAGGGAGAGATGGAGAAAGTGAGCATGTGAGAGAGGGAGAAGAGCGAGATCAGCTGCTCCTGGAACACCAGAGCACTGAAAGTGAGAGTCACC	NA	12	NA	NA	3	1	NA	6	6	3	4	6	NA	2	NA	4
697	1	-11--1-11--11-1-	TGCAGGTGACAGCACCCCTCCCCCCCCCCATATGCCCTCCTAGGCACAACTAAGGGTGCATATTGGGGAGTCCTGCAGCTCTGTCACACGCTGGG	NA	15	2	NA	NA	1	NA	7	12	NA	NA	9	9	NA	1	NA
698	1	111-11111-1111-1	TGCAGGAGAGAAGCTGCTGTGCTGTGCGTTGTGCCCGGCGTCGTTCCACCCAGAGTGTTTGGAGATGGAGATGCCAGAGGGGGCGTGGTCCTGCA	2	5	2	NA	1	3	4	6	7	NA	7	2	1	3	NA	2
699	1	-11---111-1----1	TGCAGGGCTGCATTGCACGGAAACACACACACACACACACACACACACACACACACACACACACACACGCATGCGGGCTCTCATGCTCACACACA	NA	15	4	NA	NA	NA	4	9	8	NA	10	NA	NA	NA	NA	6
700	1	-1-----11-111---	TGCAGGTAGGAACATGCATACATATATACACACACACACACACACACACACACACACACACACACAAACTCCATCTTTCTATTTCTTTCTTACTT	NA	22	NA	NA	NA	NA	NA	7	6	NA	9	13	7	NA	NA	NA
701	1	1111111111111-11	TGCAGGACGGTTGCACTTACTGTTATCTGTCTACACAGGAATGCTAGGCAGAAATTTGAGTGTCTAATCTGTCCTCAGGTAAGAGTAAGTCTAAC	4	6	1	3	1	3	3	5	7	8	4	1	2	NA	2	1
702	1	-1--1--111---1--	TGCAGGGAGCTGGCCCAGCACCCATACAGCCTACACAGGCCTGGTCACAGCCTGGCGGAAGACCACAAACCATCTGCATCGACTCATAACACCCA	NA	29	NA	NA	4	NA	NA	6	5	7	NA	NA	NA	4	NA	NA
703	1	11-1111111111-11	TGCAGGCCTCAGTAGTAATTTACCAATGGCCTTGGCCCATTTGGTAACAGGGGCGTTAAACACTTCGAATTATGTATTACCTGTTCAAGGTAAAT	2	5	NA	1	1	3	2	5	5	6	2	3	3	NA	5	5
704	1	-11-1--111---1--	TGCAGGTTCTGAGATGGGACGGTTGCATGATGATGAGTGAGCTTGTGATCTGAACATTATAGTTAATATCTTAGGCTTTAGCTCAGCAGGTTAAC	NA	15	3	NA	4	NA	NA	14	10	6	NA	NA	NA	6	NA	NA
705	1	1111111111111--1	TGCAGGAGCTGAGCCAGAGTGGCACAGTCTTTGTACTCCCTGAGTCAAGACAACAGAGTAGACAACAAACAGGCTGTTAGCTTTCCATCAGACGT	4	12	3	4	2	4	2	8	6	7	1	9	4	NA	NA	2
706	1	-1--1--1111-11--	TGCAGGTCAACACAAAGAGTCGCCATGAGCCAAGTAAAGCCCCCTCGTCCAAACCCTCCCCTAACCCAGACAACACTGGACCAATTGTGCGCCGT	NA	27	NA	NA	1	NA	NA	7	10	8	12	NA	8	4	NA	NA
707	1	-1111111111111-1	TGCAGGCACCCGGCCCGCCACAAGGAGTCACTAGAGCAAGATGAGCCTAGTAAAGCCCCCCCAGGCCAAACCCTCCCCTAACCTGGACGACGCTG	NA	37	4	4	3	4	2	7	10	5	11	12	7	3	NA	4
708	1	-111111111111111	TGCAGGCGCTGACCCGCCACAAGGAGTCGCTAGAGATTGATGAGCCAAGTAAAGCCCCCCCGGCCAAACCCTCCCCTAACCCGGACGATGCTGGA	NA	30	4	2	3	4	4	6	12	7	6	7	8	3	4	6
709	1	11--11111111-111	TGCAGGAAGAGAGAAATACATCATCACTAACTAGTAACTATAACTAACTACCGTAACTAACTACCGTAACTAACTAGCATAACCATAACCAAATA	2	6	NA	NA	4	4	6	2	1	1	2	1	NA	4	2	3
710	1	1111-11--1------	TGCAGGACGGGATAACACAGGGGTGAGGAGAGAGCAGACCTAGAGTCTGACTGTATGGTGATTGTTTAGCTATGGTGTGTATCTCAATAGTCAAG	3	8	2	1	NA	1	5	NA	NA	3	NA	NA	NA	NA	NA	NA
711	1	111-11111-111-11	TGCAGGACTCCTACCCCAAACCAGCTGGCCTGCAGGCCCTACTGGCCCTGGACGTTCCCTACTATTACTTCACCTGTAAGGTAGGGACAATGACC	4	7	2	NA	3	1	8	3	4	NA	4	2	4	NA	2	1
712	1	1111-11111-11111	TGCAGGACTGCTGTATCTCTGACTCTCCCCTCCAGGATTGCTGTATCTCTGACTCTCCCCTCCAGGACTGCTGTATCTCTGACTCTCCATGATAT	2	5	2	3	NA	4	6	2	2	1	NA	1	1	1	1	2
713	1	-11---11111--1--	TGCAGGAGAGAACACACACACACATACACACACACACACACACACAGACAGTTAGAACAGGACACACAGACAGTCAGAACAGGACACACAGACAG	NA	9	4	NA	NA	NA	5	2	2	2	2	NA	NA	2	NA	NA
714	1	11-1111---------	TGCAGGATCGTCTGAGGGGTGGTTAATGGTGGTTCTGAGGAGTATTTCTGTCTGTAAAAAAAAAAGAATTCGGTGTAAAACCTCATTCTGATTGG	3	7	NA	4	3	3	6	NA	NA	NA	NA	NA	NA	NA	NA	NA
715	1	11--1-111-111111	TGCAGGCCAGTCTCAACCAGATAACCCTGTGGGGCAGGGCAGTCTCAACAAGATAACCCTGTGGGGCAGGGCAGTCTCAACAAGATAACCCTGCG	4	5	NA	NA	1	NA	5	3	4	NA	2	3	1	2	4	2
716	1	11----11111-111-	TGCAGGCTCAGAGCTATCAGATATAAAGCCCTACAGGCTCAGAGCTATCAGATATAAAGCCCCAGAAGGCTCAGAGCTATCAGATATAAAGCCCT	3	6	NA	NA	NA	NA	7	2	4	1	1	NA	2	3	1	NA
717	1	111---111-1--1--	TGCAGGCTGGTTCATCAAGTGAGGCTATTCTGAGATCCATGTCCCAGGAGCTGGTCCCTGCAGGCCCTCTCGCCATGAAACAGGAAAAAGAGGAA	2	6	2	NA	NA	NA	6	2	3	NA	2	NA	NA	2	NA	NA
718	1	111--1111-1-1---	TGCAGGCTTTAGAGAAACATTTCTAAATGTTTCTACTTTATATTAATATACCAACATCAACATATGGTATGTCAAAATGGTGTGTTTCTGTTCTG	2	5	2	NA	NA	1	6	3	4	NA	1	NA	1	NA	NA	NA
719	1	-1--1-1---------	TGCAGGGAACCAGACTGCCACAAGGAGTCGCTAGAGCGCCCCCCCCCCGGCCAAACCCTCCTCTAACCCGAATGACGCTGGGCCAATTTTGCGCC	NA	10	NA	NA	4	NA	8	NA	NA	NA	NA	NA	NA	NA	NA	NA
720	1	-11-1-1---------	TGCAGGGAGGGAGAGGGGGGGGGGGTGTTGTGGAGGGACATAAAAACAAATACATGTCAAATACTTACTAGAAGCTGAGATTTGGGTCAGGTGCC	NA	9	3	NA	4	NA	7	NA	NA	NA	NA	NA	NA	NA	NA	NA
721	1	-1----1---------	TGCAGGGCCAGGGTCTGCTAGNNNNNNNNNNNNNNNNNNNNNNNNNNNNNNNNNNNNNNNNNNNNNNNNNNNNNNNNNNNNNNNNNNNNNNNNNN	NA	8	NA	NA	NA	NA	6	NA	NA	NA	NA	NA	NA	NA	NA	NA
722	1	1111-111-1-11-1-	TGCAGGGTATGAAGAAGTGTATACAGTAACTGGGATGACGTAAACACCACCCAAACATACATGAAATGAAAGCATGGTGAGTTCCAAATATGTTG	3	5	1	3	NA	3	6	2	NA	2	NA	3	4	NA	2	NA
723	1	-1----1-11-1---1	TGCAGGTGATTCTACACCGTTGAAACCCCGGGGTTCGTCCACACCCGGCAGGTGATTCTACACCGTTGAAACCCCGGGGTTCGTCCACACCCGGC	NA	7	NA	NA	NA	NA	6	NA	3	1	NA	4	NA	NA	NA	1
724	1	111--11-1---1---	TGCAGGTGCCATCAACCAGCCTACATACCATCTGTGAGTCAGCTGTGAGGATGAGAGAGAGAGAGATGTATTGTTGTTCTGATTAATATTAGAGA	2	10	4	NA	NA	2	5	NA	2	NA	NA	NA	4	NA	NA	NA
725	1	-1---111----1111	TGCAGGTTATAGTAACCAGGGTTACAGCATCCCTACCAGATAATAATGAACAGTACTGTATGGTGTACCTGCAGGTGAAGAAGCCGGATGTGGAG	NA	6	NA	NA	NA	3	5	3	NA	NA	NA	NA	1	3	2	1
726	1	1111-11---1--1-1	TGCAGGGAGCCAGCGTGGCGGAGCTGGTCCAAGTCTGCTGGGTCTGTCATGGCCAGTTCGTACTATCAGGAATCAAAGTAAGACCCAGATGCAGA	3	6	3	3	NA	3	6	NA	NA	NA	4	NA	NA	3	NA	6
727	1	11-11111111--1-1	TGCAGGTATAATGCTTTATCATGCACTTATAATGCATTGTAAGACTTGTCATGAGTCAAGTTTATTTGTCATGTGTACTTGACTCATGACAAGTC	3	5	NA	1	1	1	7	4	3	1	1	NA	NA	2	NA	9
728	1	11--111111111111	TGCAGGACTCCGTATGGTAAAGAATACCAGGTGACAGCAGTAGTAGTATTGACGTATTGTAGTAGTAGTAATATTGTATATTCTTGCAGGACTCT	4	5	NA	NA	2	2	5	4	2	3	2	4	2	3	5	1
729	1	11--111111--11-1	TGCAGGTACAGTAGATAGCCTGCAGCTTGGTAGCCTGCAGCTTGGTAGCCTGCAGCTTGGTAGTCTGCAGGTACAGTAGATAGTCTGCAGGTACA	3	6	NA	NA	1	2	5	3	1	1	NA	NA	2	11	NA	3
730	1	-1-11111111-11-1	TGCAGGGGAAGAGGCACTGTTGTTGCCTCTTCTCAACTATGTGGGTGTGTGTGGACCATGTTAATTCCTTAGTGATGTGGACACAGAGGAACTTG	NA	7	NA	3	2	4	5	4	2	2	2	NA	5	3	NA	1
731	1	111-1-111-111111	TGCAGGTACTCAGCACGAGGGGACACAGAAAATGAGGGCGGATCCTGCAGAGGGAAAGACAGTTTTAAGTCCATCCAGACCCACAGGCAGCAGGG	3	6	1	NA	1	NA	6	4	4	NA	2	4	6	2	2	3
732	1	11-1111----1--11	TGCAGGACAGGTACAAGTTACTCCAGAAACGAACAATCCCTCCATCAGTGCTCAGACTGTCCGCAATAGGCTGAGAGAGGCTGGACTGAGGGCTT	4	7	NA	3	2	3	6	NA	NA	NA	NA	6	NA	NA	2	2
733	1	111--11----1----	TGCAGGTGCTCGGCCGCAGCCGATTCCCAGCGGTCTGTTTGTGTGTGTGTGTGTGTGTGTGTTGGCCTTGGACCGCAGCCCAAAAGGGTAATTGC	4	8	4	NA	NA	4	5	NA	NA	NA	NA	5	NA	NA	NA	NA
734	1	-1----1----11---	TGCAGGATGATGAGGACTACACAGACAAGAAGGTAACACACAGCGCGCGCGCGCACACACACACACACACAGCGCACACACACACACACAGCGCA	NA	9	NA	NA	NA	NA	9	NA	NA	NA	NA	5	12	NA	NA	NA
735	1	-11---1-1--1111-	TGCAGGGACTTGCTTACATTCAGCCACAAGAGCATTGGTGAGGTCGGGCACTGATGTTGGGAGATTAGGTCTGGCTCGCAGTCAGCGTTCCAATT	NA	18	2	NA	NA	NA	9	NA	2	NA	NA	10	10	3	5	NA
736	1	-11---1----11-11	TGCAGGGTTTTCTTATACACGTGGTTCTTCTGTAGGAGAAGAGAGAGGGAGGGGAAGAGAGAGATAGAGGGACAGAGAGAAAGGGGGAGAGAGGG	NA	39	4	NA	NA	NA	18	NA	NA	NA	NA	12	10	NA	11	9
737	1	-11-1-1-1-1-1---	TGCAGGAGCAGACCTGCAAATAGACTCACTGCACTGTCTAACACACACACACACACACACAGGTTTTACAGACGTCTTCTATATATCCTATTCTA	NA	9	4	NA	1	NA	5	NA	4	NA	9	NA	3	NA	NA	NA
738	1	11111-1---1-----	TGCAGGCACCACTACACCACTACCCAGCAGACACCACTACACCACTACCCAGCAGACACCACTACACCACTACCCAGCAGGCACCACTACACCAC	4	6	1	1	3	NA	5	NA	NA	NA	5	NA	NA	NA	NA	NA
739	1	-1----1--111----	TGCAGGGGGGGGGGATAGCCCTAGCCCTACCTAGCCCTCACCCTCCAATTCAACAGGTCCCAGACGCGCTCAATGGGATTGAGATCCGAGCACTT	NA	6	NA	NA	NA	NA	8	NA	NA	3	5	4	NA	NA	NA	NA
740	1	111---1---1-1111	TGCAGGGGAAAACACACACACACACCTTAAACACTGACATCCAGTCTCCATTGATGAGCCGTGTGTGTGAGTATGTGTGTGAGGTTTACCCAGGA	4	15	4	NA	NA	NA	13	NA	NA	NA	10	NA	4	3	4	7
741	1	-1----1---11-1--	TGCAGGACCCACCCCGGACCTACACATAGAGGACCCACGCCACATACACACCCCCATCGCAACCAAAGAACATCCCCCCAAGTCAACCATGCCCA	NA	20	NA	NA	NA	NA	12	NA	NA	NA	14	10	NA	2	NA	NA
742	1	-1----1---11-111	TGCAGGCTGTAGTTTTGTTCTGTCTGGCGCGCTCCGTACACCTGTGTTAATTAGCTGTCTGGCGCGCTCCGTACACCTGTGTTAATTAGCTGTCT	NA	8	NA	NA	NA	NA	12	NA	NA	NA	9	5	NA	3	1	9
743	1	-11---1-1-11--11	TGCAGGGTATGTGTGGGTGTCTGAGCTGGATGTTATTTGATTATGCAGACAATATGGATTTTTTTTTATCACAGTAATATTTCTCATAAAAAGTA	NA	29	3	NA	NA	NA	6	NA	4	NA	8	7	NA	NA	6	5
744	1	1111111111111111	TGCAGGGGAGAAATGTACTCAGAGACTGTGACTTATTACTATTGCGATGACCAGTCATTAAAGCAATGTGAGAGAAACAATGATGAATTCATTAG	1	25	3	1	4	2	5	3	4	4	8	7	6	1	1	3
745	1	-1----1--1--1---	TGCAGGATGGATACTGAGTGGGAGGACACACACACACACACGCACACACACACACACACACACACACGAAAATGCAGACACACACAGACGCATAA	NA	12	NA	NA	NA	NA	10	NA	NA	6	NA	NA	8	NA	NA	NA
746	1	-1----1--11-1---	TGCAGGTCACTGTCCAGGCTCGGTCATGTGAGTACTGTGTGTGTGTGTGTGTGTGTGTGCATGCGAGTGTGTATGTGTGTTTATGTGGTAATATG	NA	9	NA	NA	NA	NA	6	NA	NA	5	4	NA	6	NA	NA	NA
747	1	11----1--11---11	TGCAGGAACACACAGGGCTGAGGATATTACAGGTGTGTGTGTGTGTGTGTGTGTGGGTGTGTGAGAGACTTACGACTCCAGAACGGCAAGCAGAG	3	19	NA	NA	NA	NA	7	NA	NA	6	6	NA	NA	NA	2	2
748	1	-1----1--11---11	TGCAGGCTCATCCTGACATGAGCCTCCTGCATGACAATGCCACAAAGCCATACTGCTCGTTCTGTGCTTGATTTCCTGCAAGACAGGAATGTCAG	NA	10	NA	NA	NA	NA	12	NA	NA	11	6	NA	NA	NA	2	6
749	1	-1----1--11---11	TGCAGGATCGTCTGAGACTAGCCACCTGGACAGCTGATGAAACTGAGGAGTATTTCTGTTTGTTCAGTTTATATGCCAGTAAAACTGAATATATT	NA	16	NA	NA	NA	NA	9	NA	NA	11	5	NA	NA	NA	6	3
750	1	-11--11--11--111	TGCAGGGGAGACTGCAACCTGAAAGGATTCTCTTAATTATTCACTACACATGTTAACTAGGTGTTATTTCCATTATCTTAAGTAATTTAATTGTC	NA	19	3	NA	NA	4	8	NA	NA	11	19	NA	NA	7	1	11
751	1	-1----1--11--111	TGCAGGTTATCAGTCAACCTACCAGGGTATTTACAAACAGTACAGGAATTAACCTCTATGGGCTAGGTGGGACGCTAGCGTGCCACCCGTGGTGC	NA	22	NA	NA	NA	NA	8	NA	NA	9	11	NA	NA	8	5	4
752	1	-1--1-1-111-1---	TGCAGGTCACTGTCCAGGCTCGGTCATGTGAGTACTGTGTGTGTGTGTGTGTGTGTGTGTGCATGCGAGTGTGTATGTGTGTTTATGTGGTAATA	NA	21	NA	NA	3	NA	7	NA	4	8	8	NA	9	NA	NA	NA
753	1	-1----1--111--11	TGCAGGAGCCCGGTCCACCACAAGGTGAGTGCGATGAGCCAAGTAAAGCCCCCCCGGCCAAACGCTCCCCTAACCCAGACGACGCTGGGCCAAAT	NA	19	NA	NA	NA	NA	6	NA	NA	6	12	7	NA	NA	4	11
754	1	-1----1--1111--1	TGCAGGCTCATCCTGACATGACCCTCCAGCATGACAATGCCACCAGTCATACTGCTCGTTCTGTGCTTTGATTTCCTGCAAGACAGGAAAGTCAG	NA	16	NA	NA	NA	NA	7	NA	NA	9	5	5	6	NA	NA	5
755	1	-1---11--1111-11	TGCAGGTAGCCTGGTCCTAACCTGCTGGTAGCCTGGTTCTAGTCTGGCGGTAGCCTGGTTCTAGCCTGCTGGTAGCCTGGTTATAGTCTCCTGGT	NA	27	NA	NA	NA	1	6	NA	NA	7	6	8	8	NA	2	9
756	1	-1-1--1111-----1	TGCAGGTACAAAATGTTACCCTGTGTTTTAGCAAAGACATTTATATGTTTCTCTCCCTCTGCTCCCTCACTCCCCCTGCTCCTCTCTCTCCCCTT	NA	16	NA	3	NA	NA	5	2	10	2	NA	NA	NA	NA	NA	3
757	1	111-1111111-1-11	TGCAGGACATATCCTCAGTCACACAATTAGACCTTTTAAGGTCCTCCAACACATTGTCGCAATCTCTCTTCTGCAATAAGGAAGCTGCCTGCAGG	3	7	3	NA	2	1	5	2	5	4	1	NA	2	NA	1	1
758	1	-1--111111-1--1-	TGCAGGGACGGGGGCTGGGATAAAAAAAAAATGAAATAACAAATATAGGACAAAACACACATCACAACAAGAGAGACAACACAACATAGCATGGC	NA	9	NA	NA	1	4	5	3	7	3	NA	4	NA	NA	3	NA
759	1	-1---11111-1-111	TGCAGGTCAGTTATATAGACCTGCTGTGTGGGGGTTTCTCATGGCTCCCTGCATGTCAGTTATATAGACCTGCTGTGTGGGGGTTTCTCATGGCT	NA	8	NA	NA	NA	3	11	3	8	2	NA	3	NA	1	4	3
760	1	1111-1111--11111	TGCAGGAACAGGGTTGGAGAGCCCATGGCATACAGAGTACTGGGTAGCTGCAGGAACAGGGTTGGAGAGCCCATGGCATACAGAGTACTGGTAAC	4	5	1	2	NA	2	6	3	9	NA	NA	2	2	2	3	5
761	1	11--1111111-1-11	TGCAGGAAACTCTACTGTATCTAGCAGACTATTGCCCTGCTGGAAACTCTACTGTAGCTAGCAGACTCTGGCCCTGCATTCAACTCTACTGTAGC	4	6	NA	NA	2	4	9	2	7	3	4	NA	7	NA	2	2
762	1	-1-11-1-1--11---	TGCAGGAATGGTCCCACATGAGGGAGGAGGAAGTCTTTCCTGTAACGCACAGCGTTGAGATTGCCTGCAATGACAACAAGCTCAGTCCGATGATA	NA	10	NA	4	2	NA	5	NA	5	NA	NA	3	6	NA	NA	NA
763	1	-11---1-1--1-111	TGCAGGGATGAAGCCTGTCCTGCTCTACAGGCCTAGATTAATACAATGGACAAGAATAGACTGCCAAGGCATAGTAATCTACTTACTCAGACCTC	NA	13	4	NA	NA	NA	12	NA	8	NA	NA	5	NA	3	7	9
764	1	-1-1--1-1--11---	TGCAGGCAGAGGAGGGTCGTTAGTGATTGGAGCCACCTGGGCTCAAAGTATTTTCTCTCTCTCTCTCTCTCTCTCTGCTCCTCCAGGTATGATCC	NA	18	NA	3	NA	NA	9	NA	10	NA	NA	10	7	NA	NA	NA
765	1	-1----1-1--11---	TGCAGGGTTTACGGAAGAGTGGCCAGAAAAAAGCCATTGCTTAAAGAAAAAAAAGAAGCAAAACACATTTTGGTGTGTTTCACAATAAAGATATT	NA	21	NA	NA	NA	NA	12	NA	5	NA	NA	18	12	NA	NA	NA
766	1	-11-1-1-1-1---1-	TGCAGGCTGTCTGTGCCTCTTTTCTCTTAAATTGCTCCCCAGGTACCAGGGCTGCTGAGTGTGAGGGGGGACAGTCAGCTAGGGGACACGGGGCT	NA	7	2	NA	4	NA	7	NA	5	NA	5	NA	NA	NA	4	NA
767	1	11--111-1-1-----	TGCAGGGTTCTGTGTCTATGAATCTCTTTTAGCCTTGATATATATATATATATATATATATGCAACGTGGCGTTGGTGGATGGAGCGAGACATGA	2	6	NA	NA	3	2	5	NA	5	NA	5	NA	NA	NA	NA	NA
768	1	11--11111-11---1	TGCAGGTTATCTACATGTTGTAACCCCGGGGTTCGTCCACACCCGGCAGGTGATTGTACACCGTTGTAACCCTGGGGTTCGTCCACACCCGGCAG	2	7	NA	NA	2	2	6	2	5	NA	5	3	NA	NA	NA	9
769	1	-11---1-1-11-111	TGCAGGATTTTGGAGCATGTCAAATTCGTGATGATAAATGCATATTGAAACATATTGCAAATGGACAGCCGTGCGCCTGGGGATTGGAACGGGTT	NA	20	4	NA	NA	NA	7	NA	8	NA	8	8	NA	5	2	3
770	1	-1----1-11111---	TGCAGGTGCTGGTGGGGTGGAACACACAGGCAGGGGGGGGGGGGGGTGGGTGGGTGGGAGGATGGGTGGGGGGGGGGGGGGGAGGGGGGGGGGGG	NA	65	NA	NA	NA	NA	32	NA	36	13	36	28	42	NA	NA	NA
771	1	-11---111---1---	TGCAGGAAGGGTACCACGAGGGAGGATGTCTTCCCTGTAATGCACAGCGTTGAGATTTGCCTGCAATGACGACAAACTCAGTCCGATGATGCTGT	NA	18	2	NA	NA	NA	10	6	2	NA	NA	NA	4	NA	NA	NA
772	1	111---11-11-1---	TGCAGGCCAGGGGGATGTGTGGATGTTTCCATCTTTGAACAAACATAAGATACACACACACACACACACACAGGCAAACACAAGCACACCCGCAC	3	5	3	NA	NA	NA	5	6	NA	3	1	NA	2	NA	NA	NA
773	1	-11-11111---1---	TGCAGGTCACAAACACATGCACACACACACACACACACACACACATAGACACACAGACACATGTACATACACACACACACACACACACACACACA	NA	5	3	NA	3	4	5	6	4	NA	NA	NA	3	NA	NA	NA
774	1	-1-1-111-111--11	TGCAGGTTATCTACATGTTGAAACCCCGGGGTTCGTCCACACCCGGCAGGTGATTCTACACCGTTGAAACCCCGGGGTTCGTCCACACCCTGCAG	NA	19	NA	2	NA	1	17	7	NA	3	3	2	NA	NA	4	11
775	1	111--1111--11111	TGCAGGCTGTCAACCAGTCCATCACCTGGGTCCAGCAGAATGAGAAGAAGGCCCAGGCAGAGGAGTACATCGCCCTGCTACCTGACGACCTGGCC	3	7	1	NA	NA	3	7	7	3	NA	NA	1	3	2	2	8
776	1	11---1111111-111	TGCAGGCTTCGATCCTTCAGGATTCATGTCATGGTCCTACAGGAATTGCCATCTTTGTTCAAGATTGTCAACATTTCTGCAGGACAAGTCATACT	3	6	NA	NA	NA	1	8	5	2	2	3	1	NA	2	7	1
777	1	1111--11-11-11-1	TGCAGGAGTCCACTCAGGGAGCAGCTCTACTGTTCGCCCCTGTCCACTACACCTCTACCTCCACCTCTGGCTCTGGCTCTAGCCCTGTCCCGCTC	4	10	1	3	NA	NA	6	8	NA	1	2	NA	5	2	NA	3
778	1	1111111111111--1	TGCAGGCTTTGAACCAACACAGAAACTAGCTCTGAGGAATGGTTATGGAGATATACCTTGCTTTTGGTGTGTAGAAACTTGCCCCATTCCTCTCC	4	7	3	4	4	4	6	5	4	2	2	5	3	NA	NA	1
779	1	11--1111-1111-1-	TGCAGGTTTCCCTGGTTCCTTTCAGGAACACCGACCCGCAGGTTTCCCTGGTTCCTTTCGGGAACACCGTCTGCAGGTTTCCCTGGTTCCTTTCG	1	6	NA	NA	2	3	5	5	NA	2	1	8	1	NA	1	NA
780	1	11--1-11111111-1	TGCAGGGCCTCCCTCTCACTCCTCCCCTCCCTCAGTTCCTGCCACGCTGCAGCCGCCTCCAGAGCCATCTCATCCTGCTTCCTCAGGGCCCCCTG	3	6	NA	NA	1	NA	8	5	4	1	4	8	1	2	NA	7
781	1	-11---11---111--	TGCAGGCCATATCTGCCTTAGATTGCAACTCCACCCCTTTTGGCAGTTCTATCTTGTCCGAAGATGTTGTTTTTGGGGATGGAAATTTCAGGGTT	NA	17	4	NA	NA	NA	7	9	NA	NA	NA	14	6	3	NA	NA
782	1	-11---11--1-111-	TGCAGGCTCTGTTGCCCCAGCTGCAGGAGGGTGCAAAGGAGCTCCTCCGGGAAGCGATGGAGGTGTCTCGCCTGCTTTCCCTGCTCCAGAGGGAT	NA	16	3	NA	NA	NA	10	7	NA	NA	13	NA	4	5	4	NA
783	1	-1----11--1--1-1	TGCAGGGGGAGCAGAGACAGAGATTTAGCCAGCCAGTCATCCAGTCAGCCAGCCAGCCAGCCAGCCAGCCAGCCAGCCAGCCAGCCAGCCAGCCA	NA	11	NA	NA	NA	NA	21	7	NA	NA	6	NA	NA	6	NA	9
784	1	-1---111--11111-	TGCAGGCAGACCATTAGACAGCGATACAGACCATCAGACAGACCATCAGACAGTGATTCAGACCATCAGACAGTGATTCAGACCATCAGACAGTG	NA	15	NA	NA	NA	4	7	11	NA	NA	16	4	3	10	12	NA
785	1	-1----11--1-1--1	TGCAGGGTGGTAACAGGTGTCCCAGCAGGGTGGTAACAGGTGTCCAGCAGGGTGGTAACAGGTGTCCAGCAGGGTGGTAACAGGTGTCCCAGCAG	NA	20	NA	NA	NA	NA	9	7	NA	NA	8	NA	12	NA	NA	4
786	1	-1----11--1-1-11	TGCAGGTAAATATCCTGATAAAAAAAAAAAAAAAATCCTATAAGTCACATTGCTACACATGGCCTGTCTGCAATGAATTTGTAACATTTGTATTA	NA	21	NA	NA	NA	NA	9	13	NA	NA	8	NA	12	NA	4	4
787	1	-1-1--11-111--1-	TGCAGGAAAACACACCAGTTGTAACACAATCGTAAAACACACACACTCTCACACACACACACACACACACAGAATGTATTTCTTACCATGGTCCC	NA	14	NA	4	NA	NA	5	5	NA	4	7	5	NA	NA	3	NA
788	1	-1---111--11111-	TGCAGGGATTATGTTACCCTGCTTCCTTACACTAGAGAATTGATCGTTGCGTATGTATTCTGCCAGCCGACAAGGCAATTTTATTCTCTGACAAA	NA	25	NA	NA	NA	4	8	11	NA	NA	13	11	9	4	8	NA
789	1	-1----11-11-1-11	TGCAGGCCCAGGCATGGATCAAAGCTGGCATTCAATAACGTCATCTTCACAGACGAATCAACCGTGGCCCTTGAGCAATTTGCTCAAAATTGCCA	NA	19	NA	NA	NA	NA	8	5	NA	7	4	NA	7	NA	2	6
790	1	-1----11-111----	TGCAGGAAGGGTGGCAACAGCACTGAAGGGAGTGATTGAAAAAAGCTTCTTCCACTTCTCCACCCTGCCACCATAGAGACTGTGCTTCAAAACCT	NA	10	NA	NA	NA	NA	6	5	NA	5	4	5	NA	NA	NA	NA
791	1	-1----11-111----	TGCAGGGGGGGGGGGATAGCCCTAGCCCTACCTAGCCCTCACCCTCCAATTCAACAGGTCCCAGACGCGCTCAATGGGATTGAGATCCGAGCACT	NA	13	NA	NA	NA	NA	6	7	NA	5	3	5	NA	NA	NA	NA
792	1	-1111111111-1---	TGCAGGAACATACTGCACTTGATGTCATACCATACATGTACGCGCACGCAGACACACACACACTGGGTACAGTTGACGCACGACTTGACGTGGTT	NA	14	4	2	3	2	6	5	4	10	6	NA	2	NA	NA	NA
793	1	-1----11-111----	TGCAGGCCATTGTATGGATCAGCATTTTGTCTCTGACGCATGGCAGACGTGTTACTCCAAGCGACATCCAGGCTGCGTGTTGATTGGCTCAGTGC	NA	23	NA	NA	NA	NA	9	8	NA	11	8	2	NA	NA	NA	NA
794	1	-1----11-111----	TGCAGGGCCCTCAGGTCATTTGTGCCCGTGTGAATTATGATGTTGCTTGGTGACCCTAGTCTGTCCTCTGATAACAGCTCCAGGGCATGCCTAGT	NA	22	NA	NA	NA	NA	11	11	NA	8	15	2	NA	NA	NA	NA
795	1	-1----11-11-1-11	TGCAGGTGAAGAAGCCGGATGTGGAGGTCCTGGGCTGGCGTGGTTACACTTGGTCTGCATTGTGAGGTCGGTTGGACATACTGCCAAATTCTCTG	NA	25	NA	NA	NA	NA	5	14	NA	10	8	NA	3	NA	1	9
796	1	-1----11-11-1-11	TGCAGGAGGGTAGCACTCCAGGAACAGGGTTGGATTGAACACCTACAGGAGGGTAGCTCTCCAGGAACAGGGTTGGATTGAACACCTACAGGAGG	NA	22	NA	NA	NA	NA	7	11	NA	5	6	NA	9	NA	3	4
797	1	-1----11-11-1-11	TGCAGGGGAGAGTGAGGTAAGTTGAGCCAATGTCAAGTTGAGCAAATGTAAGTTTTTTTCTTCCCTAGCGTAATGCAAGGCATAATCGCTAGGAT	NA	23	NA	NA	NA	NA	9	13	NA	5	7	NA	5	NA	2	4
798	1	-1----11-11-1-11	TGCAGGGTAAATGTATTGTCATGTAGGGTAAATGTATTGTCCTGTAGGGTAAATGTATTGTCATGTAGGGTAAATGTATTGTCCTGTAGGGTAAA	NA	21	NA	NA	NA	NA	5	7	NA	6	6	NA	5	NA	4	3
799	1	-1----11-11-1-11	TGCAGGGAGTGATACCGCAGGGAGTGATACCTGTAGGGAGTGATACCGCAGGGAGTGATACCTGTAGGGAGTGATACCGCAGGGAGTGATACCGC	NA	18	NA	NA	NA	NA	13	5	NA	10	7	NA	8	NA	8	4
800	1	-1----11-11-1-11	TGCAGGAGACAAGTACACCCAATCAGGATTCAGAGGAAGTTGGCCCCAACCAATCAAGACAGAAGACACTCTGCCATCAGAAGATTGGTGTCTCC	NA	19	NA	NA	NA	NA	10	11	NA	8	10	NA	10	NA	7	9
801	1	-1----11-11-1-11	TGCAGGAGGCGGAGCCTGCAGACCTCCCCACCTTCCATTACAGAACCCGAGGAACACTGCAGCGGAAGTTTGTCAATAAAGAGAAACATTTACCA	NA	26	NA	NA	NA	NA	16	9	NA	6	18	NA	16	NA	5	7
802	1	-1----11-11-1-11	TGCAGGCGTAAAAAAAACAGTCTGATTTTTTTGAATATTCAAGCCAGGGGTGGATATGGTACCAGGCCGCCTTGACGCTCCTCCTCCGGTCCTCC	NA	26	NA	NA	NA	NA	9	15	NA	9	13	NA	8	NA	6	10
803	1	-1----11-111----	TGCAGGAGAATACGACATCACCACAAGCCTCATCACTATATTACTCCAGCATAACACTCCACTTCTCTCCTTTAGTAGACACTTTAGTGGAAAAT	NA	25	NA	NA	NA	NA	10	9	NA	11	14	6	NA	NA	NA	NA
804	1	-1----11-111----	TGCAGGCTGCAATGTTTTTAATTTCTCAGCTTTATGTAGGTTATTTTTTATAGTTGGCAATGGCAAGTTACTTTAATATTTAGATCATTTAGAGT	NA	28	NA	NA	NA	NA	6	13	NA	9	11	8	NA	NA	NA	NA
805	1	-1----11-111----	TGCAGGGGAGTAAAGAGATAAGTCAGACATACCACTGTAAACCACACGGGAAAATTACTGCAGCGCCCTTAGAAAACGCTGGACTCTCCTGTAAG	NA	26	NA	NA	NA	NA	14	10	NA	12	14	5	NA	NA	NA	NA
806	1	-1----11-111----	TGCAGGGTTAGAGGTGATAGAGCCTGGAGGGTTAGAGGTAGTAGAGCCTGGAGGGTTAGAGGTGATAGAGCCTGGAGGGTTAGAGGTGATAGAGC	NA	18	NA	NA	NA	NA	7	7	NA	8	7	9	NA	NA	NA	NA
807	1	-111-1111111111-	TGCAGGAACCTGGTGAAGTCCAGGTTCCTGCTCTTTAGGCCAAAGGCAGATGACCTCAGGCCTTTGATATTCCAGGATGAGATAGTGAAGGCTTT	NA	31	4	3	NA	2	7	8	3	6	5	8	7	6	2	NA
808	1	11111-11111-11-1	TGCAGGTACACCATACAGTACTGTTCATTATTATTATCTGGTAGGGATGCTGTAACCCTGGTTACTATAACCTGCAGGTAATAGTGATCGTTGAA	2	7	2	4	3	NA	9	7	5	4	2	NA	1	2	NA	3
809	1	-11---111---1---	TGCAGGCTAGGCCCTGACCAACAGCAGGGACCAGGGTAAACCTGCAGCCTGGGCCCTGACCAACATCAGCCCCAGTCACAACAATTCATTAAGAC	NA	16	2	NA	NA	NA	11	7	9	NA	NA	NA	3	NA	NA	NA
810	1	1111111111--11-1	TGCAGGTCAAGTGGTTGCTCCAGTGACCCTCCCAGCTTCTGCAGAGCTGCACTAAGGTCTGCCCTCAGAGCCCTGTAGTCCGGCTGGTCAGAGTA	2	5	3	1	1	2	5	5	6	3	NA	NA	4	1	NA	4
811	1	11-1111111111-11	TGCAGGAGCCGTCCAGTGGAGGTGCCAATGTGTGCCACGGTCTTGTTCTCAATGGTGGTGACCAGCAGTGAGGTGAGCAGGACATCATTCATCTG	4	6	NA	1	2	3	6	10	5	3	3	4	3	NA	5	3
812	1	111-11111-1-1111	TGCAGGTGGCCTACATAGAGACACTGGGGGGCATAAGGGTGGCTCCAGGCCAGATGGCCCCTCCTCCAGTACTCCACACGGAACTGGTGGGACAG	4	12	3	NA	2	2	5	8	5	NA	3	NA	2	4	6	1
813	1	11-1-11111--1111	TGCAGGAATAGTCATGTTTGTGCAGGATTTTATACATTTCTGCAGGACAAGTCATACTTCTGCAGGAGCATCAGGGACTTTTCCTTGTGTCAATC	4	8	NA	4	NA	3	12	9	5	2	NA	NA	2	5	2	3
814	1	-11---111---1---	TGCAGGGTTTGAAGTGGAGACTGCTGCCTCTGCTGTGTCTCTACAGTATGTGGTCCAGGGTTCAGAGGTGGAGCAAGGCTCTATTTTCCCCAGGA	NA	17	4	NA	NA	NA	6	10	7	NA	NA	NA	8	NA	NA	NA
815	1	11--1111111-1111	TGCAGGCTAGGACATTTACTAGGACAGAGTCACGACCCTGCTGGATGGAACATTTACTAGGACAGAGTCACGACCCTGCTGGATGGAACATTTAC	4	10	NA	NA	3	4	6	11	6	3	2	NA	6	8	3	5
816	1	-1---1111-1-1---	TGCAGGCCCAGGCATGGATCAAAGCTGGCGAGACATTCAATAATGTCATCTTCACAGAGAATAAACTGTGGCCCTTGAGCAAAGGAATAAGATCA	NA	6	NA	NA	NA	4	6	7	6	NA	7	NA	7	NA	NA	NA
817	1	-1---1111111---1	TGCAGGCTGAGAGACATGGCCAACAACATGGTGGGTTTGTCTAAGTAACACACACACACACACACACACACAGTCACACTCAGTCACACACACAG	NA	10	NA	NA	NA	2	17	8	6	4	10	9	NA	NA	NA	3
818	1	-1--11111-11--11	TGCAGGGAATCTGATACTGGAACAGAAAACCCTTAAACCTCCTCCTCTCTGCTGGCCCAGTTTAAATACAACTGGGATGAACACAGCCTCTTTAA	NA	24	NA	NA	4	2	6	12	10	NA	8	6	NA	NA	4	6
819	1	-1----111-111---	TGCAGGCCTGGGTCGCTCCGCCCCCGACGTTCTCTACAAATGACTCCTCACACGCCCCTCTCCCCCCTGTCCGTCTCCTCCCCTCTCCTTCCCTC	NA	34	NA	NA	NA	NA	6	11	5	NA	16	7	5	NA	NA	NA
820	1	-1----1111-----1	TGCAGGTGTGTGTGTGTGTGTGACCTGCAGATCGGTGTGTGTGTGTGTGTGTGACCTGCAGATCTGTGTGTGTGACCTGCAGATCTGTGTGTGTG	NA	39	NA	NA	NA	NA	10	8	33	22	NA	NA	NA	NA	NA	19
821	1	-1-1--11111-----	TGCAGGTACACACACACACGCACACACACACACATGGACAGATATACACACACACACACACACACACACACACACACACACACACACACACACAC	NA	8	NA	3	NA	NA	6	7	7	7	7	NA	NA	NA	NA	NA
822	1	1111--11111111--	TGCAGGGCCTGGTCACGCTGGGGAACCAGCTGTTCCACCTATAAAACACACCACATGGGGGCGCCAGTCAGCACAGCACACACTCATTCCCATAG	2	12	2	4	NA	NA	6	7	6	6	7	6	1	3	NA	NA
823	1	-1111111111111-1	TGCAGGTTCATGCTCTACAACATCCGTAGAGTACGACCCTACCTCACAGAGGAAGTGGCACAGTTCATAATCCGGGAACTTATTCTCTCCTGTCT	NA	33	4	3	2	1	6	10	8	7	7	7	2	1	NA	5
824	1	-111111111111111	TGCAGGTAGGAGTGTGTGAGTGTGTGTGTGTGTGTGTGTTGGTTTATTTCTCTCAATAAAATATAGAACTGTTTTGAATCCATCTACAGTAGTTA	NA	25	4	2	1	2	5	10	6	7	5	9	8	4	4	6
825	1	1111111111111111	TGCAGGTGGTTCTTCACCATCCTCCACTCTCTGCAGCCACTGCAGAATGGGCTGTACCATTAGGGGTCTGCCAGTGGGGTAGTGGAAGACCTCTC	3	7	1	1	2	4	6	6	5	7	6	8	10	2	6	5
826	1	-1---1----------	TGCAGGAAAACATTACAGGTAGTTGTCAGGGAAAGAGATTGGCAGGATAATGTATTATATGGAGGGGGTGGAGGTGGGGGTCTCTCACTGTAGCC	NA	9	NA	NA	NA	5	NA	NA	NA	NA	NA	NA	NA	NA	NA	NA
827	1	-1---1----------	TGCAGGACATTGTTGCAGCTCACTGCTTCCTGACCTCAGAGTGGCAGCAGATGTAAAGGATTCTAGCAATAGCAGTTTTTCCCTTCTAAAAAAAC	NA	28	NA	NA	NA	9	NA	NA	NA	NA	NA	NA	NA	NA	NA	NA
828	1	-1---1----------	TGCAGGGGGCGCCAAATCCTTTCCTGCCAGCCTGGCACCAACATCGGCTGCAGAAGGGTGCTGGCTGAAGCGGCTGCTGGGACGCAGGCTGGGCC	NA	61	NA	NA	NA	15	NA	NA	NA	NA	NA	NA	NA	NA	NA	NA
829	1	-1---1----------	TGCAGGAATCGGACCTGGCTGCAGTGGGCAGCAGGATGCTCTTCCCCAGTAGCAGTGTCAGTGGCAGCGGGAGCTCTCTCCACGAGGGCTCCTCC	NA	32	NA	NA	NA	15	NA	NA	NA	NA	NA	NA	NA	NA	NA	NA
830	1	-1---1----------	TGCAGGCAGGGGGGGGGGGACATGCTGCCATCACACACCCCAATAACACCCCCCCGTCCCACAGCTTGACCGAAATCCCTATTCTACAGTGTGCA	NA	14	NA	NA	NA	10	NA	NA	NA	NA	NA	NA	NA	NA	NA	NA
831	1	-11-11-1--------	TGCAGGCCAACAGTTGGTCAAAGGTAATGGTGGCATCCCTGCAGGCCAACTCCCGTCGGAAATCCTCACGCAGGCTGCATCGACAGTGGTCGATG	NA	5	1	NA	2	5	NA	3	NA	NA	NA	NA	NA	NA	NA	NA
832	1	-1---1----------	TGCAGGCCAACTCTCGATGAAACGTTCACCCGCCGCTTCACCCTCGGGCGGGTGGTCAAAGACTGCCCGGAAGTGGCAGGGGGACTCCCCGCAGT	NA	17	NA	NA	NA	16	NA	NA	NA	NA	NA	NA	NA	NA	NA	NA
833	1	-1--11--------1-	TGCAGGCCATCTTACCTGTCACTTACACTGGGTTCAGAGGGAGGGGGGGGGGGCAGAAAATAAATTTGAAAAGTGCTTCAAAATAGTCTGACATA	NA	6	NA	NA	4	5	NA	NA	NA	NA	NA	NA	NA	NA	2	NA
834	1	1111111111111---	TGCAGGCGAGTGCTGCTGCATACATATACGGGGGACCTGTTATGTGGCCCCTCTGTGACAGTCATTTCTGAGGGGTGGATTTGACAGGGAGGAGG	4	8	2	3	3	5	2	4	1	2	1	2	4	NA	NA	NA
835	1	11--11---------1	TGCAGGCTAGCTAGGCTACTAACCATCTTATTTGTTCTGTTCCATAGACCTGCGCAGTCTCAATCATGCCCAGAAGGGTTGTAACTCCCTATGTC	4	7	NA	NA	4	6	NA	NA	NA	NA	NA	NA	NA	NA	NA	4
836	1	1111-11111111---	TGCAGGCTCATCCTGACATGAACCCCCCCAGCATGACAAAGCCACCAGCCATACTACTCGTTCTGTGCGTGATTTCCTGCAAGACAGGAATGTCA	4	6	2	2	NA	6	1	1	3	3	3	2	2	NA	NA	NA
837	1	-1-1-1----------	TGCAGGCTGATGGTGGAGTAGCGGTGGGTCCCTCCTCCTCCAACGCTGGCACCCAGCCCTCCCAGAGCCCCCTCCAGCCCCCCAGAACCTCCCAG	NA	9	NA	4	NA	10	NA	NA	NA	NA	NA	NA	NA	NA	NA	NA
838	1	-111-1-------1--	TGCAGGGACGGGGGCCTGGGATACATTTAAAAAAAAAAAAAAATACAATATAAATTTAGGACAAAACACACATCACGACAAGAGAGACAACACAA	NA	12	2	2	NA	5	NA	NA	NA	NA	NA	NA	NA	2	NA	NA
839	1	11---1111-111--1	TGCAGGGAGGAGAGGACAGGTTGGTATCATAACTAACTAACTAATTAATTAACTAACTAACTAACTAACTAATCATCCATCACCTTACACAGGCC	3	6	NA	NA	NA	5	4	4	4	NA	3	4	1	NA	NA	2
840	1	-1---1--1------1	TGCAGGGAGGCGAGGTGGTGACGGCCGTGCCCCTCATCAATGGCCAGCCCCTGCTGGTGAAGGGCGACGTGCTGCATGGCTCCTCCCCGGAGCTC	NA	7	NA	NA	NA	5	NA	NA	3	NA	NA	NA	NA	NA	NA	3
841	1	-1---1----------	TGCAGGGATGCTCTTGTCCCATCATGCTCTAGCGACTCATGTGGCGGGCCGGGCGCAACGCATGCTGACACGGTCGCCGGGGGCCCGGGTGTTTC	NA	13	NA	NA	NA	11	NA	NA	NA	NA	NA	NA	NA	NA	NA	NA
842	1	-1-1-1--------1-	TGCAGGGGGCCCACAGGCTGAAAGTCGGAGTCCTACAGGTAAAATCTAAACGAGGTAGGGGTGGGGGGAGGAGGGGGGGGAGGAGGAGAGGTGGG	NA	9	NA	2	NA	5	NA	NA	NA	NA	NA	NA	NA	NA	2	NA
843	1	11-111111----1-1	TGCAGGGGGGGAAGAGAGGGTTGCTTGTCCTGCAGAGGGGGAAAGAGAGGGTTGCTTGTCCTGCAGAGGAGGAAAGAGAGGGTTGCTTGTCCTGA	3	8	NA	3	3	6	3	3	3	NA	NA	NA	NA	3	NA	3
844	1	-1---1----------	TGCAGGTAAGGTCCAGGCTCAGAGACTCTGAGTTGTAGAGGCTGTTATCATAAGGCTGAACATGCGGGGGGTGAATGCAGGCCATTTCTGTTGAG	NA	6	NA	NA	NA	6	NA	NA	NA	NA	NA	NA	NA	NA	NA	NA
845	1	-11111111---1---	TGCAGGTCAAACAGGTCTGTAGACACACACACACACATGTGCAGACACACACACGTGCATATACACACACATGCACTGAACAGAAACACACATAC	NA	5	4	4	2	6	2	2	1	NA	NA	NA	2	NA	NA	NA
846	1	11-1-11111111-11	TGCAGGTCTGCACACCTGTCTGGTTGTTGATGTTGTTTGTTCTTCTCCTCCTCCTTCTTCTCCTTCTCCTCCTTCTCCTTCTCCTTCTTCTTCTT	1	10	NA	3	NA	6	2	1	1	2	3	3	2	NA	2	3
847	1	-1-11111---1----	TGCAGGTTACAACAGAAACACTAAGGTAAAAAAAAAGGCTTTTTACTCTGGTGGTGAGACTGGAGAGCAAGCCATTAACTGTGAATAAACAAGCC	NA	7	NA	2	2	5	3	2	NA	NA	NA	2	NA	NA	NA	NA
848	1	-1---1---------1	TGCAGGCTGACCCAGTTGAATGGTGTTTCCTCCGACACATTGGTGCGGCTGGCTTCCGGGGTAATCTGGCAGGGGTTAAGGAGCACGGGTAGGCG	NA	40	NA	NA	NA	18	NA	NA	NA	NA	NA	NA	NA	NA	NA	10
849	1	-1---1--------1-	TGCAGGCTGTGTCTGGCATACGGGGGCGCTGATGTCACCCGCTGTTTCTTCTGGCTCCTGCAGAGGGCAGGCTTCCCCTACAGGGAGTGTCAGCT	NA	37	NA	NA	NA	16	NA	NA	NA	NA	NA	NA	NA	NA	11	NA
850	1	111-111111--111-	TGCAGGGATGGATCAGTAAACCCTAGATGGGACCTGTAGGGATGGATCAGTAAACCCTAGATGGGACCTTCAGGGATGGATCAGTAAACCCTAGA	3	6	1	NA	1	5	4	4	3	2	NA	NA	3	6	2	NA
851	1	-1-1-1------1---	TGCAGGAGAACAGAAGTTAACATTAAAAAATATTTTTTTTTAAATCACAGTGTTGTTGTTCATTTCATATTGATGACTGTACATTGTTGTTTGGG	NA	24	NA	3	NA	9	NA	NA	NA	NA	NA	NA	5	NA	NA	NA
852	1	-1---1---1--1--1	TGCAGGGTAGTGAATGGTATCCCTTTACTTATGAGGTGAGGCCATTCATGACTGTATGCCTACTCTTTTGTTTACTCTTTTTCTAATTTACAAGG	NA	17	NA	NA	NA	6	NA	NA	NA	4	NA	NA	5	NA	NA	4
853	1	-1---1---1--1--1	TGCAGGTAAAGCACTATACATTCGTCATTGTCCCTACCTTACAGGTGAAATAGTAGTAGGAAACGTTCAGGGCCAGTAAGGCTGGTTTGGGGTAG	NA	20	NA	NA	NA	9	NA	NA	NA	4	NA	NA	10	NA	NA	3
854	1	-1---1------1-11	TGCAGGTGAGACCTGTGTAATGTATGTGTCAGTTTGTGTGTGTGTGTGTTAGGGATCATGTTAATTGCCATGATTGAGGAGTGCAGTAGTTATCT	NA	29	NA	NA	NA	12	NA	NA	NA	NA	NA	NA	5	NA	9	4
855	1	-1-1-11----1-1-1	TGCAGGACCCCAGCAACTATGTGAGTGTGTACACACACACACACACACACACGTACGCATACACATACTCTCTGCACTGTGGCTGACTGCCAATT	NA	9	NA	4	NA	5	2	NA	NA	NA	NA	5	NA	2	NA	2
856	1	1111111111111111	TGCAGGGCTTTCAGCAGATTGCTAGTGTCAGACGGTACCAGGACAATTATACTGATTGTTGCCCCAGAAATGCTATCTCTCTCTCCTTCTCTTTC	3	8	2	2	1	5	2	3	4	1	4	8	1	1	2	2
857	1	111111--11-111--	TGCAGGGGAGCCTATGTAGAAAGCACCATCTCTTTCCACAGAAATGGAAATGGCCAGGCACAGTCAATCATTATAGTTTCAAGCTGCATTTCTGT	4	5	3	2	3	8	NA	NA	3	4	NA	7	4	2	NA	NA
858	1	11-1-1-1-1111--1	TGCAGGGTCTCTCCGCCATGGGCCAGGTCCCCAGCGAACTCTCCTGGTACCGCACCTCCACCCTGGGCCACAGGGGTGTCCCGGCAGCCTCCTAC	2	5	NA	3	NA	7	NA	4	NA	4	1	15	1	NA	NA	1
859	1	-11--1--1--1-11-	TGCAGGTACACTCACTCACTCACACACACACACACACACACACACACACACAGCGCAACTCTAACTCAGTGGTTCTTACAGTGTAGCTGACCTGA	NA	24	4	NA	NA	5	NA	NA	4	NA	NA	5	NA	6	4	NA
860	1	11111111111111-1	TGCAGGATTACCATCCCCCTCTGGAGGTCCTCCACCGTCTTCACGCTCCACTTCTGCCCTGCCATTTGCCTGTCTATAATCTCCTCCAGCTCTCT	4	8	1	3	1	8	2	3	2	2	5	4	2	3	NA	1
861	1	11111111-1111--1	TGCAGGGTTCAACTAGTTCTACTGGTGGAACCCTGCTACTACATCTGTGTATTGTATTGTTCTACCTGTAGGGTTCAACTAGTTCTACTGGTGGA	2	9	1	2	4	12	1	3	NA	1	8	3	2	NA	NA	1
862	1	-1---1----1-----	TGCAGGTGTCAGGTTAAAGGGGAAGCCCTGCAGCTGCCAGGTTAAAGGGGAAGCCCTGCAGCTGCCAGGTTAAAGGGAAAGCCCTGCAGCTGCCA	NA	22	NA	NA	NA	17	NA	NA	NA	NA	10	NA	NA	NA	NA	NA
863	1	11--111--11--111	TGCAGGATGAAATGTTTATATTTGAAAGGCTTTATGTAGGCTTTTTTGAATTTTTTTTTTACATAGTTGTCAATGGTAATAGAAGTTACTTAATG	2	30	NA	NA	2	8	4	NA	NA	1	13	NA	NA	4	8	4
864	1	-1--11-11-11--11	TGCAGGACTTGGTAGAAGTGTTGAAGCTGCAGGACTTGGTAGAAGTGTTGTTGAATAACAAAGACGGGGCTTCCCAGGGCTCTGCTCCTGGTGTT	NA	20	NA	NA	2	5	NA	4	2	NA	5	7	NA	NA	7	6
865	1	-1---1---1111111	TGCAGGCTATGTTTAACACCTGCTTCATTCTTCAGTCATATCTGTAGGTCTATTCATGGTCGCCTGACTTTGTATAAAAGTGGGGGTGCACAATC	NA	17	NA	NA	NA	5	NA	NA	NA	4	5	5	8	2	3	3
866	1	-11-11-111-1-1-1	TGCAGGGAAACTTTATTTCTATAGTAATAAAATATATTTAAAAAAAAAAATGTTGCATTATTTGAACAAAAATGTTACATTTAGTGGAATTTTAC	NA	8	2	NA	4	6	NA	4	2	6	NA	3	NA	2	NA	3
867	1	-1--11--11-1--11	TGCAGGTGGGTCCTGTAGCTCTCCAAGATGAGAGTTGCCCCCCCCCCACCATCTAGAGTTGATTAGAGTTTCAAGCACTAAAACTGCCTAATGCA	NA	11	NA	NA	4	6	NA	NA	4	5	NA	2	NA	NA	5	4
868	1	11--11111111-111	TGCAGGATAATGATCTTGATTGTATTAATGGAGGGCTCACTCTTCTCCTGTCTGACTTCACCATCATAATATTATGGAACTGGTGGCACTGTTGT	4	10	NA	NA	4	5	2	2	3	5	3	4	NA	9	2	5
869	1	11-1111111111111	TGCAGGCGCCCGGCACACAACAAGGATTCACTAGAGCACAATGAGCCAAGTAAAGCCCCCCCAACCCTCCCCTCATCCGGACGACGCTGGGCCAA	3	13	NA	1	4	5	4	4	3	5	4	3	6	3	3	5
870	1	-11-1111111-11--	TGCAGGACAAGATGTTTCCAAGATGGCGTAGCAAACGTGGTTTGTCGTCCTCTCGTTTACTTTTTGTCTTTTTTGTCTTTTTTGTATATATTTCA	NA	17	4	NA	4	5	1	2	2	16	9	NA	4	2	NA	NA
871	1	-11--1---11-----	TGCAGGACCTAGTAGTTTAACACATTTCGCCTTTAGCACACCTTCGATGGCCATGTATAGTTGTAGAGTGGCCATGTAGAGTTATTCAGAGATAT	NA	25	1	NA	NA	10	NA	NA	NA	7	14	NA	NA	NA	NA	NA
872	1	-1---1---111--1-	TGCAGGCTCCCGACCCGCCACAAGGAGTCGCTAGAGCACGATGAGACAAAAATGCACCGTCTTAATGAGACTCCCGGGTCAAGGCCGGTGGTGAC	NA	15	NA	NA	NA	5	NA	NA	NA	7	8	4	NA	NA	2	NA
873	1	-11--1---11-----	TGCAGGGGGACTGCTTTCAGCTGCTCTGGTGGATCCCACATATAAACTGATGAAGCAAGTCAGAATAGATGTCCTAATAGTGTGAGCAGTGGTTG	NA	17	3	NA	NA	9	NA	NA	NA	6	11	NA	NA	NA	NA	NA
874	1	-11--1---11---1-	TGCAGGAAGGGTACCACATGAGGAGGATGTCTTCCCTGTAAACTACAGCATTGAGATTGCCTGCAATGTCAACAAGCTCAGTCCGATGACGCCGA	NA	12	2	NA	NA	6	NA	NA	NA	7	11	NA	NA	NA	5	NA
875	1	-11--1---11---1-	TGCAGGCCATCAAAATGACAGTGGATGAAATGACCATAAGAGTTGTGCGACATGACCAAGAGCAAAGCCACGAAAGGAAGGGTCAAATTATTGGA	NA	27	4	NA	NA	7	NA	NA	NA	6	11	NA	NA	NA	5	NA
876	1	-1-111---111-111	TGCAGGGAGGGGGGTTGGGCACACATCACGACAAGAGAGACACCACTACATAAAGAGAGACCTAAGACAACATAGCAAGGCAATGGGATGGCGAG	NA	18	NA	4	4	7	NA	NA	NA	5	5	6	NA	5	3	1
877	1	-1---11--1111111	TGCAGGTAGTCACTGGGTCTGAGGTGCTAAAGGAGCTCCTTAAACTTGACCCCCAAAAAGGGTTTAGACCCTTTCTTCTTTAAGGTTGCTGCCCC	NA	26	NA	NA	NA	5	2	NA	NA	7	8	7	11	1	6	4
878	1	11--1111111111-1	TGCAGGACCAGGATCAGGATCTATTATGAGACCCACAGGACCAGGATCAGGATCTATTATGAGACCCACAGGGCCAGGATCTATTATGAGACCCG	2	5	NA	NA	2	6	4	1	7	1	1	1	5	4	NA	3
879	1	-1---1--1---1-11	TGCAGGCTTGGGAAAAGCCTTGGATCGCTACGCTGTTCCCGCGGAGTACCAGGACCGGTTTTCAACAAGACTCGCGCCACATCACTTCAGCTGCA	NA	17	NA	NA	NA	9	NA	NA	7	NA	NA	NA	10	NA	3	3
880	1	11-111111--11-11	TGCAGGGAGCATAAGCTTTCCTGAATATCTGGGCCTGCTGGGAGCATAAGCTTTCCTGAATATCTGGGCCTGCTGGGAGCATAAGCTTTCCTGAA	4	8	NA	2	4	5	4	2	6	NA	NA	1	5	NA	3	3
881	1	11111111111-11--	TGCAGGTTCCAGCTCACTGTGGAAGTGTTTGATTACCTGGATACAGAGCTGAGGCTAGCTGAGACAGGTGAGAATCCTCCGCTTTTCTCCTACCT	4	9	4	2	4	6	4	3	5	4	4	NA	6	2	NA	NA
882	1	-1-1-1--1--11-11	TGCAGGTGTTCACTCCAGCCCTGTTCCTGGAGAGCTACCCTCCTGTAGGTGTTCACTCCAGCCCTGTTCCTGGAGAGATACCCTCCTGTAGGTGT	NA	23	NA	3	NA	6	NA	NA	11	NA	NA	1	9	NA	4	13
883	1	-111-1--1--1-1--	TGCAGGGTGTGTGTAACCTCTCTCTCCTGCAGTGTGTGTTGCAGGGTGGGTGTGTAACCTCTCTCCTGCAGTGTGTGTTGCAGGGTGTGTGTGTA	NA	15	3	1	NA	5	NA	NA	5	NA	NA	5	NA	2	NA	NA
884	1	-11--1--11---11-	TGCAGGCTCATCCTGACATGACCCTCCAGCATGACAATGCCACCAGCCATACTGCTAAGTTCTGTGCGTGATATCCTGCAAGACAGTAATATCAG	NA	19	4	NA	NA	6	NA	NA	8	5	NA	NA	NA	2	7	NA
885	1	-1---1--11-1----	TGCAGGAGCTTTCAACAGTCCCCCATCCATATTTTACACCTACACCACTGTCTCTGACCCCCCACCCCCTGAACATACACACACACTCACACACA	NA	18	NA	NA	NA	17	NA	NA	8	6	NA	6	NA	NA	NA	NA
886	1	11--11111-11-11-	TGCAGGAAACTCTACTGTAGCTAGCAGACCCTGGCCCTGCAGGAAGGGTACCACATGAGGGAGGAGGATGTCTTCCCTGTAACGCACAGCGTTGA	4	6	NA	NA	2	8	2	6	3	NA	2	1	NA	3	3	NA
887	1	-1---111--------	TGCAGGCAAACCCTCCACACTGGGCTTATTGTGTGTCGCCTCAATTGGCCCAGTGTCGTCCGGGTTAGTGAGTGCCTGCAAGGTGACATTAGTCG	NA	10	NA	NA	NA	6	3	5	NA	NA	NA	NA	NA	NA	NA	NA
888	1	-1111111-----1--	TGCAGGTACACACACACACACACACCAACACAAGTCTCCTGTGCCAAGTTACTGCAGATACACTTAAAGCCAAATCCTGATTTGAGACTCAACTG	NA	5	2	3	2	5	2	5	NA	NA	NA	NA	NA	2	NA	NA
889	1	-1---1-1--------	TGCAGGTGATGTCCTGCCAAACGATCTCCTCTGTTGCGGTTGCTTTTAAAACACACCCCCCCCCCCATGTTCATTATGTCATAATCAAGATTAGG	NA	10	NA	NA	NA	10	NA	11	NA	NA	NA	NA	NA	NA	NA	NA
890	1	-1---111--11111-	TGCAGGTCTGTATCACTGTCTGATGGTCTGTATCACTGTCTGCTAGTCTGTATCACTGTCTGCTAGTCTGTATCACTGTCTGATGGTCTGTATCA	NA	13	NA	NA	NA	6	4	15	NA	NA	6	3	3	3	3	NA
891	1	-1---1-1--1--11-	TGCAGGCGTGTGTGTGTGTGTGTGTGTGTGTGTGTGTTTGTGTGTGTGTTTGTGTTTTTGCCTGTGTGTGTGTGTTTGTGTGTGTGTTTGTGTTT	NA	16	NA	NA	NA	6	NA	6	NA	NA	8	NA	NA	7	4	NA
892	1	-1-1-1-1--11111-	TGCAGGAGGACGGTTGGCCACGCTTGCCTGCTAGAGTTAAGAAAATGGTTTCAGCAGTTAGACATGTTTTTTTTTTCTGTGGGAAACCTGGGGGA	NA	15	NA	4	NA	8	NA	13	NA	NA	7	2	12	1	4	NA
893	1	-1-1-1-1--11111-	TGCAGGGTTGTGTGCCGTTCCTGTACAGACTACTTCTCTTGTATTTAAACAGTAACAAATTACATGTGCCAATATTTTGCCCATATCCGTTTGAT	NA	21	NA	4	NA	8	NA	6	NA	NA	16	16	6	4	4	NA
894	1	-1-1-1-1-1--1---	TGCAGGCACATTTGTGAATTTTAGGCATGCATGCCCATGAGTCCCTGCATGCGTCAGTGCATGCATGCGTGTCGCCCGGCCATGCGTGTGCATGT	NA	20	NA	3	NA	7	NA	11	NA	14	NA	NA	2	NA	NA	NA
895	1	-1---1-1-1--1--1	TGCAGGAAATGTAATAATGATGGAGACCCGGCCGGAGGGATTTGTGAATCAAGTGGTGGTGTCTGATAGTCAAATCCCCATCTCTCTACAAGCCA	NA	14	NA	NA	NA	6	NA	17	NA	7	NA	NA	15	NA	NA	1
896	1	-1---1-1-1111---	TGCAGGTTCATGCTCTACAACACTCTTAGAGTACGACCCTACCGTCCTAATCCAGGCACTTGTCTTCTCCCGTCTGGACTACTGCAACTCGCTGT	NA	11	NA	NA	NA	5	NA	5	NA	6	4	7	1	NA	NA	NA
897	1	-1---1-1-1111---	TGCAGGAGCGAGTCTCTGCTTTGATGTTTGCAGAGAACAACATGGTGTTGTCCAGGGTCACGTCAATGTTCTTTGAACTCTGGAAGGGGGACACT	NA	28	NA	NA	NA	11	NA	10	NA	11	5	13	10	NA	NA	NA
898	1	-1---1-11-1-----	TGCAGGCCCAATTCCCGACGGACGTCCTCGCGCAGACCTCGCGCAGACCGAAAACTGTCCGAAAGCGACAGGTGAACTCCGCATAATGGTCCAAC	NA	7	NA	NA	NA	5	NA	8	6	NA	3	NA	NA	NA	NA	NA
899	1	111-111111111111	TGCAGGCGCGCGGCCCACCACAAGGAGTCGCTAGAGTGTGGTGAGCCAAGCATGCCTGAGTCACCTCTTCACTGCTGACATTGAGACACCCGCCC	3	7	2	NA	3	6	2	5	7	2	4	3	2	3	4	1
900	1	111111-1111111-1	TGCAGGTCAGCCAGAGAACCACGCAGAACCCACACTCTCTGACAGAGCCCAGGGTTCTCCCTTCAGTCTTACTGCTAATCAACAGTTCAGTTAGT	3	5	2	3	1	6	NA	6	5	2	1	3	4	3	NA	2
901	1	111--111111-1111	TGCAGGTTTCACGTGAGGAGAACAGGCCCTCCGGCAGGTTTCACGTGAAGAGAACAGGCCCTCCGGCAGGTTTCACGTGAGGAGAACAGGCCCTC	3	5	1	NA	NA	5	3	7	6	4	3	NA	5	2	6	2
902	1	-11--1-11-11----	TGCAGGCCCGCCGCTAGCTGCCTGAAGCCACGCACTGGACTCTTATGATCACCCGGCTACGCATACCTCTCCCTAACGTCACCATGCCTTGTCCA	NA	17	2	NA	NA	8	NA	5	11	NA	13	2	NA	NA	NA	NA
903	1	-1-111-11111111-	TGCAGGGACAGGGGCTGGGATTAAAACTTAAAATATAGGACAAAGCACACATCACGACAAGAGACACCACAACACTACATAAAGAGACACCTAAG	NA	11	NA	2	2	5	NA	6	13	1	10	1	10	1	7	NA
904	1	-1-11111111-11-1	TGCAGGCGTTCGTTAGAACCACAGAGGGAGACGGTTTATGGTCTCAACATTCAGCTGTAATCAGAGAGAGAGACAGGTCCAGCCAGGCTCTCTGG	NA	19	NA	2	4	6	4	13	8	2	7	NA	11	7	NA	3
905	1	-1---1-111--1-11	TGCAGGCTTGCTCACTACGAACGTCCTCTCACAAACTTCACCTGTAGCCTGTAGTGGTCGATCAGGGCCCGCTCATTCCATCCCGCGCCCGCCGC	NA	9	NA	NA	NA	7	NA	8	5	8	NA	NA	5	NA	3	2
906	1	111111111111111-	TGCAGGTTGACCACTAGGGCAATGATTAAAGTGTTGCGTGCTGGCAGGCTGTTATTGTGCAAAAATGTTCAGGTTTGTTGTACCTGCTGCGATCA	4	5	1	4	2	5	2	5	6	8	4	5	3	1	5	NA
907	1	-111-11----1--11	TGCAGGTGTGATGTTCGGATGTACCGAGCCTGTGCAGGTGTTGTTACACGTGGTCTGCCAAGGCGAGGACGATCAGCTGTCTCCTTGTAGCGCTG	NA	15	4	4	NA	7	7	NA	NA	NA	NA	10	NA	NA	2	6
908	1	-1---111--1-111-	TGCAGGGCTCCAGTTCAGCTTTGGTTGGCATGGTGATGTTTGTTTTCTGTTGGGCCAGAGCTTTACCATTTCCAGAGTAGAATTTCATCTTGTTG	NA	24	NA	NA	NA	5	6	4	NA	NA	5	NA	4	3	2	NA
909	1	-1---11---1---1-	TGCAGGCTTACCCCAGGGTGACAGCGGGCACAGCCCCCCCCCTCAGGTACCCACGCCTGGCAAACACACACACACACACACACACACACACACAC	NA	9	NA	NA	NA	7	10	NA	NA	NA	8	NA	NA	NA	10	NA
910	1	-1-1-11---111-11	TGCAGGCCTGGCTGCGGGCGATGTGGCCTCATCTCTTCCTCACTAAGGAGGGAGAACTACAGTGAATACTATATCTAAAGATCTGCCTCATTAAT	NA	16	NA	4	NA	5	7	NA	NA	NA	6	15	7	NA	2	11
911	1	111-111111111-11	TGCAGGGACAGAACAGTGGGTTAACTGCCTTGTTCAGGGGCAGAACAACAGATTTTTACTTTGTCAGCCCGGGGATTTGATCTTGCAACCTTTCG	4	7	1	NA	2	5	7	4	3	5	4	3	2	NA	5	4
912	1	-11--11--1-111-1	TGCAGGCTCATCCATGACCCTCCAGCATGACAATGCCACCAGCCTTACTGCTCGTGCTGTGCGGGATTTCCTACAAGACAGGAATGTCAGTGTTC	NA	24	3	NA	NA	10	13	NA	NA	5	NA	5	11	3	NA	5
913	1	11---11--11--111	TGCAGGACTTCTTTCATGGAGTGGGGTGTCAAAAAAGCAGAGCATCTCATTATTATGGACAGACCTCTGCCCATCTTTACAACAATTGAATCAAT	1	24	NA	NA	NA	6	14	NA	NA	6	7	NA	NA	2	3	1
914	1	11---11--11--111	TGCAGGCTCTAGTTTGATTTTATCTTGATTATTGTCCAGTCGTATGGTCAAATGCTGCAAAGAAAGACCTATTTAAGTTGCAGCTGGCCCAGAAC	3	29	NA	NA	NA	6	10	NA	NA	9	8	NA	NA	2	2	1
915	1	-11--11--11--111	TGCAGGGTCTGAGCCGTGGTCTTCACCATCAGAGCAAAGGCCTCGATAGCCTGAGGACCGGACAAACACAACCCAACTGTGTCATCACTGTTATA	NA	8	4	NA	NA	9	5	NA	NA	5	10	NA	NA	3	5	2
916	1	-1---11--11--111	TGCAGGAGGGAGAGAGGGAGAAATGCAGTGTTACCATCTACCCTGGCTATCTCTCAAATCTCTTCATAGTTGTATCAGAGCATAGTCTGCCCCTT	NA	20	NA	NA	NA	8	13	NA	NA	8	11	NA	NA	13	4	4
917	1	-1---11--11--111	TGCAGGGATAATTAAAGTAAAAAAAAAAGTATACATTTAATTGAATTAATGTATTCATTAATGAATTAATATAAGTAATTGATCTGTGCTACTAA	NA	32	NA	NA	NA	16	8	NA	NA	10	5	NA	NA	6	7	6
918	1	-1-11111111-11-1	TGCAGGTCATCATATTTTTGTCAGATTCCTCTTACGTCAGGCTTGCTAGTGAAATCGTCTTAACGTGTCTGCTGTAATATCACCTGTTTTGTGTG	NA	18	NA	2	1	9	8	3	3	16	9	NA	8	2	NA	5
919	1	-1---11--1111111	TGCAGGAGGTTGGTTTGTTCTGATTGAGTGGGGGGGGGTGGCAGGGGGCAAGGTTCTGACAGATGGGTGTGTCTTGGTGGTGGCAAGGACCAAAC	NA	24	NA	NA	NA	7	17	NA	NA	15	12	11	15	7	4	7
920	1	11-111111-1111-1	TGCAGGGTGTGGGGGAACCTCCTGCACCTCCTCCTCTCGCTCCTCCTGTATGGAGTCCTCTCCCAGCGATATGTCCTCGCTGCTCACCTGGAATC	2	5	NA	3	3	5	5	3	5	NA	2	4	5	1	NA	1
921	1	-1---1111-1-----	TGCAGGAAGGGTACCACATGAGGGAGGAGGATGTCTTCCCTTTAACGCACAACATTGAGATTCCCTGCAATGACAACAATGACGGACCCTCCACC	NA	17	NA	NA	NA	7	10	6	3	NA	2	NA	NA	NA	NA	NA
922	1	1111111111111111	TGCAGGACACCTGCAGAAGTTTGACAGAAATTATAAAAATACTCCACAAATATGACAATTTCTGCAGGATATTACTACAGGATTTTCCTGCAAGA	2	9	2	1	3	9	6	7	4	1	3	1	2	1	3	4
923	1	-1---111--111-1-	TGCAGGCTCTCCTTCACTGCAGCCAACGTGAGTAAAACATTTTAAACGTGTTAACCCTCGCAAGGCTGCAGGCCCAGACGGCATCCCCGGCCGCG	NA	17	NA	NA	NA	6	7	19	NA	NA	4	3	4	NA	3	NA
924	1	-1---111--1-1---	TGCAGGGAGGGCATTCCTACCACCAACAGTAAAACTCTGTTTTATCTGCCCCTTTAATTAGCCTGGAATCACAGGAAACACTGAGGCGGTAGGTA	NA	16	NA	NA	NA	14	11	15	NA	NA	9	NA	7	NA	NA	NA
925	1	-11-1111111111-1	TGCAGGAGTTTAGCCCTGATCCCAGTGTATGTGTGTGTGTGTGTGTGTGTGTGTGTGTGTCCACAAATGTTTGTCTGTGTTGCACATATGCTCGT	NA	9	2	NA	4	6	7	5	3	3	8	6	3	3	NA	2
926	1	-1--11111-11--11	TGCAGGCTGAACGATATGGGTTAGTAGTGATGACAATCACTACTAACCCCCCCAACCTGGAAAACAGATTCAGACCCAGGCAACCTAAACACTCT	NA	18	NA	NA	4	8	5	9	2	NA	6	8	NA	NA	5	4
927	1	-1---111--11111-	TGCAGGTGTAGGTGCAAGGGAAGAGTGACTGTGTTCATTATGGTTTACATTTCAAGGAGATTTGACAATTGGCTCAAGGAGGGGTGAGGCGAGAG	NA	20	NA	NA	NA	11	7	19	NA	NA	12	14	7	2	4	NA
928	1	-11--111--11111-	TGCAGGCCGGAACCTCCTGAGACGGCCTGCAGCCCGGAGTCTTCGGCGACGGCCTGCATCCCGGAACCTCCGGCGATGATCCACGGTCCGGTGAC	NA	6	2	NA	NA	8	8	13	NA	NA	18	7	11	3	8	NA
929	1	-1---111--11111-	TGCAGGCGGCAGTTAGCGAACCCTGATATAGAGCTATGATCATTTGGAACTCCCTTCCATCTCAAATTATCCAAGCAAACAGCAACATTTGCTTT	NA	20	NA	NA	NA	9	8	7	NA	NA	12	12	14	10	3	NA
930	1	-1---111--11111-	TGCAGGCTCTCAGCATCTCAATCACACACACACACAAACACAGCTGCCAGTGTGCCTGAGGCGTGTTGTTGGTTTTTATTACATTTTGACGCGAC	NA	14	NA	NA	NA	6	7	12	NA	NA	12	20	9	5	1	NA
931	1	-1---111--11111-	TGCAGGCTGAATTTGGCCCATGGGTGATTTTATTTGGTCCCCCCAAGTTTTCTGGACATAAATGACTGCAAGAACACCAGCATATCAGCATATCA	NA	32	NA	NA	NA	7	11	7	NA	NA	12	5	7	10	5	NA
932	1	-1---111--11111-	TGCAGGGAAGTCAACCCAGGAACCAACAGAGCAAGCCAAATAGTAACGAAATTGTAACCCGCTTATAGAAACTAAAAAACTAAAAGTGAATATTC	NA	23	NA	NA	NA	17	16	14	NA	NA	9	10	8	9	6	NA
933	1	-1---111--11111-	TGCAGGGGTATTCAACTCTTTCCCTATTAGGTCTGGAGACTACTGGTTTTCTGTTCTACCTGATAATTAATTGCACCCACCTGGTGTCCCAGGTC	NA	20	NA	NA	NA	7	7	7	NA	NA	8	13	7	6	6	NA
934	1	-1---111-1111--1	TGCAGGACGCTGGCATCCCATCTAGCCCATAAAAGTTAAAGGGAGTGCTCTTAATCTCAGCTTGTTACCTGTAAAAAAAGACACCTGTCCACAGA	NA	27	NA	NA	NA	5	9	7	NA	5	9	3	6	NA	NA	3
935	1	-11--111-1111--1	TGCAGGTATACACGGAGTACAAAACATTAGGAACACTTTCCTAATATTGAGTTGCACCCCCCCATCGGGGCATGGACTCTACAAGCTGTCGAAAG	NA	13	4	NA	NA	6	8	13	NA	10	5	10	3	NA	NA	7
936	1	-1---111-1111-11	TGCAGGGTGTGTGTGTGTGTCTTGAAGTCTCCATGGCGATAACTCAGTCCACTAATCCTACAGTAAGCTACACGCTGAGCCATTCTAGGATTTAC	NA	24	NA	NA	NA	8	5	11	NA	9	9	10	6	NA	7	11
937	1	-11111111111111-	TGCAGGAAGGGTACCACATGTGGGAGGAGGATGTCTTCCCTGTAACGCACAGCGTTGAGATTGCCTGCAGTGACAAGCTCAGTCCGATCATTTTA	NA	18	4	2	3	10	12	9	7	9	6	3	2	6	1	NA
938	1	-11-11111111111-	TGCAGGTGTGAAAACACACACACACAAACAAAACAGACAGACGCGCGCACACACACACACACACACACACACACACACACACACACACACACACA	NA	15	3	NA	3	7	5	11	16	11	11	20	3	7	3	NA
939	1	-1--1-----------	TGCAGGAAGCCGCGGCTGCTCTCCTCACTTGCGCACACCGTCTCCAGGGCCTGCGCAATGGCATTGGAGGGCGAACGCTCCAGCAGGGACAGGGA	NA	41	NA	NA	23	NA	NA	NA	NA	NA	NA	NA	NA	NA	NA	NA
940	1	-1--1-----------	TGCAGGCGTCATGATGAAGCCCTCGATCAAGTTGGCTACTGAGCTAACCAGAGCACCAGACAGTGTGGCGGGGTCTGTTCCTGATATATTTTGTG	NA	33	NA	NA	11	NA	NA	NA	NA	NA	NA	NA	NA	NA	NA	NA
941	1	-1--1--------1--	TGCAGGCGTTTCTGTACTGGGCTTTCCGGTACTGCAGGGCCCTTATTGGCTACCCCCTCTCTCTGCTTCCTGTACAGCTCCTGCAGACGTTGGCT	NA	24	NA	NA	11	NA	NA	NA	NA	NA	NA	NA	NA	4	NA	NA
942	1	-1--1-----------	TGCAGGCTGACCCCGGTCGCATGTTGAATGGTGCTTCCTCCGACACATTGGTGTGGCTGGCTTCCGAGTTTAGCTGGTGGGTGTTAAGGAGCGCA	NA	38	NA	NA	20	NA	NA	NA	NA	NA	NA	NA	NA	NA	NA	NA
943	1	-1--1-----------	TGCAGGCTGACTCCGATAGCCAGTTGAACGGTGTTTCCTCACATTGGTGCGGCTGGCTTCCGGGTTAATCTGGCGGGGGTTAAGGAGTGCGGTTA	NA	38	NA	NA	16	NA	NA	NA	NA	NA	NA	NA	NA	NA	NA	NA
944	1	-1--1-----------	TGCAGGCTGACTTCGGTTGTCAGTTGAACGTTGTTTCATCTGACACAGTGGTGTGGCTGGCTTCCGGGTTAAGCAGGCAGGTGTTAAAGAGCGTG	NA	31	NA	NA	8	NA	NA	NA	NA	NA	NA	NA	NA	NA	NA	NA
945	1	-1--1-----------	TGCAGGCTGCTGATGAGCTGGTAGCTGATGGGCTGGTCCTGGGTCTGGCTGCTGACTGGCTGGGCCTGGGGGTGGGTGGGGGGCAATCTCCTCCT	NA	29	NA	NA	17	NA	NA	NA	NA	NA	NA	NA	NA	NA	NA	NA
946	1	-1--1-----------	TGCAGGCTGCTGATGAGCTGGTTGTTGACTGGCTGGTCCTGGGGCTAGCTGCTGACGTGCTGGTCCTGGAGCTAATTTGACACCCACCAAGTTTG	NA	32	NA	NA	9	NA	NA	NA	NA	NA	NA	NA	NA	NA	NA	NA
947	1	-1--1-----------	TGCAGGCTTAGATGGACTCACTGATTGTCTTGTTGGACTGTATGAATATGTCAGAGTACAGATATGGCAGGCTCATTAAACAGATACTACTGCAC	NA	57	NA	NA	25	NA	NA	NA	NA	NA	NA	NA	NA	NA	NA	NA
948	1	-1--1-----------	TGCAGGGAACCGTGAGTACCCGACCCCATGCAGCACTCTACTGTGAGGTGGAAATATAGAAAGATATGGCTGGGTTCCTCTCCCTTTCTTTTCTG	NA	28	NA	NA	11	NA	NA	NA	NA	NA	NA	NA	NA	NA	NA	NA
949	1	-1--1-----------	TGCAGGGCCAGGCTCTTAAATTGGACAATGCAAGACCTTCCATCAATACCCCAGCCATTCTTGTGGCGGGGGAGGGGCACAACACCATCTTTATC	NA	44	NA	NA	16	NA	NA	NA	NA	NA	NA	NA	NA	NA	NA	NA
950	1	-1--1-----------	TGCAGGGCCAGGGGCAGGGCAAGGTGAGGAAGGGGCACTGGGGGGTTGGCGTGAGGGGCGGAGGGGACAGGATGAGGGAGTGAAGGAGAGAACAA	NA	12	NA	NA	6	NA	NA	NA	NA	NA	NA	NA	NA	NA	NA	NA
951	1	-1--1-----------	TGCAGGTCAGGCTCAACGGGGCTTAGTGGCAGCTCAGGGCTCTGCTGTAGGGTTTCACAGCCCTTTTCTGGGGTTAGACCTATATTAATAGCCCT	NA	24	NA	NA	16	NA	NA	NA	NA	NA	NA	NA	NA	NA	NA	NA
952	1	11-11--111111--1	TGCAGGAAGGGTACCACATGAGGGCGGAGGATGTCTTCCCTGTAATGCACAAAATCTATTTTAATTCCAGGTTGTAAGGCAACAAAATAGGAAAA	3	7	NA	2	6	NA	NA	2	3	2	2	3	3	NA	NA	2
953	1	11111--11111-11-	TGCAGGACAGGTACAGAATGACAACAACAACTGCCCGAGTTACACCAGGACACCACAATCCCTCCATAAGCGCTCAGACTGTCCGCAATAGGCTG	2	5	2	2	7	NA	NA	4	1	4	2	4	NA	2	3	NA
954	1	11111--111-111-1	TGCAGGACAGGTACAGGATGGCAACAACAACTGCCCGAGTTACACTTTGAACGCACGATCCCTCCATCAGTGCTCAGACTGTCCACAATAATCTG	4	6	1	1	7	NA	NA	2	2	3	NA	1	4	2	NA	3
955	1	-1-11---1--1----	TGCAGGACTAGATCAAAGAACACACTAGATGTGTGTGTGTGTGTGTGTGTGTGGAGAGGCCTGAAAACAAAGGTGGAGCTGAGGAGGACATGAAG	NA	12	NA	3	8	NA	NA	NA	4	NA	NA	4	NA	NA	NA	NA
956	1	11--1-------11--	TGCAGGCCTACTTGACTCGTGCGCGTTCCCTGCTGTCTCGTGGTGGCTGGCCAGATAAGTAACGTGATTAGTAAACGTGACAAAAATGTTACGCA	4	8	NA	NA	7	NA	NA	NA	NA	NA	NA	NA	2	2	NA	NA
957	1	-1--1-----------	TGCAGGCCTCTGCTCTGAGAATCGAGACACACACACACACACACACACACACACACACACACACACACACACAGGATTAGGTGTGAGGATAGCAT	NA	9	NA	NA	12	NA	NA	NA	NA	NA	NA	NA	NA	NA	NA	NA
958	1	11--1--111--1---	TGCAGGCCTGCTAGAGCCCCTTGGCTGAAGCACAGGTGCTTGATGACCTCGTTGGGGCTGGAGAAGGTGGTCTCACAGACATTACACTTGTAGGG	3	5	NA	NA	6	NA	NA	3	2	2	NA	NA	3	NA	NA	NA
959	1	-11-1-----------	TGCAGGCCTGGTCCTGGGAGGAGGCACAGGATAGACCAGGCTGGAGAGACCCACTGGAAGCCTGGTCCGAGGAGGAGGCACAGGATAAACCGGGC	NA	9	4	NA	5	NA	NA	NA	NA	NA	NA	NA	NA	NA	NA	NA
960	1	11111--11---1-1-	TGCAGGCGCCCGCCAGAAGGAGTTGAGGTCAGCCACAAGGAGTCGAGATCAGCCTGCAGCCGCCCGGCCCACCACAAGGAGTCGAGGTCAGCCTG	4	5	2	2	5	NA	NA	3	2	NA	NA	NA	3	NA	2	NA
961	1	1111111--11-1-11	TGCAGGGACGGGGGCTGGGATAAAATATATATATATATATATATATATGACAAAACACACATCACGACAAGAGAGACAACACAACACTACATAAA	4	9	2	4	5	3	3	NA	NA	4	3	NA	4	NA	3	1
962	1	-11-1-1-11-----1	TGCAGGGACGGTAGCTGATGCTCCAGATACTAGTTAAATGGCCAGTTTTTTTGCTTCTTTAAATCAGAACAACAGTTTTGAGCTGTGCTAACAAT	NA	17	3	NA	6	NA	4	NA	2	3	NA	NA	NA	NA	NA	4
963	1	-1--1-----------	TGCAGGGATTTCCTTGTCCCATCGCGCTCTAGCGACTCCTTGTGGCAGGCCAGGTGCCTGCAAGCTGACAGCGGTCCCCCGCTGGATGATGTTTC	NA	20	NA	NA	12	NA	NA	NA	NA	NA	NA	NA	NA	NA	NA	NA
964	1	-11111--1-111-11	TGCAGGGCCAAACCATGATGCTGCCACCACCATGTTTGACAGTGGGGATGGTGTTCAGGGTCATGAGCTGTGTTGCTTTTACGCCAAACATAACG	NA	17	4	3	6	2	NA	NA	3	NA	4	3	2	NA	2	3
965	1	1111111111111-11	TGCAGGGGTCAGTAAGAGGGGAATGGTCACAATATTTAACCCTCCCTTGTCTCCCACTTTCCATAATACTCTATAAACCCTGTGGTGTTCACTCA	1	10	3	1	9	1	1	3	4	2	2	4	2	NA	3	1
966	1	11--1--1-1--1---	TGCAGGGTTTTGAAGGTATGTGAAGTTTTGACTCGGTTTTCAACGTTTTTCAAAAAAAAAAAATCTGTAGTTTTCAATCTGCTCTTGATTTATAA	3	7	NA	NA	5	NA	NA	2	NA	2	NA	NA	4	NA	NA	NA
967	1	11--11111----111	TGCAGGTACACCATACAGTACTGTTCATTATTATCTGGTAGGGATGCTGTAACCCTGGTTACTATAACCTGCAGGAGGAACCGCCCCTGCACTGC	1	6	NA	NA	5	2	1	2	2	NA	NA	NA	NA	4	4	2
968	1	-1--11---1---111	TGCAGGTCAGTCAGCTACACACACACACACACACACACACACACACAATAAGTATGAATGTTATGATGCATATGAACATAACTCCAGTGAATATG	NA	5	NA	NA	5	2	NA	NA	NA	1	NA	NA	NA	2	2	2
969	1	111-11111---1--1	TGCAGGTCTCTCTCTCTCTCTGCCTCTCTCTCTTTCTCTCTCTCTTTCTCTCTCTCTCTCTCTTTCTCTCTCTTTCTCTCTCTCTCTTTCTCTCT	3	12	4	NA	5	3	2	2	3	NA	NA	NA	4	NA	NA	1
970	1	11--11-111-11-1-	TGCAGGTGGCAGACAGCGGAGCAGCACCAGTCACCAGCGGGCCTCTCTCTCTTGGTCTGTCTCTCTGCCTGGCCCTGGCTCTGGCCCTGGCTCTG	4	6	NA	NA	5	1	NA	1	2	1	NA	4	2	NA	3	NA
971	1	11-1111111-11-1-	TGCAGGTTCATGAGCATGCATGTATGGCCCAGTACATCACTGGGGCCAAGCTTCCTGCCATCCAGGACCTCTATACTAGGCGGTGTCAGAGGAAG	3	6	NA	3	6	4	2	4	4	2	NA	2	2	NA	3	NA
972	1	-1--1-------1---	TGCAGGTTGAGGTGCCACTAAAACAAACAACACACACATCTCAGATGTGCACACACACACACACACACACACACACACTACAATCCCCCATCCTC	NA	7	NA	NA	5	NA	NA	NA	NA	NA	NA	NA	4	NA	NA	NA
973	1	-1--1----------1	TGCAGGAGCAGGCTGTCCCCAAGCCTGGGTGACCGGCTGGGCCCCATATGGGGATGGAGCCTGCTGGCCCCAGGGGGCCGGGGGGATGGGGAGGG	NA	31	NA	NA	14	NA	NA	NA	NA	NA	NA	NA	NA	NA	NA	9
974	1	-1-11--------1-1	TGCAGGAGAGACCTTCTATTGGCTACTGTCAGTGTCTCTTTTACCACACAACTGCTACCACTACCTGGTGTATTATACTATTGTTACTATTAATA	NA	18	NA	4	6	NA	NA	NA	NA	NA	NA	NA	NA	3	NA	5
975	1	-1-111---------1	TGCAGGCTGCAATATTTTTTTTTTTTTTTTTTACGTAGTTACTAGAAGTTACTTTTTAGGTTTGTTTAATTTTCATTTAGATTTGGATAGAATTT	NA	12	NA	4	5	3	NA	NA	NA	NA	NA	NA	NA	NA	NA	7
976	1	-1--1-----1--111	TGCAGGGCAGAAAATGACAAACTTAAGTGTATTTAAGGTTTAAAAAGGCTTGTAAAAGTTTGTATTTTTCCTGTGGTAGGAAACTCAGGAAACTG	NA	25	NA	NA	13	NA	NA	NA	NA	NA	4	NA	NA	2	3	5
977	1	-1--1---------11	TGCAGGAGGAGAAATATGGATGTACCATTTTTTTTTTTTTTATTGAATGGTCTTCTTGCAGAGGAATGAGCCACCAGGCATGGCTGCCAATGTGA	NA	10	NA	NA	9	NA	NA	NA	NA	NA	NA	NA	NA	NA	7	4
978	1	-1--1--------1--	TGCAGGTTCTAGAGCGTCTGTTCCAGAAGGGTTTCAGTGTGGCAGCGTCCTGCGGCGGCGGGGTGGACTCCTCCCAGTTCAGCGAGTACGTGCTG	NA	68	NA	NA	31	NA	NA	NA	NA	NA	NA	NA	NA	20	NA	NA
979	1	-1-11-------1111	TGCAGGCTCTGTGACACTGTGTGTGTGTGTGTGTGTGTGTGTGTGTGTCTGTGTGTGCGTGTCAGTGTCTGTGTGTTAGTGTTAGTGTGTGTGTG	NA	14	NA	3	7	NA	NA	NA	NA	NA	NA	NA	5	4	4	4
980	1	-1-111---1--1---	TGCAGGGAGGGAGAGAGAGAGAGAGAGAGACGCACACAGATACAGATGAAACACAACAGGCTTCAAATTAGTTTTCATATTTGGCAAGAAAGCCA	NA	21	NA	3	12	3	NA	NA	NA	3	NA	NA	9	NA	NA	NA
981	1	-1111-------11--	TGCAGGACCTCCACCTTGGCCCGGTCTGCAGCCGCTCCGACACCACCACCTCCTCCACCACCTCCTCCACCACCAGCGCCGTGCCTGGAGCCCTC	NA	9	1	3	5	NA	NA	NA	NA	NA	NA	NA	7	5	NA	NA
982	1	-1-1111-1-1111--	TGCAGGCTGAGCATGCCTTTGCCCATCAGCCAGCTCTCTCTCTCTCTCTCTCTCTCTCTCTCTCTCTCCTCTCTCTCCTCTCTCTCCTCTCTCTC	NA	21	NA	4	5	1	4	NA	4	NA	3	7	3	3	NA	NA
983	1	-1-11------1-11-	TGCAGGGATTTTTAGGGGGGGGGGGGACTTTTAGGGGGAAAAAACGTTGTATTTAAATGTATTTGGGTACATCTTCCCATTCCAAATCCACTAAT	NA	5	NA	4	11	NA	NA	NA	NA	NA	NA	7	NA	3	6	NA
984	1	-1--1------1--11	TGCAGGCTGACTTCGATTGTCAGTTGAACTGCGTTTCCTCAGACACGTTGGGGCGGCTGGCTTCCAGGTTAAGCTGGCGGGGGTTAGGGAGCACA	NA	53	NA	NA	14	NA	NA	NA	NA	NA	NA	22	NA	NA	10	10
985	1	-1--1-1--1-11---	TGCAGGAGACAGATATATACACACACACACACACGCACACACACACGCGCGAGCACACACACACACACACGCGCGCGCACACACCGTAGGAGACA	NA	26	NA	NA	8	NA	4	NA	NA	4	NA	13	7	NA	NA	NA
986	1	-1-11-----1----1	TGCAGGGGACCAGCCACCACCGGCCTGAGGAGAGACACATGAAACGAGGGGTTAATACGAAGGAGGAAAACGAAGTTGTAACCGGTAACACACTT	NA	11	NA	4	6	NA	NA	NA	NA	NA	7	NA	NA	NA	NA	2
987	1	11111----11-1-11	TGCAGGGGATTGTGTGGCTGAAGTTAAAGAAACTTCTGTGCCATTCTCATCTTTCCTACAGTACCTGTCAGCTTCGCTCTCCTCTACCTGTTCCA	2	6	3	2	6	NA	NA	NA	NA	3	7	NA	3	NA	1	1
988	1	-1-11-----1----1	TGCAGGTGATGCAATCCAATTGTTCAAATTGAGGCCTTGTCAGTGACTGTGACTGAGTGTGCAATGTTATGCCATACCATATCTCTGTTTCCTGG	NA	29	NA	4	16	NA	NA	NA	NA	NA	11	NA	NA	NA	NA	6
989	1	-1-11-----1-1---	TGCAGGTCTGCCTTCAGCCGTTTCACATCCTGCTCCAACCTAGAGAGAGAGAGAGAGGAGAGACAGAGAGACAGATAGAAAGGACAAGGGCTATG	NA	6	NA	3	5	NA	NA	NA	NA	NA	6	NA	9	NA	NA	NA
990	1	111111-11111-11-	TGCAGGAACACTGATCCTCGTCCAGTTTACAAGGGCTGAAACAGGCAACTTTTCTGCTCAAGAAGTTACATCTAAAGTTACATCTGACCGTTATT	4	7	3	3	5	2	NA	1	1	2	5	6	NA	1	1	NA
991	1	11111111-1111-11	TGCAGGAGGTGATGCATTATGATAGAAAGCATATAAAAAAACATTAAAATTAAATAAAAAAAACTTAACCGGATGAACAGAACAAAAAAAAAAAG	3	9	4	3	7	2	2	1	NA	3	8	7	3	NA	3	1
992	1	11-111-111111-11	TGCAGGGTCCTGTTCTGTAAAGCATTTCTCCCTCTCCCTCTCTCTCTAGAGTCTAGACAATACTCTTTCATGAAAGCCACAACATATTTGGAACT	4	6	NA	4	6	3	NA	1	3	5	2	2	3	NA	2	1
993	1	-1--111--1----1-	TGCAGGACTGCCACCCCCGCTGCAAGGAGCATGGCCAGTGTAAGAACGGACAGTGTGAGTGCCACCCCGGCTGGGAGGGAGAACACTGCAGCATC	NA	11	NA	NA	5	4	4	NA	NA	12	NA	NA	NA	NA	5	NA
994	1	-1--1-1--1--1---	TGCAGGCGCTCGGCCCGCCACAAGGAGTCGCTAGAGCGTGATGAGCCAAGTAAAGCCCCCCCCCCGACCAAACCCTCCCCTAACCCGGACGACGC	NA	11	NA	NA	6	NA	4	NA	NA	11	NA	NA	19	NA	NA	NA
995	1	-1-11-1--1--1111	TGCAGGAGTTTATTCCCCTCATCAGTCAGATTACTGCCAAGTTCAAGGTAACTCGGGGACCCAAACACACAGTTACAGAGAACATCTAGGGCTGG	NA	17	NA	3	6	NA	3	NA	NA	19	NA	NA	14	5	4	3
996	1	11111-11-1111111	TGCAGGGCTGGTGGTGCCCTGGCGCTCTAATCCCTATGATGTGCCAACCTCTCTTAAACATCATGCCTCTTTCTCTTCCCTCACCGCCCACCGGC	4	9	2	1	7	NA	2	2	NA	5	1	6	1	3	1	2
997	1	11-111--11111---	TGCAGGTATAATTAAGTAATAAGGCCGATATACCACGGCTAAGGGCTGTTCTTACACACGACACAACACAACGCTGAGTATATTGGCCATATACT	4	10	NA	2	8	2	NA	NA	4	6	1	6	3	NA	NA	NA
998	1	-1--1----11----1	TGCAGGCTTTAGACAGAAGATATGATTTGGAGAGGGGATTGAGGGAGATGGATGGAGGGAGGGAGATGTGGTGGAGGGAGGGTCTGCGAGGGAAT	NA	22	NA	NA	6	NA	NA	NA	NA	6	10	NA	NA	NA	NA	7
999	1	-1--1--1-11---1-	TGCAGGTCATCTCTAACAGAGGTTTAACATGCCTGTTATAGTGTGGACTGGTTAGTCTGGTTCCAGAGGTTTAACATGCCTGTTATAGTGTGGTG	NA	17	NA	NA	6	NA	NA	3	NA	5	7	NA	NA	NA	6	NA
1000	1	-1-1111--111-111	TGCAGGCAAACAGAAGGGAGGCGGGGGAGAATAAAGTGGACTATCTAGACCATATTTGTGTGTACTTAGACCCCCGTACACACTCGGGTTGTACA	NA	18	NA	4	10	4	3	NA	NA	16	11	5	NA	4	3	5
1001	1	-1--11--1--1-1-1	TGCAGGCCTGACACTCACTCTCTCATACACAGCACAGAGAGAGAGAGAGAGAGAGACACACATAGAAGCACACACACAAAGAAACACACATGCAC	NA	5	NA	NA	6	1	NA	NA	6	NA	NA	3	NA	2	NA	3
1002	1	11-11-1111111-11	TGCAGGGTGAGGAAGTCTGCGAGGATCTGGATGGGGTGGTAGAGGTCAGACAGGCCGTTGATGATGGGGATGGAGGCATCCTTCACCAGCTCCTC	2	5	NA	2	6	NA	1	3	7	2	1	2	3	NA	2	1
1003	1	-1-11--11-------	TGCAGGTTTAACACCAGGTTAATGTAGTCTATAACAACCCAACACCAGGTTACTGTCTACTGTAGTCTATAACAACCCAACACCAGGTTACTGTA	NA	13	NA	3	9	NA	NA	3	6	NA	NA	NA	NA	NA	NA	NA
1004	1	111-1-11111111-1	TGCAGGTTCCCAGACGTTTCTGGGGGGAATGGCCCTAGCCCTCACCCTCCGATCCAACAGGTCCCAGTCGTGCTCAATGGTATTGCGATCCGGGC	2	7	2	NA	15	NA	1	2	5	3	2	2	3	3	NA	6
1005	1	111-1--111111111	TGCAGGACACCCAGCAGGAGACACTGATCTGTAAGCTACACCAACATACTTTTGGTCATGTAGTGTGTGTGTGATACAAAAAAACACCATCAACC	3	7	1	NA	7	NA	NA	1	6	3	1	12	5	1	4	4
1006	1	-1--1-11111-11--	TGCAGGATGCTGCTGACGACACACCTTTCATATCCCAGAACACACACATCCAGCACACCCTCCACTCTGGAACACACACACACACCAAAGACACA	NA	5	NA	NA	7	NA	2	1	6	5	3	NA	3	2	NA	NA
1007	1	11111111111111-1	TGCAGGTGAGTTTTGTCACCTAATGTGGTTCAAAACATGGACATTTCTATCTGTTGGCTGTCCGTTTACATTGTCCATTCCTTTCTGCCTGAGCC	3	11	2	3	6	4	1	4	6	7	5	4	8	4	NA	2
1008	1	-1--1--11-------	TGCAGGAGTGTGTGTGTGTGTGTGTGTGTGCGCGCGCGCGCGCGCGTGTGTGTGTGTGTGTGTGTGTGAAGGAATGTGGGAATGTTGGTGAGTCT	NA	8	NA	NA	11	NA	NA	9	4	NA	NA	NA	NA	NA	NA	NA
1009	1	111111-111111111	TGCAGGTTCCTCATTTCATTCTGCTCCCCATCTCCATCCGTCACCACCAGGGACATGGCCTGCATGCGGGGGAACCAGTCCAGGTTCTTACTCTG	3	6	1	3	6	2	NA	8	2	3	4	1	3	1	1	4
1010	1	-1--1--1-----1-1	TGCAGGTCCTAATCCAGGCACTTGTCATCTCCCGTCTGGATTACTGCAACTCGCTGTTGGCTGGGCTCCCTGCCTGTGCCATTAAACCCCTACAA	NA	15	NA	NA	6	NA	NA	7	NA	NA	NA	NA	NA	1	NA	6
1011	1	-1--1--1----11--	TGCAGGGAACCAGACTGCCACAAGGAGTCGCTAGAGCGCCCCCCCCCCCGGCCAAACCCTCCTCTAACCCGAATGACGCTGGGCCAATTTTGCGC	NA	24	NA	NA	7	NA	NA	13	NA	NA	NA	NA	15	7	NA	NA
1012	1	-1-11-11---1-111	TGCAGGCGTGTGTGTGTGTGTGTGTGTGTGTGAGAGAGAGAGAGTGTGCATGAGAGCTCATAAGCGCTTAATCCCGGGCGTCCCTGGGGAGTGCT	NA	7	NA	2	5	NA	2	5	NA	NA	NA	5	NA	3	3	2
1013	1	-11111111--111-1	TGCAGGCTGGCCATTCATGCGTACCAATCAACTCCCACCCACTTGTTTCTTTCACACAAGGCTATTTTAAAGTTGACAGGAGAGCAGTATGTCAA	NA	8	3	3	8	2	3	9	3	NA	NA	7	3	3	NA	3
1014	1	-1--1--1-11----1	TGCAGGCTGCCTCGGTCGTCAGTTGAACTGTGTTTTCTCTGACACATTGGTGCAGCTGGCTTCCGGGTTAAGCGAGCGGGTGTTAAGAAGTGCAG	NA	22	NA	NA	13	NA	NA	8	NA	3	11	NA	NA	NA	NA	3
1015	1	-1--1--1--1--111	TGCAGGAACCATAACCTTGCCTCTCCCTCAATTGTCTACTTTTGGTGTGAGATCCAAAGTGCTGCAGGAACCATAACCTTGCCTGTCCCTCAATT	NA	25	NA	NA	9	NA	NA	10	NA	NA	8	NA	NA	3	1	5
1016	1	-1--1--1--1--111	TGCAGGAATACCAGACACACCAACTGATGGTGGTACTGAGGATCCTCTCCCAGACCCTGAAGGAATACCAAGAACACCAACTGATGGTGGTAGTG	NA	11	NA	NA	11	NA	NA	21	NA	NA	8	NA	NA	4	4	6
1017	1	11-11111-11-1--1	TGCAGGCAGCAGCTGCCCCCTCGCAAAGCCCTTAAAGCTGACAACTCCTTTTTCCCCAGGGCTGGGCTGGCATGCCCGTGGGGTGCTAGGGCCAA	4	6	NA	1	7	3	3	7	NA	1	7	NA	2	NA	NA	9
1018	1	-1--1--1--1--111	TGCAGGAATACCAGACACACCGACAGATGGTGGTACTGAGGACCCTCTCCCAGACCCTGAAGGAATTTCCAGAAACACCAAATGATGGTGGTACT	NA	23	NA	NA	9	NA	NA	15	NA	NA	6	NA	NA	7	1	3
1019	1	-1--1--1--1-11--	TGCAGGGTCATTTTCTACAACATCCGTAGAGTAAAACCCTACCTCACACAGGGAGCGGCGCAGGTCCTAATCCACTTGTTCTCTCCCGTCTGGAC	NA	24	NA	NA	7	NA	NA	8	NA	NA	8	NA	7	3	NA	NA
1020	1	-1--1--11111-1--	TGCAGGATTTGCTTTTTTTTCCGGTCACAACTTGCAGACTTGTTTACTCTGCTGTGCGTTTTGTTGCCGATCTTACTTTGCTACCTGACGGTTTT	NA	19	NA	NA	9	NA	NA	10	2	2	9	13	NA	3	NA	NA
1021	1	-1--1--111---1-1	TGCAGGTGTGATGTATCGGATGTACCAATCCTGTGCAGGTGTTGTTACACGTGGTCTGCCACTGCGAGGATCAGCTGTCCATCTTGTCTCCCTGT	NA	18	NA	NA	6	NA	NA	10	4	7	NA	NA	NA	4	NA	6
1022	1	-1--1--1-11-1-11	TGCAGGATACAGGAGAGTATGCGGAAGGAGAGGCCTGTGTGAGGCAGGAGAGGCCTGCATGATGCAGGAGAAGGCTGTATGAGGCAAAAAAGGCC	NA	21	NA	NA	5	NA	NA	11	NA	16	7	NA	8	NA	4	10
1023	1	-1--1--1-111----	TGCAGGAGATGATGGACTTGTGCTAAAGAGGGACTGATCCACCTACTGTATAAGGTTTCGCTGTACCAAAACAACAGTATGTGAGGGGGAATGGG	NA	31	NA	NA	12	NA	NA	15	NA	19	19	11	NA	NA	NA	NA
1024	1	-1--1--1-111----	TGCAGGCCTGGGTGATCTGCACTCTCATTTGCCGCGCGTGCGTGCGTGTGCGTGCGTGTGCGTGTGCGTGCGTGTGTGTGTGCGCGCGTGTGTGT	NA	30	NA	NA	10	NA	NA	19	NA	11	11	10	NA	NA	NA	NA
1025	1	-1--1--1-111----	TGCAGGTTTAATATACCAAAGATGGATATTTCATTAGTTCATTAAGTGCCTGTTCTCCTGTCCGAGTGAGGTTCTTCTGAATGTGGTTTGTTTTT	NA	26	NA	NA	7	NA	NA	9	NA	9	12	7	NA	NA	NA	NA
1026	1	-1--1-11-1111---	TGCAGGAAGCTAGCTTCTTTCCTTTTTTTTTCTCTTTTTTTTTTTTAAACTGGTGAGGTTATGTAATGTCGTTGTTAGAGAAGTTCAGTAGTGAT	NA	27	NA	NA	9	NA	4	11	NA	9	6	6	11	NA	NA	NA
1027	1	-1111-111-------	TGCAGGCAAACTGGTGTGCAATTGCATTTACATTTACATTTTTTACATTTTAGTCATTTAGCAGACGCTCTTATCCAGAGCGACTTACAGTAGTG	NA	23	4	4	8	NA	3	19	6	NA	NA	NA	NA	NA	NA	NA
1028	1	-11-1--111---1--	TGCAGGCTCATCCTGACATGACCCTCCAGCATGACAATGCTACCAGCCATACCAGCCATGCGTTCTGTGCGCGATTTCCTGCAAGACAGGAATGT	NA	17	3	NA	8	NA	NA	6	8	2	NA	NA	NA	5	NA	NA
1029	1	-1-11--11-1---11	TGCAGGCTTCATCAATGTGAGTCTGTGTTGACCAAGAGTTCACAGAGTTAAATCTGCCTCTCCCCTGCCCACATGACTCCTACCAGAGTGAGCGG	NA	17	NA	2	7	NA	NA	8	11	NA	12	NA	NA	NA	3	1
1030	1	-1--11111-11--11	TGCAGGTTCAACACTTCTACCAAGTCCTGGAGGTTCAACCCTTCTACCAAGTCCTGCAGCTTCAACACTTCTACTTCCAAGATGGCGTAGCAGTG	NA	17	NA	NA	13	2	4	5	5	NA	8	6	NA	NA	3	6
1031	1	-1--1--111---1--	TGCAGGGAGTGCCACAAAGAGCATCAGCATCACACACACACACACACACACACACAATTGCAAACATGCACGTGCACACTTGCACACACACACAC	NA	24	NA	NA	11	NA	NA	8	8	6	NA	NA	NA	4	NA	NA
1032	1	-11-1--111---1--	TGCAGGGCACCACTCCGCAATATAACGGTAGCAGGAGGCAGAAATCCCAGGGTGAACCAGGTACACAGGTAGATTAGATGGGGAAACCTATTTTG	NA	21	4	NA	5	NA	NA	6	7	9	NA	NA	NA	4	NA	NA
1033	1	-11-1--111---1--	TGCAGGGTTGCGTGAGCGGTAAAAAACTGTGACGCTACGATCCTGGCCTAAGACGTAAGCTCAGGAAAGCTGGCACAAGTTCTTCAGATCTGAAG	NA	18	4	NA	5	NA	NA	9	6	7	NA	NA	NA	2	NA	NA
1034	1	-1--1--111-----1	TGCAGGAGTATTTTCTAAAACCCGCACTGCATGTCTCCCTCCTTATCGCCCCTGGGACTGTGCCACTCCCTGGCACTCCCTTAGGTTCTTTCCCC	NA	21	NA	NA	10	NA	NA	8	13	15	NA	NA	NA	NA	NA	7
1035	1	-1--1--111---1--	TGCAGGAGTGTGATCATACCCAATACAGACCTTGGCTTTTAATAAAAAATTGATAAAATACAATGAAAAATATTTTCTCAAGCAATCTAAGTGGA	NA	29	NA	NA	9	NA	NA	8	9	13	NA	NA	NA	10	NA	NA
1036	1	-1--1--111-1----	TGCAGGCCACTTGGCCGGTTACCCGGCCAAGTGGCCTGGAGTCTTCCTTCAGCATTGAAGTTTCTGGACACAGACAATACATCAACACATACATG	NA	27	NA	NA	17	NA	NA	14	13	11	NA	13	NA	NA	NA	NA
1037	1	-1-1111111-1111-	TGCAGGCCGGTTTGGCCCGCGATCCGGTCCAATCCGGCCCACAGGTGGTTTGAGTAAAAAAAAACGTGTACACCCCTTAAAAATCAGTGGATTCG	NA	27	NA	4	5	4	1	12	5	5	NA	8	7	1	5	NA
1038	1	-1--1-1---------	TGCAGGATAGGTGGGTTGGGGAGGGAGGGTGTAGCACAGTGCCGTCGTTGACGGCAGCCACCCTCCCTTCCCTCCCTTATTGTTTAGGGTTACTG	NA	55	NA	NA	19	NA	34	NA	NA	NA	NA	NA	NA	NA	NA	NA
1039	1	-1--1111-----11-	TGCAGGATTATTTTCATGCTGTAGCAAGCTGGCTCAAATTAAGATCCTACAGTGCCTTGCAAAAGTATTCATCCCCCTTGGCGTTTTTCCTGTTT	NA	16	NA	NA	6	4	6	2	NA	NA	NA	NA	NA	3	3	NA
1040	1	-111111111111111	TGCAGGCCCCATGTACCAATAACACAGAGACAGAGACAGAGACAGAGATGGAAACATCTGTCTGGGTGGAACAGAACAGAAAAGTATCCACTAAA	NA	17	3	3	6	4	7	2	4	2	2	2	2	4	1	2
1041	1	-1--1111-----11-	TGCAGGCTAATTTAGCTTCTTTTTTTTTTTATGCATTCCTTACACCATGCAACATTTGGATCTATGTTGTAACAGCGTTGGCGAACAGGTCATAT	NA	12	NA	NA	12	4	5	2	NA	NA	NA	NA	NA	2	6	NA
1042	1	-1--1-1-11--1-1-	TGCAGGACAACTTCTTACCGACATACTGTACAATCAGTCAAACTCACAACACTGCCATCCTCTCTTCATAACTCTGACCTCTGACCGCACATTGT	NA	19	NA	NA	8	NA	5	NA	4	2	NA	NA	7	NA	4	NA
1043	1	-1-11-1--1--11--	TGCAGGTCGACAGGAAGACAAACACACACACACACACACACACACACACACACACACACTTCCAGGGAAAATGCAGCATTGTGTTTGGGAGAGAA	NA	11	NA	4	7	NA	5	NA	NA	3	NA	NA	5	9	NA	NA
1044	1	-11-1-1-1-111--1	TGCAGGCAGAGGAGGTTCATTAGTGATTGGACTGGTTCACTAACCTCTCTCTCGCTCTCTAACCTCACTAACCTCTCTCTCGCTCTCTGCTCCTC	NA	17	3	NA	5	NA	5	NA	3	NA	13	3	4	NA	NA	2
1045	1	-11-1-1-1-11-1-1	TGCAGGACAATGTAACTTCCTGTAGCCGGGGGGGGTGAGAGGGAGGGTGGGGATGGGAGACAGGGAAGAGGGAGTGAGTCCTCAGGGGTGATGGA	NA	13	4	NA	6	NA	8	NA	4	NA	5	5	NA	1	NA	5
1046	1	-1-11-1--1--1111	TGCAGGTCGACAGGAAGACAAACACACACACACACACACACACACACACACACACACACACTTCCAGGGAAAATGCAGCATTGTGTTTGGGAGAG	NA	18	NA	2	9	NA	10	NA	NA	8	NA	NA	10	5	8	1
1047	1	-1--1-1-1-111111	TGCAGGTGAAGGGAACACTATTGACAGTTATGGTAACTGGTAAATGAATCTATTTTCCAATCCTGTCTTGCTAGAATTTGGCCCATTTTTGTTTT	NA	21	NA	NA	8	NA	6	NA	6	NA	8	10	4	3	3	3
1048	1	-1--1-1-11111-11	TGCAGGTAGAAAATGTACTGATGTAAAAAAATATATCTCTACAGTTGAAGTCGAAAGTTTACATACACTTAGGTTGGAGTCATAAACTCGTTTTT	NA	21	NA	NA	5	NA	8	NA	7	2	16	7	10	NA	2	3
1049	1	-11-1-1-1-111--1	TGCAGGAATAACAACTTATTTCGCCCACCATAAACACAATGGCATAATAACGGTCTCATTATGAGAAAACCAGATTCCTTTTTTTCTGTAACAGG	NA	21	4	NA	7	NA	10	NA	5	NA	9	12	15	NA	NA	9
1050	1	-1--1-1-11--1-1-	TGCAGGGTGGGGCATGTAGTTGCTGTGACAACCTTGCTGTGGTGAAGTGCATAGGCAGATTATCTGTATGCTTGCGGCCTGAACAGAAATCCATA	NA	18	NA	NA	10	NA	6	NA	8	6	NA	NA	4	NA	3	NA
1051	1	-1--1-1-111-1-1-	TGCAGGGGGTCCGCAAAAAAAATTACAAATGTTTTTATGAATATCGAAAGCAACAACAGAATAAACAAATGTAGAATTACATACATACAGCAGAA	NA	14	NA	NA	6	NA	10	NA	6	11	5	NA	8	NA	3	NA
1052	1	11--1111-----11-	TGCAGGCCTCTTGCCTAAACTCTCCCTAGGTGCCTTCCCCCCCCAGGAACAAATGAAACAGAATAATTCACCAAACTTAGTAAACAATTTGAATA	1	22	NA	NA	5	4	6	9	NA	NA	NA	NA	NA	2	3	NA
1053	1	-1--1111-----11-	TGCAGGAAATGTGGATTATAATGAATGGACTTTTTTTGTAGGGGTTGATATATTTCTCGTAAGGGCAAATCAATTCTGACATTTTTAAAGTGGAA	NA	28	NA	NA	5	3	6	8	NA	NA	NA	NA	NA	9	5	NA
1054	1	-1-11-11---111-1	TGCAGGAGAACACACACACAGACGCACGCACACACACACACACACGCAGACGCACACACACACACACACACACACACAGAGAGACACACACACAC	NA	16	NA	3	7	NA	7	12	NA	NA	NA	11	13	3	NA	3
1055	1	11-11111--11-111	TGCAGGAAAAAGACACACACACACACAGAGAGAGGACCTTAGCTAGAGTAGCCCCAGTACACAGAGAAACTTTGTCACTGTGGCTCCCAGTACAC	2	8	NA	1	6	3	11	7	NA	NA	9	2	NA	2	1	1
1056	1	-1--11111-11--11	TGCAGGAATATTTTTGTCCCATTGTGCACTAGCGACTCCTGTGGCGAGCCGGGCACAATGCACACTGACACGGTCTCCAGGTGTACAATGTTTCC	NA	13	NA	NA	7	4	6	11	2	NA	8	18	NA	NA	3	6
1057	1	-1--1-11-1--1-11	TGCAGGACTTGCTTTGTGGAGTGTGGTGTCAAAAAAAGCTGAACATCTCTTTATTACAGACGGACCTCTCACCATCTTCACAGCCATTGAATATA	NA	15	NA	NA	5	NA	14	9	NA	16	NA	NA	18	NA	1	7
1058	1	-1--1-11-1111---	TGCAGGCACAGAACACAACAGCTAGTGTGTGTGTGTGTGTGTGTGTGTAGCTAGGACTCGTCCCCATCCCAGTAGTCACTGAGGAGACACAGTAG	NA	25	NA	NA	5	NA	5	14	NA	5	1	8	7	NA	NA	NA
1059	1	-1--1-11-11---1-	TGCAGGGAAACATAGCCCTACCTGCAGAGAAACATAGCCCTACCTGCAGAGAAACATAGCCCTACCTGCTCTGATGATGTTCTTCTGTGTTTTCT	NA	31	NA	NA	6	NA	11	10	NA	6	16	NA	NA	NA	10	NA
1060	1	-1--1-11-11-1-11	TGCAGGGACGGGCATATATATAAAAAAATAAAATAAAATAAATAAAATATATATATATATATATATAGGACAAAACACACATCACGACAAGAGAC	NA	28	NA	NA	6	NA	12	5	NA	6	12	NA	9	NA	2	4
1061	1	-1--1-11-11-1-11	TGCAGGACTTGCTCTGATTTTTTTGACACCACACTCCAAAAAGCATCTCTTTTTTACGGACAGACCTCTCCCCATCTTTACAACCGTTGAATCCT	NA	12	NA	NA	10	NA	10	10	NA	16	10	NA	10	NA	3	5
1062	1	-1--1-11-11-1-11	TGCAGGAAAACCCCACACCGGATGTACTCACCTTGCTCAGAAACCACATGCGCACATACACACACGTTTCTGAATATTTCTAAGAACTACCTATC	NA	22	NA	NA	7	NA	7	9	NA	8	9	NA	9	NA	7	4
1063	1	-11-1-11-111-1--	TGCAGGTGTAATGCATTATCTGGTTATAATGCTTCGTAAGACTTATAAACATGTATGACCTCCTTTGTCTTATCTCATATCTGTTTTTCCCCCCA	NA	18	4	NA	6	NA	8	13	NA	8	6	10	NA	6	NA	NA
1064	1	-111111111111-11	TGCAGGTGGTTGGCTGGATGCTAACAGAGGAGACTGGGCGGCCATCTTGGATTCCCAGACCCAGACCGGTGCAGCCAAAGGCTTAAGGGACAACA	NA	28	4	4	11	3	8	11	4	10	10	9	6	NA	2	5
1065	1	-1--11111-11--11	TGCAGGACCTGCCTGCCTGCCTGCCTGCCTGCCTGCCTGTCTGTCTGTCTGTCTGTCTGTCTGTCTGTTATTTTGCTCAGAAAACTTGTGGGGCC	NA	21	NA	NA	7	2	6	5	5	NA	4	3	NA	NA	5	3
1066	1	-1--111111-1--1-	TGCAGGAGGCCTTATGTAAATAAGAATTTGCTCTTAACTGACTAGCCTAGTTAAATACATTTAAACTTTTTTTAAATTAACTCAGATATCACATG	NA	19	NA	NA	11	4	9	16	6	3	NA	12	NA	NA	2	NA
1067	1	-1--1-111--111-1	TGCAGGAGGGTAGTTCAGAATTCCGGAGGGGGCCCCTCTGGACCACCCCCCTCCATCATCAAATACTTTGTGCCCCCTCTAAAATAATGGGTGCA	NA	13	NA	NA	6	NA	5	10	5	NA	NA	5	6	4	NA	4
1068	1	-1--11111-11--11	TGCAGGCGTCTCCATGCCGCCAGAATGCAGACAGTAAACCTGCAGACAGACAGACAGACAGACAGACAGACTCCCGTGTGGCGCAGTGGTCTAAG	NA	16	NA	NA	8	3	10	9	5	NA	7	8	NA	NA	2	4
1069	1	-111111111111111	TGCAGGGGGATCACAACGCAGAGGACATCAATACACCGTGTGTGTGTGTGTACTAGTAACTAACTCAGAGATGGGTAAAAAAGACAAGGAGAGGA	NA	37	4	2	8	3	6	10	8	8	8	4	6	3	6	9
1070	1	-1-11111111111-1	TGCAGGACTTTCTTTCAACCATTGAATCTATATGTTTTGACCATGACAGTTTACAATATAAGGTAACAACAAGTAATTTTGTCTTTTGAACTTGT	NA	27	NA	3	11	4	8	9	6	11	6	7	11	1	NA	3
1071	1	-1--11----------	TGCAGGCCCTGAGTGAGTGTCACGGGGTCGGACACGGCGGTTGCGTGCACCCACACATTCATGGCGCCGGGGGGCATTCTCACACCCTGGGGTCA	NA	22	NA	NA	9	11	NA	NA	NA	NA	NA	NA	NA	NA	NA	NA
1072	1	-1--11----------	TGCAGGCTGGCCTCGGTCATCAGTTGAACGGTGTTTCCTCCGACACATTGGTGCGGCTGGCTTCCGGGGTAAGCGGGGGGGGGCGGGTAGGCGGG	NA	40	NA	NA	22	13	NA	NA	NA	NA	NA	NA	NA	NA	NA	NA
1073	1	111-11--1----1-1	TGCAGGAGACTCTACTGTAGCTAGCAGACCCTTTGGGAGACTCTACTGTAGCTAGCAGACCCTTCGGGAGACTCTACTGTCGCTGGCAGATCCTC	4	8	1	NA	5	6	NA	NA	4	NA	NA	NA	NA	1	NA	1
1074	1	-1--11----------	TGCAGGTCAGGGCAGTCTGGCCACTCCGGCAGGTCAGGGCAGTCTGGACACTCCGGCAGTTCAGCGCAGTCTGGCCACTCCGGCAGTTCAGCGCA	NA	21	NA	NA	5	6	NA	NA	NA	NA	NA	NA	NA	NA	NA	NA
1075	1	-11-11--1---11-1	TGCAGGAAAACACACCAGTTGTAACACAATCGTAAAACACACACACTCTCACACACACACACACACACAGAATGTATTTCTTACCATGGTCCCCT	NA	19	4	NA	7	6	NA	NA	1	NA	NA	NA	3	2	NA	7
1076	1	-1--11--------11	TGCAGGATGACCCCCCCCCCCACACACACCATCTTTCCCTGACCTTTAGCCCTGCTGGAGGCTTCACCCCAAAAATGTGCCCCTTATTTCTTAGA	NA	11	NA	NA	9	13	NA	NA	NA	NA	NA	NA	NA	NA	3	8
1077	1	-1--11--------11	TGCAGGCTGCAATATTTTTTTTTTTTTTTTTTTACGTAGTTACTAGAAGTTACTTTTTAGGTTTGTTTAATTTTCATTTAGATTTGGATAGAATT	NA	18	NA	NA	7	5	NA	NA	NA	NA	NA	NA	NA	NA	3	10
1078	1	-1--11--------1-	TGCAGGTAGTGTGAGAGATCGGCTGGGGTGCTGGTCCCCATCCAAGAGAGTCTAAACATAGCCAGCTCTGCATCCATCAGACACCTGCATCTCCT	NA	18	NA	NA	8	10	NA	NA	NA	NA	NA	NA	NA	NA	5	NA
1079	1	-1-111-1-1---1-1	TGCAGGGGAGGAGCTGGAGGAGGGGGGCTTGTCCAGCCAGCCGTGGCCAGGGTCCAGTCCCTCCGCGGAGCACGGCCACTCATCTGAGCCCTGAC	NA	7	NA	3	13	5	NA	3	NA	3	NA	NA	NA	5	NA	3
1080	1	-1--11-------11-	TGCAGGCATATGATGAGCATGAGCTTCTGCGTCTGGTGTATTATGGTGGTGTGGCTCCTACAATACGCAAGGAGGGCTGGCCATTCCTGCTGGGG	NA	45	NA	NA	16	26	NA	NA	NA	NA	NA	NA	NA	10	9	NA
1081	1	-11111--1---1111	TGCAGGAGCGAGTGCTACGGGTGGGTGCTGCTATGGTGACCAGTGAACTGGTCACCATAGCGGGGCTTTACTTAGCAAAGACTTATAGATGACCT	NA	16	4	2	6	6	NA	NA	1	NA	NA	NA	7	1	8	6
1082	1	-1-111-1-11----1	TGCAGGCGTCCCACGTAGCCCATAGAAGTTAAAGCGGAGGAATGTGAGTTCCATCATTCCACTATCTCATTTCTGGGATACGTCATTGCTGCAGG	NA	19	NA	2	10	6	NA	2	NA	2	5	NA	NA	NA	NA	4
1083	1	-1--11--1-1--1--	TGCAGGAGCAAGGGTCTATTTGGTGTAAGAAGGCTATGAAGGACTCCGTTTTTTTTTTTTTCTGGGTCAAAATGCGACGTAAATGGTGGGTGTGG	NA	5	NA	NA	7	9	NA	NA	4	NA	6	NA	NA	5	NA	NA
1084	1	-11-11--1-11--1-	TGCAGGGAGAGAACACACACAGGTTACCACACACACACACACACACACACACACACACCAGCCTACAGAGAGAGCAAACAGATCATCAGCTCCTC	NA	19	3	NA	10	5	NA	NA	12	NA	4	3	NA	NA	5	NA
1085	1	1111111111111-11	TGCAGGCAGTCACTGAGTATGCAGTGTTAAAGGAGCTCCTTAAACTTGAACCCCCAAAACCATCTGGGTCTAAGCAATATTGTCCTGCTATTTTT	4	9	2	3	10	8	3	2	5	4	9	5	3	NA	2	1
1086	1	-1-1111-111111-1	TGCAGGAGGCCTTTTGCCTTTTGGAAGGCCGTCATCATAAATAAGAATTTGTTCTTAACTTACTTGCCTAGTTAAATAAATACAAAAATCTGAAT	NA	26	NA	4	8	9	4	NA	11	2	8	6	10	6	NA	8
1087	1	-111111111111111	TGCAGGCCACCTGTGGATATAAGTTCCATGGCATTCATAAATATACAATGATCTGTCAAACTGCGGAAATGTATTACCTTTTGATACAAAAAAAA	NA	38	1	4	6	10	3	3	6	8	6	8	7	2	4	11
1088	1	-1-1111111111--1	TGCAGGGGAGACCCACACCCGCCCACACACACACACAAACACACACACACACACACACACGAGAGGACTCTCCTGAGGATGTATATTACACACAC	NA	14	NA	3	9	6	3	2	5	5	8	13	13	NA	NA	8
1089	1	111-11-1-----111	TGCAGGTATAGTGATCGTTGAATAAAAAGTCATTGCTAGTCAGGCTGATTTCTAATAGTTGTAATATTTCTGTGTCCGGTCTAGTGTTGTCTGGG	4	10	2	NA	6	6	NA	5	NA	NA	NA	NA	NA	4	2	3
1090	1	-1-111-1--1----1	TGCAGGAGACAAGGAAAGAACTGTCAAGAAGGAAGTCAACTTACTGTAAATAATATGGACAACAACAAATTGGTGTTGGGCAAAGATTGGTATAC	NA	22	NA	2	8	14	NA	9	NA	NA	6	NA	NA	NA	NA	7
1091	1	-1-111-1--1----1	TGCAGGAGGGGGACATTTGGCCCAACACCACCTCAGATGTCAACATCATTTTCAAACCCCAGGAAGATCTATCAGCAGATGGCAGGGGCGAAAAT	NA	26	NA	2	11	9	NA	5	NA	NA	9	NA	NA	NA	NA	5
1092	1	1111111111111--1	TGCAGGAATCTGCAGGTAGCTAACCAACCAAGTTCAACCAACACAACTTTTTAAACACATTTTAAACAAAGTTGTATCATTATCATTTTAGAAAT	3	5	4	2	6	7	3	8	4	7	5	11	6	NA	NA	6
1093	1	-1--11-11------1	TGCAGGCACCCGGCCCGTCACAAGGAGTCACTAGAGCGCGATGAGCCATGTAAAGCCCCCTCGGCCAAACCCTCCCCTAACCCGGACAATGCTGG	NA	19	NA	NA	6	12	NA	7	9	NA	NA	NA	NA	NA	NA	1
1094	1	-11111-11--111--	TGCAGGCACCTGGCCTGCCACAAGGAGTCGTTATTGCATGACAAGCCAAGTAAAGCCCCCCCCCTGGCCAGAACCTCCCCTAACCCGGACAACGC	NA	16	1	4	6	9	NA	7	13	NA	NA	8	4	5	NA	NA
1095	1	-1--11-11-11---1	TGCAGGGGGTCCCCCCCTCCCCGTGTATGCTCTCACCTCACTCAACCCCCATCTCCCTCATCCCCCTCCTGCAAGGAGTCCCTCCCCTTCCCACC	NA	14	NA	NA	11	6	NA	17	15	NA	8	6	NA	NA	NA	7
1096	1	-1-111-11111-1--	TGCAGGAAGACTAGTACTGCCTCCTCTAACAGGGGCAGCAGATAGAGAGGCATGGGGTATAGAGATGGAGAGGTACAGAGAGAGCGAGGGGTGAG	NA	14	NA	4	6	6	NA	11	5	3	7	11	NA	5	NA	NA
1097	1	-111111111111111	TGCAGGACTATACAAGCTGATTGGTGTGTGTGTGTGTTGTCTGCTCAGAAGACATAGAGATCATCTTTAAGAGGGGGTCTTGGGAGGCCAAGGCG	NA	25	3	3	6	7	2	5	5	5	8	10	5	2	5	6
1098	1	-1--1111-----11-	TGCAGGAATAAGTCCTCCTTTGCATGCACCATAAACACCAGCTATGTGTACAGAATACACACACACAACACACACACACACATTTTACAAGCAGG	NA	19	NA	NA	6	5	6	4	NA	NA	NA	NA	NA	7	4	NA
1099	1	-1--1111--11111-	TGCAGGCGGTCACTGAGTCCGAGGTGCTAAAGGAGCTCCTTAAACTTGACCGCAAAAAAACAATCTGGGTCAGATGGTTTATATCTTTTCTTCTT	NA	24	NA	NA	7	6	7	4	NA	NA	13	10	8	5	7	NA
1100	1	-1--111--11--111	TGCAGGAAGGGTAGCACATGAGGGAGGAGGATGTCTTCCCTTTTATTTATTTATTTAGTATTTTTTTTATTTAACCAGGTAGGCCAGTTGAGAAC	NA	32	NA	NA	10	7	10	NA	NA	16	14	NA	NA	3	5	8
1101	1	-1--111-11111-11	TGCAGGTAAATTTGATTTGATTTACAGTGAGGGAAAAAAGTATTTGATCCCTGCTGATTTTGTACGCTTGCCCACTGACAAAGAAATGATCAGTC	NA	22	NA	NA	9	13	7	NA	11	4	11	12	6	NA	6	3
1102	1	-1--1111---11---	TGCAGGCCGCACAGCACGCTGTCATGAGTGAGTAGAGACACACACACACACACACACACAGACAGTCCTGGTCCTGGTCATACAGGCTGTACTAC	NA	8	NA	NA	10	8	6	7	NA	NA	NA	5	6	NA	NA	NA
1103	1	-1-11111111-11-1	TGCAGGAAGGGGACCACATGAGGGAGGAGGAGTCTTTTTCCCCTCATAATAAAGGACCCCTGTCTACTCTTCGTCCACCTCTATATCTACACCAC	NA	16	NA	2	10	8	14	15	2	5	6	NA	3	3	NA	11
1104	1	-1-1111111111111	TGCAGGGCTTTAGGTCAAACAGCATGCAAAGGCTAAATACTGTAAGCTTTGACTTTGTTGTTTAAAAAAATATGTTTTTTTTATCAGTTAGAAAG	NA	27	NA	2	7	5	13	7	4	7	8	5	7	4	2	5
1105	1	-111111111111111	TGCAGGGTCAAAAGTTTAGCATAGTTTTAATTTCACCTTTCCTCAGCTGAACTATGACCCCCTGCAAAGAATTCCACTCAAATGGTCTGATGCCA	NA	50	4	3	5	11	8	12	4	12	12	6	8	3	2	8
1106	1	-11111111-111111	TGCAGGCTCGTAAGCATTCATTCAGACAGCACTTTCGTGCGTTTTGCCAGCTGCTCTTTGCTGTGTTTCAAGCTGGGTGGGTATAATTTGTGGAA	NA	39	2	3	10	9	9	9	5	NA	5	3	7	6	6	5
1107	1	-1--11111-11--11	TGCAGGGAGTGTGTGTGTGTGTGTGTGTGAAGGGGGGGTTGTGTGTGTGTGTGTGGGTCTGTCCAATGATAACATCTCCAGCTGCAACAAATCAG	NA	13	NA	NA	12	9	7	11	10	NA	6	12	NA	NA	4	7
1108	1	-1--11111-11--11	TGCAGGCTTAACTATAACCCCTGCTGTTTTGTCCGTCTGTGTTAGAGTTGAATAGCGGCAACCAGGTTAGAGATTTCCCGCCCAAACCCGCTCCC	NA	15	NA	NA	6	5	6	6	8	NA	6	9	NA	NA	6	4
1109	1	-1--11111-11--11	TGCAGGCTGACCTCGGTTGTCAGTTGAGCGGTGTTTAAAATTTTTTATTTATTTTTTATTTATTTATTTATTTATTTATTTAACCAGGTAGGCCA	NA	27	NA	NA	11	13	10	11	16	NA	11	10	NA	NA	11	10
1110	1	-1--11111-11--11	TGCAGGTGGCCATATGTCAATAGCTCTTGGCTGTTTTTAACAACGTCCGGTTGTCACAGGAAGCTCTTGCTCAACACACGTTGTCTTTCGGGTAG	NA	23	NA	NA	8	17	10	10	11	NA	6	6	NA	NA	5	7
1111	1	-11111111111111-	TGCAGGCCTCTCTACAGTAGTGAGTCACTGTTCTCACCCCCAGGCCTCTCTACAGTAGTGAGTCACTGTGTTCTCACCCCCAGGCCTCTCTACAG	NA	23	3	1	7	7	9	13	11	4	8	5	7	4	2	NA
1112	1	-111111111111111	TGCAGGATACTTCAGTGAGATACAGCCTACTACATTGAGATACAGCCTAATACAGTGAGATACAGCCTAATACAGTGAGATACAGCCAACTACAG	NA	57	3	4	6	7	5	5	11	4	10	8	10	5	3	4
1113	1	-1-1111111--1-1-	TGCAGGGAAGAGAACTCACTGCTGCTCTGACTGTGGGAAGAGTTTTGTTAATTCTGGGAAGCTGACTGTACACAGGAGAATACACACAGGAGAGA	NA	27	NA	4	6	19	11	6	10	9	NA	NA	9	NA	11	NA
1114	1	11-1111111-1---1	TGCAGGCCCTCTGTTTAGTCGGGGTCATTTTAATGAGGAGGGTCCGTCCGTCCGTCAGACCCCGGCCTCATTAATAAACCATAGCGAGAGACAGA	1	14	NA	4	6	5	5	12	10	7	NA	6	NA	NA	NA	3
1115	1	-1--111111-1-11-	TGCAGGGCCGTACACCTCTAGGGGCAGGACGGGGTGACCCAGCCACAGGGTATGCAAGTAAAAAGAGCTCTGCAGTATATGGAGGATGTACTCTT	NA	19	NA	NA	6	5	6	5	10	8	NA	11	NA	11	4	NA
1116	1	-1-11111111-11-1	TGCAGGTGCATATTAGTTATTAGCCTTCCCTGTAGCTCAGTTGGTAGAGCATGGTGTTTGCAACACCAGGGTTGTGGGTTCGATTCCCACGGGGG	NA	13	NA	3	6	11	7	6	7	7	10	NA	3	2	NA	5
1117	1	-1-11111111-1--1	TGCAGGACGGGAGGAGATACTGCAGCAGTCAGGAATCACAATTATAGAAAAGGAAAAACTATATATAAATAAATAACACATTCCTCATCCAGGCC	NA	15	NA	4	8	9	7	7	8	16	8	NA	13	NA	NA	3
1118	1	-111111111111111	TGCAGGCGCCCGGCCCGCCACAAGAAGTTGCTAGAGCACGATGAGCCAAGTAAAGCCCCCCCCGGCCAAATTCTCCCCTAACCCGGACGACACTT	NA	31	4	4	13	11	8	11	17	8	7	4	12	4	7	3
1119	1	-1-1------------	TGCAGGAAATCTCGTCTATCCGCGGCTTCCTGGAGAAGAGGGACGAGTCCCGGGACATCGCCAAGGAGTGGCTGCAGGGGGGCTACGTGCTGGGC	NA	35	NA	8	NA	NA	NA	NA	NA	NA	NA	NA	NA	NA	NA	NA
1120	1	-1-1----------1-	TGCAGGAAGCCCCCCCACAACATGATGCTGCCACCCCGTGCTTTATGGTTAGGATGGTGTTCTTCGGCTTGCAAGCCTCCCCCTTTTTCCTCCCA	NA	28	NA	13	NA	NA	NA	NA	NA	NA	NA	NA	NA	NA	4	NA
1121	1	-1-1------------	TGCAGGAGTTTGTGGAAAACAGCAGGAAGTTGGAGCGGGTGGCGGAGCGAGGGCGGAGCCGGCCCACTGAGGTGGTGTCGGTGGAGGGGGCGGGG	NA	12	NA	8	NA	NA	NA	NA	NA	NA	NA	NA	NA	NA	NA	NA
1122	1	-1-1------------	TGCAGGCTGACCTCGGTTGTCAGGTGAACAGTGTTTCCTCCGACACGTTGTGGCTGGCTTCCAGGGTAAGCGGGCGGGTGTTAAGAAGCGCAGTT	NA	21	NA	12	NA	NA	NA	NA	NA	NA	NA	NA	NA	NA	NA	NA
1123	1	-1-1------------	TGCAGGTGTTTAGTAGAGAACACTACTAACTGCAGTCAGTTTTAGAGAGGCTAGGCCTCCCTAGATGCTTTAACAGTGGCTCCATTGCAGAGGGG	NA	33	NA	17	NA	NA	NA	NA	NA	NA	NA	NA	NA	NA	NA	NA
1124	1	-1-1------------	TGCAGGTTTATACTCCAGCAATTAATGGCTAGCTATGGCTAGCTATGACAATCCATTTGTACTGTAACTATGGTTTGGGGTTATGGTTAATTTTT	NA	46	NA	9	NA	NA	NA	NA	NA	NA	NA	NA	NA	NA	NA	NA
1125	1	1111-1--11-1--1-	TGCAGGAAGGGAAGGAGGATGTCTTCCCTGTAATGCACAGCTTTGAGATTGCCTGCAATGACAACAAGCTCAGTCCGATGATGCTGTGACACCGC	3	6	2	5	NA	2	NA	NA	2	1	NA	2	NA	NA	3	NA
1126	1	-111111-1-111-1-	TGCAGGAATGAGAACCAGGTGTGTGTGTGTGCGTGTGCATCGCAGAGATTAAAGTCCTCTCTCTGAGAATTAGGCAGCCGTCTCCTGACACCCTG	NA	7	2	5	2	4	2	NA	2	NA	2	3	2	NA	1	NA
1127	1	-1-11-11-1--11-1	TGCAGGACTGGACACCCCTGATGTAGTCTATATATCACCCTGTACCCCTGCAGGAAGGGTACCACATGAGGGAGGAGGATGTCTTCCCTGTAACG	NA	7	NA	6	2	NA	4	1	NA	1	NA	NA	3	1	NA	1
1128	1	11111111-1111-11	TGCAGGAGAGGATGGCAACAACTGCCCGAGTAACACCAGGAACGCACAATCCCTCCATCAGTGCTCAGACTGTCCGCAAAAGGCTGAACTGAGGG	4	5	1	5	1	2	2	3	NA	2	4	4	2	NA	3	2
1129	1	1111-11-11111--1	TGCAGGAGATGTACGTGTCATGTGCTGAAGACGTCATCAAGATGATTGAGATGGGCAGTGCATGCAGGTACATATGTTGTTTAGATATACATGGA	1	5	1	5	NA	1	3	NA	4	1	3	1	3	NA	NA	2
1130	1	11-11111-1-1111-	TGCAGGAGGCCTTTTTGCCTTTTGGTATGCCTCATTGTAAATAAGAATTTGTTCTTAACTGACTTGCCTAGTTAAATAAAGGTTAAATAAATAAA	4	9	NA	5	1	2	1	4	NA	4	NA	2	2	2	1	NA
1131	1	1111111111-1-111	TGCAGGATTTGACAGCCGCAATCAATGCAAGCAATGTGAAATTGATCCGAATATTTCCAGTCGTGGCTTAACTTCTATGGGCTAGGTGGGACGCT	3	7	2	5	2	1	3	3	3	3	NA	1	NA	1	2	4
1132	1	-1-1------------	TGCAGGCAGAGGAGGGTCGTTAGTGATTGGCGCTGGCGTGATTGGAGCCTCTCTCTCTCTCTCTCTCTCAACATCTGGAAACAATGCACCCTCTC	NA	8	NA	5	NA	NA	NA	NA	NA	NA	NA	NA	NA	NA	NA	NA
1133	1	11111--1111---11	TGCAGGCATACCTTCTGCCAGTCTGGGGAACACACACACGCACGCACACACACACACACACTCTTCCGTTGTTTATCATGGGCTTCAATTAGAGT	2	6	1	7	3	NA	NA	2	3	3	2	NA	NA	NA	1	2
1134	1	-1-1------------	TGCAGGCATTAGTCCCGGAGGCCCTGAGCTCCAGCCTGAACCAGTGGCTGGCCCCGGCATGGCCCCGGAGGGCCCGCATCACCATCGGCCTGCTG	NA	38	NA	9	NA	NA	NA	NA	NA	NA	NA	NA	NA	NA	NA	NA
1135	1	111111-111-1-111	TGCAGGCCAATGTAGGTCAAACGGCCATGGAAACGTTAACATTCTTAAGGGGGGGGGGTGTGAAACTGCAGGGTCGTGTTCATTAGGGCACACCA	3	10	2	5	3	2	NA	4	4	4	NA	2	NA	3	2	4
1136	1	-1-1------------	TGCAGGCCGTCTGTCTGGCCGGCAGTCCGTCTGGCCGGCGGTCTGGCTGGCCGTCTGTCAGTCTGGCCGTCCGTCTGGCCGCCTGTCCGTCTGGC	NA	5	NA	5	NA	NA	NA	NA	NA	NA	NA	NA	NA	NA	NA	NA
1137	1	-1-1---------1--	TGCAGGCCTGGGGGAAGGCCATGGGCGCGATGAGGCAGATGCACTTGGACACGTAGAGCGTGTCGCGGCTGATGTCGTAGGAGTTGAAACGTTGC	NA	8	NA	5	NA	NA	NA	NA	NA	NA	NA	NA	NA	3	NA	NA
1138	1	1111-1-111-11111	TGCAGGCTACCAGACAAATGAACATTAAATCTTTTAACACTGTAAAATTAAAATGTTTAAGCATTTTTTTTTACCCATGCAGGAAAAGTGAACGT	3	9	1	5	NA	3	NA	4	3	4	NA	1	2	3	3	2
1139	1	-1-1-----------1	TGCAGGCTCATCCCCCCATAATGACAATGCCACCTGCCATACTGCTCGTTCTGTGCGTGATTTCCTGCAAGACAGGAATGTCAGTGTTCTGCCAT	NA	23	NA	7	NA	NA	NA	NA	NA	NA	NA	NA	NA	NA	NA	4
1140	1	11-11--1-----111	TGCAGGCTCGTGGCCTCTTGACCAGATAAATATATATATATATATATATATTATTTATATATATATAGATAGCTGTGCATCTATCTCCAAGGGAG	2	28	NA	6	2	NA	NA	4	NA	NA	NA	NA	NA	3	4	4
1141	1	-111-1--1-1----1	TGCAGGCTCTTTTTTTGCAGATCTCTCCCTCCTCTCTCTCACTTCCCATCTCTCTCTGTTTTTTTTTTCTCTCTCTTTCCTTCCCCCTCTTTCTC	NA	7	2	5	NA	3	NA	NA	2	NA	2	NA	NA	NA	NA	2
1142	1	-1-1-------11---	TGCAGGCTGAACTAGTCCAGGTAGGTACTGATGCCTCTCCACCACAGACTGAACCCGGAGGCTGAACTAGTCCAGGTAGGTACTGATGCCTCTCC	NA	10	NA	7	NA	NA	NA	NA	NA	NA	NA	4	3	NA	NA	NA
1143	1	11-111-------1--	TGCAGGCTTGCCTGCACTTAGCTCAGAGCTCTCAGCCTCCCGCTGGTCCTTGTCTTCGGCAGCAGTGCCGTGCCTCCATCCGCCCTCCTCCCTCC	3	6	NA	5	4	1	NA	NA	NA	NA	NA	NA	NA	1	NA	NA
1144	1	-111------------	TGCAGGGGTAGCCAATCCGCTGCTGCTTCCTAAAGGCGTGGTCTCTTTGGTTTGGGCCCCTGAGGTAGTGGTGGCGGAGGGGAGGGGAGAGGAGG	NA	7	3	8	NA	NA	NA	NA	NA	NA	NA	NA	NA	NA	NA	NA
1145	1	-111--1-11--1-1-	TGCAGGGTGTTAATGGAGGACCCTGAACAGCAGAATGAGGCCCACAGGGGCCCCCGGAGGACCAGTTAGGGAATTAGGGTTCGCTTGGCAGGTAG	NA	10	3	6	NA	NA	3	NA	3	2	NA	NA	3	NA	1	NA
1146	1	-111-----1---1--	TGCAGGTATTATAAACTATTACTTGTAATAATGTAAAATAAGAAATGCTAAATGTTTTTTTTCTTTTGGAAATATTCTGCTTCGTTATATAAATG	NA	8	2	5	NA	NA	NA	NA	NA	3	NA	NA	NA	1	NA	NA
1147	1	11-1111-11111-1-	TGCAGGTCACATTCTACATATTCCTTCATATTCCTTTGGAAGTCGGGTAGGATGGCAGACATTAGCTCTGGGTGGTTGGCTGTGATTACGGTCTG	4	6	NA	5	1	3	4	NA	3	2	2	2	4	NA	2	NA
1148	1	-1-1----------11	TGCAGGTCTGGGCAGGGTGTCTATTGATCTGTGTGAAGTGTTGGGGCTGCGTTTAAGAGCGATGTCCTTTAACCTGTTGGGTCTAGGGGGCAGCA	NA	21	NA	11	NA	NA	NA	NA	NA	NA	NA	NA	NA	NA	3	1
1149	1	-1-11-----11-11-	TGCAGGTGTGGGACTTACTACTCCTCTGGGCTGGAAACCCCCTGTGTGTGGGGGGGGGTGTTACTGCCTCACTGCCCTGGCACCACAACACATCT	NA	6	NA	5	3	NA	NA	NA	NA	NA	3	4	NA	2	2	NA
1150	1	-1-111--1111--1-	TGCAGGTTATGGATGTCTTCATCCTTTCATGGTCCCCCTCCCTCCCTCCCTCCCTCCATTGTTCCCCCTCTCTCTGCATCATGCTGCAGGTGTGG	NA	5	NA	6	3	2	NA	NA	3	4	2	1	NA	NA	3	NA
1151	1	-1-1-1--1---1-11	TGCAGGTTCATGCTCTACAAATTGCATAGAGTACAACCCTATCTCACACAGGAAGCGGTGCAGGTCCTAATTCAGGCACCTGTCCTCTCCCGTCT	NA	12	NA	5	NA	1	NA	NA	2	NA	NA	NA	3	NA	1	2
1152	1	-1-111111----1-1	TGCAGGAGGAACCGCCCCTGCACTGCAGAGGAGGAGCCGTGACAATATATATATATATAATAAAATACTAAGATGTTTTAACTCAGATGTAGTCA	NA	5	NA	6	2	4	4	3	2	NA	NA	NA	NA	3	NA	5
1153	1	-1-1-----------1	TGCAGGGACAAACACAGACAGGGAAGGTAGAGACAGAGAGGGGGGGGATTACAGACAGGGAAGGTAGAGACAGAGAGGGGGGGGATTACAGACAG	NA	15	NA	22	NA	NA	NA	NA	NA	NA	NA	NA	NA	NA	NA	19
1154	1	1111111111111111	TGCAGGTTTTGAATGTTCCCTCTCAATGTCAAATAATTGCTTTTAAAAGGTCCCTCGAATCACATAAAATGACCGTTGGAGAGAGATTTATGCTT	4	6	1	6	2	1	1	4	3	2	1	1	2	1	1	6
1155	1	-1-1----------1-	TGCAGGGACCTCATGCGTCAGCGGTGGGTTTTGGTTACACCAGCACCGGATGGTGACTGGGGTGTATGGTGGTGTTGGTGTAAGCCGAGGTGGCC	NA	22	NA	10	NA	NA	NA	NA	NA	NA	NA	NA	NA	NA	5	NA
1156	1	-1-1----------11	TGCAGGCCACATAACACTCTCAGTCAGAACATAAAATCTAAATGTCTTGATCCTCTCAGTTGTCTTGTGGCTTCCCCATCACACACTCAATCCAA	NA	22	NA	12	NA	NA	NA	NA	NA	NA	NA	NA	NA	NA	5	8
1157	1	-111---------111	TGCAGGGTGTGGTGGTGGTTGAAACGAGAGGACAGGCAGGAGAAGGAAGCTTGGTGGTTCTCCTGGATGGTCTGCATGGGGGACTGGCGTAGGGA	NA	19	3	10	NA	NA	NA	NA	NA	NA	NA	NA	NA	4	12	6
1158	1	-1-1-1------1---	TGCAGGAAAGCAACAATACATCATAAGGACAAAAGCATCACAAATGAAAGCGTATGCCTGTGTCGCTATTGACTGTAGCCAATACTAAAAGGAAA	NA	14	NA	10	NA	4	NA	NA	NA	NA	NA	NA	7	NA	NA	NA
1159	1	111111-1-1-11111	TGCAGGAGAGACCAAGGAGAGAGAGAGAGAAGAGGGAGAAAGAGACAGCCAGAGAGAGAGAAAGGGAGATCTGTCATACAAAGAGAGAAGGGGAT	4	10	4	7	2	3	NA	4	NA	1	NA	2	7	4	1	2
1160	1	-1111---1--11---	TGCAGGGACGGGGGCTGGGATATATATATATATATATATATACTGCTCAAAAAAATAAAGGGATCACTAAAATAACACATCCTAGATCTGAATGA	NA	16	2	6	2	NA	NA	NA	3	NA	NA	3	8	NA	NA	NA
1161	1	-1-1--------1--1	TGCAGGTAGGTTACCTGTCTACCTGTTATACCTGGCTGTTATACCTGGCTGTTATACCTGGCTGTTATACCTGGCTGGCTGTTATACCTGTCTGG	NA	28	NA	12	NA	NA	NA	NA	NA	NA	NA	NA	16	NA	NA	14
1162	1	-111-1--1--111-1	TGCAGGGAGAGAGAGAGAAAAGGAATAATGTGCTCTGCTCTGCTGCTCTGCTCTAGTGCTCTACCCTAGTGCTCTACCCTAGTGCTCTACCCTAG	NA	9	3	6	NA	3	NA	NA	2	NA	NA	5	2	1	NA	2
1163	1	-111111----1----	TGCAGGTTGAATGAGTTCAGGGCCAGAAAGACATGGAAATTGGGGGGGGGGATGGGACAAATGTTATCTCAATTCCATAACATATGACAAAAGCA	NA	8	1	7	2	3	2	NA	NA	NA	NA	5	NA	NA	NA	NA
1164	1	1111111111-1-111	TGCAGGTTTTACATGATGATTTCCTTGATAAAAGAAACTGCAACAAAGAACAAGGAATCTAGGAAAGTGTGTCATGGGGTTTCCCCCTTCCCCCC	4	7	3	5	3	3	2	3	4	3	NA	6	NA	1	3	3
1165	1	-1-1---1--11111-	TGCAGGGGTGTTCCTGTACTAAATGTTCTGTCTGTGAATGTGGCTGTACCTAACAATTGCTGATAAAGAGAAGAGAAGGGATGTGCTGTGCTCCA	NA	9	NA	5	NA	NA	NA	1	NA	NA	4	6	7	1	2	NA
1166	1	-1-1-11---111-11	TGCAGGGAGCATAAGCTTTCCTGAATATCTGGGCCTGCTGGGAGCATAGAACTACAATTGAAGTGGGAAGTTTACACCCTATTAGGTTGGGTCAT	NA	22	NA	7	NA	3	2	NA	NA	NA	4	6	7	NA	9	5
1167	1	-1-11-111--111--	TGCAGGACACACTATTCAACAGTCAGTGAAATAGCATGGCGCGAAATACAAAACAGCAAAAATCTCATTGAATTTTCTCAAACAATCAACTATTT	NA	10	NA	7	3	NA	2	2	3	NA	NA	5	10	6	NA	NA
1168	1	-1111----111111-	TGCAGGTAGAAAATATTCTGATTAAAAATTTTTTTTTTACAAAATCCTATAAATCACATTGTGTACGAGTGGCCTGTCTGCTACGAACTGAAACA	NA	17	1	6	2	NA	NA	NA	NA	4	6	3	4	3	2	NA
1169	1	11111-11--111111	TGCAGGTGGAGTAATAATAACTACAAAGTCACCGCCAGTTATTTCTTCTTGAAAAGTTATCTTTGCTGTATCGGGATCGGGCAAGTTGACCGCTC	4	14	1	5	3	NA	3	2	NA	NA	5	2	4	3	1	1
1170	1	-1-1------1-1---	TGCAGGTACTGTAACCCTGCTGGTAGCCCTGCTGGTACTGTAGCCCTGCTGGTACTGTAGCCCTGCTGGTAGCCCTGCTGGTAGCCCTGCTGGTA	NA	27	NA	26	NA	NA	NA	NA	NA	NA	40	NA	22	NA	NA	NA
1171	1	-1-1------11111-	TGCAGGCAGAGGAGGGTCGTTAGTGATTGGCGCTGGCGTGATTGGAGCCTCTCTCTCTCTCTCTCTCTCTCAACATCTGGAAACAATGCACCCTC	NA	20	NA	7	NA	NA	NA	NA	NA	NA	8	7	15	1	6	NA
1172	1	1111111-11111111	TGCAGGTCTGAATCAGGTCTGGGAACGGGGGAGGAGGAAATCAATCAGAGCAATAGAGCATTGTTACACACGTTATGCATACTGTTATGTAGGAG	4	7	1	7	2	1	1	NA	4	6	3	1	4	1	1	3
1173	1	-111-----1--11--	TGCAGGCAGTCACTGAGTCCGAGGTGCTAAAGGAGCTCCTTAAACATGACCCCAAAAAACATCTGAGTCAGATGGTTTAGATCCTTTCTTCTGTA	NA	28	4	10	NA	NA	NA	NA	NA	8	NA	NA	7	3	NA	NA
1174	1	1111111111-1-11-	TGCAGGCTGACTTCGGTCATTAGTTGAACTGTGTTTCCGCCGACACATTGGTGCAGCTGGCTTCTGGGTTAAGCGGGCGGGTGTTAAGGAGCGCG	4	13	3	5	2	1	3	4	3	6	NA	12	NA	2	1	NA
1175	1	-111--1--1-111-1	TGCAGGCTCTATCTCACTGTAGAAGCTGCATCTCACTGTAGTAGGCTGTAGGCTGCATCTCACTGTAGTAGGCTGCATGCTGTAGCCTGCATGCA	NA	19	4	5	NA	NA	4	NA	NA	6	NA	10	4	2	NA	5
1176	1	-1-11----11-----	TGCAGGACGGCCCAATTAGCGTCGCTCGACATTTCACAAACACACACACACACACAGTGTCAATCTGGGCTATGAATATGTACATAGTCGAGAGA	NA	21	NA	8	4	NA	NA	NA	NA	9	11	NA	NA	NA	NA	NA
1177	1	11-111-11111--1-	TGCAGGGTTCACTATTACCCCCTCCCTCTCTCTCTCTCTCTCTCTCTCTCTCTCTCTTCCCCAGTACCTGGTGCTTTGAACATTTGCCTTCCATG	3	16	NA	6	4	2	NA	4	4	6	6	6	NA	NA	1	NA
1178	1	-111-11-1---1111	TGCAGGCCTGGGTGATCTGCACTCTCATTTGCCGCGTGTGCGTGCGTGTGTGTGTGTGTGCGTGTGTGTTTATTTGGGGCCCTCCTTCCCTTCGC	NA	11	2	8	NA	4	1	NA	6	NA	NA	NA	3	3	4	3
1179	1	-1-1-1--1-----11	TGCAGGGATGGGGGGCGCTAAACTGTTAGTGGACAGTTTGATGTATAGCGCGTTAGTGGACAGCCTGATGTATAGCGTGTTAGTGGACAGCCTGA	NA	25	NA	15	NA	2	NA	NA	8	NA	NA	NA	NA	NA	2	3
1180	1	-1-11--11-1---11	TGCAGGGCGTCAACCAAAAGGGGCGGGATTTTGAAATCTATCGTTATCATTTAAAATGATAGCAACCAGACCTGGAAACACAGTATCTTAGAAGG	NA	11	NA	10	3	NA	NA	1	7	NA	3	NA	NA	NA	3	2
1181	1	-1-1----1-------	TGCAGGTGGTGGGTGACACCAGTAGTACAGTCAGCCCTGGAGGTGGTGGGTGACACCAGTAGTACAGTCAGCCCTGGAGGTGGTGGATGACACCA	NA	12	NA	7	NA	NA	NA	NA	12	NA	NA	NA	NA	NA	NA	NA
1182	1	-111-1--1--1-1--	TGCAGGCTGACACATTGGTGTGGCTGAAATTGGGGAGAAAAAGGGTACCGGATATGTACAAATATATACAAATAAAAAATATATTTATACAAAAA	NA	20	3	5	NA	2	NA	NA	6	NA	NA	3	NA	9	NA	NA
1183	1	-1-1--1-1--11---	TGCAGGGATGGGGTAAAAAAAAAAATATATATATATAGGACAACACACATCCCGACAAAGAGACAACACTAAATAAATAGAAACCTAAGACAACA	NA	24	NA	13	NA	NA	3	NA	11	NA	NA	8	3	NA	NA	NA
1184	1	-111----1--1-1--	TGCAGGAGAGAGGAGACAAGCACAAAGGTAAAACAGATCAGGGTGTGACAGTACATCCCCTCTAGGGGCGCTACCTGGCGTCTTACCTGGAAACA	NA	22	3	9	NA	NA	NA	NA	11	NA	NA	10	NA	9	NA	NA
1185	1	-1-1--1-1--11---	TGCAGGATGTTCACTATCATCATGCCTGACTCCCCATGTCCAGTGTAGCATTAGATTAATAACACAAGTAGGTGATGAGAGAGAGAAAACCTGAC	NA	17	NA	10	NA	NA	4	NA	6	NA	NA	9	9	NA	NA	NA
1186	1	-111111111111111	TGCAGGAGGAACCACCCCTGCACTGCAGAGGAGGAGTCGTGACAATATCACAATATGAAATTAGAAATGCATCTTTTTCACAGATGAAGATCAGC	NA	11	1	5	1	3	2	3	6	6	4	3	3	1	2	1
1187	1	-1-11---11----1-	TGCAGGGGAGAGAATAAGAGGCATGCATGTCAGTTACTGAGCGTGGATTCTCCAGAGGGCTTAGGGGTAAGGCCTGTGCACTCTGGCCCAAAACC	NA	16	NA	15	4	NA	NA	NA	5	6	NA	NA	NA	NA	5	NA
1188	1	-111111111111-11	TGCAGGGGAAAGTGTGTGTGTGTGTGTGTGTGTGTGTGTGTATGTGTTTGCTCAAGACTCTGTGTGAAATAAAGTTGTGTGTTTTCAGCATCTCA	NA	13	1	5	4	1	3	1	7	6	2	6	7	NA	2	2
1189	1	11-1---1------1-	TGCAGGCTCGTCTTCCAGGCATCTTGGAACCTACTGGCCGCTCCCGCTCTCTCTCTCTGTCCCTCTCCCTCTCCTTGTCCCTCTCCTTGTCCCTC	1	7	NA	8	NA	NA	NA	7	NA	NA	NA	NA	NA	NA	2	NA
1190	1	-1-111-11--1----	TGCAGGCATCACTTACAGAGACCACTTTCTATCCCTCTATTTCTCTCTCTCTCTCTCTCTCTGCCCTTCTCTCTCTCTCTACCTCTCTCTCTACC	NA	15	NA	6	2	2	NA	8	3	NA	NA	1	NA	NA	NA	NA
1191	1	-1-1---1------11	TGCAGGGACAGGGGTTTGGGATTTTAAAAAATTATATACATTTAGGACAACACTACATAAAGGAGAGACAACACTACATAAAGAGAGACAAAAGA	NA	20	NA	11	NA	NA	NA	7	NA	NA	NA	NA	NA	NA	1	4
1192	1	11-1--11111--11-	TGCAGGGGATATTTTCATTGTGGATCACAACTGGCAACAATTGAAGTGTTTATTTGCTAAACGGGTGGTAGAAAATAAAATGTTCTATTTGGTGG	4	5	NA	6	NA	NA	3	7	2	2	3	NA	NA	2	1	NA
1193	1	-1-1---1------11	TGCAGGACCGGCTACAAAATACTTTACAAAACTTATATAGACCAACAACAAAACACAGAACATACCAAGAAGCTCTCTTCCTAACAAAGGAACAA	NA	33	NA	9	NA	NA	NA	16	NA	NA	NA	NA	NA	NA	2	6
1194	1	11111111111-1111	TGCAGGCCACACTCATGACCTTTGACCCCTAGGGTCGGCCCTTTGCTCATGACTGACTGTCTGTGAGGGAGGAATCTGTCCACATATCCACCAAA	4	7	4	5	2	2	3	8	4	1	2	NA	1	1	1	8
1195	1	-1-1---1------11	TGCAGGCTAGTATGGCAGATTGCCACGCCCACGTTCACATTCTAGTATTTCCACCCATTAACTTTTTGGTGACAGGGGGCAGTATTCGGAAATGC	NA	18	NA	8	NA	NA	NA	8	NA	NA	NA	NA	NA	NA	1	8
1196	1	11-11--1-----111	TGCAGGATCAAAGAAAACAGAGGAATAAAATGGTGAAAGGTCAGAAGATCAGGTTCGCTCTATCTCGGGGGGGGTTAAGATAAATCTAACACATT	3	21	NA	13	4	NA	NA	20	NA	NA	NA	NA	NA	4	10	4
1197	1	-1-1---1------11	TGCAGGTGTATGTGTATGCCATAAGATTGTTTTTGATTAGTGAAATCGTTCACTTTACAGTTGTAATTATTTTGTTTTTGTTCCCAGGGGGGCAC	NA	42	NA	8	NA	NA	NA	22	NA	NA	NA	NA	NA	NA	7	7
1198	1	-11111-111111111	TGCAGGGAAGCTAAAGTCATTCCGCTACCCAAGAATAGTAAAGCCCTCTTTACTGGCTCAAATAGCCGACCAATCAGCCTGTTGCTAACCCTTAG	NA	39	4	7	4	4	NA	6	4	3	4	4	1	5	4	4
1199	1	-111---11--11---	TGCAGGGGCTAACTGCAGGGGCTAAGTTGATGGCCAACTTAGCCCCTGCAGTCCCGAGTTGGGTGAGAACGTGGTCCATTTCATTGAGGTGATGT	NA	19	3	9	NA	NA	NA	9	2	NA	NA	8	6	NA	NA	NA
1200	1	-1-11--11-1---1-	TGCAGGGGACAAACTTTCTCAAAGTCAGGGGCAGAACGACAGATTTTTACCTTGTCAGCTTGAGGATTCGATTCCCAAGCTGACGAGGTAAAACG	NA	7	NA	5	3	NA	NA	5	1	NA	8	NA	NA	NA	6	NA
1201	1	-1-1---1--11111-	TGCAGGACACTCCAGGATCAGAGAGAGGGGAGACAACACGTCAGGGGCCGTGGCCACCACACTGGAGGATGGGGAGAAAGGAGGATGATGGAGGG	NA	15	NA	12	NA	NA	NA	14	NA	NA	12	6	4	4	3	NA
1202	1	-1-1-111--11----	TGCAGGACTGTTTGACCTGTCACGCTCTGATAGATTCGGGTTCGACAATTTCCCTCTGAAACTTTGCTGGATGAACTTAAAAGGGCAGTCGACCC	NA	20	NA	12	NA	2	3	15	NA	NA	9	7	NA	NA	NA	NA
1203	1	-1-1---1--11111-	TGCAGGCCGACCAGCAGCTGATGGCAAAGACCAAGGCCAAGGTGTTCTCTGCTCTCATGTCTGCGCTGCAGATACAGGGCCTCGATGGTAAGGGA	NA	13	NA	9	NA	NA	NA	7	NA	NA	6	9	3	2	1	NA
1204	1	-1-1-1-1--11111-	TGCAGGCACCCAGCCGCCACAAGGAGTCGCTAGAGTGCGCCGAGCCAAGTAAAGCCCCCCCTAATCAAACCCTCCCCTAATCCAGACGACGCTGG	NA	17	NA	8	NA	4	NA	10	NA	NA	12	5	11	2	4	NA
1205	1	-1-1---1--1111--	TGCAGGGCTGATGTCTCACCCCTAGCCTAAGCCCTGTGTGTGTCTGTGTGCGTGTGTCCTTGTGTGTGTGTGTGTGTGTGTGTGTGTGTGTGTGT	NA	13	NA	8	NA	NA	NA	11	NA	NA	10	6	12	3	NA	NA
1206	1	-1-1---1--11111-	TGCAGGTTCTGTTCTACCTGATAATTAATTGCACCCACCTGGTGTCCCAGGTCTAAATCAGTCCCTGATTAAAGGGGAACAATGAAAAAAATGCA	NA	18	NA	11	NA	NA	NA	10	NA	NA	9	9	6	3	3	NA
1207	1	-1-1---1--11111-	TGCAGGAAAAACAACAAGACAAGGTCAATTGATTCATAAAATAACTATCTGCAAAATCATATTCTAAAAACAGTTAGGGCTCGGAAAAGGATAAA	NA	26	NA	5	NA	NA	NA	13	NA	NA	13	23	11	5	6	NA
1208	1	-1-1---1--11111-	TGCAGGGCAACTCCCCATTACCACACCGCTACAGTACAGACCAGCAACACAACCAACCAGATATACTAGATAACACAAAAATGTCTTCAAAACAA	NA	19	NA	11	NA	NA	NA	6	NA	NA	9	12	6	7	8	NA
1209	1	-111---1-1------	TGCAGGCTGTCTCATCGTTGTTGGTAATCAGGCCTACCAATGTTGTGATGATTGAGTTGGAGGCGTGCATGGCCATGCAGTCGTGGGTGAACAGG	NA	17	4	9	NA	NA	NA	8	NA	6	NA	NA	NA	NA	NA	NA
1210	1	-1111111111111-1	TGCAGGAGAGGGGGAGGGGAGATTATAGGCACAAACACACACACTCACACAGTCACTCACTCACCCAGTCATTCACTCACCCAGTCACTCACTCA	NA	15	3	6	4	1	4	6	10	2	1	3	3	1	NA	2
1211	1	-1-1---11--11---	TGCAGGCTTCAAACTCACTGATCGATTCCAAGAACAATGGTGGAGATTATCCGTATCCTAATCCTAGTCCATCCTCTTCTAATGCTTTAAATAAA	NA	19	NA	8	NA	NA	NA	11	8	NA	NA	3	10	NA	NA	NA
1212	1	-1-11--111-1---1	TGCAGGCTGACTGTGATCGTCAGTTCAACAGTGTTTCCTCCAACACACTTCCGGGTTAAGCAAGCAGTGCGGCTTGGCTCTCGAACTTTCCCGAG	NA	17	NA	6	3	NA	NA	9	12	4	NA	8	NA	NA	NA	3
1213	1	-1-11--11-1---11	TGCAGGAAATGTTAATTATTATGTGGATTATAGTTAATGGAAATATTTCGTAACCCTAATATATATTTTCGTTAGAGACATTTTGAAGAGGAAAA	NA	20	NA	5	3	NA	NA	10	5	NA	17	NA	NA	NA	5	5
1214	1	111111-111111-11	TGCAGGCTATGTGTAAACCTCATGTGTGTCTGTTCTGTGTGTGTGTACAGTATCTTTGTGCGCACGCGTCTGTGTGTCTCTGTGCACATGGCTGA	3	6	3	5	1	3	NA	5	5	2	8	6	3	NA	2	2
1215	1	-1-11--111---11-	TGCAGGTAGGTTACATGCATTATGAGAGTGTTACCAAATTATTTAGCTGAGAATAACAGCTAGGGCCCCAAAAATGTAAAGTTGTTGTAGCCATG	NA	20	NA	12	4	NA	NA	12	9	17	NA	NA	NA	4	7	NA
1216	1	-1-111-111-1----	TGCAGGGAAGAATGGGAGAAACTCCCCTAATACAGGTGTGCCAAGCTTGTAGCGTCATACCCAAGAAGAATCGAGGCTGTAATTGCTGCCAAAGG	NA	25	NA	5	2	4	NA	17	10	10	NA	12	NA	NA	NA	NA
1217	1	-111-11-1--1----	TGCAGGTATGTGTGTGTTGGTGTGTGTGTGTGTGTCTCTCAGAGACACCGATCCTCAGCCCTGTCTGTGCCAGCAAATAAATATAATCAAGCCTC	NA	5	3	6	NA	3	5	NA	2	NA	NA	2	NA	NA	NA	NA
1218	1	-1-1--1-1-------	TGCAGGTGCGACGGTAGCCCAGAGAGGTTAATGAGTTATTTGAACCAAAGATTCTGCAAGTGGACTTCCTGACGGACCGCTCCCAGGTGATAAGG	NA	21	NA	7	NA	NA	5	NA	4	NA	NA	NA	NA	NA	NA	NA
1219	1	-11111111-111111	TGCAGGATCATCTGAGGGGGGGTGGGGTGGGGGGGGGTCCTGAGGAGTATTTCTGTCTGTAATAAAAAAACCTTTGTGGGGAAGAACTCATTTGG	NA	6	4	5	4	3	5	4	4	NA	3	3	5	4	5	3
1220	1	111111111-111-11	TGCAGGTTCATGCTCTACAATATCCATAGAGTACAACCTTTCCTCACACAGGAAGCGTCACAGGTCCTAATCCAGGGACAATATCCATAGAGTAC	2	6	1	6	4	2	6	4	3	NA	2	8	4	NA	3	5
1221	1	-1-1-11---111-11	TGCAGGCGGTCACTGAGTCCGAGATGCTAAAGGAGCTCCTGAAAATTGACCCTAAAAAACCATCAGGGTCAGAAGGTTTAGACCCTTTCTTCTTT	NA	20	NA	6	NA	4	8	NA	NA	NA	12	4	11	NA	4	2
1222	1	1111111--1111-11	TGCAGGTTGTCACTGCTCAGAACCGTGCCGATGATACCCTGCAGGGACAGATGGACACAACACAGCACTGACTTCACGACTTCCAATCAGATCGC	3	5	3	7	1	3	5	NA	NA	3	5	1	5	NA	2	3
1223	1	-111-11---111-1-	TGCAGGAGGCCTTTTGATAGGACGTAATTGTAAATAAGAATTTTCTCTCAACTGACTTGCCTAGTTAAATAAAGTGGCCATTTACCAGAGAGATC	NA	28	4	7	NA	2	6	NA	NA	NA	9	9	12	NA	2	NA
1224	1	-1-1-11---111-11	TGCAGGAGGTTTGTTGTGATTGAGTTGGGGGGGGACAGCTGCAGGCAAGGCTCTGACAGATGGGTGTGTCTTGGTGGTGCCAAGGGGTCCCCCCA	NA	15	NA	5	NA	3	10	NA	NA	NA	11	8	9	NA	3	5
1225	1	-1-11-1--1--1111	TGCAGGTCTGTTATCTTTCACAAGTGTACCTTTACCTGCATTCCACCTGTACTTTTTTTTAAATCTTTTTTTATTTAACCTTTATTTAACTAGGC	NA	20	NA	5	4	NA	6	NA	NA	6	NA	NA	10	5	2	4
1226	1	-111--1--1-111-1	TGCAGGTCCTGATTTTCTTGATCGCTGCTTTTTAAATCTGGCAGCGATTTCATAGCTGAACCACTTACATATCTGTTCAATCTAACCCTGGAATG	NA	29	4	11	NA	NA	9	NA	NA	6	NA	12	9	2	NA	5
1227	1	-1-1--11-111--1-	TGCAGGGGTAAGACTTGTACAAGGCAGTACAGTATTGATCTACTATGATATTTACTGTATCAGATATCACTTATCCTCATGTCTACACAACATTG	NA	17	NA	7	NA	NA	11	3	NA	9	11	4	NA	NA	3	NA
1228	1	-1111111111111-1	TGCAGGTATTTTGATTGTGGCGCGTCCGATTTTCGTTTCATTCGGGCGTGCTACTGATGCTTGGCTGCATTTGAATAAAGAACCCTTCAAGTAGC	NA	27	3	8	1	3	9	4	3	9	6	7	7	2	NA	3
1229	1	-1-1--1-1-------	TGCAGGGGGTGTCAATACATCAAGCTGCCCCCAGGGGGTGTCAGTACATCAAGCTGCCTCCAGGGGGTGTCAATACATCAAGCTGCCTCCGGGGG	NA	21	NA	6	NA	NA	7	NA	7	NA	NA	NA	NA	NA	NA	NA
1230	1	11-11-111111--11	TGCAGGAAAATGGGAACAAGCATTTCTTATTTGACAAGTTCAGGTAGTCCCTGCCTATTTCAGTCCGTTTCCTTCTGTATGGTGGCTAATGAATA	4	6	NA	6	2	NA	5	3	8	4	1	2	NA	NA	3	2
1231	1	-1-1--1-1--11---	TGCAGGCTGAATCCGGCCCTTGACACATTTCTAGTTGGCCCGTACAATGATTTGGGTTGTCAATTCATTTTGACACGCTTCCATTCCGCCGTGAT	NA	18	NA	5	NA	NA	9	NA	8	NA	NA	1	4	NA	NA	NA
1232	1	-1111-1-1----1-1	TGCAGGAAGGGTATCACATCTTCCCTGTAATGCACAGCATTGAGATTGCCTGCAATAACAACAAGCTCAGTCCAATGATGCTGTGACACTTCGCC	NA	10	2	6	4	NA	5	NA	6	NA	NA	NA	NA	5	NA	3
1233	1	-1-1111-11--11-1	TGCAGGGAGTGGTGAAGGGTTAGGATTCTAGGTGTGTGTGTGTGTGTGTGTGTGCGCGCGCATCTGTGTGTGTTATACCCGTATGGAGGCGCTGA	NA	7	NA	6	2	3	10	NA	10	3	NA	NA	8	3	NA	2
1234	1	-1-1--1-1--11---	TGCAGGCCTGGTGTTGACACGTGACCTAAATCATCCTCTTTCCTTCCAGTTGCTGCTGTTCTAAGTGCTCCTCCTTGGCTCATCTGCAAGGTGCA	NA	29	NA	7	NA	NA	9	NA	5	NA	NA	4	5	NA	NA	NA
1235	1	-1-1--1-1-1111--	TGCAGGCATTGTTAGCAGAAAACAGGATCCCCATTAGAGTGAATGTGGTGTATCTTCTTGTAAATAGCATTTTTTTTATCAAAGACAATAATTGC	NA	21	NA	7	NA	NA	6	NA	12	NA	7	11	12	4	NA	NA
1236	1	11-1111111111-1-	TGCAGGTTCCCTGACATTTCTGGGTGGTATGGCCCAGCCCTCACCCTCCGATCCAACAGGTCCCAGACGTGCTCAATGGGATTGAGATCCAGGCT	4	9	NA	7	2	1	8	4	8	5	4	2	2	NA	1	NA
1237	1	-1-1-111111--111	TGCAGGAGTGGGTTTTTTCTTTGTTGGAAGAAGGATGGGGAATTACGCCCCTGTATCGATTACCGGAGTTTAAATAACATTACCATCAAGAACCG	NA	22	NA	6	NA	4	5	3	6	5	4	NA	NA	5	3	3
1238	1	11111111111-1111	TGCAGGCCTGTCCAGCTCTATCGCTCTGTTGCTTAACCCCTGCCTGGCTGTGCTCATGGCCCTGCAGACAGAGCTCCGCAAGCTGTATGACCGGG	4	5	3	7	3	4	8	5	2	1	4	NA	3	1	2	2
1239	1	-1-1--11---11---	TGCAGGGTAAATGTTTTAGTTCTTTGTTGTGGAAATAAAATATCCCTTTCAACATGCAGGTTCCATTATGTGTAACTTCCATCAGTGCCAACTGC	NA	23	NA	13	NA	NA	17	9	NA	NA	NA	8	9	NA	NA	NA
1240	1	-1-1-111--11----	TGCAGGACTGCTCTGTTCGAGTTTGTTTTTCATGTCATATCCCCCACAAAATAGAGTGGGTTGGGAGAATGGAGCAGTTTGTAATCTGTGTCGAT	NA	24	NA	6	NA	4	15	9	NA	NA	8	8	NA	NA	NA	NA
1241	1	-1-1--11-111--1-	TGCAGGTATTAATCTTTTAGTGGGGTGAGGTCATTCTCCTTGTGCACAACCTTTTTTTTTTTTATTATCAAGGATAGTGTTTTGGAAAAAGTAGG	NA	18	NA	7	NA	NA	5	5	NA	4	5	10	NA	NA	4	NA
1242	1	-1-11-11--111--1	TGCAGGTATTATTATGTTATTAATTGACTGACTGTGTCTTTCCAAATCACCCAACACTGCTATTTGTAAGGTTAACTTTAAGCACGTGATTTTTT	NA	30	NA	9	3	NA	9	12	NA	NA	5	5	2	NA	NA	3
1243	1	11111111--1111-1	TGCAGGGTCGCCATCTGAGGGCCCTCCATGACACGAGGCTCACTAACACTCACTGACACTCGCTGACTCTCCGTCAGCTGTGTTTATCTCTAGAC	3	5	2	10	3	3	7	5	NA	NA	5	8	4	7	NA	5
1244	1	-1-1--11-1--11-1	TGCAGGAAGGTGAGGTGCCGGAGGTCCCTCCACCCCCTCTGGACATTTTGCCCTGTGTCTGCTGAATGACCAAAATGTAAATGTAAAAAACAAAC	NA	24	NA	7	NA	NA	13	11	NA	6	NA	NA	6	7	NA	4
1245	1	-1-11-11-11-1--1	TGCAGGCCAATTTAAAATAAAAAAAAAATAAAAAACGTATTTAAACATATTTAAACATCCATCTGCAGCGGTAGAGGTAGAAGTCATATTTAAAC	NA	26	NA	7	3	NA	8	6	NA	7	8	NA	3	NA	NA	4
1246	1	-1-1--11-111--1-	TGCAGGTAACGCACACACACACACACAGACACACACACAGACACAGACACACACACACCACTGCTTTAAACGCACATAACCCTCTCTTCACTGCT	NA	28	NA	6	NA	NA	8	9	NA	7	8	2	NA	NA	4	NA
1247	1	-1-11-1111111--1	TGCAGGGTAAAGTCCCCCTTTATCTCCGCTCACTGGTCACCATAGCAGCACCCACCTGTAGCACGCGCTCCAGCAGGTATATCTCTCTGGTCACC	NA	17	NA	8	4	NA	11	5	13	3	9	4	8	NA	NA	7
1248	1	-111111111111111	TGCAGGCTGTATCTCACTGTAGTAGGCTGTAGGCTGTATCTCACTGTAGTAGGCTGTAGGCTGTATCTCACTGTAGCAGACTGTAGGCTGTGTCT	NA	31	2	8	3	1	6	13	11	6	4	2	11	6	3	4
1249	1	-111-11111-11---	TGCAGGAAGGGTACCACATGAGGGAGGAGGATGTCGTCCCTGTAATGCACAGCGTTGAGATTGCCTGCCTGCAATGACAACAATCTCAGTCCGAT	NA	18	4	5	NA	3	6	7	9	7	NA	9	8	NA	NA	NA
1250	1	-111111111111111	TGCAGGAAGAAACTTTGTAGTGGGGCAGGGGAAAGAGAGGGAGAAGCCTCTGGGATTTTCACATTAGAAGGGGTGGCTGAGTCAAATAGGAATCC	NA	37	4	11	4	3	8	8	15	7	8	12	11	8	9	8
1251	1	-1-111-----1----	TGCAGGATAACCTCAACAACAACAACACCACCACCGCTGCAGCCGGCGCAGCAGCCCCAGCTCGGGGACGGGAAGCCAACGGCCAGGTCCGACCG	NA	6	NA	9	4	5	NA	NA	NA	NA	NA	2	NA	NA	NA	NA
1252	1	-11111--1--1-1--	TGCAGGCTGTCTGTCTGGGACCTGCTGGTTGTGCTTTCAAACGTGGGCCCAGGGCTCTGAGCAGAGTGCTGTCAGATCAGCTTTACAGACAACAG	NA	9	2	5	3	5	NA	NA	2	NA	NA	4	NA	3	NA	NA
1253	1	-111-11-111-1-1-	TGCAGGGATGGAAAGCCAACAGGTTGAACACACACACACACACACATTATGAAAAACAACAAACCTGCAATGAATATGAAATCTGTGAGAAAATG	NA	13	3	6	NA	5	4	NA	2	2	3	NA	4	NA	2	NA
1254	1	1111111-11-1-1-1	TGCAGGGATGTGGACGAGACCATTAGCTGGATCAAGGAGAAGGAGCAGCTCATGGCATCCGATGACTTTGGCCGGGACCTGGCCAGCGTTCAGGC	3	8	2	5	2	5	2	NA	1	3	NA	3	NA	2	NA	3
1255	1	111111----1--11-	TGCAGGTTGAATGAGTTCAGGGCCAGAAAGACATGGAAATTGGGGGGGGGGGATGGGACAAATGTTATCTCAATTCCATAACATATGACAAAAGC	2	16	3	8	4	6	NA	NA	NA	NA	4	NA	NA	2	6	NA
1256	1	-111-11----1--11	TGCAGGTCTACCCCATCGGCCCTCTGGCCCGCGAGGGGGCCCTGGCCAGGGTGCGGTCCAGGTCCACTGGGAGGATACCCAAAGTCAGATCCCTG	NA	21	3	6	NA	7	3	NA	NA	NA	NA	6	NA	NA	3	6
1257	1	-1-1-1----1--1-1	TGCAGGCTGACTTCAGTTTGTTTCCTCTGACACACATTGGTATGACTGGCTTCCGGGTTAAGCGGGCGGGTGTTGTTTCGGAGGACACATGACTC	NA	46	NA	13	NA	14	NA	NA	NA	NA	14	NA	NA	12	NA	15
1258	1	-1-1-11---111-11	TGCAGGCTTTCTCTGACCTCTCTGAGTGCAGCGTAGGCCGACGCTTCACATTAGCCCCTTGAATTTGTCTCTCCATGTTCCCTAACACACACACA	NA	26	NA	15	NA	8	3	NA	NA	NA	9	4	11	NA	4	3
1259	1	-111-11---11111-	TGCAGGACAAACTGGGTGAGAATAACTCACACTACTGACAGACTGATCGCCTGACATCAGGACTGAGGCCTATCTATCTTTACCTGACGACTCAA	NA	35	4	7	NA	5	4	NA	NA	NA	8	8	4	2	6	NA
1260	1	-1-1-1--1-1111--	TGCAGGTAAGCATTTGTTGGATGATCTATACCATGCGTTTCCCGTACATACAGCAGTAAAAAAACTAACTACACTGAACAAAAGTTACAGTTAAT	NA	22	NA	9	NA	8	NA	NA	2	NA	12	7	8	4	NA	NA
1261	1	-1-1-1-1-1---11-	TGCAGGATCATCTGAGACCAGCCACCCCGGACAGCTGATGAAACTGTGGGTTTACGCAACTGAAGAATTTCTGTCAGAAACAATCTCAGGGAAGC	NA	23	NA	5	NA	14	NA	3	NA	11	NA	NA	NA	4	1	NA
1262	1	111111---111-1-1	TGCAGGCTGAGCTGTTCCGTGGCGGTGCAGAGTCTCTGGAGTACATTCAGTGCGGGGTTGCTGCCATCAATTTTTTCAGTGTTGAAGTAGCGGGC	2	12	3	5	2	6	NA	NA	NA	12	3	8	NA	3	NA	4
1263	1	-1-111--1-------	TGCAGGAGCAGCGGCTGTGACTGTGACGGGTGCCTACATGCGTAAGAGAGCCACACCCTCGCCAGCTACTAACCCCATACTGGCAGCACGCAAAA	NA	27	NA	6	3	11	NA	NA	17	NA	NA	NA	NA	NA	NA	NA
1264	1	-11111--1-------	TGCAGGCAGGCTAAGGCGTCAACAGGACAAGGAAAGGGAGGGGGGGAGGGAGAGAGCAAGAGAGAGGAGTGTGTGAGAGAGAGACACACAGCGCA	NA	21	2	9	3	8	NA	NA	19	NA	NA	NA	NA	NA	NA	NA
1265	1	-1-1-1--1---1-11	TGCAGGAGTGAGTCACTGCTTTGATTTTTGCAGAGAACAACAGGGTGTTGTCCAGGGTCACGCCAAGGTTATTTGCACTCTGGGAGAGTGACACT	NA	33	NA	11	NA	12	NA	NA	15	NA	NA	NA	8	NA	8	16
1266	1	-1-1-1--1---1-11	TGCAGGTTAGGAAAAAAAAATAAATATATACAAAATTAAATAAACATTGTAAAAGAAAATGTATGAATCAGTATACTGGTAAAACAGTTATGATT	NA	26	NA	9	NA	10	NA	NA	7	NA	NA	NA	8	NA	8	6
1267	1	-11111--1--1-1--	TGCAGGCTCTGGACAGACGGACAGACACACGCACGAACACACACACACTCAAACACACAGATAAATACATTTCTAGAAGGTCATTACCTGACTGT	NA	28	3	9	4	5	NA	NA	6	NA	NA	8	NA	4	NA	NA
1268	1	1111111111111111	TGCAGGCATTGTGCCTCTTGTGGACTTGTGGTTGCCTAACCCCCTTCACTAACATGTTAGTTTTACATGTGTAAGGTCCTGGTTCAATCATTGCT	4	8	1	6	3	5	1	2	6	3	8	2	5	1	1	1
1269	1	-1-1-1-1-1---11-	TGCAGGCTTAGGTCTCTTTAGATATACTTTTCTCATTTGTGGATTTGACTTACACCAAATTAAGTTGGAAATGAAGCTGTCCAGTTGTTTGAACA	NA	19	NA	11	NA	7	NA	11	NA	3	NA	NA	NA	3	4	NA
1270	1	-1-1-1-1------11	TGCAGGCTTTTTTTTAAATTGAACCTTTATTTAACTATGCAAGTCAGTTAACGAACAAATTGTTATTTTCAATGACAGCCTACACCCGGACGACG	NA	19	NA	9	NA	8	NA	12	NA	NA	NA	NA	NA	NA	6	4
1271	1	-1-1-1-1------11	TGCAGGTGTAATGCCTTAATAGTTATAATAAGCATGAATGAGCCAATAATAATAATAATAATAATAATATGCATTCAACGAAGAATCATTATGAG	NA	19	NA	11	NA	10	NA	8	NA	NA	NA	NA	NA	NA	5	4
1272	1	-111-1-1---1-111	TGCAGGAGGCCTTTTGCCTCTTGGGACGCCGTCACTGTAAATAACAATACGTTTTTTAATTGAATTGCCTAGTTAAATAAAGTTTAAATAAAAAA	NA	11	3	8	NA	10	NA	14	NA	NA	NA	8	NA	2	5	4
1273	1	11-1-1-1--111---	TGCAGGTGAGATCATAATGCTTGTGCTTCTAGTTCCGACAGTGCTAATATCTAACAAGTTATCGAACAATTCCACAACTACCTAATACACACAAA	1	9	NA	8	NA	6	NA	9	NA	NA	8	3	3	NA	NA	NA
1274	1	-1-11111--111-11	TGCAGGGATGATCCATGGCCCGGAGCCTCCAGTGATGATCCATGGCCCGGAGCCTCCAGTGATGATCCTTGGCCCGGAGCCTCCAGTGAAGAGCC	NA	5	NA	5	3	8	4	11	NA	NA	5	7	3	NA	4	10
1275	1	-1-1-1-1--11111-	TGCAGGAGGCATTTTGCCTCTTGGTAGGCTGTCATTGTAAATAACGTGTTATTAATTGACTTGCCTAGTTAAAAATAAAAATTCCAGTCATTTCA	NA	17	NA	5	NA	10	NA	10	NA	NA	11	7	7	3	4	NA
1276	1	-1-11111-11----1	TGCAGGCACGCCAACTTCTTGAGGCAAACACACACACACACACACACACACACACACGAAAATACAAAGAATAACATCAAGTTAACTGAGCAGCA	NA	14	NA	7	3	9	4	5	NA	7	4	NA	NA	NA	NA	2
1277	1	-1-1-1-1-1--1---	TGCAGGCACTCACCCACACGCACGGACCCCAATCTTCACGCACACACACACTAGCCAGACGGTCTACTGACACCTTCTTCAAGCGCTCCTCACCC	NA	25	NA	9	NA	12	NA	10	NA	8	NA	NA	6	NA	NA	NA
1278	1	-1-1-111111-1111	TGCAGGTCAGAACACTAGTTGTCTGGGCTGGTTAGCACAATGACAAGTCATTACTATACGTGTGTCAATTATGTGTAATGGTCATGTCTGCACAT	NA	17	NA	7	NA	5	4	11	6	2	7	NA	16	3	6	4
1279	1	11-1111---111---	TGCAGGTAGAAAATATCCTGATTTAAAAAAAAAATATATATATATATATATATATATCCTATACATCAAATTGGCTATGCATGGCCTGTCTGCAA	3	23	NA	5	3	7	5	NA	NA	NA	3	4	3	NA	NA	NA
1280	1	-1-1-11---111-11	TGCAGGCCCAGGCATGGATCAAACTGGCGAGACATACAATGATGTCATCTTCACAGACGAATCAACTGTGGCCCTTGAGCAATTTGCTCAAAATT	NA	26	NA	5	NA	10	5	NA	NA	NA	9	7	6	NA	4	4
1281	1	-1-1-11---111-11	TGCAGGTAGCCTGGCAGGTAGGAGTGTTGGGCCAATAACCGAAAGGTTGGTGGATCGAATCCCAGAGCTGACAAGGTAAAAAAGCAGTCGTTGTG	NA	19	NA	10	NA	6	5	NA	NA	NA	9	9	8	NA	3	3
1282	1	-111-11---111-1-	TGCAGGTTGTTGCAGTGGTCAAATAGCTGTTCCCAAGTCAAGTCTATTCTTCCCTCCAATTCCTCCAGCGACCAGGATGCCATCACCTCCCGAGC	NA	28	4	9	NA	6	11	NA	NA	NA	8	9	6	NA	2	NA
1283	1	-1-1-11---111-11	TGCAGGAGACCTTTTGCCTTTTAATAGGCCGTCATTGTAAATAAGAATTTGTTCTTAACTGATTTGCCTCGTTAAATAAAGGTAAAATAAAGGTA	NA	19	NA	6	NA	7	11	NA	NA	NA	12	8	11	NA	3	8
1284	1	-1-1-11---111-11	TGCAGGGACGGGGGCCTGGGATTAAAATAAATAAATAAATACAATATAAATATAGGACAAAACACACATCACAACAAGAAAGACAACACAACACC	NA	32	NA	11	NA	23	7	NA	NA	NA	23	19	11	NA	3	7
1285	1	-1-1-11---111-11	TGCAGGAAGGGTACCACATGAGGGAGGAGGATGTCTTCCCTGTAACGCACAGCTTAGAGATTGTCAGCGTTGAGGAGGTAAGGAAATAAATAGGC	NA	27	NA	13	NA	12	7	NA	NA	NA	21	13	9	NA	5	12
1286	1	-1-1-11---111-11	TGCAGGCCGGATTGGACCTCCTTGAGGACTGGATCGTATGTTTTACAAACCCCTGAGTTAATGTGAACTGAACATCTTTTGGATGCTTGTGATGC	NA	35	NA	9	NA	9	14	NA	NA	NA	13	10	9	NA	5	7
1287	1	-111111111-1111-	TGCAGGAAGGTTACCACATGAAGGATGTCTTCCCTGTAACACACAGCGTTGAGATTGCCTGCAATGACAACAAGCTCAGTCCGATGATGCTGTGA	NA	16	2	6	2	7	6	2	1	9	NA	13	2	3	1	NA
1288	1	-111-11-1---1-11	TGCAGGGCAGAGAGCGAGAGAAGGGGGGGGAGTGAGAGAGAGAGAGAGAAAAGGGGGAGAGAGCAAGAGAGAGGGCATTACTACTATATGCAGAC	NA	19	4	6	NA	10	6	NA	9	NA	NA	NA	6	NA	6	7
1289	1	-111-11-11-1--11	TGCAGGGGGGTTGGTATAGCATACCTTCCTCTCTGCCTGTAATTATTATTATCTTAACATTATGCATGCTCTGGCAGTGAGCTCCCCCCCGAAGG	NA	30	3	9	NA	9	9	NA	12	16	NA	12	NA	NA	4	10
1290	1	-1-1-11111111-11	TGCAGGGGCCCACTGACTGACAGCAACTGAAACAGATAACATAAAATAAGAGAGGGGGAAAAAAAACGATGTTTTCGTCCCAAATAGCACTCTAC	NA	39	NA	14	NA	9	9	4	7	13	11	8	7	NA	3	5
1291	1	-1-1-111--11----	TGCAGGCGCCCGGCCCGCCACAAAGAGTCACTAGAGCATGATGAACCAAGTAAAGCCCTACCAGCCAAACCCTCCCTTAACCCAGACGATGCTGG	NA	12	NA	8	NA	8	10	8	NA	NA	7	12	NA	NA	NA	NA
1292	1	-111111111111111	TGCAGGCGCCCGGCCCACCACAAGGAGTCGCTACAGCGCAATGAGCCAAGTAAAGGGCTCCCCTAACACGGACGACCCGGACCCGGACTCCTGAT	NA	26	3	7	3	9	6	9	3	4	7	9	6	3	2	2
1293	1	-1111111-1-111-1	TGCAGGTGAAGAAGTCTGTTGTGGAGGTCCTGGGCTGGTGGTTACACGTGGCTGCGGTTGTAAGGCCGGATGGATGTACTGCCATATTCTCTAAA	NA	46	3	9	4	6	7	12	NA	5	NA	9	6	6	NA	8
1294	1	-111111111111-11	TGCAGGAATTCTGCTGAAAAAAGAGGGCGAGAGAGAGAGAGAGGGAGGAGGAGGAGGGGAGAGACCAGAGGGACCCAGAGGGGACCCAGAGCACG	NA	32	4	6	3	5	7	10	4	7	9	10	9	NA	3	5
1295	1	-1-1111111--1-1-	TGCAGGTTGCAATGTTTTGATTGGTTGGCTTTATGTATTCTTTTTTACCATATTTGGCAATAAAAGTTACTTTTTAGGTTTGTATTATTTTCATT	NA	19	NA	8	2	14	9	10	6	4	NA	NA	15	NA	2	NA
1296	1	-1-1-111111-111-	TGCAGGATGTTTGTTTGTTGTGATTGAGAGGGGGAAACAGCTGCGCGCAAGGTTCTGACAGATGTTTGTGCCTTAATAGTGGTAAGTCGCTCTGG	NA	20	NA	10	NA	8	6	7	7	10	9	NA	3	4	6	NA
1297	1	-1-11111111111-1	TGCAGGGGGTGCTGAGATGTTGGGGTAGGGGTAACCAGGTGGAAAGCATGGCCAGCCATAAGCAATGCTTATTGAAATGATCGATTATCATAGCT	NA	19	NA	5	2	8	8	13	5	9	7	7	4	3	NA	6
1298	1	-111111111111111	TGCAGGTCAATAACAGGTAGTCCTGCTGGCCAATAACTGGTAGTCCTGCTGGCCAATAACAGGTAGTCCTGCTGGTCAATAACAGGTAGTCCTGC	NA	22	4	6	2	5	11	22	9	7	10	7	4	5	10	1
1299	1	-1-11-----------	TGCAGGAAGGTGAGGTGCCGGAGGTGCGACTCCTACCGTAGGTAGCTCCCCCTCCTGTTCGGGTGGCGCTCGGCGGGCGTCGTCGCCGGCCTACT	NA	31	NA	11	11	NA	NA	NA	NA	NA	NA	NA	NA	NA	NA	NA
1300	1	-1-11---------1-	TGCAGGACGAGGTGACTCTGGAGATCAATGGAGAACTCTGGAAATAGGCTGCTCCCTATAAGGATGGGGGGGGGCCAGCCGTGTGTGTGATAGTG	NA	14	NA	7	12	NA	NA	NA	NA	NA	NA	NA	NA	NA	3	NA
1301	1	-1-11-----------	TGCAGGCTGACTTAGGTTATCGGTTGGTGTTTCCTCCAACAAATTGGTGTGGCTGGCTTCCAGGGTAACCGGGCGGGGGTTAAGAAGCGCGGGTT	NA	54	NA	14	26	NA	NA	NA	NA	NA	NA	NA	NA	NA	NA	NA
1302	1	-1-11-----------	TGCAGGGCGATGGCTGCCTCCACTTTAACAGGCATCTCGTTGTCGTTGATCAGGCAGAGGCGGGGCAGCTCCAGAGCTGTCTGCAGGGTCTGGTC	NA	54	NA	18	18	NA	NA	NA	NA	NA	NA	NA	NA	NA	NA	NA
1303	1	11-11111111111-1	TGCAGGAGCACAGAGGACAGGGCCTGGCCAAAGCCCTGGTCAGCAGCATGTCCAGGAGACTCTATTCTCAGGGCTTCCCAGTGTACTGCTTCGTT	3	5	NA	7	5	1	4	4	2	1	3	3	1	1	NA	1
1304	1	-1-11-----1----1	TGCAGGGTCTCTGTGTGCTACAGGTGAGCGCACACACACACACACACTACCTCCACTAACATTAACCCCTCTCTTCCCGTTCAGATAGTGTCTGG	NA	21	NA	5	9	NA	NA	NA	NA	NA	4	NA	NA	NA	NA	4
1305	1	-1-11-1--------1	TGCAGGTAATGAATGCCCCCCCCATAAAAAAAAAAAAATGTCATACACCATAACAATACATACTCACATAATAACGGACAAATGTGACATGTAGG	NA	6	NA	7	6	NA	3	NA	NA	NA	NA	NA	NA	NA	NA	2
1306	1	-1-11-----1-1--1	TGCAGGTAGGGGGGTGTATATAGTATATTAATATGTTATCTTGGTACTGGTTGACCTGTAGGTAGGGGGGGTGTATATAGTATATAATATGTTAT	NA	18	NA	10	7	NA	NA	NA	NA	NA	4	NA	4	NA	NA	3
1307	1	11-111-1-----111	TGCAGGTGCTGAGCCACCTTCACATCTTCAGGGAGTGTTTCCTCCGGCTGGATCTGACACAGGCCCTGGAGCTGCTGGCCTCGGCCGTTCACGGC	3	8	NA	5	6	4	NA	3	NA	NA	NA	NA	NA	2	2	1
1308	1	-1-111-------111	TGCAGGGCTGTTGGCTGTAGCTGTAGTGGTATAGGTATAGGCCAGCTGTGGGATGAGGATAGTCTGGTTGTTACTGGTGGTAACTGCCCGGAGGC	NA	14	NA	6	6	3	NA	NA	NA	NA	NA	NA	NA	5	3	3
1309	1	-1111-------11--	TGCAGGAAACAGTGGTTGACCTGACATGTCAAATGCTTTAGTTGTTTTTGTGAAATACTATAAACACCAGGTTTAAATTATTTCAAGTTTTACCA	NA	14	3	8	5	NA	NA	NA	NA	NA	NA	NA	6	4	NA	NA
1310	1	-1111-------11--	TGCAGGCTCTGCAACATTAAGGAGAGTGAAGTGTTTATTTTTGATAACATCCCGAGGCTGTTACTGCCGTGCTCTGAAACAGCTCTGATTTGTGA	NA	31	3	11	15	NA	NA	NA	NA	NA	NA	NA	5	2	NA	NA
1311	1	-1-11--11---1---	TGCAGGCTGTCACTGAGTCCGAGGAGTTCCTTAAACTTGACACCCAAAAAACTTCTGGGTCAGATGGTTTAGACCCTTTCTTCTTTAAGGTTGCT	NA	12	NA	5	8	NA	NA	2	4	NA	NA	NA	9	NA	NA	NA
1312	1	-1-11---1-1-1--1	TGCAGGCCACTGTGTGTGTGTGTGTGTGTGTGTGTGTGTGTGAGTGAGAGAGAGAGTTTGCATGCACTCATACACAGCAGTAAATCTTGCAATAA	NA	10	NA	5	5	NA	NA	NA	3	NA	4	NA	6	NA	NA	6
1313	1	-1-11-----1----1	TGCAGGATGCGAGTCACTGCTTTGGTTTAGTTACCCATCTTGAAGCCTGACTGGTTAAGGTCAAGAAGATCATTCTGAGAGAGATGGCATTGTCA	NA	23	NA	15	13	NA	NA	NA	NA	NA	12	NA	NA	NA	NA	3
1314	1	-1-11-----1---11	TGCAGGGGTTTTCAAAACTCAAGTCAATAACCCTCTACATCAGTGGTATCAAACTAATTTTGCCCTGGGGGTAGGGTTGCCATGCCCATGGTTTT	NA	16	NA	12	6	NA	NA	NA	NA	NA	10	NA	NA	NA	2	4
1315	1	11-11-----1---11	TGCAGGCTGGAGTGATGGGTAAATGAGTAGATGAGTGGGTTAGAGGCCATGGCTGAAGGTGAGGGAGGGAGGGAGGGAAAGAGAGAGAGAGAGAG	4	5	NA	9	9	NA	NA	NA	NA	NA	8	NA	NA	NA	1	7
1316	1	-1-11-----1----1	TGCAGGTAAGAAGAGAAGTTTCCCAACGTAACTTGTTTTTCAATCTTCCTCTTTTATTTTGTTAGCCAAACAAACGTTTAAATACGGAGCATTTT	NA	17	NA	9	5	NA	NA	NA	NA	NA	7	NA	NA	NA	NA	5
1317	1	-1111---11------	TGCAGGAAAAGGCTGGGGTGCAGAACATGCTAATGAGGAGGGGGGGGGGATCAGCTCAGCAGATGAAGAGGGGAAACAGAGAATATTATTTTGGA	NA	12	3	5	6	NA	NA	NA	2	5	NA	NA	NA	NA	NA	NA
1318	1	11-1111--1-----1	TGCAGGCACATGTAAAAAGCAAATACTGACAGTAGAAGAAAAATTGGTTTAAAAAAAAAAAAACTCCTGAGATACAGACAGACATGAACGATCTT	3	8	NA	6	6	3	2	NA	NA	6	NA	NA	NA	NA	NA	2
1319	1	-1-11----111-11-	TGCAGGTGAAGAAGACGGATATGGAGGTCCTTGGCTGGCGTGGTTACAAGTGGTCTGCAGTTGTGAAGCCGATTGGACGTACTGACAAATTCTCT	NA	7	NA	7	9	NA	NA	NA	NA	5	10	3	NA	4	2	NA
1320	1	-1-11----11-1--1	TGCAGGACGGAGGGATAAAGAGAGAGGAAGGAGGGATAACGAGAGAGGATGGAGGGATAAAAGAGAGAGGACGGAGGGATAAAGAGAGAGGACGG	NA	27	NA	12	16	NA	NA	NA	NA	14	18	NA	14	NA	NA	10
1321	1	11-11----111-111	TGCAGGAGGCCTTTTGCCTTTTGGTAGGCCGTCATTGTAAATAAGAATTTGTTCTTATATAAAAAAAAACAGTTGCATGGCCAGGAATCAGATTT	4	9	NA	5	6	NA	NA	NA	NA	11	7	10	NA	4	7	4
1322	1	-1-11----111-111	TGCAGGTGGCACAAGTGTCTGAGGGAAAGTATTGCTCCTGTGCATTCTCATTCATATCTATAGGCAAACTTAGAGAGAGTATACTGTATGAAATA	NA	40	NA	10	17	NA	NA	NA	NA	6	27	20	NA	4	7	16
1323	1	-1-111---111-111	TGCAGGATTGTCTGAGGAGGGGGGAGTGCTGAGGGTATTTCTGTCTGTAATAAAGCCCTTTTGTGGGAAAAAAATACGAATTCTGACTGGCTGTG	NA	24	NA	17	13	3	NA	NA	NA	5	15	13	NA	5	7	13
1324	1	-1-111-111-1----	TGCAGGCTTACTGAGCTGTAAAAAAACAAGATCCCACAACTGAAGGTGGAAAAAAGGGCTGCCTATGTATGATTCCTAATCAGAGACAACGATAG	NA	33	NA	8	10	3	NA	4	12	8	NA	7	NA	NA	NA	NA
1325	1	11111---1111--1-	TGCAGGACACACACACACACACACACACACATTAGAACTGTTCACACACACACACACACACACACACACACACACACACACACACACACACACAC	4	8	4	9	7	NA	NA	NA	9	5	9	10	NA	NA	2	NA
1326	1	-1-111-111111111	TGCAGGATATCAGAAATTCTCTTTCTCACCCAACTCCCTAACCCCAATCCCAACATCCCATTTTGCCTTCTCGAACTAGTTAAATAAAGGCTAAA	NA	12	NA	9	7	4	NA	6	4	2	2	2	2	2	1	1
1327	1	-1-11--11-1---11	TGCAGGTCCCCACACACTCCCTCTTTCTCTCTCCTCCTCTCTCTTTCCCTTCTGCCAGGTGTTTCCTTCTCTTAAGATTATTCCGTCTCGGAATT	NA	20	NA	7	9	NA	NA	12	3	NA	4	NA	NA	NA	3	3
1328	1	-1111111111-11-1	TGCAGGGATGGGGGTTAGGATAAAAATATATATATATATATATATATATATTGGACAACACACATCACGACAAGAAAGACACCACAACACTACAT	NA	24	4	8	6	2	1	9	2	3	7	NA	2	2	NA	6
1329	1	-1-11--11-1---1-	TGCAGGTTAGTAGGTCTACAGAGGTCCTGACTGAGTTAGGGTACAGAGAGATTCATAAAAATTCTTGTTGAGCACAATCAATCAATGGGGCGTAT	NA	22	NA	9	11	NA	NA	10	4	NA	12	NA	NA	NA	10	NA
1330	1	1111111111111-11	TGCAGGGAAGTAGAAAAGCTGACTAAATAATTCATCAGCTGCCATTAATACGAATAAGAAAATAAATATGAGATGAGTCACATGTAAATTAGTTG	2	10	2	9	6	2	2	5	4	4	5	1	7	NA	4	9
1331	1	111111-1-111--11	TGCAGGTCCCAGTCTGAGAACAGCCTCAATGGGCAACGGGGCATCCCTGAACGCAAGTACAACACGGTGGAGAGAGACGGGGGAGGATCAGGGTC	4	7	4	7	5	3	NA	6	NA	2	13	13	NA	NA	6	3
1332	1	11-11--111---11-	TGCAGGTCCCACTGTTGGTTTAATAAAGATTAAATGTCTAATGGAATAGGTAAAAAAAAAACTGTCAGTTGTCATAATTGCTTTTGCTCTTTTGC	4	13	NA	5	6	NA	NA	6	4	9	NA	NA	NA	4	5	NA
1333	1	-1-111-1-1--11--	TGCAGGGCTAAACCAAGTCAGTGTCTGATGTGACTCTAGGTCTTTATGAGGAAATATGAGGACCCCACGCAACAGTGGGCTCATAAACGCTCAGA	NA	20	NA	8	5	2	NA	10	NA	6	NA	NA	9	5	NA	NA
1334	1	-1-111-111-1----	TGCAGGAACATTTTCACATTTATCTAATTCCTAGGATAATGAAACTCATACATGTACATCTTTCAATACTTCTAAAATGGGGTACAGGTTTAAAA	NA	11	NA	7	5	4	NA	16	4	7	NA	7	NA	NA	NA	NA
1335	1	-1-11--11-------	TGCAGGGCCAGCCCCTATATTAACAGCAGGGTTCTACCAGTGGTCCTGCTGGGCCAGCCCCTATATTAGCAGCAGGGTTCTACCAGTGGCCCTGC	NA	14	NA	8	11	NA	NA	11	14	NA	NA	NA	NA	NA	NA	NA
1336	1	11111-111-1--111	TGCAGGTCTCCTGGCCTCTGACTGTCCTCCCGTCCCATTGTCTTTTCACTGCAGGTCCCCTGGCCTGTGACTATCCTCCCGTCCCATTGTCTCCT	3	9	1	5	5	NA	4	6	5	NA	1	NA	NA	5	1	4
1337	1	-1-11--11---1---	TGCAGGAAGGGTACCACATGAGGGAGGAGGATGTCTTCCCTGTAACGCACAGCGTTGAGATTGCCTGTGTCGTGTCTTTGGGGGTACCATTAAAC	NA	14	NA	8	8	NA	NA	6	7	NA	NA	NA	7	NA	NA	NA
1338	1	-1-11--11-1---11	TGCAGGTATTTATGGCCATCATAAAACTGTGGAGAGAGAGGGGGGGCTATGATCCTCCCCCCAAGGGCCCGTCATCACTCCGTGGTATTTTAGCC	NA	20	NA	9	8	NA	NA	8	9	NA	9	NA	NA	NA	4	4
1339	1	-1-11--11-1---1-	TGCAGGTGTGAATGAGTGACTGAATGGGCAGTGTGGAGTAAAGACATTTGTGTTTTGGGCAAGAGAGAAATATGCTGCAGTTCAAGGGCATGCCA	NA	17	NA	9	9	NA	NA	6	7	NA	6	NA	NA	NA	2	NA
1340	1	-1-11--11-1---11	TGCAGGAGGTGAAAAAAACAGCAACACCGGCAGCATTCAGATCCAGCTAAAACTAGCCCCTTAGAGAATGAAACCAATCCCCTCATTCATGTGAA	NA	28	NA	8	8	NA	NA	11	8	NA	7	NA	NA	NA	1	10
1341	1	-1-11--11-1---11	TGCAGGGGTGACTGAGGGGAATTCATAACGGAGCAATAACCTCTCACATGACTGAAACCTCACAGGGCGGTAAGTGGCCCTAAAAAAAAAAATTG	NA	21	NA	8	5	NA	NA	12	7	NA	6	NA	NA	NA	3	5
1342	1	-1-11--11-1---1-	TGCAGGAAGGTGAACCTCCATCCCAGTCTCACATCTCTGGAAGACAGAAACAGGTTTCCCTCAAGAATTTCCCTTCAATTCTGACCAATTTCCCA	NA	18	NA	5	7	NA	NA	7	9	NA	8	NA	NA	NA	5	NA
1343	1	-1-11--11-1---11	TGCAGGAATCATGATGGAAAATTGCCGGGGCGTTTCATTAGCCCTTTGATTGCATACTAGTTCAGTAAGTGATTCATTGTACGACTTATAGGCCT	NA	22	NA	11	5	NA	NA	20	6	NA	11	NA	NA	NA	6	2
1344	1	11-11--11-1---1-	TGCAGGGACGGGGGCCTGGGATTAAAATAAATAAATAAATAAATAAATACAATATAAATATAGGACACAACACACATCACAACAAGAGAGACAAC	2	24	NA	12	6	NA	NA	13	11	NA	10	NA	NA	NA	5	NA
1345	1	-1-11--11-1---1-	TGCAGGTGTGAACCAGACCTCTGTGTGTGTGTGTGTGTGTGTGTGTGTGTGTGTGTGTGACAGACACTACGCAGGCGTACTGTATTAAGGCGTCC	NA	16	NA	9	11	NA	NA	11	9	NA	9	NA	NA	NA	6	NA
1346	1	-1-11--11-1---11	TGCAGGAAAACTCTCTCTCCCACTCTCAGAAATGTTAAATCCGTTTGTTACCACAGAGAGAGACGTTGCAGTATGGTAACATCAAAAGGTTGAAT	NA	23	NA	8	8	NA	NA	16	10	NA	12	NA	NA	NA	6	6
1347	1	11-11--11-1-1-1-	TGCAGGACATTGAAAGAAACATTGCATTGAAAGAGGGAGGGAGGGAGGGCGCTAGAGAGCGCGAGAGAGAGGTGGTCGAAAACAGTAGGTCCGGG	4	7	NA	8	8	NA	NA	5	6	NA	7	NA	5	NA	6	NA
1348	1	111111-11111111-	TGCAGGAAAGCTACCACACACACACACACACACAAGACAATAGAGGGCAGGGTATGTTGATGACTAGGACAATACGAACATTCAACTGATCTCCT	3	10	2	9	5	2	NA	13	18	9	3	3	2	1	6	NA
1349	1	-1-111-111-1----	TGCAGGGAGAGGACAGGACAGACCAGGGCTCAGGGTTTCCACCCAGCATCACACACACACGCAACATGCATACATACACACACGCAACATGCATA	NA	19	NA	13	6	4	NA	7	8	14	NA	7	NA	NA	NA	NA
1350	1	-1-11-1111111--1	TGCAGGGGGCGCACTCTGCAGAAAACTCTGATGTTTCCCTATAGAAATAAGAGAGCGGGTCAGTCTTGTTAGTGTGAGAAGAGCAATGCAACTTT	NA	18	NA	7	11	NA	4	11	10	9	6	4	4	NA	NA	8
1351	1	-1-11-11111-11-1	TGCAGGCCACTGTGTGTGTGTGTGTGTGTGTGTGTGTGTGTGTGAGTGAGAGAGAGAGTTTGCATGCACTCATACACAGCAGTAAATCTTGCAAT	NA	21	NA	9	8	NA	4	10	10	7	13	NA	7	7	NA	6
1352	1	-111111-1111-1-1	TGCAGGAAGGAACAGATAATGGTGGCAACGTCAGCTATCTTAATCTGCACAGACGAGCTAAATCAGCTTTTACACACCATGTTCCATCCCTGTTT	NA	14	3	5	7	2	7	NA	3	3	4	2	NA	4	NA	3
1353	1	11-11-1--1--1111	TGCAGGTCTGTTATCTTTCACAAGTGCATTCCACCTGTACTGTTTTTTAATTTCACTAGGTAAGTCAGTTAAGAACAAATTCTTATTTACAATGA	2	20	NA	8	5	NA	9	NA	NA	7	NA	NA	4	3	2	5
1354	1	-1-11-1--1--1111	TGCAGGTACAGCAGCAAACATCCCTACACTACCAGCCTTTCCATCATGTGACCGCTACAGAACAAACAGTCCCTATAGAAAGTGTAAGCATGGGC	NA	20	NA	8	7	NA	15	NA	NA	14	NA	NA	8	4	4	3
1355	1	-1-11-1--1--1111	TGCAGGACATTTACCAGACAACAGAAGGGATGTTCTGTCCTCCCTGTACTAGTTCCTGTTATGTTAGAGACACACAGAGTCTGTGAGGGATGGAG	NA	19	NA	8	7	NA	12	NA	NA	10	NA	NA	7	3	8	11
1356	1	-1-1111-11111---	TGCAGGGACCGAGAGAAAAACACACACACACACACACACACACACACACACACACAAGGGCTGTGTGTCCTTCACAGGGGCAGTGTGTGTGTCTC	NA	10	NA	5	7	2	7	NA	3	7	6	6	8	NA	NA	NA
1357	1	-1-11111111111-1	TGCAGGTTCTAGTTTTGTCTTACCAGTCGTGTGGTGCAAGGAAAGATCTAGTTAAGCTGCAGCTGGCCCAGAACAGAGCGGCACATCTTGCTCTT	NA	20	NA	6	6	4	6	4	6	3	3	9	15	4	NA	4
1358	1	11-11-111-111--1	TGCAGGGACACCTGTTACCACCCTGCTGGACACCTGTTACCACCCTGCTGGGACACCTGTTACCACCCTGCTGGGACACCTGTTACCACCCTGCT	2	20	NA	12	20	NA	16	10	2	NA	20	9	14	NA	NA	3
1359	1	-1-11-11--111--1	TGCAGGTAGGGGGGTGTATATAATATGTTATCTTGATACTGGTTGACCTGTAGGTAGGGGGGTGTATATAGTATATAATATGTTATCTTGGTACT	NA	29	NA	9	11	NA	6	14	NA	NA	6	6	8	NA	NA	3
1360	1	-1-11-111-111--1	TGCAGGTGATTTTATTTCCCCCCCCCAATTTAATAAAAAAAATAAACATTCATCAGTCTGTCTGTTACTTCAAAGTCTAAATGAATTTGTCTTGA	NA	31	NA	18	12	NA	11	9	4	NA	9	16	10	NA	NA	22
1361	1	-1111111-1---11-	TGCAGGGCAGTGCACAATTGGCGCAGTGTCGTCCGGGGTAGGCCGTCATTGTAAATAAGAATTTGTTCTTAACTGACTTGCCTCTAGTTAAATAA	NA	21	3	14	12	4	8	8	NA	11	NA	NA	NA	4	5	NA
1362	1	-111111111111111	TGCAGGAGATCACCACCTCTATGCAGGTGTGTGTGTGTGTGTGTGCGTGCGTGCGTGCGTGTGTTTGTGAGCGCGTGTTTTTGCAGCGGTGAGCG	NA	17	3	5	5	2	5	7	3	8	4	5	9	4	6	4
1363	1	-111111111111111	TGCAGGCAACGCAGAGAAACGAAGATGTACACACACACAAGGTCCAGGGGACCTCACTATACAATATTATGCTGATACTTACAGTACCAGTCAAA	NA	29	4	9	5	3	9	10	4	9	10	8	7	2	3	3
1364	1	-111111111111111	TGCAGGATCGTCTGAGGCAGTCACCCGGACAGCTGATGAAACTGAGGAGTATTTCTGTCTGTAATAAAGCCATTTTGTGGGGGGAAACTAATTCT	NA	27	4	10	10	2	6	5	3	8	7	8	6	4	5	6
1365	1	-1-111111--111-1	TGCAGGAGTTGCTGGCCCCCCGTGGGAATCGAAATCATTTTTTTACATCCAGAGGGTACTGTATTGTAATTACCTCTAAACAGCGGGAGGGGGCT	NA	24	NA	8	8	3	5	10	8	NA	NA	2	6	3	NA	4
1366	1	-1-11-111--111-1	TGCAGGGAAGGGGGCTGGGATTAAAATAAAAATACAAAAATATATAGGACAAAACACACATCACGACAAGAGAGACACCACAACACTACATAAAG	NA	23	NA	9	13	NA	9	11	6	NA	NA	6	12	8	NA	9
1367	1	-1-11-111--111-1	TGCAGGTGGGACGGTAGCGTCCCACGTAGCCCTGAGAAGTGAAATATGCAAAGCTTTAAGAATAATGAGATGCATTAAGACACTAACAGAAGGAC	NA	14	NA	10	6	NA	13	10	7	NA	NA	11	12	5	NA	8
1368	1	-1-11-111--11111	TGCAGGTTCTAACTACCGGCAGCAACCTCTGATAACCTTCCTCTGATGTATTGTATGTCTTCAGGTCAAACTCCTCCAGCACCTCCTCTGACATC	NA	38	NA	21	21	NA	12	13	10	NA	NA	17	11	11	5	14
1369	1	-111111111111111	TGCAGGCAGTCACTGACTCTGAGATGCTAAAGGAGTTCCTTATCTTGACCCCCCAAAAAAACATCTGGGTCATCTTTCATCTTTAAGGTTGCTGC	NA	40	3	9	7	4	12	13	7	3	6	11	12	4	3	2
1370	1	-1-1111111----1-	TGCAGGTGTTTATTGAGGTGTTCTGATCTGGAGAGACTCTTCTCTGCCTCTTCAGCATCACGAGGTTGTTGAGGCTCCCCAGAGGACCCACGATA	NA	22	NA	17	8	4	9	9	6	11	NA	NA	NA	NA	3	NA
1371	1	-1-1111111--1-1-	TGCAGGCTCATCCTGACATGACCCTCCAGCATGAGAATGCGTGATTTCCAGCAAGACAGGAATGTCAGTGTTCTGCCATGGCCAGCAAAAAGCCC	NA	24	NA	9	11	2	11	8	12	12	NA	NA	10	NA	2	NA
1372	1	-1-1111111--1---	TGCAGGGGATGATTAGGGACTTCTGACTGAGAGACAACACAGCACACTCCAGGGTGGCAGAGATTATCAGCTGGCCACACGTAGACAGCATATAT	NA	14	NA	5	7	4	10	7	7	12	NA	NA	5	NA	NA	NA
1373	1	-1-1111111--1-1-	TGCAGGAGCAACAGACACAGGGCTACAGGAGCAACAGAGCTACAGACACAGATCCACATACACATAGCCACAGACAGAGCTACAGACACAGAGCT	NA	11	NA	14	13	3	7	8	11	6	NA	NA	13	NA	9	NA
1374	1	11-1111111111111	TGCAGGTGCCCAACCCGTCACAAGGAGTCGCTAGAGCGCGATGAGCCAAGTAAAGCCCCCCCCCGGGCCAAACCCTTCCCTAACCCAGACGACGC	4	30	NA	8	5	3	7	9	6	8	4	5	10	7	3	4
1375	1	-1-11111111-11-1	TGCAGGAGCATGAAAAGATTTGGCATGGCCCTCGGATCCTCAAAACGTTCTACAGCTGCACAATTGAGAGCATCTTGACTGGTACGACAACTGCA	NA	17	NA	14	13	4	9	11	8	12	14	NA	6	7	NA	6
1376	1	-1-11-1111111--1	TGCAGGAGACAATGTGAGTGACAGAACCACACAAAATGGCCACCATTATCACTTGGCAGGGGACAAAGGGATGCAAGGTTATAGATGGCCTTTTG	NA	26	NA	10	8	NA	19	15	6	16	8	10	19	NA	NA	3
1377	1	-1111111111111-1	TGCAGGACGTGACGTTCGTTTTCCGTTTGTTTGTTATTTTACTTTAGTGTTCTGAGTCAATAATAAATATTTATCATGAGCACTCAACACGCTGC	NA	41	2	11	6	3	10	6	10	8	5	5	16	4	NA	7
1378	1	-11111--1---1-11	TGCAGGCCAGCTCCCGGCGGACATCCTCATTTAGACTGCAGCGATAAGAATCCATCAGGGCCCGCTCATTCCACCCCGACCCCGCGGCGAGAGTC	NA	10	3	5	7	8	NA	NA	4	NA	NA	NA	3	NA	2	3
1379	1	-1-111---------1	TGCAGGCGTGGAGTAGCGGTAGCAGAGAGAGACAGAGTAGGTATGGCAGCGTGTCAGGTTGTAGCCCATAGGTTCCCACTGTAAGGTTAGTTGAC	NA	30	NA	20	15	16	NA	NA	NA	NA	NA	NA	NA	NA	NA	8
1380	1	-1-111-------11-	TGCAGGCTGACTGGGGTTATCAGTTGAACTGTGTTTCCTCTGACACGTTGGAGCGGCTGGCTTCCGGGTTAAGAGGGCGGGTGTTAAGTAGCGTG	NA	22	NA	5	7	6	NA	NA	NA	NA	NA	NA	NA	5	7	NA
1381	1	-1-111-----1-1-1	TGCAGGGAGAGAGGGAGAGGGAGGGAAAGAGAGAGAGAGAGAGAGATAGACAGAGGGGCAGGCAGGGATGTAGTATATCATGATTGCTGTGATGA	NA	7	NA	9	6	5	NA	NA	NA	NA	NA	16	NA	8	NA	6
1382	1	-1-111----11-111	TGCAGGCTCTCCTACACTGCAGCTGTCACGTCCTGACCAGTAAAAGGGGTTATTTGTCATTGTAGTTTGGTCAGGGCGTGACAGGGGGTGTTTGT	NA	20	NA	6	7	9	NA	NA	NA	NA	11	14	NA	4	4	7
1383	1	-1-111---111-111	TGCAGGTTTTGGTAGCGGGCCGTGTAATACATTCTGAAAGTATTCAGACCCCTTCACTTTTTCCACTTTTTGTTACGTTACAGCCTTATTAAAAA	NA	23	NA	9	10	8	NA	NA	NA	9	14	3	NA	10	3	7
1384	1	-1-111---111-111	TGCAGGCTCATCCTGGCATGACCCTCAAGCATGACAATGCCACCAGCCATACTGCGCGTGATTTCCTGGAAGACAGGAATGTCAGTGTTCTGCCA	NA	27	NA	11	7	8	NA	NA	NA	9	7	8	NA	2	4	6
1385	1	-1-111---111-111	TGCAGGTCTTTTGCCTTTTGGTAGGCGTCATTGTAAATGAGAATTCGTTCTTAATTAACTGACTTGCCTAGTTAAATAAATAACAATTCTGCTCA	NA	30	NA	13	12	5	NA	NA	NA	7	17	10	NA	7	4	8
1386	1	-11111--1---1111	TGCAGGTCTCCATGTGAAGCTGTCCCATGATGCAACATGTGTCCCCAGCACCAGCACTGACAATGATGGTTCCTCCACCATCGTACCAGGAGAGC	NA	27	2	12	7	9	NA	NA	9	NA	NA	NA	9	6	5	7
1387	1	111111-1------1-	TGCAGGCTCATCCTGACATGACCCCCCCCCCAGCATGACAATGCCACCAGCCATACTGCTTTTTCTATGCATGATTTCCTGCAAGACAGGAATGT	3	11	2	5	6	7	NA	5	NA	NA	NA	NA	NA	NA	3	NA
1388	1	-1-111-1--1----1	TGCAGGGAAGGGGCCTGGGATTAAAAAAATAAACACAATATATATACACATACATACACACACACACACACACACACAGTGATTTGTTAAATTGA	NA	24	NA	8	5	9	NA	6	NA	NA	2	NA	NA	NA	NA	4
1389	1	-1-111-1-------1	TGCAGGTATATCTCACTGGTCACCCCCAATGCCAATTGGCCGCCTCTCCTTCCAGTTCTCTGCTGCCAATGACTGGAACGAACTGCAAAAATCAG	NA	22	NA	6	7	7	NA	8	NA	NA	NA	NA	NA	NA	NA	7
1390	1	-1-111-1-1--1---	TGCAGGGATTCACAAATCCACCCCAAAAATTACAATAATGATAATTTAACAGCTTGCAAACACACACACACAATGCAAAACACTATTTAACAATG	NA	20	NA	9	10	8	NA	14	NA	3	NA	NA	15	NA	NA	NA
1391	1	-1-111-1-1--1---	TGCAGGGGCTGGGATAAAAAAAAAGAAAGAGGAACTCTGGCCTTCTAGGCAGAGTTCCTCTGTCCAGTGTCTGTGTTCTTTTGCCCATTTTAATC	NA	17	NA	8	8	10	NA	7	NA	3	NA	NA	7	NA	NA	NA
1392	1	-1-111-1--1----1	TGCAGGCTCATTCTGTTCAGAGTAACCTAAGGTATGACGCCATGTCATCTTAGAAGTGTACAAACATAGTGATCATAAACGTTGACGCTGTATAT	NA	17	NA	7	8	11	NA	6	NA	NA	11	NA	NA	NA	NA	3
1393	1	-1-11111-11----1	TGCAGGCCCTTCAAATCAGAGATAGCTACACACTTAAAGGGATAGTTCAGACAAAATCTATTTTGAGTGGAATTACCCTTAACTTGAGTTGTTTC	NA	10	NA	5	5	7	4	12	NA	1	9	NA	NA	NA	NA	7
1394	1	-1-111-1--1----1	TGCAGGTCTACTGTGAAGAACATTGGCGCGACACACTCACCTGAATGCACTCCGTTCCATGCGCACCAAATTTTGATCCGTTTCCATGAATTGCA	NA	20	NA	9	6	9	NA	12	NA	NA	14	NA	NA	NA	NA	5
1395	1	11111111-1111111	TGCAGGACACAGAGCAAAGGTGAAAGGTCAGAGAGCATTATAAAAGTCAGAGGTTACAGTTATGGTTCAAATGGCAAGTATCCTCTGTGACAAAC	4	34	2	6	9	10	1	7	NA	3	7	4	6	8	2	5
1396	1	-1-11111--111111	TGCAGGAGGAACCACCCCTCCTTAAAATGAGGGTCCCACCCTCAACCCAAATTTAGACCCAACATACTTAAAACAATCCAAAGTCCCCCCCCCCC	NA	21	NA	9	8	16	2	10	NA	NA	9	20	7	6	3	3
1397	1	-1-111-1-1--1---	TGCAGGCCTCTTGCCTAAGCAATCCCAAGGTGCCTTTCCCTTCCCCCCTGGGAACAAATTAAACAGAATAATACAAACATAAAGTGAACAATTTC	NA	21	NA	5	8	6	NA	9	NA	9	NA	NA	3	NA	NA	NA
1398	1	-1-111-1-1--1---	TGCAGGTAAACAAGACACCACTGAATCCTCTTCAGCTTCTATTAGGGACCAGGAGTTTTCTTGGCTACGTCTCCTGGCAGTAAAAACTTTGTCTC	NA	22	NA	11	6	7	NA	12	NA	6	NA	NA	4	NA	NA	NA
1399	1	-1-11111-1-1-1-1	TGCAGGATTTTCGACAGCCCCACCACACCTGGGAATTATGGCCTCCACACTACTCCATGCCGTTGCATTCCAATCCCACTCCTTTTATTCCTGTC	NA	13	NA	7	7	8	3	7	NA	5	NA	3	NA	1	NA	5
1400	1	-1-111-1-1--1---	TGCAGGGCAGAATGGAGGAGGAGGAGGAGAAGAAGAGGGAGAATGAGGTATATAGTCTAGTACACACACACACACACATACACACACACACATTT	NA	18	NA	8	7	12	NA	12	NA	10	NA	NA	10	NA	NA	NA
1401	1	-1-111-111-1----	TGCAGGTACCCCCTGTCTGTCTGTCTGTCTGTCTGTTTGTTTGTCTGTCTCTTTCTTGTCTATTCATGTTTTCACGATCGACAGTACTGTTGGGT	NA	19	NA	9	9	5	NA	6	2	5	NA	15	NA	NA	NA	NA
1402	1	-1-1111111-1----	TGCAGGATGACCCCATATTCTATGATAACAGAAGGCCCATTGGACATCACTGGCCACTTGAACTTATAAACAAAACACGCGAGCCACATTAATAT	NA	15	NA	5	8	9	2	6	8	6	NA	7	NA	NA	NA	NA
1403	1	-1-111-111-1----	TGCAGGCAGAACGTGGCGTTCATTTTTTCTTTGTTTGTTGGTTTGATTTGTGTTCTGAGTTTAATAAAAAATAGAAATATGAACACGTACCACGC	NA	21	NA	10	7	7	NA	9	8	6	NA	5	NA	NA	NA	NA
1404	1	-1-11111111111-1	TGCAGGGCCCCACAATCCACATAATTTATTAAAAAAGGTACAAACAGTATATAATAAGTGAGGGAAAACACACAACTCATCAATGTAGCCCTGAA	NA	36	NA	8	5	8	3	11	12	10	5	7	8	2	NA	4
1405	1	-1111111-1---1--	TGCAGGTTGGGTCCGAATCAGAGTGAAGTGTCTGGTGTGATGAGACCGGCCTAACCCCATGAGGCTGATTGGCCCATTATTGATGGACAGGGAAG	NA	14	4	7	9	8	17	4	NA	7	NA	NA	NA	6	NA	NA
1406	1	-1-1111--11--111	TGCAGGGTCAAGATTGTTTCAAATCGGTTGGAGCTAGAAACTCAAGCATTTCGTTGCACCTGGGTTTGACTTTACCCAGGGCTCCACGGTAGTGT	NA	26	NA	9	7	19	13	NA	NA	6	6	NA	NA	1	4	9
1407	1	-1-1111--11--111	TGCAGGTTTATGTGTTTTCCTTTCAATTAATCCCTAGACAACCAGGTGTGGGAAGTTCCTTGCCAATTAGTGACGAGCGAAAACCCACAGACACT	NA	25	NA	14	6	7	7	NA	NA	12	7	NA	NA	6	12	12
1408	1	-1-1111-11-1---1	TGCAGGAAGTGTAAGGTGCCAGCTATAGCTTTGACGCCTCCAATCCAGTGGTGTTATGCGAACCGATTGAAGAGAACTTGTAATTGGAGAAGTTT	NA	29	NA	13	7	8	6	NA	7	4	NA	10	NA	NA	NA	8
1409	1	-111111111111111	TGCAGGTCACACACACACACACACACAGATATCAGTGTAAAAGCACGGACGCGCCAACACACACACACACAACTTACTGAGATGAAAGATAATAA	NA	25	2	6	6	7	9	4	20	4	3	10	8	3	3	5
1410	1	1111111111111111	TGCAGGCTCCCACAGCTGATGCACACACACACACAGCAATGATACATTACATTAAGACCAAAGAGAGAGATGTCCCGTCTTTCTGATGTCCTGCA	2	22	3	11	9	6	12	2	5	4	12	17	6	5	3	4
1411	1	-1-1111-11-1---1	TGCAGGCAACTTGACCAGAGCGAATGACAACATCTTGTAGACCTACTTTCATCATGGCATACTCGCAGTGGTGGAAAAAAATGCCCAAATTGTCA	NA	22	NA	17	12	13	7	NA	13	14	NA	8	NA	NA	NA	2
1412	1	-111111111111111	TGCAGGAGTGAACATTAGCCTTCCCTGTAGCTCAGTTGGTAGAGCATGGTGTGTGCAACGCCAGGGTTGTGGGTTCGATTCCCACGGGGGGCCAG	NA	50	3	6	7	16	5	2	9	5	7	9	5	9	11	4
1413	1	-1111111-1---11-	TGCAGGCAACCTAGTTTTGTCGCACCTGGACTACTGTTCAGTCATGTGGTCAGGTGCCACAATGAGGGACTTCGGAAAATTACAATTGTCTCAGA	NA	18	1	9	9	6	9	9	NA	4	NA	NA	NA	6	3	NA
1414	1	11-1111111--1-1-	TGCAGGTCCTATAGCCTGCAGCATGAACCTCAGAGGTGCGGTGAGGGGAACCTTTCATAAATCTTTTCTCTTTTAGTTTTGGAATTCTGCCTCTT	1	20	NA	6	10	11	14	17	3	8	NA	NA	6	NA	5	NA
1415	1	-1-11111-11----1	TGCAGGACTCCTCTGCTCTCTCCAGGGGTTCCTAACTGGTTCTACACTAGTCGAGGTTGGCAACTGGTGTGGTGTGAGACTGACAGTCCCCTGCA	NA	23	NA	6	14	10	6	8	NA	9	9	NA	NA	NA	NA	4
1416	1	-1-11111-11----1	TGCAGGTCCAAGTCTGCTGGGTCTGTCATGGCCAGTTCATACTATCATTGTCACGCTTGTGTGTAGAAACGGACCAAGGCGCAGCATGAGTATCG	NA	25	NA	8	6	10	9	13	NA	11	11	NA	NA	NA	NA	5
1417	1	-1-11111-11----1	TGCAGGTTGGATTTGTGATTGATTAAAGCTATGTAATGGGGCAGTAAACCTGCTTTCATCGTATCTCATTTAGACTAGTCATTACTTTTAGTAAG	NA	26	NA	5	5	8	14	7	NA	11	13	NA	NA	NA	NA	7
1418	1	-111111111111111	TGCAGGTGAAGAAGCTGGATGTGGAGGCGCTGGGTGGTTACATGTGGTCTGCGGTTGTGAGGCCGGGTTGGAAGTACTGCCAAATTCTCTAAAAT	NA	41	4	10	7	6	6	10	4	11	11	9	3	2	2	7
1419	1	-111111111111111	TGCAGGGTTACTGGTACCGGATCCGACCCGACATTTCCGCTTATAAATCGATTTGTAGACACCGTAGATCGAAATGGCTTCCATTGAGCGATAAC	NA	40	4	8	8	13	10	9	4	8	7	9	7	4	1	2
1420	1	-111111111111111	TGCAGGTCAAACCTCGACCCGCAAAACCGACCCGCAAAACCGACCCGCAAAAGTTTTTTGTTTTTTGTTTTTTAAAAAAAGACTAAAATCACCAG	NA	34	3	9	9	6	6	8	4	5	8	10	9	3	4	2
1421	1	-111111111111-1-	TGCAGGCTCTCCTTCACCGCAGCCGATGTGAGTAAAACATTTAAACGTGTTAACCCACGCGAGGCTGCCGGCCCAGATTGCATCCCTAGCCGCGT	NA	33	4	6	5	14	6	9	3	7	6	11	9	NA	7	NA
1422	1	-1-11111111-11-1	TGCAGGCTTACAGTCGGAAAGCAAACCCAGAAAATACACAAATGGTAGATTTTGAAAATTGTGTGTTTAATGAGGTGTGATTTATAGATGCCTAA	NA	34	NA	22	9	9	9	7	15	3	5	NA	25	3	NA	1
1423	1	-1-111111-1-11-1	TGCAGGGAATTCATATACACATGTACAGGAGGGGAACAAGCAGTGTTTCAATGTGGATTTTTTTTTATTTTTATGGATGGTCAATTTAATAGTTG	NA	22	NA	6	7	9	5	13	9	NA	9	NA	10	9	NA	6
1424	1	-11111111-111111	TGCAGGAAGGAGGAGATGCACTGCAATACTTAATGGAGCTGGTGGCCACACCAGATACTGCCCCCCCCCTTTGTTCAGGGACACATTATTCCATT	NA	32	4	14	9	13	9	11	7	NA	6	10	9	1	3	5
1425	1	-1-1111111--1-1-	TGCAGGAGACAGAGATGTACACGTTAATATAGATACACACACATTAAACAGAGATATACACGTTAATATAGATACACACACATTAAAACAGAGAT	NA	27	NA	12	11	13	15	13	14	15	NA	NA	18	NA	5	NA
1426	1	-1-11111111-11-1	TGCAGGTATTTACGACCATCATAAAATGCGGGAGAGAGAGTGCACTGTAGAGCGGACCCACTGTAACCTGATCCTTCAGATCTTCCCAGGAGAGT	NA	26	NA	9	7	5	10	14	9	7	10	NA	7	3	NA	2
1427	1	-111111111111111	TGCAGGATCTCCAACAGGTTAGCAGTGAAGGTGGAGGCCTGCGGTCGGTCCACTCTCTCGGGCCTGGGATTTTGATGGTTTGGTATCTTGATTGA	NA	32	3	7	5	9	9	19	7	8	10	4	8	2	1	9
1428	1	-111111111111111	TGCAGGTCCCCAAAATGGGACCTGACATCTAAGAGGTTTTTAAAATAGAAAATTGTGTTAAATAGGGCACATCTTGAAAAAAAGGTTACAATTAA	NA	52	3	11	14	18	12	9	5	8	7	3	9	4	8	5
1429	1	-1-11111111-11-1	TGCAGGAAGGGTACCTCATGAGGGAGGATGTCTTCCCTGTAACACACAGCTTTGAGATTGCCTGCAATGGCAACAAGCTCAGTGCGATGATGCTG	NA	34	NA	17	16	10	8	21	11	12	13	NA	17	5	NA	10
1430	1	-1-11111111-11-1	TGCAGGCCAACCACAGATTAATCAAGTCCCCCCCTCCTCTCCTCCTCTCCTCCACTCCCCCCTCCTCTCCTCCAATCCCCCTGAATTATCTCCTG	NA	62	NA	27	18	38	32	26	22	30	11	NA	20	24	NA	16
1431	1	-1-11111111-11-1	TGCAGGCGAAGAAAACATAAATACGGTTGACTCCAGAGGCATTGTGCCATCATTAGCTGACAAACCAACAAATAATTGTAGGTTTGGGTGAAGCA	NA	15	NA	15	9	5	18	7	18	15	9	NA	14	8	NA	6
1432	1	-111111111111111	TGCAGGGTTCTGTGTTTATATTTGAGGTGCTTTTCTCAGACTTTCTTTATAGAAAATAACTGTGAAACAATTTTAAACCTTATAATGTATATTGT	NA	34	1	7	9	10	10	8	9	6	10	6	3	3	2	6
1433	1	-111111111111111	TGCAGGCTCTTGTTGTATCTTATCTTGATTATAGTCCCATCATATGGTCAAGTTCTGCAAAAAAAAGACCTAGTTAAGCTGCAGCTGGCCAAGAA	NA	38	4	9	5	11	11	15	5	17	8	6	12	1	4	6
1434	1	-111111111111111	TGCAGGGATTCCAGGATTACTTCCAGCAACATCGAACTGTTTTAGAGACTGACAGACAGGGTCTGGTAGTGCTCCAGTCCCAGCAACATCAAACT	NA	38	3	7	7	8	7	13	6	14	6	5	5	1	3	12
1435	1	-111111111111111	TGCAGGGATGGGGGCTGGGATTCAAAATATATATTTTTATAAAAATATAGGACAAAACACACATCACGACAAGAGACACCACAACACTACATAAA	NA	40	2	11	10	9	8	5	10	9	11	16	9	3	7	8
1436	1	-11111111111111-	TGCAGGACCTGCCTTGTTGCTAGTAGTGTTAAAAAGGCAGAGCAGCGCTTTATAATGGACAGACTTATCCCATCTTAGTCACTGTTGTATCAATA	NA	53	4	14	6	11	6	9	7	10	12	14	12	5	2	NA
1437	1	-1111111111111-1	TGCAGGACCAACACATACAGACACACACACACACACACACACATAATTACAATATGATGTAGTGTGAATGATAGAGGTAAACTCTCTCTCCAACC	NA	42	4	6	11	7	7	5	8	8	11	12	7	7	NA	7
1438	1	-1-11111111111-1	TGCAGGACTTGCTTTTTGAAGTGTGGTGTCAAAAAAAAACAGCATCTCTTTATTATGGACAGACCTCTCCCCATCTTTACAACTATTGAATTTAC	NA	26	NA	22	8	23	14	15	13	15	15	12	12	8	NA	14
1439	1	-111111111111111	TGCAGGACTAGCTTCGTGGAGTGTTGTGTAAACAAGCTGAACATCTCTTTAAAGACCTCTCCCCATCTTTACAACCATTGAATCCATATGTTTTG	NA	41	4	12	9	13	11	12	7	10	12	19	11	5	9	4
1440	1	-111111111111111	TGCAGGAGTACCAGAGCAAGAAGCTGATGCAGGAGAGTGGGGTGACTGTCCAGCGTTTCTACGTGGCTGACAATTCCCCCGACGCCTTGCAGGCT	NA	47	3	14	5	10	5	6	12	8	8	14	14	5	5	9
1441	1	-11-------------	TGCAGGGCAGTTTAGCTTCAGAGGCAAACAAGCCAGCAGTAGGATGCAGCAGGATGGTGTGGCTGCTGGCTACTATTGATTGGGGGGAGATGAAA	NA	43	10	NA	NA	NA	NA	NA	NA	NA	NA	NA	NA	NA	NA	NA
1442	1	-11--1---1----1-	TGCAGGAAGAACCCTCAGAGGTAGGGCTCAATTAAATCTATGTAAAAAAAAAAAATCCTCCATTACCCTTTCGCTCTACTGAGCCTATCCAAGCT	NA	11	5	NA	NA	3	NA	NA	NA	3	NA	NA	NA	NA	2	NA
1443	1	111-11----------	TGCAGGACAGGTACAGGATGGCAACAACAACTGCATGTCCGCAATAGGCTGAGAGAGGCTGGACTGAGGGCTTGTAGGCCTGTTATAAGGCAGGT	4	6	8	NA	1	2	NA	NA	NA	NA	NA	NA	NA	NA	NA	NA
1444	1	-11-------------	TGCAGGACGCACGTGTGTGTGAGAGAGAGAGAGAGAGAGAGAGAGAGAGAGAGAGAGAGAGGGGGGCACCAGCCCTGCAGAAAACCCCTCTAGTC	NA	13	6	NA	NA	NA	NA	NA	NA	NA	NA	NA	NA	NA	NA	NA
1445	1	-11-------------	TGCAGGACGCCCCCCCCCCCCACCACCCACAGTAGTCTTATTAGGACCCTATCCTTACACCCACATAGAAACTCTGTCTGTCTGTCTGTCTGTCT	NA	8	5	NA	NA	NA	NA	NA	NA	NA	NA	NA	NA	NA	NA	NA
1446	1	-11-------------	TGCAGGAGAGAGATTACACACACCCTGCAACACACACTGCAGGAGAGAGAGGTTACACACACACCCTGCCAACACACACTGCAGGAGAGAGAGGT	NA	8	5	NA	NA	NA	NA	NA	NA	NA	NA	NA	NA	NA	NA	NA
1447	1	-11--1-1--1-----	TGCAGGATAGCATCAACCCGTGTGTGTGTGTGTTTGTTTGTTTGTGCTTGTGTGCTGCTTCAACACGATTAATCTCACTTTTAATCACTCAAGAT	NA	6	6	NA	NA	2	NA	2	NA	NA	1	NA	NA	NA	NA	NA
1448	1	1111----1--1-111	TGCAGGATCAACTGAGTGGACTGGTTTCCATGGAGCAGCCGAGGGCCCTAGAGAGGGAGAACAGAGAGGTGGGTGGGAGGGAAAAGTACTTGATC	4	5	6	2	NA	NA	NA	NA	1	NA	NA	2	NA	2	2	3
1449	1	-11------------1	TGCAGGCACATTGCTTGGTGGCGTTTATTAATGTTTACATACTGTACCGTTTTTTTTTTTTTTTAAATGCCACCAGATGTATTTGTGTTGAGTAT	NA	10	5	NA	NA	NA	NA	NA	NA	NA	NA	NA	NA	NA	NA	3
1450	1	-11-------------	TGCAGGCCCACCAGGATGTGGCTACTCTCTCTGGTCACCGACACACTCCTCACAGCCACCTTCAACGGCAGAGCCACCGCCAGCGCCAGACTGAC	NA	30	12	NA	NA	NA	NA	NA	NA	NA	NA	NA	NA	NA	NA	NA
1451	1	-11-------------	TGCAGGCGCCCGGCCTGCTATAACAAATTGTTAGAGCATGATGAGACAAGTAAAGCCCCCCCCCACCCCCACTCGGCCAAACCCTCCACTAACCC	NA	6	8	NA	NA	NA	NA	NA	NA	NA	NA	NA	NA	NA	NA	NA
1452	1	-11-1-1---------	TGCAGGCTGAGAGACATGGCCAACAACATGGTGGGTTTGTCTAAGTAACACACACACACACACACACAGTCACACTCAGTCACACACACAGTCAC	NA	9	5	NA	3	NA	3	NA	NA	NA	NA	NA	NA	NA	NA	NA
1453	1	-11--1---------1	TGCAGGCTGCTGATCAGCTGCTCCGGGCCTGGGCCCTGTTGATTCTGGTTCTGGCCGAAGACTCGAGGCCGGTGGCCCTGCACCAGCAGATCACA	NA	8	6	NA	NA	3	NA	NA	NA	NA	NA	NA	NA	NA	NA	4
1454	1	11111-11-1111--1	TGCAGGGACAGGGGCTGGGAAAAAAAAAGTAAGACAAAACACACATCACGACAAGAGAGACACCACAACACTACATAAACAGACCTAAGACGACA	2	13	7	4	1	NA	3	4	NA	3	3	3	3	NA	NA	3
1455	1	-11111---------1	TGCAGGGACGGGGGCTTATATATATATATATATATATAGGACAATATATATATATATAGGACAAAACACACATCACGACAAGACAGACAACACTA	NA	11	5	3	4	4	NA	NA	NA	NA	NA	NA	NA	NA	NA	2
1456	1	111--1111-1111--	TGCAGGGAGCACAGCATAGCATATTCAGGATCAGACAGTGGACCAACACACACACACACTTTGGGCCATCTTCCTAGAAGCACATCGGTTTTTCC	4	8	5	NA	NA	4	4	2	3	NA	2	2	3	2	NA	NA
1457	1	-11-------------	TGCAGGGCTGGCCAGCAGCCATGTGATACACGTGACGTTGTGCACAATTTTCAGGCACCTGTTGTGGCTCCAGCACTGCTTTCAAAACTACCAGC	NA	21	6	NA	NA	NA	NA	NA	NA	NA	NA	NA	NA	NA	NA	NA
1458	1	111--11--111-111	TGCAGGGGAAGAGCAGACACATTGTAAACATCAGTGGACCTAGTAGTCCGGTAGTAGACAACCATTTTCAGTTACTGTACCACCAACTGAATTTT	4	6	5	NA	NA	1	2	NA	NA	2	1	3	NA	1	1	1
1459	1	-111---------1-1	TGCAGGGGACAGGGACAGAGAGAAAGGAGAGAGAGAGAGAGAGAGAGAGAGAGAGAGGAGATGGGTGATTTAGTTAAACTAATTAAGGAGAGTCA	NA	16	6	4	NA	NA	NA	NA	NA	NA	NA	NA	NA	2	NA	4
1460	1	-11-------------	TGCAGGGGATTTGATGTGTTTTTAGAGATTGGATAATAATGGACAAACCACATCCTGTCTGTTTCAGCTGGCTGGCAGTGGCTGTACTGTTCAGA	NA	37	8	NA	NA	NA	NA	NA	NA	NA	NA	NA	NA	NA	NA	NA
1461	1	-11-11-----11111	TGCAGGGGCCTACACACACACACACACACCAGATTATTATTACACACACAGACATTCTCTGAAGTGAGTTGTGACATGGATGTTGAAATACACAA	NA	11	7	NA	4	4	NA	NA	NA	NA	NA	4	4	2	3	3
1462	1	-11---1-1-11-111	TGCAGGGTAAAATTTCAGTCTGTGCCTGTTGTTGCTGAATTTATTAATTTAATGGACTAATAAGGATAACAAAAGCATATTCGACTACACTTTTG	NA	21	8	NA	NA	NA	2	NA	3	NA	4	2	NA	4	1	3
1463	1	-11-------------	TGCAGGGTCTTGGCCCCCTGGGGTTAGAGGTTAGAGGTTAGGGAACCTACCAGCCTGTAGGGTCTTGGCCCCCTGGGGTTAGAGGTTAGAGGTTA	NA	16	6	NA	NA	NA	NA	NA	NA	NA	NA	NA	NA	NA	NA	NA
1464	1	1111---11----111	TGCAGGGTGAAACTTTGTAGCGGTAAAGGGGAAAAAGAGGGAGGAGCATCGGGGCTTTTAAAAAAAAAAATTATTTCACCTTTATTTAACCAGGT	4	5	6	2	NA	NA	NA	2	2	NA	NA	NA	NA	3	4	3
1465	1	-11--1---11-----	TGCAGGTACCCGGCCCGCCACAAGTAGTCGCTAGAGTGCGATGAGCCAAGTAAAGCCCCCCCCGGCCAAACCCTCCTCTAACCCAGACGACGCTG	NA	5	6	NA	NA	3	NA	NA	NA	4	4	NA	NA	NA	NA	NA
1466	1	-11--------1--1-	TGCAGGTAGTCTTAAGAGCAGACCGGGATCCCTTCCAGGTACGCCGACAGCCGAGAACGAACATCTAGGCTGAGGGTATGTTGAACTCTTCCTCT	NA	5	5	NA	NA	NA	NA	NA	NA	NA	NA	4	NA	NA	3	NA
1467	1	-11----------1--	TGCAGGTCCCACAGAGTAGGAGTGTATCTGGACTGGTCAGCCGGCACTCTGTCCTTCTATAGAGCCTCCTCTGACACACTGACCCACCTGATCAC	NA	18	8	NA	NA	NA	NA	NA	NA	NA	NA	NA	NA	3	NA	NA
1468	1	-11-----------1-	TGCAGGTCCCAGTGAGGCAGTGCGGAGCTCTGGCCAGTCAGGGGACATGGCAGTAGTGGTGGTGCCGGTGTTGTTCCTGCTGCTGCTGGGGCTGT	NA	12	12	NA	NA	NA	NA	NA	NA	NA	NA	NA	NA	NA	4	NA
1469	1	-11----------11-	TGCAGGTTACAGTAGGTTGTAATTCTCTAGGTCATGCCAGTAGGTGACAGTAGGTTGTACCTCTCTAGGTCATGCCAGTAGGTTGTAACTCTCTA	NA	19	5	NA	NA	NA	NA	NA	NA	NA	NA	NA	NA	2	2	NA
1470	1	-11--1---1------	TGCAGGTTGGAGGCCTAATTAATAATCACTACATTTTACATAGAATTGCTTTTTTTTTTTTTTTTATACCTAGCAGCAGAATATACAATCTAAGC	NA	6	9	NA	NA	2	NA	NA	NA	4	NA	NA	NA	NA	NA	NA
1471	1	1111-11111-111--	TGCAGGTTTCTCAGGGGGAGTTGGGATATGCAAAAAAAAAACATTTCCATTACACATCTTTTGTGTGACAGGACAAATATAAGCACCCCCCCCAA	3	10	5	2	NA	3	2	2	4	2	NA	3	2	2	NA	NA
1472	1	-11-----------1-	TGCAGGAATTGAACCCAAGACCTTGGCTTTGAGGAGTTGCCAGGTAACGCCACACTCTTACCGACCGAGTCACACCGGGCCGAGTCACACCGGGC	NA	28	14	NA	NA	NA	NA	NA	NA	NA	NA	NA	NA	NA	13	NA
1473	1	-11--------1--1-	TGCAGGAGCTTGCAAACACACACACGGGCATGTGTGCGCGCGCACACAGACAGACAGACAGACAGACAGACGAATGAATGTTCATTGCTTACTCC	NA	14	8	NA	NA	NA	NA	NA	NA	NA	NA	2	NA	NA	6	NA
1474	1	111111-1--11-1--	TGCAGGGCCTCTTGCATAGCGTGACAGAGACTGACAGACACACACACACACACAGGGGAGGCAGTACTTACTTAATTAACTCCAGCACTGCAGCA	2	6	6	4	4	4	NA	4	NA	NA	4	2	NA	6	NA	NA
1475	1	-11----------11-	TGCAGGCAGAGGAGGGTCGTTAGTGATTGGAGCCACCTGGGCTCAGGGTATTTAACAAACTGCTCCACCAACCTCTCTCGCTGGGCTTGCTCTCC	NA	23	5	NA	NA	NA	NA	NA	NA	NA	NA	NA	NA	9	6	NA
1476	1	-11----------11-	TGCAGGCTGGTAGGTTCCCTAACCTCTAACCTCTAACCCACCCAGTGAACCCTGGGATGCGTATATGTTAGACCTGGCTTCAAATATGATTTGAA	NA	26	6	NA	NA	NA	NA	NA	NA	NA	NA	NA	NA	7	5	NA
1477	1	-11---------1---	TGCAGGCACCCTGAGGGGTGGCCATTCTGTCTCCAACGGGGTAGGTCTTAGTCCAAGAGCAATTACACACAACACACAACACACACACACACACA	NA	16	5	NA	NA	NA	NA	NA	NA	NA	NA	NA	12	NA	NA	NA
1478	1	-111--------11--	TGCAGGCTGTAGTTGCACGCACACACGCACACACACACACACACACACACACACACACACACACACACACACACACACACACACACACACACACA	NA	21	7	2	NA	NA	NA	NA	NA	NA	NA	NA	12	2	NA	NA
1479	1	-111-----1--1---	TGCAGGTTCTGTTTATATTGAGGCAGGAGATCCACGATACTGTTGAGCTGATATTCCCAGTCCCCTGGTCCCAGTCCCCTGGTTCTGTTTATATT	NA	11	7	4	NA	NA	NA	NA	NA	3	NA	NA	5	NA	NA	NA
1480	1	-11--------1--1-	TGCAGGAAGGGTACCACATGAGGGAGGAGGATGTCTTCCCTGTAACGCACAGCGTTGAGAATTTTGACATTTATTTGGATTCAAATTTGCCGCTC	NA	12	6	NA	NA	NA	NA	NA	NA	NA	NA	6	NA	NA	4	NA
1481	1	-11--------1--1-	TGCAGGCAGTCACTGACTCCAAGGTGCTAAAGGAGCTCCTTAAACTTGATCCCAAAAAACCATCTGGGTCAGATGACTTTGACCCTTTCTTCTTT	NA	21	6	NA	NA	NA	NA	NA	NA	NA	NA	8	NA	NA	4	NA
1482	1	-11---1----1-111	TGCAGGCTCTGGTTTGCTTAATATAAGGAATTTGAAATGATTTCTACTTTTACTTTTGATACTTAAGTATATTTGAAACCAAATACTTTTTAGAC	NA	13	7	NA	NA	NA	2	NA	NA	NA	NA	7	NA	4	1	3
1483	1	-11--------1--1-	TGCAGGGAGAAAAGGCAATGACAGCAAAAATGTATAGAACTGAATCTCCCTATGTACATTCTTTTCACTGTCGACCATTATGTATTTTCTTGTCC	NA	9	5	NA	NA	NA	NA	NA	NA	NA	NA	9	NA	NA	2	NA
1484	1	-1111------1----	TGCAGGGCTGACCGTACTTATCCTGCTGGGCTGACCGTACTTATCCTGCGGAGCTGACCGTACTTATCCTGCGGGGATGACCGTACTTATCCTGC	NA	5	7	2	3	NA	NA	NA	NA	NA	NA	13	NA	NA	NA	NA
1485	1	1111111-11111-1-	TGCAGGGGGTGGAGACAATAATGAGGACAGGTGAAACAGATCAGGGTATGACAGTACCCCCCCGGTGGAAGTCGGCGATGAGGGCTGGATCCAGG	4	8	5	4	2	3	2	NA	4	2	2	7	1	NA	2	NA
1486	1	-11--------1--1-	TGCAGGGTCTGACTGCGCACGCACACACACACACACACACACAGGTCAGTATCAGAGGTCAGTAACCAACAAATGGATTATACTGTCTTCCTTAA	NA	13	8	NA	NA	NA	NA	NA	NA	NA	NA	12	NA	NA	3	NA
1487	1	111-111---11-1-1	TGCAGGTGGAAAATATCCTGATAAAAAAAAAATCCTATAAATCACATTGCCTACGCATGGCCTGTCTGTAAGGAACTAGAAACATTGTATCAACT	2	7	6	NA	2	2	3	NA	NA	NA	1	6	NA	1	NA	2
1488	1	-11--------1--1-	TGCAGGTTTATTCTATAGTTTTCCAGGAGGAATGAAAGAGGGGTAGTGACCATAGATGACAGATCATCAGCATTCCTCTACCATCTCTCCTCTTT	NA	6	8	NA	NA	NA	NA	NA	NA	NA	NA	6	NA	NA	3	NA
1489	1	-11--------1--1-	TGCAGGAATCAATCAAATCAATCAATCAAATTTATTTTTATATAGCCCTTCGTACATCAGCTGATATCTCAAAGTGCTGTACAGAAACCCAGCCT	NA	34	6	NA	NA	NA	NA	NA	NA	NA	NA	5	NA	NA	5	NA
1490	1	-11--------1--1-	TGCAGGACAAAATTAAGAAGACCTCAGTGGAGAGAACCCATTTAATCGGCACCCACCACACCAAAAAGAGCCTTATTAATGAGTTTCCTGCATTG	NA	28	9	NA	NA	NA	NA	NA	NA	NA	NA	8	NA	NA	7	NA
1491	1	-11--------1--1-	TGCAGGACCAATCACGGCTCAATTAGACACCAACCAAGCAGACACAAATACTAATGGCTGGATACCACTGGAACCCCTTGGTTTGATTTTAATAG	NA	24	5	NA	NA	NA	NA	NA	NA	NA	NA	6	NA	NA	5	NA
1492	1	-11--------1--1-	TGCAGGATCGTCTGAGACCAGCCACCCGGACAGCTGATGAAACTGAGGTGTATTTCTCTCTGTCACAAAACCCTTTTGAGGGGGAAAAACTAATT	NA	42	8	NA	NA	NA	NA	NA	NA	NA	NA	10	NA	NA	7	NA
1493	1	-11--------1--1-	TGCAGGTATGTATTACTCCTTAGTCAGCAGTCATTACAAAGGTTCTTAAAGGAGAGGTAGAAAGAAGAGGGTGAGGAGAGAGAGGGACACGAAAA	NA	42	16	NA	NA	NA	NA	NA	NA	NA	NA	17	NA	NA	5	NA
1494	1	-11--------1--1-	TGCAGGTCCTGATCATCTTGATCCCTGCTTTTTTTCACTTTTAAAGGGGGGGGGATCCAACTCTTTTAAATAATTATAGGCCAATTTCAAAGCTG	NA	21	8	NA	NA	NA	NA	NA	NA	NA	NA	8	NA	NA	17	NA
1495	1	-11-----1--1111-	TGCAGGTAGGGGTGTCTGGCTGGCTGGCTGGCTGTCTGTCTGTCTGTCTGAATACATTTAATGTGTATGAGACTGAGGAGTCTGATTCAATGTTT	NA	28	8	NA	NA	NA	NA	NA	3	NA	NA	8	10	4	10	NA
1496	1	-11--11--11---11	TGCAGGACTACAAGAAGGTAGGAACACAAACACACCCACACCCACACCCACACACAGTCCTACAGAAGGTGAGTACACACATATGGGTTATTACC	NA	5	5	NA	NA	3	2	NA	NA	1	5	NA	NA	NA	2	1
1497	1	-11--1---11-----	TGCAGGATAAATTTTTATATGAATGCCTAGGACATTTATTAATTGAAAACTTTCTGCCCCCCAATGAACTGAAAATAATTCCGATTTTTTTTTCA	NA	7	9	NA	NA	4	NA	NA	NA	3	6	NA	NA	NA	NA	NA
1498	1	-11--11---11-111	TGCAGGGGCAGAGTGGGGTAGTTGGGGGTCTAACCTACAGGGGCAGAGTGGGGTAGTTGGGGGTCTAACCTACAGGGACAGAGTGGGGTAGTTGG	NA	8	11	NA	NA	2	4	NA	NA	NA	9	3	NA	4	1	1
1499	1	-11-------1-1111	TGCAGGCCATTGTTTATTTCAAGCACTCTCTTTTGTGCCATCGCTGTAATAAGTATGTGTTTTGTAGGTCAGCTACTGTGGTAGTGTCTGTGTAC	NA	31	5	NA	NA	NA	NA	NA	NA	NA	9	NA	13	3	4	9
1500	1	-11-------1-1111	TGCAGGGGCCAGAAGAGTGACAGGTTGGGAGAGTGAGAGAAATGAGGAAGGGATGGAGTGATGTATAAGATTAACTAAAAGAGAGTCTACTGACC	NA	19	8	NA	NA	NA	NA	NA	NA	NA	11	NA	9	2	5	9
1501	1	-11-----1-11-111	TGCAGGAATGCGAAATTGACTGGCTAGATGAACTCGGGATGGCCGGGCAGTGATTCTGGTTCCTCTCCATCGCTCGTTGGTGTTGATTTCAGAAT	NA	15	8	NA	NA	NA	NA	NA	2	NA	8	7	NA	4	3	2
1502	1	-11-------11-1-1	TGCAGGCTCAGGTTACTGGAGGGAACCTACATGGTGTTGGGAGGGTTTCTGGTTCTCTTTCCTAGTTCTCTTTCTATGCGTGGTGGTGTAGTGAG	NA	17	7	NA	NA	NA	NA	NA	NA	NA	15	7	NA	1	NA	2
1503	1	-11-------11-1-1	TGCAGGTAATAAATATCCTAGAAATCACATTGGCTGCACATGGCCTGTCTACAATGATTTTGAAACATTGTATCTACTATCAACTGGGTAGCCTG	NA	16	6	NA	NA	NA	NA	NA	NA	NA	10	9	NA	4	NA	4
1504	1	-11-------11-1-1	TGCAGGGAACAGAGCATCAAGGTACATTCAAATCTGACCTCCGCCTGAAGCTAAGGGTGAAGGAACACTGTGGAAACTAAAAAGGTCTGTGTATG	NA	20	5	NA	NA	NA	NA	NA	NA	NA	8	5	NA	3	NA	10
1505	1	-11-------11-1-1	TGCAGGAATGAATGTCTCATAATGATGAGTGACCACTGTAGGACTGAATGTAGGACTGAATGTCTCATAATGATGAGTGACCGCTGTAGGACTGA	NA	19	7	NA	NA	NA	NA	NA	NA	NA	6	7	NA	5	NA	10
1506	1	-11-------11-1-1	TGCAGGACTGAATGTAGGACTGAATGTCTCAAATGATGAGTGACCTCTGAAGGACTGAATGTCTCATAATGATGAGTCACCGCTGAAGGACTGAA	NA	16	5	NA	NA	NA	NA	NA	NA	NA	6	8	NA	6	NA	5
1507	1	-11-------11-1-1	TGCAGGCTGAGAGATCAGAGAGAGAGCAGAGGGAGAGACCAGAGACAGCAGAGAGCAGAGAGAGCAAGCAGAGAGTGAGCAGAGAGTGAGCAGAG	NA	30	12	NA	NA	NA	NA	NA	NA	NA	22	15	NA	5	NA	17
1508	1	-11-------11-1-1	TGCAGGCTGCAATGTTTTTATTTGTTGGCTATTTTTACATAGTTGGCAATAAAAGTTACTTTTAGATTTGTATAATTTATATTTAGATTTAGATA	NA	28	7	NA	NA	NA	NA	NA	NA	NA	8	11	NA	5	NA	8
1509	1	-11-------11-1-1	TGCAGGGAAAGAGAGAGCTGGACTAGGTGGTAAAGCCAGCAGGGAGAGAGAGAGAGAGCTGGACTAGGTGGTAAAACCATCAGAGAGAGAGAGAG	NA	16	21	NA	NA	NA	NA	NA	NA	NA	12	17	NA	14	NA	9
1510	1	-11-------11-1-1	TGCAGGGGAACACACACACACACACACACACACACACTCTGCCTCAGCACACTGGCCTGGCCAAGGACAGGCTGTACTAGGAGAAAATGTTACAG	NA	22	6	NA	NA	NA	NA	NA	NA	NA	13	7	NA	6	NA	5
1511	1	111-------11-1-1	TGCAGGGGTCACTCATCATTATGAGACATTCAGTCCGACATTCAGTCCTACAGGGGTCACTCATCATTATGAGACATTCAGTCCTACAGCGGTCA	1	23	9	NA	NA	NA	NA	NA	NA	NA	7	13	NA	6	NA	7
1512	1	-11------1-----1	TGCAGGATTGTTTTCCTGAAGGACTACCTGCATGAATTGTCCTACAAGGAAGTGGCCCCCGAAAATCCTGTGGGATACCCAGCAGGACTTCTTAA	NA	10	5	NA	NA	NA	NA	NA	NA	6	NA	NA	NA	NA	NA	4
1513	1	-11--1---1----1-	TGCAGGTTGGAGGCCTAATTAATAATCACTACATTTTACATAGAATTGCTTTTTTTTTTTTTTTATACCTAGCAGCAGAATATACAATCTAAGCA	NA	20	6	NA	NA	4	NA	NA	NA	7	NA	NA	NA	NA	2	NA
1514	1	111-11--11-1--1-	TGCAGGAGAGCTTTAACGTTCACCGTTCATACGTACGTACATGCATACATACATACATACATACATACTGTGGCTGAAACGTTCACCGTTCTTCA	2	27	8	NA	4	4	NA	NA	2	6	NA	13	NA	NA	3	NA
1515	1	-11--1---11--111	TGCAGGGCCTTCACGGGTCCTGTATCACCGGGCGTCTCCTGATGACCTCACATGAGGTCATGACAAAGGAAATGGCTACAGGGCCCACCACCCCA	NA	16	10	NA	NA	4	NA	NA	NA	6	5	NA	NA	2	7	3
1516	1	-11------11---1-	TGCAGGTCCCTAAGGCCCAGAAAGAAAGCAAGAGAGACAGAGAGAGACAGAGAGAGAGAGAGAGAGAGCAAGAAGGAGAGAGAGAGAGAGAGCAA	NA	23	6	NA	NA	NA	NA	NA	NA	10	15	NA	NA	NA	6	NA
1517	1	-111----11-----1	TGCAGGGGGCGCTGCAGGATTTCAGTCCTTCACGGCGTAGTGTGTTACCAATTGTTTTCTTGGTAACTATGGTCCCAGCTGCCTTGAGATCATTG	NA	9	6	4	NA	NA	NA	NA	5	3	NA	NA	NA	NA	NA	8
1518	1	-11--1--1--1-11-	TGCAGGCGTCACATCCACTTGTCACACACATACCCACATTCACACACGGTTCCATCTGTCTCACACACACTCTCCACTCGATAGAAATCGGATTC	NA	20	10	NA	NA	2	NA	NA	8	NA	NA	6	NA	3	3	NA
1519	1	-11-----1--1111-	TGCAGGCACTCGGTCCTTCCTGGAGTGAGTTTGACACCTTTTGACTAAAAGGGTACAGTGCTCATGAAGTAACCACTCTATACAGAATGGAAAGG	NA	35	5	NA	NA	NA	NA	NA	8	NA	NA	16	8	4	5	NA
1520	1	-11-----1--1111-	TGCAGGGAGAAGATGGACTATTATGAGTGTGAACAAAACAAAAATAAGTGCATTTTACCAACAAAACCTTTGAACATAAATTACATGATCTGCTG	NA	27	10	NA	NA	NA	NA	NA	8	NA	NA	14	8	3	7	NA
1521	1	-11-----1--1111-	TGCAGGACAATGAAGCATGTTTGAACCACATGGGCAGCAGTAAATATAGCAGACTGTACCTTTGTTACAATCAAACATATTTTGCTAGTAGAAAT	NA	17	12	NA	NA	NA	NA	NA	12	NA	NA	6	9	7	8	NA
1522	1	111-111-1-111---	TGCAGGGACGGGGGCCTGGGATTAAAAAAAAAAAAAAATACAATATAAATATAGGACAAAACACACATCACAACAAGAGAGACAACACAACACTA	2	7	7	NA	2	2	2	NA	5	NA	8	2	4	NA	NA	NA
1523	1	-111----11-----1	TGCAGGGTTCATCTACAGAACGCAGAAGAGAATATGGACCCCTTTTCACAGTACATCTCATAGGAGCACTGGTCTGGGATCAATGAATCAGCTCT	NA	17	6	4	NA	NA	NA	NA	6	7	NA	NA	NA	NA	NA	5
1524	1	-11----1--------	TGCAGGGAGACCAGCAGCCCATCCAGCCCAGCAGGGAGAGCAGCAGCCCATCCAGCCCAGCAGGGAGAGCAGCAGCCCATCCAGCCCAGCAGGGA	NA	13	8	NA	NA	NA	NA	12	NA	NA	NA	NA	NA	NA	NA	NA
1525	1	111-1111111-111-	TGCAGGTAATGTAGGGTTGCAACGTTCTGGTAACTTTCCCCAAATTCCCAGATTTTTCTAAAATCCTGGTTGATTTCCAGCTTCCATTTCCAGGA	4	5	5	NA	2	4	2	5	3	2	1	NA	2	3	2	NA
1526	1	11111111111-111-	TGCAGGACAGGTACAGGTTGGCAACAACAACTGCCCGATTAACACAAGGAACACACAGTCCCTCCATCAGTGCTCAGACTGTTCGCAAGAGGCTG	1	8	7	2	2	2	3	7	1	3	4	NA	2	8	3	NA
1527	1	-111---11--11---	TGCAGGCAGAGAAATATGTTGAGTGTCCTGCCTGACATTTATTGGATGGGAACTAGGTTATACATCTTTTTTTCCCTTCCTTCAGTTACAGCATG	NA	24	5	3	NA	NA	NA	5	4	NA	NA	2	6	NA	NA	NA
1528	1	-11111111-11111-	TGCAGGAACATATGGACTCGCCCCTCGCCCCCTCACTCCCTCACCCCTCCCTCCTCAGCACCTCCACTTCTTTACACATCCCCCCCTCCTGAAAC	NA	13	5	3	2	2	4	11	4	NA	3	6	6	2	2	NA
1529	1	-11----11--11---	TGCAGGGGAAAGTTACTGCAGTTACACTACTGCTCACTTTTAATCACTTTATTCTTATATATAAAGGGAAAGGTGTTTGATCATATCCACTAGAC	NA	22	10	NA	NA	NA	NA	10	3	NA	NA	6	8	NA	NA	NA
1530	1	1111-11111111--1	TGCAGGCTAATAGCCACACCAAACCTTCAAAAGTTTCTAAACTCCATTAATGTAATACTGTATCAAAAGTAAGTCACTCAAACTTTTATATGGAA	4	6	5	2	NA	1	3	5	2	2	5	3	1	NA	NA	1
1531	1	-1111111111-1111	TGCAGGTGTCGCTTATTATCCCTGGTGTATATATCCCTGTGTTTTTTTTTTTTTACCCTTGCCTGTTTTCTGGACTCCGTACCCGCCTCCCTGAC	NA	10	5	4	3	2	2	7	3	3	9	NA	3	2	2	3
1532	1	-11-1-11-1--1-11	TGCAGGAGGGACTGGTGCACTTCACAAAATAAATGGCATCATGAGGCAAGGAAAATTATGTGGATATATTGAAACAACATCTCAAGACATCAGTC	NA	20	10	NA	4	NA	4	14	NA	9	NA	NA	9	NA	6	6
1533	1	-11----11-1--1-1	TGCAGGAAGGGTACCACATGAGGGAGGAGGATGTCTTCCCTGTAATGTACAGCGTTGAGATGCTTGCAATGACAACAAGCTCAGTCCGATGATGC	NA	10	7	NA	NA	NA	NA	8	10	NA	4	NA	NA	1	NA	4
1534	1	-111---11--11---	TGCAGGACCAAGGTAAACTACGTTGGGCTTCTGGTGGGTGCCGAGGGCATCCTGCCACAGTCTAACCGAATCCAAGCAGTCCGCAACATCAAAAC	NA	24	8	3	NA	NA	NA	10	7	NA	NA	8	3	NA	NA	NA
1535	1	-11--1-11-11----	TGCAGGGTGGACTACAGATGTCAGGGCTACATTAGGGGTGGGAAATTCCAGTCCTCAGGGGCCTGATTGGTGTCACAGTTTTGCCCCAGCCCCAG	NA	17	8	NA	NA	3	NA	6	5	NA	5	5	NA	NA	NA	NA
1536	1	-11-1--111---1--	TGCAGGAGTCACCCATTGTCAGGCCAAGTACACACACACACACACACACTTTGCTTGACAAGGACAGCAATGGAGTTGGAAAGAGCACAAACAGA	NA	27	7	NA	3	NA	NA	13	14	10	NA	NA	NA	7	NA	NA
1537	1	-11-1--111---1--	TGCAGGCTTTCTCTGACCTCTCTCTGAGTGCAGCGTAGGCCGACGCTTCACATTAGCCCCTTGAATTTGTCTCTCCATGTTCCCTAACACACACA	NA	23	8	NA	4	NA	NA	9	9	10	NA	NA	NA	6	NA	NA
1538	1	111111-111111111	TGCAGGAAGGGTATTACATGAAAGAGGAGGATGTCATCCCTGTAACGCAGAGAGTTGAGATTGCCTGCAATGACCACAAGCTCAGTCCGATGATG	4	6	5	4	4	2	NA	6	7	5	1	5	3	1	2	2
1539	1	-11-1111-------1	TGCAGGTGTGGGACTTACTACTCCTCTGGGCTGGAAACCCCCTGTGTGTGGGGGGGGGGGTGTTACTGCCTCACTGCCCTGGCACCACAACACAT	NA	11	8	NA	3	3	9	4	NA	NA	NA	NA	NA	NA	NA	2
1540	1	-11---11---11-1-	TGCAGGTCAGTGCACCTGCCATGTAGGAACATGTGTGTGACACAACTCAGCACTTAGCCTGTCACAGATATCTACAGACAGGAGTATTACAATGA	NA	10	5	NA	NA	NA	8	4	NA	NA	NA	3	4	NA	4	NA
1541	1	-11---1-1--1-111	TGCAGGTTTTGGGTTGTCATGGTAATTGCGCTCTCTCTCTCTCTTTCATTTCTCTCTCTCTCTCTCTTTAATTTCTCTCTCTCTCTCTCTCTCTC	NA	18	7	NA	NA	NA	7	NA	3	NA	NA	3	NA	3	4	2
1542	1	-11---1-1--1111-	TGCAGGCAGTCACTGAGTATGAGGTGCTAAAAGGAGCTCCTTAAACTTGAACCCCCCCAAAAAAACATCTGGGTCAGATGGTTTAGACCGTTCTT	NA	18	11	NA	NA	NA	11	NA	4	NA	NA	12	10	4	1	NA
1543	1	-11--11--1-111--	TGCAGGAGCATGAGAGTGTCAGGTGTGTGTGTGTGTGTGTGTCACATGTGGATCCATCCCCACCCAGAATCAAGACTGACCATATCACAGAGCCA	NA	22	8	NA	NA	4	5	NA	NA	4	NA	6	5	5	NA	NA
1544	1	-11---1---1-1111	TGCAGGTTCATCCTGACATGACCCTACAAGCATGACAATGCCACCAGCCATACTGCTCGTTCTGTGCGTGATTTCCTGCAAGACAGGAATTGTCA	NA	18	5	NA	NA	NA	12	NA	NA	NA	8	NA	8	2	6	7
1545	1	111---11--1-111-	TGCAGGCGCCAGTGGCATTGATAAACCCCCCCTCTTGTCCGGAGGCCTTTGATGTCTGCAGAACTCAATTTGGCTTAGGCTCACACCAAGTCCCC	2	17	5	NA	NA	NA	8	4	NA	NA	7	NA	7	5	4	NA
1546	1	-11---1---1-1111	TGCAGGGACAGGGGCCAGGGTTTAAAAAAATATATATATATAAATATAGGACAAAACACACATCACGACAAGAGAGACAACACAACACCACATAA	NA	24	12	NA	NA	NA	13	NA	NA	NA	12	NA	17	7	7	6
1547	1	-11---1-11-1111-	TGCAGGACCAAAATGGAGTCAGCACATTTCTGTTACAACATTACAAACAATAATGCCAAAGCGATTTACATTAATTATTTGAGTCGAGTCAGAGC	NA	15	5	NA	NA	NA	6	NA	4	5	NA	3	11	2	4	NA
1548	1	1111111111111-1-	TGCAGGAAGGCTACCACATGAGGGAAGAGGATATCTTCCCTGTAACACAGTGTTAAGATTGCCTGCAATGACAACAAGCTCAGTCCGATGATGCT	3	5	5	1	2	3	6	2	2	5	4	5	1	NA	2	NA
1549	1	-11-1-1--111-111	TGCAGGACATGCTTTGTGGAGTGTTGTGTCAAAAAAAAAGCAGAACATCTCTTTATTACGGCCGGACCTCTCCCCATCTTTACAACCATTGAATC	NA	23	10	NA	3	NA	12	NA	NA	7	4	6	NA	5	6	6
1550	1	-11---1-11-1111-	TGCAGGGGGCGAGAGAGAGAGAGAGCAGCAGGCTGGTTACCCCCTACAGTACACACACAGTACTTGACCCAAGCTTCATTCACTTCCCATTGCAC	NA	5	5	NA	NA	NA	5	NA	2	5	NA	6	6	1	1	NA
1551	1	-11--11--11--111	TGCAGGACACAGAGGGACAGAGTGTTAGAGAGAGAGAGAGAGAGAGAGAGAGAAAGAGAGCGAGAGAGACGTCTCCTTTAACTCACTGTCAGAAA	NA	19	7	NA	NA	4	8	NA	NA	9	10	NA	NA	8	3	4
1552	1	-11---1-1--1-111	TGCAGGTCATCAGTGTCAGGGCAGTCTTGACTTTTGCGGCATTCACGTGCTAGTCGGAACTAGGAAACTCTGACATTTCCAACTTGCTATGGTTG	NA	20	9	NA	NA	NA	7	NA	10	NA	NA	11	NA	6	5	5
1553	1	-11---1-1--1-111	TGCAGGTGAGAGAAGAGGGGTGGGGAGAGGAGAGGGGAAGGGAGGAGAGAAATGTAGAAGAGGAAAAAAGGGGAGATGGTAAGGTTATAGCCCAT	NA	25	10	NA	NA	NA	14	NA	5	NA	NA	6	NA	7	5	6
1554	1	-11---1-1-11-1-1	TGCAGGGAGAAACTTTGTAGCGGAAGCATCGGGGATTAGTCGCATTAGAAGGGGAGATGAGGAAATGTTAGACGGGCAAGGAGGCATACTACCAA	NA	15	6	NA	NA	NA	8	NA	13	NA	9	8	NA	4	NA	6
1555	1	-11---1-1-11--11	TGCAGGAGGTTAGTTTGTTGTGATTGAGTGGCGGAAAGGGCAGGGTTCTGAAAGAACCAACTCACATTTGGATTCTGTCATGGCCGCCAGCATTT	NA	20	14	NA	NA	NA	9	NA	6	NA	7	12	NA	NA	5	7
1556	1	-11---1-1-11-1-1	TGCAGGTAAACAATTCAATTTGTTTTTGAGACCTGCAGTCATCTTGATTTCAGACCACTTTGGAGATATTAACTTACCAAATGACCTGTGATGAA	NA	21	14	NA	NA	NA	6	NA	6	NA	10	9	NA	6	NA	7
1557	1	-11-1-1-1111-1-1	TGCAGGCTGCAATGTTTTTGGGTTGGCTTTTGTAGGCTATTTTTACATAGCAATAAAAAAAGCTACTTTTAGACTGGTATAATTTTCATTTAGAT	NA	21	7	NA	4	NA	11	NA	8	14	4	13	NA	6	NA	5
1558	1	-11---11---1111-	TGCAGGTCGTCCACACATTTCTTTGGTAGATAAAAAAAAAAAATATATATATATATGGGGAAATCAAATCAAATTGTATTAGTCACATGCGCCGA	NA	29	13	NA	NA	NA	13	18	NA	NA	NA	9	12	17	10	NA
1559	1	-11---11--1-11--	TGCAGGTAGGCCTGCAGCAGCATGGCCATGTTGGTAAGGCGGCCAAGAGAGCAGAGGGACCCATATGTGGCTTCAAGTCCTCATCAAAGACTCTG	NA	16	9	NA	NA	NA	7	9	NA	NA	6	NA	3	2	NA	NA
1560	1	-11---11--1-111-	TGCAGGTCCAGGATTTGTTTCAGCCATGGTTCGTTTGCGTTTTACACATGCTTTATAGCGTGGATAAGTAGGGATGCGCATCTTTCCCTTTCAAG	NA	20	6	NA	NA	NA	11	6	NA	NA	8	NA	7	2	5	NA
1561	1	-11---11--111-1-	TGCAGGCCGTCTCAGGAGGTTCCGGCCTGTAAAACGTCGCCGGAAGCTCCGGACTGGGAACTGTCGCCGGAAGCTCCGGACTGGGAACTGTCGCC	NA	15	7	NA	NA	NA	8	7	NA	NA	6	9	9	NA	4	NA
1562	1	-11-111111-----1	TGCAGGGATTTATACCATGTAAGAGGTTGCAGTCAGTAGCAACAATAGTGTTATCTGTCTGTTAACCTGGAGACAGCTTGACCTCCTCTGTCTGT	NA	16	8	NA	3	1	11	18	3	5	NA	NA	NA	NA	NA	2
1563	1	-11--11111--1--1	TGCAGGTATATTTCACTGGTCAAAGCCAACACCTCCTTTGGCCGCCTTTCCTTCCAGTTCTCTGCTGCCAATGACTGGAACGTATTGCAAAAATC	NA	21	5	NA	NA	4	7	13	3	6	NA	NA	4	NA	NA	11
1564	1	-11-1-11-1--1-11	TGCAGGAGAGAGAGAGAGAGAGAGAGAGAGAGAGAGGTTCAAACACTACAACAGCAACATTACTGTAACATAACACTAACATTACATTATCATCA	NA	21	10	NA	4	NA	12	11	NA	14	NA	NA	9	NA	3	7
1565	1	-111111111111111	TGCAGGAGAGAACACACACACACATACACACACACACACACACACACAGACAGTTAGAACAGGACACACAGACAGTCAGAACAGGACACACAGAC	NA	32	7	4	4	3	11	12	4	9	5	13	7	7	8	2
1566	1	-11---111---1---	TGCAGGACCCCAGCAACTATGTGAGTGTGTACACACACACACACACACGTACGCATACACATACTCTCTGCACTGTGGCTGACTGCCAATTCTAG	NA	15	5	NA	NA	NA	9	14	5	NA	NA	NA	4	NA	NA	NA
1567	1	-11---111---1---	TGCAGGACTGCCACGCTGAAGAAATGCCATGCCGCGCAGAGACACAAGAGACTGAGTTCGCCCCATTAGTTTGCACGATATAGATCAATGTTTGT	NA	24	11	NA	NA	NA	5	10	7	NA	NA	NA	7	NA	NA	NA
1568	1	-11--1111---1---	TGCAGGCACATATTAGGAATATTGGTCAAAATGAAAGTTGATATTTCAGGTGTGTTTCACTTGTCTCTAGCGGTGGCTCATTGATAGAATAGAAT	NA	13	5	NA	NA	3	5	8	5	NA	NA	NA	6	NA	NA	NA
1569	1	-11---111---1---	TGCAGGCCTCTAGTTCCTGTTCCTGTCTCCCCCGCATGCTTGTTTTCTCAGGCCCACTGGAGCGTGAGTCTCAATAGCAGGCGCAGTCACCCCGC	NA	14	6	NA	NA	NA	6	5	13	NA	NA	NA	6	NA	NA	NA
1570	1	-1111-111111-1--	TGCAGGATATTGATGTTCCTGAATGGGTTTTGCCAGACCTAACCAGGGATGTAGTGGAGGGTGAATGCCGTTTACACCTTCTTTATTTGGGAAAT	NA	19	8	4	3	NA	5	7	7	6	6	11	NA	3	NA	NA
1571	1	-11---1111111111	TGCAGGGGACCCCCCCCCGGACCTACACATAGAGACCCACGCCGAGAGGACCTACATCCAGACCACCAGCCACATACACACCCCCACCCCAAGTC	NA	26	9	NA	NA	NA	12	11	5	6	5	10	10	4	6	4
1572	1	-11-11--11-----1	TGCAGGCCGTGTGTGTGTGTGTGTGTGTGTGTGTGTGTGTGTGTTTGCACGCGCCCAGCTCTCTCTCAATCAGTTATCTTACATTGTGGGATTGA	NA	17	6	NA	3	5	NA	NA	3	3	NA	NA	NA	NA	NA	6
1573	1	-111-1-------11-	TGCAGGCTGACCTCGGTCATCATGTGAACGGTGTTTCCTCTGACACATTGGTGCGGCTGGCTTCCGGGTAAAGCGGGTGTTAAGAAACGCGGTTT	NA	40	15	3	NA	18	NA	NA	NA	NA	NA	NA	NA	7	16	NA
1574	1	-11--1-----1-11-	TGCAGGCTTTCTCTGATCTAAGGATTTCAGGGCTTAATGTACCACCTGCATTGAGAATGTCAAAAAGCTACAAGTTGACCAACTCTCACTGGTTC	NA	30	11	NA	NA	8	NA	NA	NA	NA	NA	6	NA	7	7	NA
1575	1	-11--11----11---	TGCAGGGAGGTGGATTAAAAAATAAAATAAAAAAAATATATAGGACAAAACACACATCACGACAAGAGAGACAACACAACACTACATAAAGAGAG	NA	8	5	NA	NA	5	3	NA	NA	NA	NA	21	17	NA	NA	NA
1576	1	1111111111111111	TGCAGGCTCTCTCAAGCACCCCTTTATTCCTCCATACAAATGAAGGCATGGGACTGGCTTTCATTTTTCAGCCAATCTGCATGCAATGGCTGAAA	3	6	9	4	4	5	3	4	4	2	7	3	5	2	1	3
1577	1	-11--1----11----	TGCAGGCACTCGGCCTGCCATAAGGAGTAGCTAGAGCGTGATGAGCCAAATAAAGCCCCCCCCCCCTGCCAGGCAAAACACATTTTTCACAGAAA	NA	15	9	NA	NA	13	NA	NA	NA	NA	21	22	NA	NA	NA	NA
1578	1	-11--1----11---1	TGCAGGGAGAAACTTTGTAGCGGGGCAGGGGGAAAAGAGGGAGGAGCATCGGGGCTAGTTAGAAGGGGTGGGTGATGAGGAAATGTTGGACGGTC	NA	22	7	NA	NA	13	NA	NA	NA	NA	7	12	NA	NA	NA	5
1579	1	-11--1---11-----	TGCAGGGGAATTGTGGAAATAGATTAAGCCAGCAACCGCCCTGTGTCTTGTAAACCACGTGATCTATGTCTTCTATAATAGACTTATCTACAGAT	NA	18	14	NA	NA	9	NA	NA	NA	7	3	NA	NA	NA	NA	NA
1580	1	-11--11--1-111-1	TGCAGGAAGAGGCCTATCCCTCTAGCTCTAATGACAGGGTCTGTGTCACACACACACACACACACACACACACACACACACACACACACACACAC	NA	15	10	NA	NA	6	4	NA	NA	7	NA	6	7	6	NA	2
1581	1	-11--1---11-----	TGCAGGATCTATATACACTATAAACCATTAGGGGACTGTCTATTGAACCCTGTTATACAGGATCTATATACACTATGAAACCATTAGGGGACTGT	NA	29	23	NA	NA	5	NA	NA	NA	12	14	NA	NA	NA	NA	NA
1582	1	-11--1---11---1-	TGCAGGCCAACTCTTGACAGACGTCCTCGCGCAAACTGCAGCGATATTGGTCTGAACGACGCGGTCCATCGCAACGCCAAGATGGTGGATCATCG	NA	25	7	NA	NA	6	NA	NA	NA	9	7	NA	NA	NA	2	NA
1583	1	-11--1---11-----	TGCAGGGTTCAATAAACAGTCCCCTAATGGTTTCATAGTGTATATAGATCCTGTATAACAGGGTTCAATAGACAGTCCCCTGATGGTTTCATAGT	NA	29	7	NA	NA	7	NA	NA	NA	6	11	NA	NA	NA	NA	NA
1584	1	-11--1--1--1-11-	TGCAGGAGGGACTGGTGCACTTCACAAAACAGGTCTTCCAAATGGACAATGACCCCAAGCATACTTCCAAAGTTGTGGCAAAATGGCTTAAGGAC	NA	24	7	NA	NA	12	NA	NA	8	NA	NA	7	NA	5	3	NA
1585	1	-11--1--1--1-11-	TGCAGGAAAGCACCCCCACAACATGATGCTGCCACCCCCGTGGTGTTCTTCGGCTTCCAAGCCTCCCCATTTTTCCTCCAAACATAACGATGGTC	NA	18	8	NA	NA	9	NA	NA	9	NA	NA	5	NA	9	5	NA
1586	1	-11-11--1-11-11-	TGCAGGAGGAGCTAGAGGAGGAGGTGTTGACTGAATATGAGCCAGTCAATGTTGTGGATGTAAGTCCTGAGATGAGGCACAGGAGGAGCTAGATA	NA	16	7	NA	4	5	NA	NA	7	NA	7	4	NA	1	3	NA
1587	1	-111-1--1-11-1--	TGCAGGATCTTACAGAGCATAATGTCCCCTTTCTCTGAATCTTTGGTGCACAGAATACTATAGTGTATCAGAAGGATTAAAAAGACCTATCTGCT	NA	28	5	3	NA	5	NA	NA	10	NA	9	9	NA	5	NA	NA
1588	1	-11--1--11---11-	TGCAGGAAGGAAAAGAGTAGGATAGAGAGAGACCCACTACCAGACACACACACATCAGCAGAAGAGACTGTCTAGAGTGTAGGCTGTTAGCCAGA	NA	38	10	NA	NA	18	NA	NA	25	20	NA	NA	NA	4	3	NA
1589	1	-11--1--11---11-	TGCAGGGTTAATACCTGCCTGGCGCCCAAACAAAATCTTTACCTTTACCCCTCTCTAACAATATGTCACGTCCTGGCCAGTATAAGGTTAATTGG	NA	21	6	NA	NA	5	NA	NA	13	7	NA	NA	NA	2	3	NA
1590	1	-11--1--11---11-	TGCAGGTATGTAAAAGTAAGATTGACATTATGACTTACCTCAACATGGTCACAAGTCTTACAGCTCTGAGGAATCCCTGAAGCCAAAAGTATTTG	NA	13	5	NA	NA	7	NA	NA	5	7	NA	NA	NA	6	3	NA
1591	1	-111111111111111	TGCAGGTTGGTAGTTTGGTAGATAGATAGATTGTTCTTCTCCATCTAATTCCTGTGAAACTATGTACAGCGGCAAGAAAAAGTATATGAACCCTT	NA	35	5	4	3	8	3	4	8	5	3	8	9	5	5	9
1592	1	-1111111-1---11-	TGCAGGTACACACACACACACACACACCAACACAAGTCTCCTGTGCCAAGTTACTGCAGATACACTTAAAGCCAAATCCTGATTTGAGACTCAAC	NA	9	6	4	4	6	4	12	NA	3	NA	NA	NA	7	3	NA
1593	1	-111-1-1-----111	TGCAGGACATTTACCAGACAACAGAAGGGATGTTCTGTACTAGTTCCTGTTATGTTAGAGAGACACACAGAGTCTGTGAGGGATGGAGACTGTAA	NA	28	10	3	NA	12	NA	10	NA	NA	NA	NA	NA	6	4	7
1594	1	-11--1-111--1-11	TGCAGGTATTCACTACAACCCTGTTTTCCTGAAGAGGTACCCTCCTGTAGGTATTCACTACAACCCTGTTTTCCTGAAGAGGTACCCTCCTGTAG	NA	21	7	NA	NA	11	NA	6	2	11	NA	NA	5	NA	4	5
1595	1	-11--1-111--1-11	TGCAGGTGAAGAAGCCCAATGTGGAAATCCTGGGCTGGCGTGGTCACACGTGGTCTACGGTTGTGAGGCTGTTTAGACTTACTGCCAAATTCTCT	NA	20	12	NA	NA	8	NA	5	4	11	NA	NA	7	NA	5	3
1596	1	-11--1-11-11----	TGCAGGATTCACATGGTGTATGTGTAAGTCTGCTGTTGCTGATGAAAGCTACAGCTCAGTAACTGTACTAATCATGCTAATCATGAAGCACCACA	NA	22	5	NA	NA	8	NA	11	5	NA	10	9	NA	NA	NA	NA
1597	1	-11--1-11-11----	TGCAGGCTAACAGAAAGGCCTTAGAGGGGCGACGCGACGGAGGAAAGTCTGTTGTGGCCTCCTCGTGCAGTTACATCAGCGGACGGATCAGCAGG	NA	21	7	NA	NA	13	NA	14	14	NA	11	7	NA	NA	NA	NA
1598	1	-11--1-111--1-11	TGCAGGATTGTCTGAGACGAGCCAGCCGGACAGCTGATTAAACTGTGGGTTTGCAAAACCGAAGAATTTCTGCACAATGTTTGTCATCCCCACCA	NA	21	7	NA	NA	6	NA	9	7	13	NA	NA	12	NA	6	12
1599	1	-111111111111111	TGCAGGTCTGTCTGTCCGCATATCTGTCTGTCCGCATATCTGTCTGCATGTTTGTCTGCGTCTTACTGTTGCCTGTCCTATCTTGCTCTGCATGT	NA	26	5	2	4	7	3	9	6	6	11	10	6	4	3	3
1600	1	-111111111111111	TGCAGGTGTAACGTTTTTTAACTTGTATAATTACAAAGAAATAAAGTTAAGATCATTTTAATTCAGGGTGCTAAAGCTTAGCAATTCTGACAGTT	NA	42	6	4	3	10	2	10	5	10	8	10	10	8	4	3
1601	1	111-111--1-1---1	TGCAGGAAGACTGAGCTGGCCAGCAGGCTCAACAACACACAGGAAGAGAAGTACTACAGAGGGAGGGTGCAGGGTGGAGAGGAGAGAGAGAGAAG	3	17	10	NA	4	12	6	NA	NA	2	NA	14	NA	NA	NA	3
1602	1	-11--11--1-111--	TGCAGGCTCTAGTTTTGTCTTTTTATTATTGTCATGTGGTCAAGTGATGCAAATAAAGACCTAGTTAAGCTGCAGCTGGCCCAAAACAGTGACAC	NA	15	6	NA	NA	7	8	NA	NA	4	NA	11	10	3	NA	NA
1603	1	-11--11--1-111--	TGCAGGGGGCCTTTTGGTAGGCCATCACTGTAAATAACAATTTGTTCTACACTGACTTGCATAGTTAAACTGTTAAATAAAATCAAATAAATATA	NA	25	11	NA	NA	11	14	NA	NA	4	NA	7	16	3	NA	NA
1604	1	-111-11---11111-	TGCAGGGGGGACACTGATCCCGTAGAGGTTAAAAAGATTTTAAGCTTTCTGCCCATATCAGATATGCCCTGGGAAATGTTCTCGTTACTTACAAC	NA	25	5	3	NA	5	8	NA	NA	NA	6	3	3	2	8	NA
1605	1	-11--11--11--111	TGCAGGGAGTCAATATAGAGACGTTACACACACACACACACACACACACTGTATATATACACATGGAACACACACACATACACATGCACCTAGTC	NA	25	11	NA	NA	7	5	NA	NA	3	14	NA	NA	9	3	3
1606	1	-11--11--11--111	TGCAGGACTTTCTCTTTACCAGATATATATATATATATATAGTTTTGTGTCATTTTAGTTTTTTTTGGCCCTGGGTTTGCTAACATCCACTTGAG	NA	21	7	NA	NA	5	10	NA	NA	3	13	NA	NA	5	5	5
1607	1	-11--111--11111-	TGCAGGGGTGTCCGGTACACCAGTGATGTGCGTTATGATCCCATGTGCCGTGTTGTAATTTGGATGTAATATCCTAGGCATGTTAGTGCATTATA	NA	14	6	NA	NA	7	6	3	NA	NA	10	8	5	4	2	NA
1608	1	-11--11--1-111-1	TGCAGGACTGCGCAAATGTCTGCCGAAACATTGGTGAACTGCTTGGGCTCTCGTGGAAGAGAGAAGTTTGTCCGGCTCAGTAAAGCTTCAAACAT	NA	30	5	NA	NA	12	7	NA	NA	11	NA	10	12	4	NA	3
1609	1	-11--11--1-111-1	TGCAGGAATTGGCACATTTTCTGGCTAGTGCCTTCCTTGTTGTTTTCCTTACAAATAATAACTTTGGACATGTGTGCGTTCCTATTTTTTATTTA	NA	23	13	NA	NA	20	7	NA	NA	15	NA	11	14	20	NA	1
1610	1	-11--11--1-111-1	TGCAGGAGACACACACATCACATCACATCAGGAAATACATACAGCAAAAAACAAACATAACCAATACACAAACAGACAGATGTACACGTACTGTG	NA	20	12	NA	NA	13	13	NA	NA	7	NA	5	13	7	NA	3
1611	1	-11--11--11---11	TGCAGGAATGCACTGTAGTAAATAACAATTGAATTCCCTTTAGCAAGATGACCTCTAAAGACCGATTTTGTATTTATTTTAATTTTTTTGAAAGG	NA	19	12	NA	NA	10	10	NA	NA	7	8	NA	NA	NA	3	5
1612	1	-11--11--11--111	TGCAGGCGTTTGGGACAGAGCTGGCCGAGACCGAGCTACCCAACGACGCCCAGGCCACCTCCAACCTGCTGGCCACACACACCGAGAAGAAGGGA	NA	25	5	NA	NA	10	7	NA	NA	6	12	NA	NA	3	7	4
1613	1	-11--11--11---11	TGCAGGGATGAGACTCCTCTGAAGAGACTGCAGCAACATCAGCAGCAGGAAGAGGGGAAAGCTCAGAAGCAGAGCATGTATTGCAAGGACCTGTT	NA	17	7	NA	NA	5	8	NA	NA	6	9	NA	NA	NA	7	7
1614	1	111--11--111-111	TGCAGGCTAATATTCGTTTGGGGGTGCAGAAAACTGAGTAGTGTTTTTGAGTTACTTGTATAGTTTGTCAGAAACTGTACAAAATGTTCGCAATG	1	24	8	NA	NA	5	10	NA	NA	9	7	2	NA	9	5	8
1615	1	-11--11--11--111	TGCAGGTGTGGGTTCGAATCCCACTTCTGACAAGCTTTTAACACCTGCATGTCATACTGCTTTGTAATAACATGTTGAGAAATAAATGACTTAAG	NA	27	5	NA	NA	6	8	NA	NA	12	7	NA	NA	8	6	5
1616	1	-11--11--111-111	TGCAGGGGCATGCAGCAGATAGGTTAACACTCAGACACACACACACTTACACTCAGACACACACACACTTACACTCAGACACACACACTTACACT	NA	19	5	NA	NA	7	5	NA	NA	5	6	7	NA	2	3	1
1617	1	-11--11-1--1-1--	TGCAGGTCCTGATCTTCTTAACCTGTTGGGTCTAGGGGGCAGCATTTGCACGTCTGGATAAAAAAAATGTACCCGATTTAATCTGGTTACTAATC	NA	15	5	NA	NA	5	8	NA	7	NA	NA	6	NA	2	NA	NA
1618	1	-11-111-1--1---1	TGCAGGGTACTGTTTTTGGGGTTATCTTCGGATTTGTACCAATAGGATTTCAGTGGGGGAGTGAGTTGAGCGACAGAGTAAAGGTGGCTTCAGTA	NA	22	5	NA	4	6	7	NA	13	NA	NA	8	NA	NA	NA	9
1619	1	-11--11-1--1-11-	TGCAGGAGCCACGTTTGCGCGTAGCAGTTTTGAGTCGATAATTTTCAGCTATTTCATCGATAGAATTATGGCGAGTAAATCTGGAAAATCAAAGG	NA	30	8	NA	NA	7	6	NA	15	NA	NA	12	NA	12	9	NA
1620	1	-11--111--------	TGCAGGGAGTCTCTCTCTCTCTCCGGCCAACAACAAACACAAAATGAGAGGGATATGTTTTTCTGAGAGGTGCTGGTGAGAGGCTGGTCACAACG	NA	21	6	NA	NA	6	9	10	NA	NA	NA	NA	NA	NA	NA	NA
1621	1	1111111111111111	TGCAGGGTTCTGATCTAATAGGGCCTGATTCCACCAGCAAGAACAAAGAGCCATATTTCACCTGTCTGACTGTTTCCATAGAGAATTCCGACCCT	2	6	5	4	3	5	5	8	3	1	6	5	2	2	1	1
1622	1	-11--111--11111-	TGCAGGCCCTCAAGGCAGGGGGGCCCACTAGATCTGGGAGCCCATGCGCCTGTCATCAAAGTCTATTTTTTTGTATTTAGTAAATCATTTTGACA	NA	16	5	NA	NA	6	8	6	NA	NA	7	6	11	8	2	NA
1623	1	-11--111-11---1-	TGCAGGTGTGATGTTTGGATGTACCGATCCTGTGCAAGTGTTACCCTGGTCTGCCACTGCGAGGACGATCAGCTGTCTGTCCTGTCTCCCTGTAG	NA	14	7	NA	NA	5	6	5	NA	7	5	NA	NA	NA	6	NA
1624	1	-111111111111-11	TGCAGGAGAGGGAGAGAGAGAGCGAGAGAGAGAGAGACGGAACACTGGCTAGCAGACCTAATCCCCTTATTAAAGCCGAGTCTGAATCTGCATCC	NA	31	5	4	3	8	8	9	4	10	10	5	13	NA	2	6
1625	1	-11--111-1111--1	TGCAGGATTCATGAAAAACATAGCCAGATATAACACACACACACACACCTCAAAGTTAAGTACATCCATTAACATTCTATTGAAACAGTCACACC	NA	22	8	NA	NA	8	5	13	NA	11	6	10	10	NA	NA	6
1626	1	-11--1111---1---	TGCAGGCTGTGTAAGGGCTATTTTACCAAGAAGGAGAGTGATGGAAAAGCAGCCAACAAGTGCTTAGCATATGTGGGAAGTCCTTCAAGACTATT	NA	32	8	NA	NA	6	8	7	11	NA	NA	NA	9	NA	NA	NA
1627	1	-1111111111111-1	TGCAGGCAGGAGAGGAGTGCTGCAGGAGAGGAATGACAAATGGGCTCCCCCGTCTTCGCTCATGAGTTGTGCAGATGTGTGTGTGTGTGTGTGTG	NA	33	5	4	3	7	7	10	12	12	4	5	8	1	NA	7
1628	1	-111111111111111	TGCAGGCGGTCACTGAGTCTGAGGTGCTAAAGGAGCTCCTTAATCTTGACCCCAAAAAACCATCTCGGTCAGATCTTAAGGTTGCTGCCACTATA	NA	40	12	3	4	6	8	10	13	15	5	7	9	4	2	6
1629	1	-11-1------1----	TGCAGGACTGTTAAAAAATGGGCAGAAATTGAGATTTTATTAACCGTTGTCACTTTCTAGATGATGGTGAAATGTACACCTTTTCTCTGAAACAC	NA	26	6	NA	6	NA	NA	NA	NA	NA	NA	3	NA	NA	NA	NA
1630	1	-11-1----1----11	TGCAGGAGAGAGAGAGAGAGAGAGAGAGAGAGAGGTTCAAACACTACAACAGCAACATTACTGTAACATAACACTAACATTACATTATCATCATG	NA	10	6	NA	7	NA	NA	NA	NA	3	NA	NA	NA	NA	2	3
1631	1	111111-11-1-1---	TGCAGGGGCTTGTAATGTTACTGTAATGTTACTGTCATGTTACTGTCATCACTGACCTCCTGAACCCTGCAGTGGTCTGTAATGTTACTGTCATC	4	5	5	2	5	2	NA	2	3	NA	2	NA	1	NA	NA	NA
1632	1	-11-11-------1-1	TGCAGGCTCGTCCTGACATGACCCTCCAGCTATACTGCTCGATCTGTGTGTGATTTCCTGCAAGACAGGAATGTCTGTTGTCTGTCATGGCCAGC	NA	12	5	NA	6	1	NA	NA	NA	NA	NA	NA	NA	6	NA	3
1633	1	-1111111-1-11--1	TGCAGGTAGAGACAGACAGAGACACAGAGAGAGAGAGAGAGACAAACAGAGAGAGAGAGAGACAAACAGCGAGAGAGAGAGAAAAACAGAGAGAG	NA	6	5	4	6	2	2	4	NA	4	NA	2	6	NA	NA	3
1634	1	-11-1-------11--	TGCAGGCTGCTGTGTTGCCGTGCTGCCGTGTTGCCGTGCTGTTGTGTTGCTTTGCTGCTGTGTTGCTGTGTTGCCGTGCTGCCGTGCTGCCGTGT	NA	12	11	NA	8	NA	NA	NA	NA	NA	NA	NA	7	2	NA	NA
1635	1	-1111-------11--	TGCAGGGAATAAAATAAAATAAACTTTTGAATAGTGAAATGTGACTTTACAAACTACCAACCATTCTTGAACATGAAATGTTATAAAACAGCTTT	NA	35	8	4	5	NA	NA	NA	NA	NA	NA	NA	5	3	NA	NA
1636	1	-1111-------11--	TGCAGGACTTGCTTTGTGGAGTGTGGTGTCAAAAAAGCAGAGCATCTTTTTATTACTATCACGTTTCAGGTAAGACCCAGATGCTGTAAACGTCG	NA	18	7	2	7	NA	NA	NA	NA	NA	NA	NA	6	5	NA	NA
1637	1	-1111-------11--	TGCAGGCCTGTCTCCAATCAGGGCCTTACCATGCAGGCCTGTCTCTGGGCTCACTGAGGGACAGAGGGACCTGTGCTGCAGGGCCTGTCTCTGGG	NA	10	5	3	6	NA	NA	NA	NA	NA	NA	NA	10	5	NA	NA
1638	1	1111111111111111	TGCAGGAAGGGTACCACATGAGGGAGGAGAATGCCTTCCCTGTAACGCAGTGTTGAGATTGCCTGTAATGACAACAAGCTCAGTCTGATGATGCT	4	5	5	2	5	2	2	3	4	2	3	6	4	3	2	3
1639	1	-11-1------11---	TGCAGGCAACTGTGAGAATAAGCAGCCAGAAATGAGATGAGGAGAAAGATAGAGAACATCTGGCATCTTGATTGGGCAGCCTGCACATGGCTTAA	NA	16	9	NA	13	NA	NA	NA	NA	NA	NA	8	8	NA	NA	NA
1640	1	-11-1------11---	TGCAGGGTCGTTCCACCTCAAAAAGCACAAGAAAGAGGATTTTGGCCTTTGTGGTGGGAGTGGTGTGGAGGATCCGTGGGTGACTTTTGACTATT	NA	36	9	NA	15	NA	NA	NA	NA	NA	NA	7	15	NA	NA	NA
1641	1	-11-1----1--1111	TGCAGGGAATGAGATTGAAAGCTGCATGTGACATTTGTGATGTGTTTATTTTTATTTTTTTGTGTTCCCAGCTTGCGAAGCATCATCCAAATTAC	NA	31	9	NA	5	NA	NA	NA	NA	8	NA	NA	8	6	7	7
1642	1	-111111--111111-	TGCAGGTAACACGCACGCACACACACACGCGCACACGTACACGTGTACACGTACGTTTTTTTTGTGTGTCCAGGTGAAGGATGGCATCCTGAGCG	NA	12	8	4	5	4	2	NA	NA	7	5	8	2	3	5	NA
1643	1	-111111-11111111	TGCAGGTACACACACACATGCTCGTTTGCACACACATACTGTATAAACACACACACACACACACACACACACACATATTCAGAGAACAACATGAA	NA	19	7	3	7	4	3	NA	2	6	5	5	5	2	3	8
1644	1	-1111-1-1----1-1	TGCAGGGACTCTCCAGCACCTACTTTGTGCCTTTCTAGTGCATACTGAAATTATTAGACAGAAATATTTCAACAATATATGCTGGAGTGCATCAA	NA	22	5	4	9	NA	4	NA	8	NA	NA	NA	NA	2	NA	3
1645	1	111-11--1--1-111	TGCAGGGCCAGAGTAGTTGGGGCCCTGCAGGGCCACATTAGTTGTGTATGACTATCTGGAGCACTAGCTATCTGTTGGCAATCAGCAAGTTGTTA	4	5	5	NA	6	1	NA	NA	7	NA	NA	4	NA	4	2	2
1646	1	111-11--11-11111	TGCAGGTGGGTTAGCGTCCCACATACCCCAGAGAGGTTAAAGATGTGACCGACACACCACCTAACTTGGATACAGTCAGACGTGACCGACACGCC	3	20	9	NA	15	1	NA	NA	10	4	NA	9	12	2	9	5
1647	1	-11-1-1-1-111--1	TGCAGGTGTGGGCCCAACACACACACACACACACACACACACACACACACGGATGTATGCACACACATGAACTCATGAATGTACTCTCTATCTCT	NA	19	7	NA	7	NA	3	NA	8	NA	7	7	3	NA	NA	6
1648	1	-11-1-1-1-111--1	TGCAGGGAGGGCTTAGAAATGTGTCTCTGTAATTTGTGTACCATGGCATTGTCATCAGGAGTTACTGTAAAAGTGGGCTGCCTGCCTGAAATGCG	NA	29	6	NA	5	NA	2	NA	14	NA	7	6	6	NA	NA	10
1649	1	-11-111-11-----1	TGCAGGGGATCAGCCAGTCGGTGCCCCACGATAATTTAAACAGGAATGTCTCGACATTAACTGTGAGCTCTTAGAAGGGGGTTGGGGGTCACGAC	NA	11	10	NA	6	2	4	NA	12	6	NA	NA	NA	NA	NA	4
1650	1	-11-1-1-11-----1	TGCAGGGGGAGCAGCGCTGGAAGACGCAGTAGGAATGGGCACCGCTGGGCCTGCAGAGGGTGCTGTTGAGGCTATGTCAAATGCTGGGTCGTCAT	NA	12	14	NA	10	NA	4	NA	5	6	NA	NA	NA	NA	NA	6
1651	1	-11-1--111---1--	TGCAGGGGGTCTCTCCAGCCTGGTTTATCCTGTGCCTCCTCCCAGGACCAGGCCTCCTGTGGGTCTCCCCAGCCTGGACTCACCAGGCTGGGGAG	NA	16	5	NA	6	NA	NA	7	3	3	NA	NA	NA	5	NA	NA
1652	1	-1111--11--11---	TGCAGGAGGAGAGAGATAAAGGAACACCGTCACTAACTACTAGAACTCTCCGTCCAGGACAAGTCCCTGCAGAAATGTTCCAACATCTAGTGGAA	NA	7	6	2	5	NA	NA	6	1	NA	NA	6	8	NA	NA	NA
1653	1	11111111--1111-1	TGCAGGTATGGTCAAATGCTACAAGGGAGAGATAACAAGAATATCTAGTGAGTGGACTATAGTTATGTATAGATCAAAATAGAGTAGAAGATGGT	3	5	8	2	5	4	3	5	NA	NA	6	5	7	2	NA	7
1654	1	-11-1-11-111----	TGCAGGCTCCGGCCCTGGTAGGGTAAGAGTTGAATACCCCTGCTCTACTCTCTCGAAATTTCAACTTAGTATCTCAACATTTTGAGATAGTGTCC	NA	20	5	NA	5	NA	3	10	NA	6	9	12	NA	NA	NA	NA
1655	1	-11-1--11----1--	TGCAGGGAGTGTGTGTGTGTGTGTGTGTGTGTGTGTGTACACAGGTAAGTTGAGATGCCCACCAAAACAGATGAATTCACTAGAAATGGACAGGA	NA	7	6	NA	5	NA	NA	7	6	NA	NA	NA	NA	4	NA	NA
1656	1	-111111111111111	TGCAGGTTCATGCTCTACAACATCCGTAGAGTACGACCCTACGTCACACAGGAAGCGGTGCAGGTCCTAATCCAGGCACTTGTCATCTACTATCT	NA	19	10	4	8	2	3	9	5	1	9	3	9	1	2	1
1657	1	-11-1--111---1--	TGCAGGAGGCCTTTTGCTAGGCCGTCATTGAAAATAAGAACATGTTCTTAACTGTTCTTAACTGACTTGCCTAGTTAAATAAAAATATACATATT	NA	29	7	NA	12	NA	NA	14	6	8	NA	NA	NA	8	NA	NA
1658	1	-11-1--111---1--	TGCAGGATCATCTGAGGAGGGGGAGGAGGGGTGCTGAGGAGTATTTTTGTCTGTAATAAAGTCCTTTTGTGGGGAAAAACTCATTCTGATTGGCT	NA	29	10	NA	9	NA	NA	17	9	9	NA	NA	NA	11	NA	NA
1659	1	-11-1--111---1--	TGCAGGTTAGTCTCTCTCCTCTCTCTCTCTCTCTCTCTCTCTCTCTCTCTCTCTCTGCTGTCACCTCATCCAGCTCCTGGTTCTGCAAGTGTGAT	NA	16	5	NA	7	NA	NA	7	8	11	NA	NA	NA	6	NA	NA
1660	1	-111111111111111	TGCAGGGATGGGGCCTGGGATTTAAAATAACATAAATATAGGACAAAACACACATCACGACATGAGAGACAACACAACACTACATAAAGAGAGAC	NA	28	7	1	5	4	3	12	6	7	11	8	5	6	4	5
1661	1	-11-1-1--111-111	TGCAGGCTACATACAGTGCTACTCTCTCTCTCTCTCTCTCTCTCTCTTCTTCTCTTCTCTCTTTCTGCACTTCATCCTAACTGTGAATAGTCTTT	NA	16	8	NA	5	NA	13	NA	NA	4	3	10	NA	2	4	5
1662	1	-11111111111111-	TGCAGGATTGAGTGGTTGTTGCATGATCTATGACCGAAACAAGTACATTAGTACATAGAATAAAATAATGAAAAACCTTTCCTATTAGTTTGATG	NA	20	5	4	5	4	7	4	2	3	7	4	5	2	4	NA
1663	1	1111111--111-111	TGCAGGGGGCCCATGGAGGTGTGGGTGGTGATGTCACGTAGCACAGAGGGGGGCTTGGCACGGAAGGTGATCTCCAGCAGACTGTCTTGGGAGCC	4	7	7	3	7	1	6	NA	NA	4	12	10	NA	8	3	2
1664	1	-11-1-1-11--111-	TGCAGGAGCCCCATTTAACTTAATGGCAACGATGGGGACAATAGAGGAGAAGGGATGGGGGGGGCATAGCCCTCACAATGACCTCTGCGCGCCAG	NA	14	7	NA	6	NA	7	NA	4	10	NA	NA	2	1	2	NA
1665	1	111111111111-111	TGCAGGTCTGGCCCTGCATGCCCACTGGATAGGGTTACAAACTTTTGTTAATTTCCACCAAATTCATAAATTCCTGGTTGGAGGATTCACAGATT	4	7	6	2	5	4	7	4	4	7	3	5	NA	2	1	5
1666	1	-111111111111111	TGCAGGGAAGAGCTTCCTCCAGGGCAGAGCTTCCTTCAGGGAAGAGCTTCCTTCAGGGAAGAGCTTCCTTCAGGGAAGAGCTTCCTCCAGATCCT	NA	40	9	4	5	4	6	4	2	13	5	9	8	2	7	8
1667	1	-11-1-1-11------	TGCAGGCAGAGGAGGGTCGTTAGTGATTGGAGCCACCTGGGCTCAGGGTATTTAAAACTGCTTCACTAACCTCTCTCTCTCTCCTCCAGTCATCT	NA	24	9	NA	5	NA	6	NA	8	3	NA	NA	NA	NA	NA	NA
1668	1	-11-1-111111-111	TGCAGGCTGAGAGACATGGCCAACAACATGGTGGGTTTGTCTAAGTAACACACACACACACACACACACAGTCACACTCAGTCACACACACAGTC	NA	21	8	NA	8	NA	7	4	6	2	4	7	NA	2	4	3
1669	1	-11-1-1-1--1-111	TGCAGGCTGCAATATTATTATTATTATTATTATTTGGCTTTATGTAGTCTATTTTTACAAAGTTGGCAATAGAAGTTACTTTTAAATTAGTGTAA	NA	25	9	NA	7	NA	10	NA	5	NA	NA	10	NA	1	3	4
1670	1	-11-111-1-111---	TGCAGGCTCATGTTTTGTTTTATCTTAATTATTGTCCAGCCAAATCAAATCAAATTGTATTAGTCACATGCCCCGAATACAACAGTGAAATGCTT	NA	23	12	NA	5	3	10	NA	10	NA	14	9	14	NA	NA	NA
1671	1	-11-1-1-1-111--1	TGCAGGACTTGCTTTGTGGAGTGTGGTGTCAACAAAGCAGAGCGTCTTTATTACAGCCAGACCTCTCCCCATCTTTACAACCACTTAATCTATAT	NA	25	9	NA	7	NA	6	NA	15	NA	8	6	11	NA	NA	8
1672	1	-11-1-1-1-111--1	TGCAGGAGCAGACCTGCAAATAGACTCACTGCACTGTCTAACACACACACACACACACACACAGGTTTTACAGACGTCTTCTATATATCCTATTC	NA	15	7	NA	6	NA	19	NA	16	NA	14	7	9	NA	NA	6
1673	1	-11-1-1-1-111--1	TGCAGGAGGAACCGCCCCTGCACTGCCGAGGGGCCGTGACAGTGTCCTCCAATAATCGGTATCTGTATCGAAAAATCATAATCGGTCGACCTCTA	NA	34	7	NA	11	NA	19	NA	8	NA	14	11	9	NA	NA	9
1674	1	-11-111-11-----1	TGCAGGACGTCAAGGTGATTGTGTGTGCACTAAGTGCTTGTGTGTACGTCCATGTTTCGCCTGTTAGGAAATGCATGCTTTCAACGGGAGTTTAG	NA	23	12	NA	9	3	9	NA	8	9	NA	NA	NA	NA	NA	7
1675	1	-11-1-1-1111-111	TGCAGGACTTGCTTTTTGGAGTGTTGTGTCAAAAAAAGCAGACCATCTCTTGATTACGGACAGACCTCTCCCTATCTTTACAACCATTGAATCTA	NA	24	7	NA	8	NA	8	NA	13	6	12	17	NA	4	4	3
1676	1	-1111111-11-1111	TGCAGGAGAGAGGTTACACACACATCCTGCAACACACACTGCAGGAGAGAGAGGTTACACACACATCCTTCAACACACACTGTAGGAGAGAGGTT	NA	30	5	2	11	4	7	7	NA	1	3	NA	5	2	6	3
1677	1	-11111111111----	TGCAGGCTCATCCTGACATGGCCCTCCAGCATGACAATGGCACGAGCCTTACTGCTCGTTCTGTGCGTGATTTCCTCACTGCCAGTGATTTCCTG	NA	17	11	3	9	3	7	6	1	3	6	3	NA	NA	NA	NA
1678	1	-11-1-11-1--1-11	TGCAGGAAAGCACCCCCACAACACAATGCTGCCACCCCCGTGCTTCACGGTTGGGATGGTGTTCTATGGCCTCCCTCTTTTTCCTCCAAACATAA	NA	13	8	NA	8	NA	5	6	NA	12	NA	NA	4	NA	1	3
1679	1	-11-1-11-1----11	TGCAGGCGTCCACATCCACTGCCAGAAATGTAATGAAAACCTATGCTGTGTTGAGTAGGCTAGGCTAGGTTTAAAAATAAGGTGAGTGAGAGTTT	NA	19	10	NA	6	NA	6	5	NA	7	NA	NA	NA	NA	4	11
1680	1	-111111111111111	TGCAGGGTAGTAATGTAATGAGTTGTGATTATGGTCCATTGTTTAGCTAGCTAGCTACATGTCTTAAGAAAAGACTCCACTCTAATTTTGACAAA	NA	32	8	2	5	3	12	14	4	11	3	3	6	5	2	2
1681	1	-111111111111111	TGCAGGAACAGGTGTGTGTGTGTGTGTGTGTGTGTGTGTGGGCTCTTCTCATCCAATCAAGACCACTTACAGCATATGAGTACCGTTAGACTAGA	NA	31	8	4	5	4	9	10	2	6	11	3	9	2	8	5
1682	1	111-1-11-111-1--	TGCAGGAGGGTTTCTCTCTAGGAACAGGGCTAGAGTGAACAACTACAGGAGGGTATCTCTCCAGGAACAGGGCTGGAGTGAATACCTACAGGAGG	1	16	8	NA	9	NA	7	9	NA	7	7	7	NA	6	NA	NA
1683	1	-11-11111---1---	TGCAGGGTGTGTGTGTGTGTGTGTGTGTGTGTGTGTGTGTGTGTGTGTGCATGCGTGCGTGTGTAGCGGAGATAGGGGAGGCATGGCTGAAGACT	NA	18	12	NA	11	4	7	8	9	NA	NA	NA	15	NA	NA	NA
1684	1	-111111111111111	TGCAGGGTTGTGACAGGTGTTCCAGCAGGGTCAGATGGTGATAGGTGTCCCAGCAGGGTGGTGACAGGTGTTCCAGCAGGGTCAGATGGTGACAG	NA	21	5	4	8	2	6	8	10	4	14	12	8	3	2	5
1685	1	-11-1111111-11--	TGCAGGACAGTTTGAATAAAGATAACTTCTACAACAATGACATTTACAGTTGAAGTCTGAAGTTTACATACACTTAGGTTGGAGTCATTAAAACT	NA	18	5	NA	5	2	9	12	10	7	8	NA	9	3	NA	NA
1686	1	-11-1111111-11--	TGCAGGAATTTGTAGTCTTGCTGAGGTCTTGTCTGTTGCTAATTAGCATATTGTTAAAACTCACCTTGTTCGAGAGAGAATTACACGGTTATCAA	NA	13	6	NA	10	4	7	5	10	13	7	NA	13	8	NA	NA
1687	1	-11-1-111111-111	TGCAGGGTTATAGCCAGGATGGAGATGATACTGTGGTTGTTGGAGGAAAAGGAGGGTCCTGCACTAAAAATCTAATCAAAAATCAAATCAAATCT	NA	32	9	NA	15	NA	8	11	7	8	21	14	NA	3	7	13
1688	1	-11-1-111111-111	TGCAGGAGGAACCGCCCCTGCAATGCAGAGTAATACTGTAATACTGTATTTCAACGCCTCTAGCTAAGGGAGTTTCCTCAGGCTGGGGAGCCTAT	NA	44	24	NA	21	NA	21	19	10	31	17	19	NA	14	12	9
1689	1	-11-1-111111-111	TGCAGGGGTCAGCAGAGAGCAAATACAAACTAGGCTAAAGGAGCACGGGACAGAGCATCAGCAATGATATCCTTACCACTAATGTGTCTAATATC	NA	40	14	NA	19	NA	21	25	20	26	22	23	NA	10	11	11
1690	1	-111111111111111	TGCAGGCAGTCACTGCCCTGTTTATCAAAAGTGTTGGAAAAACTTGTCAATAATCAACTGACTGGCTTTCTTGATGGCTATAGTATTCTCTCGGG	NA	38	8	2	6	1	9	16	8	5	10	8	7	3	2	2
1691	1	-111111111111111	TGCAGGATCATCTGAGGTGGTGCTGAGGAGTATTTCTGTCTGGAAAAAAGCTCTTGTGTGGGTAAAAAATAATCCTGTTTGGCTGGGCCTGGCTC	NA	50	11	2	9	3	8	9	6	9	9	12	5	8	5	7
1692	1	111-11-11-11---1	TGCAGGGAACACACACACACACACCTGTCACACCCACCTCACTGCACCAAGTACACACACAGGGTTATCGCGTGTTGGTCAAATAAGGAGGAGAG	3	8	5	NA	5	5	NA	3	3	NA	3	4	NA	NA	NA	2
1693	1	-11-11---------1	TGCAGGATGAGGATGGTCTGTTCGGCCCGGCTCAGCTATGTGGCCCAGTACGGCTTGGCTTGGCTTGGCTTGGCTCAGTAGTGTATAAAGGCTAC	NA	104	49	NA	65	93	NA	NA	NA	NA	NA	NA	NA	NA	NA	13
1694	1	-11-11---------1	TGCAGGGCACGACTGACTGCAGGGCACGACTGCCTGCCTGCACGACTGACTGCAGGGCACGACTGACTGCAGGGCACGACTGCCTGCCTGCACGA	NA	14	15	NA	15	6	NA	NA	NA	NA	NA	NA	NA	NA	NA	9
1695	1	111111--1---1---	TGCAGGCAGCTCAAGTCTGGCCCGTCTCTCTCTCTCTCTCTCTCTCTCTCTCTCTGTCCTCTCTCCCTCGCCTTCTTCTGCCCGTCTCTCTCTCT	4	9	6	4	12	9	NA	NA	2	NA	NA	NA	6	NA	NA	NA
1696	1	-11111----11111-	TGCAGGAAGCCTTTTGGTAGGCCATTATTGTGAATAAGAATTTGTTCTTAACTGACTTGTCTAGTTAAATAAATAAAAAATATTAAAAAAAATAA	NA	24	12	4	10	5	NA	NA	NA	NA	4	11	12	10	3	NA
1697	1	-11-11--1-11-11-	TGCAGGTTCTCCTGATTCCTGCAATAAAGGAAGCTAGCACCAAGCACACACTGATGGCCAATGCTGCAGGACAAGCAAGCTACTTTGACAAGAGA	NA	18	12	NA	10	7	NA	NA	2	NA	6	11	NA	7	2	NA
1698	1	-111111111111-11	TGCAGGCAAGACAAGGGGAGTGTGTGTGTGTGTGTATGTTTGCATGCGATCTGCGGTGTCAGTCTGGGTGTGCCCTCCTCCAGCCCTTTCTCTCC	NA	45	11	2	5	6	3	3	3	4	7	5	11	NA	3	7
1699	1	111-11--11-1-111	TGCAGGGAGTGGTGGTGGGGGTTAGTCCGGGGGGGCACCCTGGGGGGGATGTGGGGCACGTCCAGGTGTCGTCCCAGGGCCACGGAGGCCAGGAG	2	7	7	NA	6	5	NA	NA	4	5	NA	5	NA	5	4	6
1700	1	-111111111111111	TGCAGGCTCTCCTTAACCGCGGCCAACATAAGTAAAACATTTAAACGTGTTACCCCTCGCAAGGCTGCCGGCCCAGACGGCATCCCTAGCCGCAT	NA	32	8	3	7	5	2	4	3	7	3	7	9	1	3	2
1701	1	-11-11--1---11-1	TGCAGGAGCAGGTCCCTGCTTTGATGTTTATAGAGAACGACAGGGTGTTGTCCAGGTTAGGGTTAAGAAGATCGTTCTGAGAGAGATAACCAGAG	NA	23	6	NA	9	5	NA	NA	7	NA	NA	NA	10	6	NA	3
1702	1	-11111--1--1-1--	TGCAGGACTGTGGGCTGCTGCTTGTCTACACTGAACACCATAACAAAGAACACACAAAATGTTTTGTGACCCCACTATGTAAAAAAATTAATTGT	NA	19	8	3	7	14	NA	NA	7	NA	NA	8	NA	2	NA	NA
1703	1	-11-11--111--111	TGCAGGGAAGAGAAAGTGACATGAAAAGATTCCTTTGTGAGATATACAGTACTTGTCAAAAGTTTGGAAACACCTACTCATTCAAGGGTTTTTCT	NA	21	12	NA	9	11	NA	NA	8	7	3	NA	NA	12	8	11
1704	1	-11-11-1-11--1-1	TGCAGGGACATTCCAGACTCTAGGCCCCAAAAATAATTTGTTCTCCAAAAGGAAATCCTGGGATGTTTGTACGGGGGATGGGGGGGGGTGGGGGC	NA	15	6	NA	8	13	NA	7	NA	4	5	NA	NA	4	NA	3
1705	1	-11-11-1-11--111	TGCAGGCAGTCACTGAGTCTGAGGTGCTAAAGGAGTTCCAAAAACCTGACCCCCAAAAAAACATCTGGGTCAGATGGTTTAGACTCTTTCTTCTT	NA	26	10	NA	8	10	NA	7	NA	9	9	NA	NA	1	5	5
1706	1	-111111111111111	TGCAGGCTGCCTAAAATGTGCAGGAGGATTTCCTCTGCCTCGGTTCCAACAACGCCTGACCCTTTAGCAGAATACACAACAACGCTTTGTGGGCT	NA	23	5	3	8	7	4	7	10	4	2	4	7	5	1	2
1707	1	-111111111111111	TGCAGGTCATCCATGCCCATCTGATGAAGACACCCGAGCATGGCCACTGCAGCCCTTTGTCCACTTCCTGAACCTAGCAGTGCTATGTGTGACAC	NA	35	7	3	5	5	4	11	12	4	2	5	8	8	8	5
1708	1	-111111111111111	TGCAGGTTAGCACATGGGAATATATTAACTTATCGCTTTGGGAGTAGAAAAATCTACTCAGTAAGGTTGTTAAAGTTTTGGTTATCTATGCAGGA	NA	32	6	3	6	7	3	6	10	2	8	4	4	3	2	6
1709	1	-111111111111111	TGCAGGGTCTTCTACCATACTAATCTATATGAATGACCTGCTGGGTCTTCTACCATACTAATCTATATCAATGACCTGCTGGGTCTTCTACCATA	NA	33	11	3	5	7	3	5	7	6	3	4	6	1	1	5
1710	1	-111111111111111	TGCAGGTGAAGAAGCAGGATGTGGAGGTCCTGGTGGACATTCGTGCAGTCAGCATGCAATTTGCATGCTCCCTCAACATGAGACATCTGTAGCAT	NA	55	6	4	16	10	2	6	14	11	9	3	11	1	4	5
1711	1	-1111111111111-1	TGCAGGTGGAGAAAGAGAGGATGAGTTCAAAGTTGAAACCAAAGGTCTCAGCGAACAGAACGTTACATGTTGATAAATGTGCATTTTGTATTTGA	NA	51	9	2	7	5	4	9	8	6	18	10	4	4	NA	11
1712	1	-111111111111111	TGCAGGTGAGAATTGATTGATTTCTGTAACTTTACATTTGAGTACTGATTTTGAGGGATTTGATCACTTACAATGTATTATCTTTTACAGGCCGT	NA	53	22	4	5	21	4	19	14	8	25	19	6	3	3	5
1713	1	111-1111-11----1	TGCAGGGTGGTAACAGGTGTCCCAGCAGGGTGGTAACAGGTGTCCAGCAGGGTGGTAACAGGTGTCCCAGCAGGGTGGTAACAGGTGTCCCTGCA	3	7	7	NA	6	6	7	2	NA	4	4	NA	NA	NA	NA	2
1714	1	-111111111111111	TGCAGGTGGCTAGCTGGCTGCGTATATGTTTTTGTGCATCCCAAATAGCACCCTGGGAAAAAGTTGTGCACTATTTAGGGAATAGGGCCCTGGTC	NA	29	10	2	10	6	10	3	3	11	10	12	8	2	6	3
1715	1	-111111--111111-	TGCAGGGACGGCGGCTGGGATAAAAAAAAAATATATATATATATAGGACAAAACACACATCAAGACATGAGACAACACAACACAACATAAATAGA	NA	25	10	1	10	9	15	NA	NA	11	15	11	10	7	5	NA
1716	1	-111111-1--1-1-1	TGCAGGTCATCTATGAATGTTTGAACATCTTGGCCATGTTCTGTTATAATCTCCACCCGGCCACCCCTCAGAGCCTGGTTCTTCTCTAGGTTTCT	NA	18	6	3	10	6	7	NA	12	NA	NA	10	NA	3	NA	3
1717	1	-11-111-11-----1	TGCAGGCGATATGACCCGAGACCTCAACCTAGCAAATCAACTCCAGCGGGAGGTACCATCTAAGATATTTTCTGTTGAAAGTGGAGAAGCATGAG	NA	19	15	NA	7	5	6	NA	6	9	NA	NA	NA	NA	NA	1
1718	1	-11-111-11-----1	TGCAGGGCCCTCCCGCTCCGTGTTGGAGAGTTGTGCCTGGAGCCAGTCTCTCGTCTGCCGCCTTCTACTCCAGCAGAATTTTAATCACCCCTGCC	NA	24	9	NA	8	19	8	NA	10	7	NA	NA	NA	NA	NA	8
1719	1	-1111111-1---11-	TGCAGGACTTGCTTTGTGTGGTGTGGTGTCAAAAAAGCAGAGCATCTCTTTAAGGCCTCACGTGCGCCGAATACAACAGGTGTAGACCTTACAGT	NA	24	5	4	6	8	10	8	NA	13	NA	NA	NA	7	5	NA
1720	1	-111111111111111	TGCAGGAGTTTAGCCCTGATCCCAGTGTATGTGTGTGTGTGTGTGTGTGTGTGTGTGTGTGTCCACAAATGTTTGTCTGTGTTGCACATATGCTC	NA	21	5	4	7	10	5	8	3	6	9	4	10	4	5	2
1721	1	-111111111111111	TGCAGGGCATGGTGTCTTTCATGTTCCTCTCCGACATAACACACACGCATGCACACACACACACGCATAAGTGATAATGCACGAGAAGCCGGTGT	NA	34	5	4	8	6	7	8	3	6	11	8	4	3	2	3
1722	1	-111111111111111	TGCAGGATATATATTCTGCAGTATTCCTGTAGGACTTTTTTTTTTTGGTAAGGGCTGAACAAATTTGAGGTCTTGTGAGCGAAAAACTTGAAAGT	NA	53	6	4	11	13	8	13	4	14	7	9	9	3	5	6
1723	1	-11111111----1--	TGCAGGAGGACCCGCCCCTGGGCGGAACATATATAAATGTATGGAACATTTAAAACAGAAAAAAACAGAAATACCTTATTTACATAAGTATTCAG	NA	25	5	3	12	11	14	17	11	NA	NA	NA	NA	9	NA	NA
1724	1	-111111111111111	TGCAGGGATAAAGAATGTTATTTTATTTTTTTTCAAATTGAATTGGAACAGGACCCATCTTGTTTTGGATAGCAACATGCTTTGATCTGTTTGGT	NA	29	6	4	9	5	12	10	11	4	3	4	11	2	3	6
1725	1	-11111111-111111	TGCAGGCTGCAATGTTTTTTATTTGTTGGCTTTATGTCGGCCATTTCGACATATTGGCAATGGAAGCTACAAATCTAAAAGTATAATTTTCATAT	NA	36	5	3	8	13	8	11	8	NA	6	12	7	4	4	4
1726	1	1111111111111-1-	TGCAGGGGTAGAAGGGTAGTTCTCCTCTCCTGTGTGTGTGTGCGTGCGTGCATGTGTGGTGTGTGACAGAGAGACGCAAATAGACAGACATTCAG	4	6	5	4	5	9	8	7	6	3	7	9	5	NA	2	NA
1727	1	-111111111111111	TGCAGGACTTGCTTTCGGGGAGTGTGGTGTCAATCTCTTTATTACAGAGACCTCTCCCCATCTTTACAACCATTGAATCTATATGTTTTGACCAT	NA	40	9	4	9	12	11	9	14	4	11	14	9	2	6	3
1728	1	-111111111111111	TGCAGGTTCATGCTGTACAACATCCGTAGGGTACGACCCTACCTCACACAGGAAGTGGCGCAGGTCCTAATCCAGGCCTCTTCCATCTGGACTAC	NA	52	9	3	11	6	9	9	15	7	4	12	7	3	3	5
1729	1	-111111111111111	TGCAGGAACCTGGGAATGTATGCAACTGGTACTGGGTTGCGTGTGAGGAAGTGAGTGGGGAATTTTCTACAACTTGACCTAAACCCCACCCCTGC	NA	33	6	4	5	11	5	7	12	15	4	11	13	3	7	6
1730	1	-111111111111111	TGCAGGTAGAAAATATCCTGATAAAAATAAATATCCCATTGGCTATGCATGGACTGTCTGCAATGAACTTAAAACATATCAACTATTAACTTAGG	NA	53	11	4	7	7	7	12	9	5	4	10	6	5	2	3
1731	1	-111111111111111	TGCAGGCTCTGCATCTGCAGACTGACACAAAAAGAGAGGACGTTATTACCGGTACATGAGTTGGATAACAATGTCGTAGGGAAGATAACAATGCC	NA	38	14	2	13	8	8	7	17	8	8	3	13	1	5	6
1732	1	-111111111111111	TGCAGGGGCTTTAGTACCTGGTCCTGTAGGGGCTTTAGTTCCTGGTCTTAGTTCCTGGTCCTGTAGGGGCTTTAGTTCCTGGTCTTAGTTCCTGA	NA	33	8	4	5	8	9	9	5	16	10	4	6	5	6	3
1733	1	-11-111111111111	TGCAGGTTTTGGTTTGTTAGAAGTTTTTCTTGATAGTCCTTAGTAGTAATAGTCCATTCAGGTAATCTTTTTCCAAAATCCAGGTTTAGGTACGG	NA	46	7	NA	9	6	5	15	6	7	10	9	2	7	13	3
1734	1	-11-111111111111	TGCAGGTAGAGTAACGCTCTGTGTGTGTGTGTGTGTGTGTGTGTGTGTGTGTGTGTGTGTTGTAAAATGCCATGTTTAAAGACACACACGCTCAG	NA	25	6	NA	8	6	11	7	6	12	7	7	7	2	7	8
1735	1	-111111111111111	TGCAGGTGAAGAAGCCGGACGTGGAGGTCCTGGGCTGGCGTGGTTAATGAGCTTTTTGTGTGTATGGAACATTTCTGGGATCTTTTACTTCAGCT	NA	40	10	4	7	8	10	7	12	10	11	8	10	3	6	8
1736	1	-1111111111111-1	TGCAGGGACGGGGGATTAAAAAAAAATAAAAAAAATCTAATAAAAACATAGGACAAAACACACATCACGACCAGAGAGACACCACAACAAGACAG	NA	60	8	4	14	12	19	22	11	11	12	16	25	12	NA	3
1737	1	-111111111111111	TGCAGGCTACTACAGTGAGATACAGCCTACAGCCTACTACAGTGAAATACAGCCTATCAGCGAAATACAGCCTACAGCCTACTACAGTGAGATAC	NA	38	10	4	15	6	11	7	13	5	5	9	6	5	3	7
1738	1	-111111111111111	TGCAGGCTATAACTTTCATCGTCAACTAAGTAAAATACATAGTCCTAAAGCCGACAAATAAAAACAGTAAGAAATATCCTGATAAATTCAGGTTC	NA	40	7	4	6	8	7	8	7	9	9	13	7	8	2	7
1739	1	-111111111111111	TGCAGGCTTTACAGAGCTGTGCAAAAACAAGATCCCACAACACCAGGTGGGAAAAAAATCTACTTAAGTATGATCTCGAATTAAAGACAACGAGG	NA	46	7	4	12	8	5	9	6	16	5	10	6	7	3	5
1740	1	-111111111111111	TGCAGGCTCTCCTTCACTGCAGCAAACATGAGTAAAACATTTAAACATGTTAACCTGTTGGGTCTAGGGGGCAGCATTTGCACGTCTGGATAAAA	NA	34	5	3	9	5	13	11	8	7	13	7	10	5	5	4
1741	1	-111111111111111	TGCAGGTCAGAAGGGAGAGACATGTAAGACAGACACCTTGACTTCTACTTGCGTTGTGTTTATATCTATACTTCTTGCCCCATGCATATGTAATA	NA	45	11	3	11	5	9	11	5	7	15	10	6	7	9	5
1742	1	-111-----1--11--	TGCAGGAATTAGAATCAGGTGTGCATCCCAGAGATGAAACTCCTCTCTCTCTCTCTGAGAATTAGACAGCCATTCCCTGACACCCTGGCTATTGG	NA	18	6	9	NA	NA	NA	NA	NA	4	NA	NA	4	1	NA	NA
1743	1	-111--------11--	TGCAGGGGACAGGGACCAGGGACCGGGGCACTGGGACCAGGGGACTGGGACCAGGGGACTGGGACCAGGGGACTGGGACCAGGGGGCAGGGACCT	NA	8	8	13	NA	NA	NA	NA	NA	NA	NA	NA	4	1	NA	NA
1744	1	-11111-11----1--	TGCAGGTAGGAACACACACACACACACACACACACACACACACACATATTTACGTATTGTGTTAGAACACTCCTCACAAGACCATAATTTAGCAT	NA	13	5	5	2	3	NA	2	3	NA	NA	NA	NA	3	NA	NA
1745	1	-1111--111--1--1	TGCAGGTGGTACCCACATTGTGTGTGTGTGTGTGTGTGTGTTCACGCATGCATTTGCACGTGTGTGTGTCTGAATGCTGTTTGTGGAATTTGGTG	NA	9	8	8	2	NA	NA	4	3	2	NA	NA	2	NA	NA	6
1746	1	-111-11111----1-	TGCAGGTAATTAGCAAGGGGATGAGGAGAGAGAGGGGGGACGAAGAGAGAGAGGGATGAAGAATGAAGAGAGAGTGGGGGAGAAGAGGGAAAAAG	NA	11	5	5	NA	4	4	3	4	1	NA	NA	NA	NA	5	NA
1747	1	-111--------11--	TGCAGGAGATGGAGAGACCCCTGAGCCTGGAGATGGACAGAGGAGACAGAGACCGGGACAGAGACAGAGGAGACAGAGACCGGGACAGAGACAGA	NA	14	6	9	NA	NA	NA	NA	NA	NA	NA	NA	4	5	NA	NA
1748	1	-1111--------111	TGCAGGCTGACGTCTCAGGAGGCCCGGGCTGCAGGCCGCCATCTCAGGAGGCCCCGGGCTGCAGGCCGCCGTCTCAGGAGGTTCCGGACTGGGGA	NA	7	9	8	4	NA	NA	NA	NA	NA	NA	NA	NA	5	1	11
1749	1	-111---------1-1	TGCAGGCTGAGAGAGGCCTTGGAGAGAGGCTGGGGGAGCTGGCCAGCCAAGGGCTGTAAATTCTAACATGTTCCATTCCATGGCATGTGAAATTA	NA	15	10	9	NA	NA	NA	NA	NA	NA	NA	NA	NA	5	NA	7
1750	1	-111-1-----111-1	TGCAGGACACACAGGATGTCATGGCTCCTTCTGCTGCAGAAATGCAATACGCCTTAGGCCCTCCAAAGAGACTGATTGGGCCCCTCTGAGGTTTC	NA	14	8	6	NA	2	NA	NA	NA	NA	NA	10	4	3	NA	3
1751	1	-111-------1-1--	TGCAGGCCAACTCCCGACGGACGTCCTTGTGCAGACTGCACCGGTAGTGATCGTTCAGGGCCTTGTCGTTCCATCCCGCACTGGCGGCCAGGGGC	NA	7	6	5	NA	NA	NA	NA	NA	NA	NA	11	NA	1	NA	NA
1752	1	1111-1-111111111	TGCAGGGCCTTCCTCTGCCTCTCCTCCTCCTTCCGCTTGCTCTTCTTCACCTTGGGCTTGGCACCGGGGGACTTGTCTTGCAGACGCTCCATGAT	2	10	13	11	NA	3	NA	4	3	1	3	5	5	7	6	7
1753	1	-111------1-11-1	TGCAGGATTATTGATCTCAACTTTAGAGGGGAGGGGGGGGGGAGGAATGCTCCTGCAATAGATCAAAGAAAAGAATGTAGCAGAATTTTCTCTGT	NA	33	24	24	NA	NA	NA	NA	NA	NA	14	NA	10	9	NA	13
1754	1	-111-1--1-11-1--	TGCAGGCCTAAGATGTTAAAGAAACTGAAACTAACAATATCTTTAAGTTGCTTCCGTGCTTTTGCCTGGCTACCCAAGCTCCTTGCTCCGGCCAA	NA	22	8	8	NA	4	NA	NA	2	NA	6	11	NA	2	NA	NA
1755	1	-111-11---111-11	TGCAGGAGGAGACAGAGAAACAGTTAAAGAGACAGAACTCTTCACTGACAAGAGAAAGAGAGGACAGAGATAAGAGAGAGAGTTAGAGAACAGTT	NA	9	7	5	NA	4	4	NA	NA	NA	5	10	11	NA	1	1
1756	1	-111-----1--11--	TGCAGGCCTCTTGTCTAAGCACTCCCTAGGTGCCTTCCCCTTCCCCCCTGGGAACAAATGAAACAGAATAACACAAAAAAAATGTCAATAATCAA	NA	19	8	6	NA	NA	NA	NA	NA	6	NA	NA	4	4	NA	NA
1757	1	-1111-1-11-111-1	TGCAGGGACACCTGTCACCATCTGACCCTGCTGGAACACCTGTCACCACCCACCTGGGACACCTGTCACCATCAGACCCTGCTGGGACACCTGTC	NA	22	5	6	4	NA	4	NA	3	6	NA	4	2	2	NA	2
1758	1	-1111----1-----1	TGCAGGGCTGACTTTACTACTGGTGTCACCCACCACCTCCAGGGCTGACTGTACTACTGATGCCACCCACCACCTCCAGGACTGACTGTACTACT	NA	16	6	6	3	NA	NA	NA	NA	10	NA	NA	NA	NA	NA	7
1759	1	-111-----1--11--	TGCAGGACCTGCCTGCCTGCCTGCCTGCCTGCCTGCCTGTCTGTCTGTCTGTCTGTCTGTCTGTCTGTCTGTCTGTCTGTCTGTTATTTTGCTCA	NA	19	10	8	NA	NA	NA	NA	NA	5	NA	NA	7	4	NA	NA
1760	1	-111-----1--11--	TGCAGGCACTGCATCACCAGGAGGATGCTTCCTCTCTCTCGCTCTCTCCTTATCTGAGTTTTTTTTTTTAAATCTTCCTAGCTCACCGGACCGCG	NA	17	8	7	NA	NA	NA	NA	NA	7	NA	NA	9	3	NA	NA
1761	1	-111-----1--11--	TGCAGGGAGAGTGAGCTCATCTGTGGTGGTCGGCGAACACTCAACCTTCTGATCTGTAGCCCTGTGCCACAAAAATCATGCTGAAATGGTAAAGT	NA	13	5	7	NA	NA	NA	NA	NA	12	NA	NA	6	3	NA	NA
1762	1	-111-----1--11--	TGCAGGGATGGGGGGGTTGGATCACAGCTGTCTAAGAAAAGGAGTGATCCGCATTTGGAGCAATACTGGCTGTATCCAAGGCTCCGCCAATCGTT	NA	27	9	7	NA	NA	NA	NA	NA	11	NA	NA	9	3	NA	NA
1763	1	-111-----1--11--	TGCAGGGTTGAGACAGAGAGTATTGATCCAGAATCCAGTCTGTCCTGTAGGGTTGAGACAGAGAGAGTATTGATCCAGAATCCAGTCTGTCCTGT	NA	29	11	9	NA	NA	NA	NA	NA	12	NA	NA	7	4	NA	NA
1764	1	-111-----1--11--	TGCAGGTCCTGTTTTTTGTTACACATCCATTGGCTTTATCAACATTAAAGATAACAATTGTATCATTAATATAACATTCCTTTCTGGAAAAACAA	NA	35	6	6	NA	NA	NA	NA	NA	7	NA	NA	11	4	NA	NA
1765	1	-111-----1--11--	TGCAGGTCTGGGAGAGTGTCCCTCAGGTCTGGGAGAGTGTCCCTCGGGTCTGGGAGAGTGTCCCGCAGGTATGGGAGAGTGTCCCGCTGGTCTGG	NA	19	10	6	NA	NA	NA	NA	NA	7	NA	NA	9	2	NA	NA
1766	1	-111-----1--11--	TGCAGGTGGTTAGTAATAGTAACTGTAGTAGGTAGAGTTAGTAAAGTGTAGGTAATAGGTAATAACAGAGCGTAGTGGGGGGGGGCAATGCAAAT	NA	27	7	9	NA	NA	NA	NA	NA	14	NA	NA	7	2	NA	NA
1767	1	-111-----1--11--	TGCAGGTTTCATTACACTTCGATCAGCTGGCTGCAGACAATCATCAGCAAGGGAGAAATCCGTTTTTCAACATTTTGATACGATATTTATAATTC	NA	23	5	8	NA	NA	NA	NA	NA	7	NA	NA	9	3	NA	NA
1768	1	1111-----1--11--	TGCAGGAAGAAATTAATATCCACCCCAAAAAAAATCACATTGGCTAAGCATGGCCTGCAATGAACTTTAAACATTGTAGCAACTATTAACTTGGG	3	25	10	8	NA	NA	NA	NA	NA	8	NA	NA	7	6	NA	NA
1769	1	-111-----1--11--	TGCAGGAGTTGCTGCAGCTGCTGGATCCTGGAGAGAGAAAGGAGAGAGAGATGGAGAAATGGAGAGAGAGATAGAGAGAGAGATGGAGAGAGAGG	NA	22	13	10	NA	NA	NA	NA	NA	10	NA	NA	11	6	NA	NA
1770	1	-111-----1--11--	TGCAGGCAGTCACTGAGTCTGAGGTGCTAAAGCAGCTCCTGAAATTTGACCCCAAAAAAAACATCTGGGTCACATGGTTTAGACCCTTCCTTCTT	NA	23	5	10	NA	NA	NA	NA	NA	11	NA	NA	9	6	NA	NA
1771	1	-111-----1--11--	TGCAGGCCCTGTCCAACTGGTGAGGCCCGTAAGACAGCTCTGAAGTCATCCAGGTGTTCCTATGGAAAACTCCCGATTTTGGCGCAAGAAGTCGG	NA	20	6	5	NA	NA	NA	NA	NA	12	NA	NA	7	5	NA	NA
1772	1	-111-----1--11--	TGCAGGCTGACTTCGGTCATCAGTTGAACAGTGTTTCCCCCCCCGACGCTGGCATCTGGGTTAAGTGAGCGGGTGTTAAGAATCGAAGCTTGGTG	NA	17	11	10	NA	NA	NA	NA	NA	10	NA	NA	11	5	NA	NA
1773	1	-111-----1--11--	TGCAGGTAAACTTACCCTTTGGTTGCTCCCCACCCAGACAACTCTCCCTGTAAACGATACCCCTCCTTCCCTGTCTCCTTCTTCTATCAGTCTTG	NA	15	7	7	NA	NA	NA	NA	NA	9	NA	NA	10	5	NA	NA
1774	1	-111-----1111--1	TGCAGGGCTGTGTTATGTATGCTTGTCCTCTCATTCTAGAGTAATAGTTTACAATTATACAACGGGTGGGTCTAATCCTGAATGCTGATTGGTTA	NA	14	8	9	NA	NA	NA	NA	NA	12	6	4	11	NA	NA	1
1775	1	111111-11-1-1---	TGCAGGAGGCCCTTTGCCTTTTGGTAGGCCATCATTGTAAAGAAATAATGTGTTCTTAAGTTCTTAACTGACTTGCCTAGTTAAATAAAAAATTA	4	6	5	5	1	2	NA	2	5	NA	3	NA	4	NA	NA	NA
1776	1	-111----1---11--	TGCAGGACAGTTGAGCTAGCGTAGGCTAATGCAGAGGTGTGGAGGTGTGGACAGAGGTGTGGACTCGAGTCACATGACTTGGACTCGAGTCAGAC	NA	14	9	8	NA	NA	NA	NA	17	NA	NA	NA	15	7	NA	NA
1777	1	-111----1---11--	TGCAGGCGCCCGGCCCTCCAAAAGGAGTCACTAGAGCGCGATGAGCCAAGTAAAGCCCCCCCGGACAAACCCTCCCCAAACCCGGACGGCGCTGG	NA	21	10	9	NA	NA	NA	NA	8	NA	NA	NA	14	9	NA	NA
1778	1	-111----11111--1	TGCAGGTGGAGGAATGCAAAGCAGGGGCAGGGAAACACACACACACACACACACACAGACGCACACACCTCGGTGGAAGCCTACGCTGAATCTTA	NA	18	5	7	NA	NA	NA	NA	5	3	13	4	5	NA	NA	7
1779	1	-111111111111111	TGCAGGATTATCTGAGACCAGCCACCCAGACAGCTGATGAAACTGTGGATAGGTACAACTGAAGAATTTCTACAAACTGTCAGAAACCATCTCAG	NA	30	12	7	3	1	3	2	9	3	7	4	6	2	7	9
1780	1	11111111111111-1	TGCAGGAAAAGGTTACAAAATAGACTTTACAAACATGCAGAGAACTCTACATATGGAGTTTGAGTCAAATAAATCATCAAGTTTATACATTATGT	4	15	6	7	3	3	2	2	6	4	6	6	3	2	NA	4
1781	1	-111----11111--1	TGCAGGGGTTATGTCTCTTTCTTACTATCTTTCTCACACGTACTCACGCTGACGTGTCCTCTTTCCCCGCTGTGTGTCTCCAACCAGGGCCGGCC	NA	12	6	7	NA	NA	NA	NA	8	4	6	6	9	NA	NA	4
1782	1	-111----11-----1	TGCAGGCTATATTCTTTATAACATGTTTTTGGTTGCTGAAACAAACAAATGATGCCTTTTAATTGTCTTAGGGTAAAAATATGCAAATTTACAGT	NA	22	17	5	NA	NA	NA	NA	5	8	NA	NA	NA	NA	NA	3
1783	1	-111---1-----11-	TGCAGGCTCATCCTGACCTGACCCTCCAGCATGACAATGCCATCAGCCATACTGCTCGTTCTGTGCGTGATTAGACAGGAATGTCAGTGTTCTGC	NA	26	8	12	NA	NA	NA	13	NA	NA	NA	NA	NA	13	8	NA
1784	1	-1111-11-11111--	TGCAGGCTCTAACCTCTCTCTCTCTCTCTCTCTCTCTCTCGCTCTCTCTCTCTCTCTGGCACATCCAAAGCTGCGCCATGAACACCCCTCATTGG	NA	19	7	7	1	NA	4	6	NA	4	4	10	1	1	NA	NA
1785	1	-111---11--11---	TGCAGGCTCATCCTGACATGACCCTCCAGCATGACAATGCCACCTGTGCGTGATTTCCTGCAAGACAGGAATGTCAGTGTCCTGCCATGACCAGC	NA	12	13	6	NA	NA	NA	9	1	NA	NA	8	7	NA	NA	NA
1786	1	-111---11--11---	TGCAGGGATAGAAGGAGGGAATAGGGAGAGGAGAGCATGACATACCTGGACGCTGGGCATGCTGGACAAATACTTTTTTTTTTGTCACATGCTTC	NA	20	6	11	NA	NA	NA	9	2	NA	NA	7	10	NA	NA	NA
1787	1	-111111111111111	TGCAGGTCACACACCTCACACCGCCAACCACTGGAAGACAGGGATGGAGCGCAGGGAGAAAGTTGGAGAGGGGTGGGTGGGGAGAGGCAGAGAGA	NA	5	5	7	3	2	3	7	3	5	6	5	6	2	1	1
1788	1	1111111111111111	TGCAGGCCGATGAACAGTGTTTAAGTGGGAGTAAAGTGCAGGTTTACTGCCCCACGAGGATCAGAGCCAAGGCTGGAGGAAAGGACATCGTATTT	4	11	5	6	4	2	4	11	8	3	4	3	4	1	2	2
1789	1	-111---11--11---	TGCAGGATAAGGAGATTGGAAGAACGAGCCTGAGGGCAAAGTAGACTGACGCATTTCGAGGGGAGAGATGGAGAGACAGAGAGAGAGAAAGAGAG	NA	17	6	7	NA	NA	NA	10	5	NA	NA	13	7	NA	NA	NA
1790	1	-111---11--11---	TGCAGGGACAGGGATCTAGGATAAAAAAATAAAATAAATGCAATATAAATATAGGACAAAACACACACCACAGCAAGAGAGACAACACAACACTA	NA	24	13	8	NA	NA	NA	23	15	NA	NA	16	23	NA	NA	NA
1791	1	-1111-1111111111	TGCAGGACACAGCACATCAGGGTGGTGGGTTAATCGAGGACACCGGGGGTTAACGAGGACACTGGGGGGGGTTCAACACCACGTGGTGTAATATG	NA	27	9	6	4	NA	3	9	6	10	9	5	5	9	1	8
1792	1	1111--1--1-111-1	TGCAGGCTACTACAGTCAGTTTCAGCCTGCAGCCTACTAGAGTGAGATGCAGCCTACAGCCTACGACAGTGAGATGCAGCATACAGCCTACTACA	1	18	9	6	NA	NA	7	NA	NA	12	NA	6	7	1	NA	3
1793	1	-111111-111--111	TGCAGGGCTGCTGGGCTGTGGCACCTGGCTGCATGTGTAAATGGGGTTCATTTGGGTGAGAGACTGGGCTCTATGGGAGGGGTAGAGGAAGGGGC	NA	18	7	5	3	2	5	NA	5	5	2	NA	NA	3	2	3
1794	1	-111111111111111	TGCAGGCTCATCCTGACATGACCCTCCAGCATGACAATGCCACCAGTTCTGTGCGTGATTTCCTGCAAGACAGGAATGTCCGTGTTCTGCCATGA	NA	31	5	10	3	3	7	9	3	10	7	3	9	1	8	4
1795	1	-11111111----1--	TGCAGGGAGTGTGTGTGTGTGTGTGTGTGTGTGTGTGTGTACACAGGTAAGTTGAGATGCCCACCAAAACAGATGAATTCACTAGAAATGGACAG	NA	20	9	7	4	4	6	11	6	NA	NA	NA	NA	5	NA	NA
1796	1	1111111111111111	TGCAGGTAGAGGAGGTGGTAGTCTGTCTGTCTGTCTGTCTGTCTGTCTCTCTCTGTCTGTCTGTCTCTCTGTCTGTAGCCACTGGGACTGTGACC	2	38	8	5	4	4	8	8	13	2	8	7	10	5	3	4
1797	1	-111111111111---	TGCAGGGACCATCCGAGGGGTATATATAAAGTAGTATCAACGAGTTAACTTAGATACGTATTTTTGGTTGTTGAGTCAGTTAGATTATGCGCATT	NA	20	9	10	3	4	9	10	6	10	9	1	8	NA	NA	NA
1798	1	11111111111111-1	TGCAGGCAATCACTGAGTCTGAGGTGATAGAGGAGCTCCTGAATCTTGACCCCAAAAAACCATCTGGGTCAGATGGTTTAGACACTTTCTTCTTT	4	10	5	6	3	4	9	6	6	7	6	14	6	3	NA	2
1799	1	-111-1----------	TGCAGGTGAGTGGTGTTATTAAGAAGCTGGGAGCCAGAGAGGCTTGGTGTCGTGGGATGGCTGGTAGTGGCGCTGCTGGGGGGGGTGGTGGGGTT	NA	36	8	10	NA	7	NA	NA	NA	NA	NA	NA	NA	NA	NA	NA
1800	1	-11111--1----1--	TGCAGGTAGGAACACACACACACACACACACACACACACACACACACATATTTACGTATTGTGTTAGAACACTCCTCACAAGACCATAATTTAGC	NA	21	6	8	4	5	NA	NA	4	NA	NA	NA	NA	4	NA	NA
1801	1	111111------111-	TGCAGGTATCTGACTTTAAACACACGCATTCACAAACGCACACATACACACACACACACACACACTTAGAATGCAATGAGGCTTTTAAAGCCTTC	3	5	9	7	4	7	NA	NA	NA	NA	NA	NA	3	2	2	NA
1802	1	-111-1-1---1-111	TGCAGGGACGGGGGGGCTGGGATTAAACATAAAAATGTAGGACGAAACACACATCACGACTAGAGGGACACCGCTACACTAGATAAAGAGAGACC	NA	13	7	12	NA	7	NA	3	NA	NA	NA	15	NA	4	6	4
1803	1	-111-1--1--1-1--	TGCAGGGTCTCATTATAATCCTGCATAAAGCAGTATTGATTCATGACCTGAAGGCGTGACTCAATTTTGCCATCTGCAGGAAGATAACGAGATTC	NA	22	6	7	NA	11	NA	NA	3	NA	NA	10	NA	6	NA	NA
1804	1	1111-1---11---11	TGCAGGAGAGAGAGAGAGGGATGAGGGGAAAGGGGGGAGAGTGAGAGAGAGAGAGAAAGAAAGAAAGACAGAGAGAAAGAGAGAGAAAGATGAAG	4	27	7	6	NA	8	NA	NA	NA	11	10	NA	NA	NA	5	3
1805	1	-11111--1----111	TGCAGGAAGCTAGCTTCTTTCCTTTTTTTTTCTCTTTTTTTTTTAAACTGGTGAGGTTATGTAATGTCGTTGTTAGAGAAGTTCAGTAGTGATGA	NA	31	8	6	2	5	NA	NA	7	NA	NA	NA	NA	6	2	7
1806	1	-111-1--1--1-1--	TGCAGGAAGGGAGTGATTGGGTGAGGGGGAAAAAGTGTAATGAGGAGGCTGCGGGGAGTTCATTACGGTTCAAAAACAAGTTATGTTATAAAGTC	NA	27	6	5	NA	12	NA	NA	10	NA	NA	11	NA	3	NA	NA
1807	1	-111-1--1--1----	TGCAGGAGAGAGAGGTTACACACACCCTGCAACACACACTGTAGGAGAGAGGTTACACACACCCTGCAGCACACACTACAGGAGAGAGGGTACAC	NA	11	11	12	NA	8	NA	NA	9	NA	NA	5	NA	NA	NA	NA
1808	1	1111-1--1--1-1--	TGCAGGGACGGGCATATATATAAAAAAATAAAATAAAAAAAATAAAATATATATATATATATATATATAGGACAAAACACACATCACGACAAGAG	4	22	8	7	NA	8	NA	NA	6	NA	NA	7	NA	2	NA	NA
1809	1	-111-1--1--1-1--	TGCAGGTCATGCCCTGATGGAATAACGGAATAAACTACCAAAGAGGAATAACCCGTGCCTGTTTACTGTACTAATAAGATATTTATAGTAAAATA	NA	19	6	10	NA	8	NA	NA	11	NA	NA	12	NA	4	NA	NA
1810	1	-111-1--1--1-1--	TGCAGGCAGAGGAGGGTTGTTAGTGATTGCAGCTATTGTGATTGTTAAATACCCTGAGCCCAGGTGGCTCCAAACTGCTCCACTAACCTCTCTGT	NA	27	5	15	NA	7	NA	NA	11	NA	NA	10	NA	9	NA	NA
1811	1	1111-1--1-11-1--	TGCAGGAGTATCCATCCACTCAGTCCTGACGTGCACACTGACGTGCACACTGACGTGCACACTGACGTGCACACTGACGTGCATATTTTTAAACT	1	25	12	11	NA	21	NA	NA	18	NA	15	21	NA	25	NA	NA
1812	1	-111-1-1---1-1--	TGCAGGGATGGGATTAAATATATATACACACACACACACACACACATTAAATAAAAATATAGGATAAAACACATCAAGACAAAAGAGACAACACA	NA	22	9	9	NA	15	NA	24	NA	NA	NA	12	NA	3	NA	NA
1813	1	-11111-111111-11	TGCAGGATTGTCTGAGACCAGCCACCCGGACAGCTGATGAAACTGTAGGTTTGAACCAGTGAAGAATTTCTGCACAAACTGTCATAAACAGTCTC	NA	27	6	12	2	10	NA	7	3	4	7	5	2	NA	2	3
1814	1	-1111111-1---11-	TGCAGGACTCCCAATTACAGCCGGATGTGATACAACCTGGATTCGAACCAGGGACTGTAGTGATGCCTCTTGCATTGAGATACAGTGCTGCGCCA	NA	26	5	10	4	13	4	9	NA	7	NA	NA	NA	4	4	NA
1815	1	-111-1-1-1------	TGCAGGCTGCACTGTCAGTCACGCAGAGAGACTCCACTGTGGTCTCCATGTCTGTGTCAGTGCTTTACTTTGATAAGAACTTCACAGGACTACTT	NA	24	19	12	NA	9	NA	6	NA	15	NA	NA	NA	NA	NA	NA
1816	1	-111-1-1-1------	TGCAGGGAGGTGGTGAGGGCCCTCAGTGTGTGGTGTCAGGAAAATAACCTCTCACTCAATGTCAGCAAAACAAAAGAGATGACTGTGGACTTCAG	NA	14	8	11	NA	5	NA	11	NA	7	NA	NA	NA	NA	NA	NA
1817	1	-111-1-1-1------	TGCAGGGCTGTGTGAGCCTAATCCCTAGTTGTTGACAGAGGGTTAAATACACATGTAATGAGGGAATGAATACCGTGTGGGAAAACAAGACAAAA	NA	25	9	7	NA	10	NA	10	NA	9	NA	NA	NA	NA	NA	NA
1818	1	11111111-1111111	TGCAGGGTGAATAGAAAAAAGACAGACACTAATTGTGTTTCCCCCACAGGGCTCTCTGACTGATTACCTGAAGGCCAACGCGGTGTCGTGGAACG	4	23	8	7	1	5	2	8	NA	10	7	5	4	4	5	3
1819	1	-111111111111111	TGCAGGGGAGAGAATGAACATGCTACCAGCAAGCTGGATCAAGTGGATCCTGTGTCATTATAATATCTCACAAGATCAAATGGGGAACGTGTGAA	NA	43	7	6	2	6	4	11	4	8	14	7	17	3	4	4
1820	1	-1111111111111-1	TGCAGGAGGAGGAGACAAACACAGGAAAGAATACATCTCCCATCTGCAGGAGGAGGAGACAAACACAGGAAAGAATACATCTCCCTGGACAGAAC	NA	16	7	6	1	5	3	7	8	3	4	9	5	2	NA	3
1821	1	-11111-11-11-11-	TGCAGGTAATTGTAATGTAAATATTGAATTTTCCACAGCCGGCTTGGTTGTTGTGCTATGTGTGCTAAAAATGCACAAAGACACAGACTGACAGA	NA	21	5	8	4	11	NA	10	11	NA	10	7	NA	8	4	NA
1822	1	-111111111111111	TGCAGGCTAACATAACAGAGAGAAAGAATCCTTTGTATTCAGGGCCGTCAAGCACCCGTTATTTTAAAAGGAGCACAAAGTAAGTAACGATATTA	NA	33	5	9	4	7	4	9	13	9	5	4	11	5	1	6
1823	1	-111-11---111-1-	TGCAGGGGGACAGACACACCAGACACACCAGACACACCAGACACACCAGACACACCAGACACACCAGACACACCAGCCAGTGGTCAGAGATTCAA	NA	24	10	9	NA	6	6	NA	NA	NA	11	7	8	NA	6	NA
1824	1	-111111--111111-	TGCAGGCGTAACAAAACACAGAGTCTGATTTTTTTGAATATTCAAGCCATGCCATATGGTACCAGGCTGCCTGGAAGCTCCTCCTCCGGTCCCCT	NA	27	7	6	4	16	14	NA	NA	5	12	11	9	5	2	NA
1825	1	-111-11-1---1111	TGCAGGCCTGGGTGATCTGCACTCTCATTTGCCGCGTGTGCGTGCGTGTGTGTGTGTGTGTGCGTGTGTGTTTATTTGGGGCCCTCCTTCCCTTC	NA	36	12	19	NA	16	13	NA	18	NA	NA	NA	8	6	7	16
1826	1	-111-11-1---1111	TGCAGGTTTTCCAGAAATCCCGTTTGGAAGACTATAGATTTCCTTCTTAATCCTTCTTAATCCCTATTACTTCCAGGACACTTCCATCTAGGATT	NA	18	8	7	NA	7	7	NA	7	NA	NA	NA	8	6	8	7
1827	1	-111-11-1-1---11	TGCAGGCGCCCGGCCCGCCACAAGGAGTCGCTAGAGCACGATGAGCCAAGTAAAGGGGGGAGGGGGGGTGATTTGGTCGTCAGTTGAACGGTGTT	NA	27	18	15	NA	8	26	NA	23	NA	18	NA	NA	NA	4	10
1828	1	-111-11-1-11--11	TGCAGGGATGGGGCTGGGATTAAAAATAAAAATATAGCACAAAACACACATCATGACAAGAGAGACACCACAACATTACATAAAGAGAGACAACA	NA	11	9	5	NA	13	8	NA	9	NA	8	6	NA	NA	1	7
1829	1	-111-11111111111	TGCAGGTGAGTGTGTGTGTATGCGCACAGGAATGATTGATGTGTGTGTGTGTGTGTGTGTGTGTGTGTGTGTGTGTGTGTGTGTGTGTGTGTGTT	NA	32	9	14	NA	6	6	4	15	5	4	12	5	2	6	6
1830	1	-111111111111111	TGCAGGTAAGAGCAGGGGGAGAGGAGGTGCGTGTGTGTGTGTGTCTCAGGATCTCTGCACTTGCATGTCCTTGAAGTACCCCTGATATGTGCGCC	NA	34	5	10	4	6	8	3	10	11	7	6	8	1	2	4
1831	1	-111111111111111	TGCAGGCGCCGGGCCCGCCACAAGGAGTCGCTAGAGTGCGATGAGCCACACTCCCCTTGCCCGGACGGCGCTGGGCAAATTGTGTGTCACCTTAT	NA	38	10	8	3	6	7	2	6	9	5	8	9	7	2	4
1832	1	-111-111-----111	TGCAGGGGTGGTGCCTGTCTGTCGTGCCGCCAAGGTCTGAGGCTGCTGCTGCAGCTGAGTGCGCTGGCCTTGCTGCAGCCCGTCCTGCTGGGAGG	NA	6	9	11	NA	6	5	8	NA	NA	NA	NA	NA	3	3	3
1833	1	-111111111111-11	TGCAGGATCACACACACACACACACACCAACCTATTACAGCAGTCATGTCTGGGACATAATTATGTGGGCTGTAATTAGGCCAGGCTAGAGGTAC	NA	25	6	12	3	7	7	6	4	2	5	6	9	NA	4	5
1834	1	-111111111111111	TGCAGGATCCCAATCTTCACCAGCTCCTCTAGGTGAACCTGGTCAGCCAGACGGTGCATCTCTGTCCACTTGACCTCTGAAACACAAGACCACCT	NA	32	6	6	3	10	6	10	3	8	8	10	12	7	4	3
1835	1	-11111111---1111	TGCAGGGACGAGGGATTAAAAATAATAAAAATAAAATATAGGACAAAACACACATCACGACAAGAGAGACAACACAACACTACATAGAAAGAGAC	NA	20	6	7	4	10	8	14	17	NA	NA	NA	16	5	2	8
1836	1	1111111111111111	TGCAGGTAGAAAATATCCAGATTAAAAATAATTAAAAAAAAAATAATCCCAATAAATTGCATTGGCTAAGCATGGCCTGTCTGCAACGAACTTGA	1	43	8	7	4	7	7	9	12	4	8	3	9	7	4	2
1837	1	11111111111-1111	TGCAGGTTGAGTTCAATAACTGCAGGCGGTATGGTGAGATGCAGGAAGAAGATTTTATTTGTTAATTTATTCTTTATTTATTCAGGGGGGGGGGG	2	24	7	9	2	8	5	7	8	3	7	NA	8	6	9	2
1838	1	-111111111111111	TGCAGGAATATCGGGCCATGAGCCTTCCATCTGCTCATTATTTATACATGCATGCATGCATGCATACAGTCACTTACCTTTTCCACATTTACTTT	NA	51	13	9	4	5	6	9	6	3	6	7	9	4	10	7
1839	1	-111111111111111	TGCAGGCAGCACTGACTCTCTGTTTAAAACAAAGGACCACATGGGATTTGGTAAAAAATCAAAAGTCATCGAAGACAATCAAAGAGCATATGACA	NA	44	6	7	4	7	9	8	7	9	4	8	7	1	3	6
1840	1	-111111111111111	TGCAGGGGGAACCACCCCTGCACTGCAGAGGAGGAGCCGTGACATGAGAGACAGAATAACAACAAAAAAATCCAGAAAAAAGCATGTCAAAAATG	NA	39	7	11	3	5	11	12	7	7	10	3	6	3	8	7
1841	1	-111111111111111	TGCAGGGTCAGTGTGGGTGGGGGGGGTGGCTGCCTGTGTGTGTGACTCATAACAACAACAAAAAATGTACATTAGTGTACACTAAAATGATATAA	NA	22	5	6	2	6	5	8	9	5	7	3	7	5	2	1
1842	1	-11111111111111-	TGCAGGCTCATCCTGACATGACCTTCCAGCATGACAATGCGATCAGCCATACTGCTCGTTCTGTGCGTGATTTCCTGCAAGAAATCTGCCGTGGC	NA	36	10	8	3	6	7	11	8	8	10	8	10	4	3	NA
1843	1	-111111111111111	TGCAGGGATGGAAAGCCAACAGGTTGAACACACACACACACACACACATTATGAAAAACAACAAACCTGCAATGAATATGAAATCTGTGAGAAAA	NA	60	5	11	4	11	10	13	6	7	15	8	9	4	4	4
1844	1	-111111111111111	TGCAGGGCAGTGTCCGGGAAACTTCAGTTTTTTCCCACTGGGAGAATGTTTGCTGAGCCAATAGATTGGTTGATGTGAGTAACTACGAATTTCTA	NA	60	9	7	3	12	20	16	11	9	12	8	11	4	1	2
1845	1	-111111111111111	TGCAGGATGATGGGATCCTCAATGGTTCTCTAGACTTCCAGAAATTATAGACTTGCCTCTACTTTCTAAAATAACATCCAGCACTCCATACCACC	NA	45	5	11	2	11	5	12	15	9	10	12	10	4	11	2
1846	1	-111111111111111	TGCAGGCAGAAGCTTTGTAGCGGGGCGGGGAAAAAAGAGAGAGGAGCATCAGGGCTAGTCACATTAGAAGGGGTGGGAGATGAGGAAATGTTGAA	NA	37	8	6	4	7	15	6	8	9	12	8	6	4	7	6
1847	1	11111111111111-1	TGCAGGATTTCCCAAAGCTCATACATATGTGCTGGTCTGTCTCGGCACATTTGTATTGGGCTCTACAGCCCTCCTCTCATATGTTGCCAACAGGC	4	40	19	7	2	9	12	11	21	23	19	14	5	8	NA	5
1848	1	-111111111111111	TGCAGGCCACAAGACTGTGTTACCCTGCTACACTTAAGTGTAGGCATTAGCTCAGGAAGCTTACACAAATATTTAGGTCTCAGACAAGTTTAATT	NA	38	14	6	4	5	5	5	6	9	7	6	6	6	3	9
1849	1	1111111111111111	TGCAGGAGGAACCGCCCCTGCACTGCAGAGGAGGAGCCGTGACAACTGTCAATACAATCAACACTGTCAATACATTCAATATCAAATCAAATGTA	2	46	6	5	3	9	6	7	16	8	7	13	9	11	10	2
1850	1	-111-11111111111	TGCAGGAGAAACACAGTGGAACCTGGTAAATAACATCCAACACAACACTGAGTGAGTAATGTTCAGTCTGAACCTACTTCTAATAGCAAAAAGTT	NA	40	8	10	NA	8	15	8	10	9	13	7	16	5	5	6
1851	1	-111111111111111	TGCAGGAGGGCTGTGAGGCTGTGCCCACTAGTTCCATGGTGTATACCCAGCTGGTGGAGTCAGCAGTTTGTCATGCTCTTATTTGTATGTTTACA	NA	33	12	10	2	15	12	15	7	10	8	10	8	10	5	7
1852	1	-1111----------1	TGCAGGTTGAAGAGCTGGTCGGCGTCAGGCCCGGCGCTAAGCGAGTACTCGGCTACGCCGTTGTGGCCCGAGTCCTTGTCGCTGGCCATGGGGAT	NA	12	5	5	5	NA	NA	NA	NA	NA	NA	NA	NA	NA	NA	2
1853	1	-11111-1--------	TGCAGGCACACTGCTGCCTCCTCCTGGACGGCTGGGTCCACTGCTGCCTCCTCCTGGACGGCTGGGTCCACTGCTGCCTCCTCCTGGACGGCTGG	NA	9	5	9	10	3	NA	4	NA	NA	NA	NA	NA	NA	NA	NA
1854	1	-1111--------111	TGCAGGAGTGGATGCCGAACCCTTTCCCTGGTCGCTCATCCTCAGCTCCGCTGCAGATTGCGATGTGCAGCCGGATAAACAAGGGACCGCGGAAA	NA	29	11	9	11	NA	NA	NA	NA	NA	NA	NA	NA	6	6	16
1855	1	-11111---1-1-1-1	TGCAGGACACACACACACACACACACACACACAGGCAGGTCAGAGGGCATCCACAAAGATCACTCATGTAGGCTTCTACTGTATATCTACTCAGT	NA	34	7	7	9	4	NA	NA	NA	8	NA	7	NA	4	NA	5
1856	1	11111-111111---1	TGCAGGGGGAGGGGAGGAAGGAGGGGAGGAGGGGGGAGGACAGCAACCAGACAGCAAAGGAGAGAGTGGAGCATTCACACACACACATCTTCTCT	4	11	5	8	7	NA	1	1	2	6	5	3	NA	NA	NA	5
1857	1	-1111111111111-1	TGCAGGTGCCCGGGCCTGCCACAAGGAATCGCTAGAGCGCGATGCGCTAAGTAAAAAAAAAAATGGTCAAACCCTCCCCTAACCCGGACGATGCT	NA	33	5	5	6	3	3	4	2	6	8	8	9	1	NA	8
1858	1	-1111---1----1--	TGCAGGTCTACAGTGAGTGAGTGAGTGTGTGTGTGTGTGTGAGAAGCCATGTCACCTTCCTTCAGGTCTTGTGTGTGTGTAACCCTCAAAAGCTT	NA	16	8	8	7	NA	NA	NA	8	NA	NA	NA	NA	6	NA	NA
1859	1	-11111--1---1111	TGCAGGCTCAGCACAACAACAGTTCATGACTGAGGGCTGGCCTCCCCGACCACCATCCACGCCAAAACCCTCATACAAATCTCTAACAACTACCA	NA	20	6	8	8	3	NA	NA	5	NA	NA	NA	14	4	1	3
1860	1	-11111--1---1111	TGCAGGCAGGAAGTGAACGTGTAGCAAACCAAACCTCATTAATCACACATTTTCAGTACGAATTATAAAGTGCCTTCGGAAACTATTCAGACCCC	NA	24	10	5	8	4	NA	NA	10	NA	NA	NA	9	3	5	9
1861	1	-11111--1--1----	TGCAGGGGAGAGAAAAAAAATTAAATACAAAAAAAATATATAAATAAAAAAATAAAAAAAAAAATCGGATCTTGCAATCTGTGCACACATACAGT	NA	26	7	9	6	3	NA	NA	5	NA	NA	8	NA	NA	NA	NA
1862	1	-111111111111111	TGCAGGAAGTTTAAGTGGGAGGAAACCGCTGCGGGCAAGATTAACAGATGGTAAGGACACACCCAAGCCAACACCCAAGCCAACTCAGTCATGGC	NA	42	7	5	5	4	4	4	12	14	8	9	8	6	3	3
1863	1	-1111--1--------	TGCAGGACCACTGGTAGAACCCTGCTGTTAATATAGGGGCTGGCCCAGCAGGACCACTGGTAGAACCCTGCTGTTAATATAGGGGCTGGCCCAGC	NA	15	6	8	9	NA	NA	12	NA	NA	NA	NA	NA	NA	NA	NA
1864	1	111111111111111-	TGCAGGTAGAAAATAACCTGATTTAAAAAAATAAATATCCTATAAATCACATTGGCTATGCATGGCCTGTCTGCAAAGAACTCGAAACATTTAAT	4	12	8	8	14	3	4	9	1	4	8	6	8	3	3	NA
1865	1	11111-1111111111	TGCAGGAACAACTGTCACCACCTGATTCTGCTGGGACACCTGTCACCACCTGATCTTGCTGGGACACCTGTCACCCTCTGACCCTGCTGGGACAC	2	23	8	10	7	NA	3	6	1	11	5	4	5	1	3	2
1866	1	-1111--11-------	TGCAGGACTTGCTTTGTGGAGTGTGGTGTCAAAAAAAAGCAGAGACTCTCTTTATTACAGACAGACCTCTCCCCATCAACCATTGAATCTATATG	NA	27	7	7	5	NA	NA	11	12	NA	NA	NA	NA	NA	NA	NA
1867	1	-1111--11-------	TGCAGGCTAACTCAGGGCTAACTGAGGGCTAACTGAGGGCTAACTGAGGGCTAACTGAGGGCTAACTGAGGGCTAACTGAGGGCTAACTGAGGGC	NA	19	8	10	10	NA	NA	5	17	NA	NA	NA	NA	NA	NA	NA
1868	1	-1111--11-------	TGCAGGTTAAGTCTCTCTCTGTCTCTCTCTCTCTCTCTCTGTTTCTCTCTCTCTCTCTCTGTTTCTCTCTCTCTGTCTCTCTCTCTCTGTCTCTC	NA	12	8	14	8	NA	NA	9	9	NA	NA	NA	NA	NA	NA	NA
1869	1	-1111--11---11--	TGCAGGGTTGTCATGGCAGCAGCACGCACGTTGGTCTACAGGGGAGAGGGAGATACTCAAGAGTCAGTCAACACCAATTATTCACTCAATACAAT	NA	20	7	5	12	NA	NA	6	7	NA	NA	NA	9	7	NA	NA
1870	1	11111--111-11---	TGCAGGCATGTAGCCGGTGTTAAAATAAGATTTTTTTTTTTTTAAATCAATCAAAGTGTTGCATTATTTCCTGAGATGATGGGAGCTGTCACACT	4	33	14	13	6	NA	NA	12	14	3	NA	15	10	NA	NA	NA
1871	1	-1111--11--11---	TGCAGGCTGACCGTCGCCGCCTTGCTGCCCTCCTCCACCTGAATCACACAACAGGAATGTTTAATTAAAGGTATTTATAAGTCGTTTATTCATCA	NA	23	7	9	6	NA	NA	8	9	NA	NA	9	5	NA	NA	NA
1872	1	-1111--111111-1-	TGCAGGGGAAAGACTGCTTGTGTGTGTGTGTGTGTGTGTGTGTGTGTGTGTGTGTGTGTGTGTGTGTGTGTGTGTGTGTGTGTGTGTGTGTGTGT	NA	30	10	6	9	NA	NA	12	19	11	20	14	3	NA	7	NA
1873	1	-1111111111111-1	TGCAGGGCCACCCCCCCCTCCCCCCAACAGTCTGCCATCCCAGCAGCCCCTGCTCCCTTAAAGAGGCAGACCTGAGTGAGAAATAGAAAGTGGCA	NA	33	9	7	12	4	4	15	6	8	5	10	7	3	NA	6
1874	1	-111111111111111	TGCAGGATCCTGTACGGTAAAGCTTCTCTCTCTCTCTCTCTCTCTCTCTCTGAGTGTGGTTTTCTTTTTCATGAAGTAGAAGGAAGTCCCTAGGG	NA	29	7	6	10	3	2	10	9	8	11	11	13	5	4	8
1875	1	-1111-1--1--1111	TGCAGGTTATAAAAATATTGATTAAGAGGTGTTTGGGGATAGTACTGTGTAAATGTGATATGAGAGCTGTGTGAGTGTGGACATAAGTGTTAATC	NA	22	8	11	7	NA	9	NA	NA	7	NA	NA	11	2	6	10
1876	1	-1111-1-1------1	TGCAGGGCTTTACAGATTGTTTTGGTTGATTAGATTTCTTTGTATTTTTCCCCCCTCTGTTTTTATCTCTGTTTTTTTAAGTATTTCCACATGCA	NA	37	10	5	26	NA	6	NA	13	NA	NA	NA	NA	NA	NA	9
1877	1	1111111-11111-11	TGCAGGGCGCCCTTGAGCCTTCCATTAATTCCAACGCTCCTAATAACTCCTATTGTGTGACCTGTGTTAGCTTTAAAACAAGTCTGTCCCTTAGG	3	9	9	11	7	3	5	NA	12	3	6	4	5	NA	3	3
1878	1	-1111111--111111	TGCAGGCTACGCACCTTGTACTGGAGAGAGGTTACTATAGTTACCATACCATAATACACCTTGTACTGGGGAGAGGTTACTATAGTTACCATAAT	NA	38	8	10	10	4	7	13	NA	NA	9	9	10	1	3	3
1879	1	-1111111-1---1--	TGCAGGCTTCCACAGTTTAACACATGAGGGGTAGAAAATGAACCATTGATATAGGTGGACTGTTTCCTGTCAGTTAGATATGACTGTACCCAATT	NA	16	8	8	8	3	9	15	NA	9	NA	NA	NA	4	NA	NA
1880	1	-1111-111-1-----	TGCAGGAGAAACAGATCTCTCTCTCTCTCTCTCTCTCTCTGTGAGTTTTCTGCCTAAACTGAGAGACGAGACTCTTCACGACTCCCAGAGAAAAA	NA	23	7	9	7	NA	7	8	5	NA	1	NA	NA	NA	NA	NA
1881	1	-11111111---1111	TGCAGGTGGCCTTGAGAAGAGCGGCCCGGGCTCTTTTCCAGGTACGGCGACAGCCGAACATCTGGGCAGAAGGCATGCTGACTTCTTCCTCTTGC	NA	16	6	7	10	4	13	18	8	NA	NA	NA	7	4	5	6
1882	1	-1111111111111-1	TGCAGGTGAAGAGGCCGAATGTGGAGGTCCTGGGCTGGCGTGGTTACACATGTTCTGCGGTTGTAAGGCCGGTTGGACGTACTACCAAATTCTGT	NA	21	6	11	5	3	9	6	9	12	2	5	3	1	NA	4
1883	1	-111111111111111	TGCAGGACCAGGAACTAAAGCCCCTACATGATCAGAAACTAAAGCCCCTACAGGATCAGGAACTTAGACCAGGAACTAAAGCCCCTACAGGACCA	NA	31	6	5	6	1	6	9	14	9	4	5	10	2	2	3
1884	1	-111111111111111	TGCAGGCCCTTTAGGCCAGAGAAACAGTAAAGTGGTGGAGGAGCGCGCGCGCACACACACACACACACACACACACACACACACACACACACACA	NA	27	7	9	8	4	7	8	7	12	7	6	4	4	6	12
1885	1	-1111-111111-1--	TGCAGGCAAGTTTGAATCTACATTTGCCTGGCTATCGATGTGACATTTGGCAGCGCCTAATCAGTACAGGTACATTTTTCTAATATTTTTCATAT	NA	28	9	7	10	NA	7	11	8	10	7	12	NA	6	NA	NA
1886	1	-111111111111111	TGCAGGACTTGTGTGTTGTCAAAAAAGCAGAGCATCTCTTTATTACAGACAGACATCTCCCCATGACAGTTTTTTACCTAGAGAGCTGCTCTGCG	NA	36	13	5	17	4	5	18	9	9	16	8	8	1	2	3
1887	1	-1111-1111111111	TGCAGGATAAAGCTAAGATGAAAGTTTCTCTCAGCTTGAGCTGCATAACCGTTACACCATCAGAATCAGAGGAAAAACATTCTTCGGAGGCAGAC	NA	36	7	8	11	NA	9	15	8	9	12	7	12	3	4	3
1888	1	-1111111111111-1	TGCAGGGGAGTAAATAGATAAGAGTCAGACACACCACTGTAAGCCACATGTGAATGGAAAATTACTGCTGAGCCCTTAGAAAACACTGGACTATT	NA	55	14	5	9	4	7	13	12	7	5	7	10	2	NA	6
1889	1	-11111111111111-	TGCAGGCACCCCCCCCAGCCAAACCCTCCCCTAACACGGACAGCGCTGTGCCAATTATGCACCGCCCTATGGGACTCCCAGTCACTGCCAGTTGT	NA	32	7	7	10	4	6	7	10	11	6	10	10	6	2	NA
1890	1	-111111111111111	TGCAGGATTGTCTGAGGGGGGAACTCAGTAAAATCTTTGAAATTGTTGCATGTTGCATTTATATTTTGGTTCAGTATAAATAGCCTACCTACAAC	NA	67	19	5	11	3	8	11	11	12	11	5	13	9	2	7
1891	1	-111111111111111	TGCAGGTATTTTTCACTGGTTATCCCCAAAGCCAACACTTACTTTGGCCGCCTTTCCTTCCAGTTCTCTGCTGCCAATGACTGGAACGAACTGCA	NA	39	14	7	7	3	11	9	8	11	5	10	5	8	3	7
1892	1	-111111111111111	TGCAGGACGACAGTAGGTCTCTTGCGTAATGTGGGCCGTAGTAACAGGCATTGTGACACTCAGAACAGATCCTAGTATTTGGAACGGATACTTTC	NA	61	20	10	14	2	7	16	14	10	23	29	13	10	6	10
1893	1	-111111111111111	TGCAGGACTGATGTACGAGACAGGTGATTCTGTGAGGCCTTGGCTGTGCTACTCCGTCTGGTACTCCTTCTCCTTCACTGTCATCCAATAAAGTG	NA	55	10	18	13	4	11	12	17	8	8	13	12	5	7	11
1894	1	-111111111111111	TGCAGGATGGCCAAACATAAACATCTGTCTCTGTACCAGGGCCCCTACAGTGTGTCTCTACCATGTCTGTCTCTGTACCAGGGCCCCCTACAGTG	NA	36	9	17	18	4	6	13	11	10	5	8	5	5	11	11
1895	1	-111111111111111	TGCAGGCAGAAGATACATACTTCGTGAGAATCAGGGCTACCGCTCGATCTATGGTGTCTACATATCAATTTCTAAGTGAAAATGTCGGAACCAGT	NA	38	5	9	12	3	7	13	7	5	7	8	9	6	5	7
1896	1	-111111111111111	TGCAGGTTGGTGAAACACACACTAGACTAGATTCTTCAGTCCCTGTCTCTAGTCTTTTCACCCTGGCTCACCTCTGGATGAAGTGGCACTACTAT	NA	43	7	8	9	3	7	8	6	9	10	12	11	7	6	7
1897	1	-11111----------	TGCAGGCTATAAAGGGTGGCCACACCAGCCAACACACTCTCTCTCTTCCCTTACTGGCAGGCTGGCTTCCACCACATTACGTTTTTTTTTGTTTG	NA	30	16	12	18	12	NA	NA	NA	NA	NA	NA	NA	NA	NA	NA
1898	1	-11111--------11	TGCAGGCTGACTTCGGTCGTCAGTTGAAACAGTGTTTCCTTCAACACATTGGTGTGGCTGGCTTACGGGCTAAGTGGGCGGGGGTTAAGCAGCGC	NA	15	9	5	9	11	NA	NA	NA	NA	NA	NA	NA	NA	2	19
1899	1	-11111-------1-1	TGCAGGAACGTTCCCTAGAGGATAGTCCAGCTCTGCCCAGTTGCATAGGCTCAGGGGTAACTGACTCACACGTCGCCGATGATTATCGAGGGAAC	NA	14	7	8	5	5	NA	NA	NA	NA	NA	NA	NA	3	NA	9
1900	1	-11111--1---1--1	TGCAGGACTTGACCATATGACTGGACAATAATCAAGATAGGATAAAACTGGAGCGTGCAGGACTTGCTTTGTGGAGTGTGCTGTCAAAAAAGCAG	NA	12	8	5	6	5	NA	NA	3	NA	NA	NA	4	NA	NA	9
1901	1	-11111--------11	TGCAGGTCGGTATGTCCGTGGCGGCCCTGGGCGAACTGGCAGTCCTGGGGCTTGACGGAGAGGAAGGTGGGGTGTCCGTCAAAGGGCAGGACCCA	NA	39	13	13	19	13	NA	NA	NA	NA	NA	NA	NA	NA	6	10
1902	1	-11111-------1--	TGCAGGAGAGCAGAAGGGGACAGCTCTTCAGCGGCAGGAGCAGCAGGGGCCTCTGAAGGAGAAAAAGAAACCGGGCCCTCCTGCTCCTCCTCAGC	NA	40	14	14	7	8	NA	NA	NA	NA	NA	NA	NA	12	NA	NA
1903	1	111111-11--1-111	TGCAGGGGCCGACCAGATGGTCGGGGCCAGGAGAAGGCTCCACTCCACTGACTCAGAGAGGGTTCTGGCTGTGCTCTCGCCTGGAGGGCCGAGCT	4	6	9	9	14	10	NA	4	2	NA	NA	4	NA	6	12	2
1904	1	-11111-------111	TGCAGGCCTGACGACGTACTGTGGCGGCGCTCCCACGATGCCAGCGTCCTCCTCCACTGCGTCCTGTGGCCCATGGTGAGCCTGCTGGTGGGCAC	NA	15	19	11	13	17	NA	NA	NA	NA	NA	NA	NA	11	12	9
1905	1	-11111------1111	TGCAGGCGTTTGGAAATTGCTCCCAAGGATGAACCAGACTTGTGGAGGTCTACAATTGTTTTCTGAGGTCTTGGCTGGTTTCGTTTGATTTTCCC	NA	22	13	8	7	11	NA	NA	NA	NA	NA	NA	6	1	3	6
1906	1	-11111----1---1-	TGCAGGGGTTACGAGGACCCCTACTACGGTTACGAGGACCCCTACTACGGTTACGAGGACGTGTACAGCGAGACAGGCCGTGGCAGCAGGGGGGG	NA	8	9	7	7	10	NA	NA	NA	NA	7	NA	NA	NA	6	NA
1907	1	-11111--11--1111	TGCAGGCAGGCGGAAACCCTTCCCCTAACAGAGGAGTGGAGCCAGACTGATTTGACTCATCAGTCCCAAGGACAACAGCCAGTCAGATGTATTTA	NA	43	6	6	5	7	NA	NA	7	4	NA	NA	3	4	6	5
1908	1	-11111--1---1111	TGCAGGGATGGGAGCTGGGAGTAAAAATACATTAAAATATAGGACAAAACACACATCACGACAAGAGAGACAACACTACATAAAGAGAGACCTAA	NA	25	11	7	9	8	NA	NA	10	NA	NA	NA	28	4	4	6
1909	1	-11111--1---1111	TGCAGGGACTAGGGCTGGGATTAAAAATAAAATATAAATAAAATATAAATATAGGACAAAACACACATCACGACAAGAGAGATAACACAACACTA	NA	29	19	5	5	7	NA	NA	16	NA	NA	NA	11	4	5	9
1910	1	-11111--1---1111	TGCAGGCAAGTCATTCAAGGTTCCAACTGTCAGTAACAAAACATCTAAAAAAAAATCTACATTTTTGTATACTGTATACAATACACTTTTGTGAA	NA	30	14	10	8	5	NA	NA	7	NA	NA	NA	10	12	8	14
1911	1	-11111--1--1-1--	TGCAGGATATTAAAGCCAAGCAACCCCAAGGGAATAAACACACGCATATACACGCGCGCGCGCGCACACTCTCTCGTCTCTCTTTTCTGTCACAC	NA	21	11	6	7	10	NA	NA	5	NA	NA	8	NA	4	NA	NA
1912	1	-111111111111-11	TGCAGGCGTCCGGACCTCCACAAGGAGTCGCTAGAGCGCGATGAGCCAAGGAAAGCCCCCCCCACGGCCAAACCCTCCCCTAACCCGGACGACGC	NA	38	11	5	6	8	4	4	6	4	8	11	10	NA	3	5
1913	1	-11111--11----11	TGCAGGCTGACTTTGGTTGTCAGTTGGACTGTTGTCAGTTGGACTCCGACACATTGGTGAGGCTGGCTTCCGGGTTAAGCGAGCAGTGTGTCAAG	NA	40	5	5	7	8	NA	NA	11	7	NA	NA	NA	NA	8	10
1914	1	-11111-111111111	TGCAGGTGAAGAAGCCAGATGTGGAGGTCCTGGGCTGTCATGGTTACACGTGGTCTGCGGTTCTGAGGCCGGTTGGAGGTACTGCCAAATTCTCT	NA	41	5	7	12	5	NA	4	5	9	12	7	10	6	4	6
1915	1	11111111-----111	TGCAGGAGAGACAAGAGAGAGGCTGGTTAGTGATAAACTATCACAGAGACATAGTAGTAGTCATTGAATATAGAAAAGGGCTTCGTTATTATCTA	1	44	9	9	9	5	4	12	NA	NA	NA	NA	NA	3	5	2
1916	1	-11111-1----1--1	TGCAGGCTATTGGTTGCCAAGGTTACCGTTGGGGTTAGAACAACGAGGTCCACGGAGCCCTAATCAGAGATGAATGGGCCCTTCCCGCTGTGAAT	NA	9	10	9	5	5	NA	10	NA	NA	NA	NA	5	NA	NA	1
1917	1	-1111111-1---1--	TGCAGGTGCAGCATATAACCAGCCAGCTACAGTGAGGGAAATAATCAGAAAGATTTCTGGCTCCCAGGTGTCTTTTATACAGGTAACGAGCTGAG	NA	26	5	5	6	5	4	14	NA	6	NA	NA	NA	1	NA	NA
1918	1	-1111111-1---11-	TGCAGGCTCTAGTTTTGTCTGTGATTATTGTCCAATCATACGGTCAAGTGATGCAAAGGACCTAGTTAACCTCTCTTGGGTAGGGGGCAGTATTT	NA	32	7	5	6	8	3	8	NA	11	NA	NA	NA	7	7	NA
1919	1	111111-1-11--111	TGCAGGCGCGGCCCAACGTCACGCACCCGGTGCCCCGCGCTGCTCTGCTCAATGCCATCCGCAAGCTGCATGTGGGACGCGTGGCCGAGGACGGC	4	12	9	14	15	10	NA	6	NA	9	7	NA	NA	11	7	6
1920	1	-111111111111111	TGCAGGCTGACTTCAGTTGAACGGTGTTTCCTCCGAAGTCCGAGGTGTTTCCTCCGACACATTCGTGCAGCTGGCATCCGTGTTAAGCAAGCGGG	NA	34	6	5	5	8	4	11	4	6	8	9	5	2	2	3
1921	1	-11111-11----1-1	TGCAGGGCACGCTGGCTGGCTGGCTGGACCAGGGCTGACCTCTGCATTGCCTGTATCAGTTTCTTCAAACCTGGAGGCAGGGGACATACAGAGAC	NA	39	14	17	13	13	NA	13	26	NA	NA	NA	NA	8	NA	9
1922	1	-11111111---11-1	TGCAGGCCATGATTGGTCTGTGTCACGTGTGGTCTGTGTCACACATTTGTCTGTGTGACGACAAATGTAGTAGTCAGAATGGATCACTATTTCAT	NA	13	14	8	5	5	1	16	8	NA	NA	NA	8	4	NA	3
1923	1	-11111-11---11--	TGCAGGATAAATGTCCCTCTCTCTCATCTCAAGTAGTTGTCTTGCACCCACCGCCGAAGGAGAAAAGAGCCACAACTTGTTAGTCAACAGCAGCT	NA	22	6	13	9	10	NA	5	11	NA	NA	NA	15	5	NA	NA
1924	1	111111-111-11-11	TGCAGGAAGGTGAGGTGCCGGAGGTCCCTCCGCCCACTCTGGACATCGGGGCCTGTAGTACCTCGTGGACTGGGAGGGGTACCGGTGGAGGACGT	3	7	15	13	9	13	NA	6	5	2	NA	7	8	NA	7	4
1925	1	-11111-11-1--1-1	TGCAGGGAGCGGCTAGCGGGAGCCAGACGTCCCTCTAAAACACAGAGGAGAGAGAGATGGAGAGAGAGATGGAGAAAGAGAGAGAGAGAGAGAGA	NA	23	11	15	5	7	NA	6	8	NA	5	NA	NA	7	NA	3
1926	1	-111111111111111	TGCAGGGGAGAGGTCATGGTAAGTAGGAGCTCTCCATCCATCCATCCATCCATCCATCCATCCATCCATCCATCCATACTTCCTCCCTCATCATC	NA	47	9	8	7	5	4	15	10	4	8	14	5	4	6	8
1927	1	-111111111111111	TGCAGGCTGCCATTAAAGTGTCACTGCACTAGCCCATAGGAACTTCACTTCATACAGATCACTAAGAATTGGATAGGTGGTACTGTAATGCAATA	NA	31	6	5	7	15	3	6	10	4	10	10	8	7	4	4
1928	1	-11111-111-1-11-	TGCAGGAAAAGGCTGGGGTGCAGAACATGCTAATGAGGAGGGGGGGGGGGATCAGCTCAGCAGATGAAGAGGGGAAACAGAGAATATTATTTTGG	NA	24	8	16	9	9	NA	16	10	7	NA	11	NA	8	5	NA
1929	1	-111111111111111	TGCAGGAAAAATTATGGTTGAACTCACATTGAACCACAAATACCCAGATGATGGTAAGAAAGATAACAAATAAAATACTGTTGGAATGTAGTTAG	NA	36	6	8	8	8	4	5	6	9	4	7	7	3	8	10
1930	1	-111111111111111	TGCAGGTGAAGAAGCCTGATGTGGAGACCCTGGGCTGGTATGGTTACACGTGGTCTGCAGTTGTGATACCAGTTGAATGGGTAGGTGTGTCCAAA	NA	39	9	9	6	5	4	8	10	7	5	3	5	5	5	2
1931	1	-1111111111111--	TGCAGGAAAAATTATGGTTGAACTCACGTTGAACAACAAATACCCAGATGACGGTAAGAAAGATAACAAATGACAGCATTTTAATGATAGTTATA	NA	26	6	5	10	7	4	9	15	8	17	6	11	2	NA	NA
1932	1	-111111111111111	TGCAGGAACAACCTCCCCCATCCAGGTCTACTATGACATGGGCTGTGAGGACCAACCTGGGGGGGTGGACAGTGTGTACAGTGACTAGACCTTTT	NA	36	6	10	6	6	1	11	10	5	7	12	16	1	2	6
1933	1	-111111111111111	TGCAGGACTGTCAGAGCCTGCAGAAAAACAAGCAACCGGTCATTCAGCTTGAGAATGTATTATTATTATTATTATTCATTTTTTTGAACAGTAAA	NA	49	9	8	11	23	3	12	8	10	21	13	10	3	2	9
1934	1	-111111111111111	TGCAGGGCATTCGGAAAGTATTCAGACCCCTTGACTTTTTCAACATTGTGTTACGTTACAGTCTTATTCTAAAATGTATTAAATGTTTTTTTTCT	NA	38	7	6	7	5	4	7	9	12	6	10	9	2	5	6
1935	1	-111111111111111	TGCAGGTGAGAATTGATTGATTGTAACTTTGCAGTTCAGATTCTGTACATTTTCTTTACTGGTTTTGAGTGAATTGATAATTAACAATGTATTAT	NA	45	13	10	9	9	4	12	12	6	13	13	11	1	5	7
1936	1	-111111111111111	TGCAGGGATAAACTTTGTTGCGGAGCAGGGGGGGAAAAAGAGGTAGAAGCATCGGGGATAGTCGCATTAGAAGGGCTGGGAGATGAGGAAATGTT	NA	43	6	6	9	7	4	5	6	6	7	6	7	6	4	12
1937	1	-111111111111111	TGCAGGTTTCTAGGTTTCTTGACCCCAGTCTGAGCACCAGGCACGAGCCAATCAGCGTGTTAGTAGTGTGGACAGCAACAGACCCTGCAGCCAGT	NA	48	7	11	10	8	4	11	7	12	10	8	8	8	4	10
1938	1	-111111111111111	TGCAGGAGGAGAAGGACTTGTCAAACAGACAGACCTGGGTCATGTTCATTATGGCACGCAACGTGAAAACACTTCCAAATGATTTTCAACGCAAC	NA	41	6	10	8	5	3	13	8	11	10	12	5	6	5	4
1939	1	-11111-111111111	TGCAGGAGAGATGCAATACATTATATGGAGACGCATACACACACACACACTCACACACCCTGCATCTAATATGCTGAGAGAAAGGTAGAGAGTGC	NA	46	6	5	9	10	NA	16	6	9	10	8	13	10	8	5
1940	1	-111111111111111	TGCAGGCCACGCCTGGCCATGGATGTGTCATGTCCCTGGGTAGTGTGACGACGGCATCAGCTCAGGCTCAAGCCCTGCTGTCACACACTTAATCC	NA	45	13	7	10	7	3	13	6	6	12	9	10	8	8	5
1941	1	-111111111111111	TGCAGGTGAGAATTGATTGATTTCGCCAACTTTACATTTGAGTTTTTCAATCCTGGAAATATGTTTACTGGTTTTGAGTGATTGGATCAATAACA	NA	58	7	8	11	11	2	11	16	9	10	8	14	8	8	6
1942	1	1111111111111111	TGCAGGTCATTGATATAGATTAATATGGTATGGTAGAAGACCCAGCAGGTCATTGATATAGATTAATATGGTATGGTAGAAGACCCAGCAGGTCA	1	40	8	10	14	11	6	2	6	3	6	6	7	1	1	4
1943	1	1111111-11---111	TGCAGGAGAAAAAAAAAAATCTATACAAGCACGCAAACGCAAATTGTGAAAATGGCAGATAAGCGTAAGGGTGATGTTAACAGTGCAAAGATCAT	3	20	8	8	13	8	11	NA	13	7	NA	NA	NA	4	3	10
1944	1	-111111-11-11111	TGCAGGGCCCCCATACCCCTCAGTCTACAGGCAGCAGCTCCATGAGTGAGATGCCAGAGGGTTTGAAGCGCCCCACCCCAGCCACCACACCCCAC	NA	17	11	9	16	9	13	NA	20	6	NA	19	17	10	4	10
1945	1	-111111-11111-1-	TGCAGGTGGAGATGTCTGGAGACTTCACCTGGAACAGAACCACCGGGGCCCTGGGGGCCAACACCTCCAGCCCAGCGCTGGATCACACTCTGGGT	NA	19	5	5	6	6	14	NA	10	8	10	13	13	NA	3	NA
1946	1	-111111111111111	TGCAGGTTTCATACACACACACACACTCTCTCTCTCACACACACAAAACAATCTGAAATGGCTGACAGCATAATACAAATGCTAGAAAAAACTCT	NA	43	6	11	7	10	5	4	7	10	6	7	9	1	3	4
1947	1	-111111111111111	TGCAGGAAAAGCACTGGAGTGGGTTGGAGAAATATGTGGCAGTGGTAACATATATTATAGTGATAAGCTGAAAAACAAGTTCAGTATCTCCAGAG	NA	49	6	13	18	7	10	3	7	7	5	11	9	5	5	5
1948	1	-1111111-1---1--	TGCAGGGCAGCTGCCTTGGGCCACTTCTTTATCTAATATATACCAACGACCTTCCCTATGCCTTCCCTTTGCAGATGATACTACAATTTATGCAG	NA	29	6	6	13	16	14	11	NA	7	NA	NA	NA	2	NA	NA
1949	1	-1111111111--111	TGCAGGCGTGCTTGTGTATTTGTATGTATACTTAACTCTCTCTGTGTGTGTGTGTGTGTGTGTGTTCTTTGCTAAATTAGCTTGGCCGACATGCA	NA	24	8	5	6	13	8	9	1	13	4	NA	NA	6	2	5
1950	1	-111111111111111	TGCAGGACTACCTGCTTTTGACCAGCAGGACTACCTGTTATTGACCAGCAGGACTACCAGTTATTGACCAGCAGGACTACCAGTTATTGGCCAGC	NA	26	5	5	5	6	5	13	4	6	11	1	3	1	4	2
1951	1	-111111111111111	TGCAGGGCCCCGCAGGGCCCCCTCGCAGGGCGCAGTGACGCACATAGCACAGCAGAGACAGCAGGAAGAAGAGGGCGGCGCCCACGTCGGCACGG	NA	9	7	16	7	8	8	7	4	8	8	7	4	6	7	8
1952	1	-111111111111111	TGCAGGCCTTATCTTTCGCAAACACATTTGGACACCCCCCAACCCGAAGTCGGGCAATGTTGTTATAAGTGAATGTGTTTTCTCTGAAAGCGTCA	NA	44	11	5	9	11	5	12	3	6	9	6	8	4	3	5
1953	1	11111111111111-1	TGCAGGCGGTCACTGAGTCCAAGTGGCTAAAGGAGCTCCTTAAACTTGACCCCAAAAAAACATCTGGGTCTTCTTTAAGGTTGCTGCTCCTATAA	2	28	9	6	7	8	5	18	3	9	14	10	6	3	NA	6
1954	1	-111111111111111	TGCAGGTGCAACGGTCAATGGTGAACAGTTTTTACTTTGGGGCGAAAAATGCATAGAAACTGGAATTTTGAGTTCCACAGACAATATGATAAGGG	NA	41	6	9	11	9	15	8	4	8	11	16	10	4	5	7
1955	1	-111111111111111	TGCAGGGGCAAACTTTTTCCACATCCCTGGTCTCTCACACACACACACACACACACACACTCACACAGCCCCTAAGGAAGCAACAACACCTTTGT	NA	40	10	7	12	9	6	10	4	9	11	7	7	5	10	8
1956	1	1111111111111111	TGCAGGCGGAGGAGGAGGAAGAGAGCGGGGGAGACGAGCCATGTCCCAACGCCATCTCAGACCTTATCACCCAGGGTGCAACACTCATGGCCCAG	4	13	8	13	15	10	6	13	8	4	7	4	5	4	7	12
1957	1	-11111111-1-1111	TGCAGGATCTGGGGGCTGAGGAGTATTTATGTCTGTTACAAAGCCCTTTTGTGGGGAAAAACTAATTCTCATTGGCTGCCAAGTGGCCTATGCCC	NA	36	10	6	6	9	12	8	12	NA	19	NA	15	8	4	4
1958	1	1111111111111111	TGCAGGGAGACAGCAGAGCTGTGAATAGGATCATGTAATATTTCATAGCATAAACAAACTACTGGCTCAGTGGTATTTGTGATGTGCTTTAGGGA	2	15	9	9	13	5	6	8	7	3	9	3	5	6	5	6
1959	1	-111111111111111	TGCAGGGGGAGCAGTTTGTGTTTTATGAGTGTGTTTTCTCCTCCCGTGCTGCAGGGGGAGCAGTTTGTGTTTTACGAGGACTGGGGGGAGACCTT	NA	42	5	8	11	5	6	7	6	3	8	17	4	1	2	4
1960	1	-11111111-111111	TGCAGGAGGCTTAGCATTGGGCATAGAAATGTGCAAATTCCTATGTTTAGGTTGTCAAGGCTCAATTTGGTTTACAGAGGTGATTTGGCTATAAT	NA	48	8	6	9	13	6	16	12	NA	9	7	11	2	6	9
1961	1	-111111111111111	TGCAGGTACACACACACGCACATACTCACTCACACACACACACACACACACACACTCACATTTAAGCCTCCCAGGACCAAGGTTATCAGTGTAAT	NA	39	5	7	13	5	7	10	6	2	5	5	8	3	6	7
1962	1	-111111111111111	TGCAGGAGGGACTGGTGCGCTTCACAAAATAATGACATCATGAGGAAGGAAAATTATGTGGATATATTGAAGCAACATCTCAAGACATCCGTCAG	NA	39	13	6	12	10	7	14	5	2	5	6	10	8	2	8
1963	1	-111111111111111	TGCAGGGAGGACACCTGGCTGGACTGAAGCTGCAGCTCTCCCTGGACCTGCACCACAGCCTAAACACACACAATGCAAATACACAGGTCAAACAG	NA	42	7	7	12	5	7	18	14	3	14	7	8	5	4	6
1964	1	1111111111111111	TGCAGGGGTAAAGCTGCTGTATATATATATATATATATACTGCTCAAAAAAATAAAGGGAACACTTAAACAACACGTCCTAGATCTGAATGAAAT	2	31	6	6	7	5	8	9	9	3	12	7	11	6	6	4
1965	1	-111111111111111	TGCAGGTACCACAATCATCTGTACAAACAATAGTATGCAAGTATAAACACCATGGGACCACGCAGCCGTCGTACCGCTCAGGAAGGAGACATGTT	NA	53	13	11	11	9	13	13	16	3	18	13	15	6	9	1
1966	1	1111111111111111	TGCAGGGATCACAAACACATAGAGTACATACATTGTTAGTGGGTCTAACCTAAGTCGCTTTGGATGGTGTATGGTAAATAGTGAGCTACGCTACT	1	27	6	9	5	7	9	7	8	12	4	8	4	1	7	4
1967	1	-111111111111111	TGCAGGCACAGCTCGAGGAGGAGGAGGAGGAGTTGCGGTAGATTTTTCAGCACCCATTTAGTCTTGATAAATTTGAAAATAAATTTGAAGAAAAA	NA	33	11	8	5	6	5	6	11	11	4	14	9	3	2	2
1968	1	-111111111111111	TGCAGGAGGCCTTTTGGTAGGCCGTCATTGTAAATAAAAATTTGTTCTTAACTGACTTGATGAGTTAAATAAAGGTTAAATAAATACAAAATAAA	NA	38	5	7	7	5	8	7	5	5	4	9	9	5	5	4
1969	1	-111111111111111	TGCAGGGGGGATAAAACATTGAAACTAGGGGGCAGCATGAGAAAACTAACTCTAACTTTTAAATACAGTGCATTCGGAAAGTATTCAGACCCCTT	NA	53	14	6	13	11	7	11	10	10	4	17	8	6	6	8
1970	1	-1111111111111-1	TGCAGGCTGTATCTCACTGTAGTACACTGTAGACTGTATCTCACTGTAGTAGACTGTATCTCACTGTAGTAGGCTGCATCTCACTGTTGTAGCCT	NA	40	11	14	7	5	9	9	7	5	8	3	9	4	NA	3
1971	1	-1111111111-1-11	TGCAGGGATGGGGGTTAGGATAAAAATATATATATATATATATATATATATATTGGACAACACACATCACGACAAGAAAGACACCACAACACTAC	NA	31	9	5	6	6	6	12	5	5	8	NA	8	NA	2	3
1972	1	-111111111111111	TGCAGGTGAGGAATTTAAAACTTAACAACCACCAAAATGTCAACAGTCCCTTCCCCCAGCCAATCCACCGTTCTTTTACCTCGTCAGAGCACAAC	NA	37	6	7	10	5	10	5	9	7	13	2	6	2	2	7
1973	1	-111111111111111	TGCAGGATCGTCTGAGACCAGACCCCGGACAGCTGATGAAACTATGGGTTTGCACAACTGAAGAATATTAGGGAAGCTCATCTGCATGCTTGTCG	NA	38	6	5	6	8	7	11	6	5	7	2	6	4	7	5
1974	1	-111111111111111	TGCAGGTCTAAAAAAAGTATATATTTTACATTTCATTTTTTTTTTTATTAGTATTACTGTGTTGTGTAATTCTCATGATATCCCTGAATCACAGA	NA	61	13	10	9	10	7	17	11	11	12	4	13	9	7	10
1975	1	-111111111111111	TGCAGGCACAGCTCTAGGAGGGGTAGGAGGACGGTCAGGGGTAGAGTTTGAACTACCCATTTCGTCTTGATTAATTTTCAAATAAATGAAGAGAA	NA	56	23	5	9	11	5	16	11	7	12	20	4	2	4	3
1976	1	-111111111111111	TGCAGGCAAGGAAAGAGAGGGGGAGAGGGGTTGAGGGGAGGAGGGCGGTATTTGGGGAATGACTAAAAAGTTTCAGAGGGGAAAGAAGAAAGCCA	NA	28	7	10	9	5	11	15	5	12	10	6	4	4	3	5
1977	1	-111111111111111	TGCAGGCTGGAGCAGTCCTGACTGACTCTGACCGCTTGTATAACTCCAGTGCTAAACAGCAGTGGAACAGCACCTACAGCCAAGCCACCATAGGC	NA	40	7	8	7	6	15	5	5	6	11	8	4	2	5	4
1978	1	-111111111111111	TGCAGGATCGTCTGAGACCAGTCACCCGGACAGCTGATGAAACTGAGGAGTATTTCTGTCATAAAGCCCTTTTGTGTGGAAAAACTGATTCTGAT	NA	46	11	10	8	8	10	12	14	10	11	11	4	8	13	6
1979	1	-111111111111111	TGCAGGTCATAGCCGGCTCCGAGTGAAACCCAGAGAGCGTCACGTTTTTTAAGACCGGTGGGAGACGAGAGGGCGACCCTGCAACATGTGCTCAC	NA	30	9	10	5	5	7	5	11	10	12	6	4	9	5	10
1980	1	-111111111111111	TGCAGGATCATCCAAAACCAGCCACCCGGATAGCTGATGAAACTGAGTTTGCACAACCGAAGAATCTCTGCTGTCAGAAACCGTCTCAGGGAAGC	NA	23	9	7	6	7	7	10	7	15	13	7	9	2	2	3
1981	1	-111111111111111	TGCAGGCTCTAGTTTTGTCTCATCTTAATTATTGTCCAGTCATATGGTCGAGTGCTGCAATGAAACACCTAGTTAAGCTGCAGCTGGCCCAGAAC	NA	41	15	9	8	12	5	8	6	6	10	5	10	1	3	4
1982	1	1111111111111111	TGCAGGGGTTAGCAGGCTATGGACACACACACACTGCAGATTTAAACCACATCGGACAGACACTGGCCTCAGTAATTAGGTAGATAGATTTGTGT	2	33	6	6	5	5	8	11	6	5	13	7	11	4	4	3
1983	1	-111111111111111	TGCAGGCTATGTCTGTTGAGACTTTCATTCTTAGATGAGGGACCTATTTTCATTTTGTCAAAAGGAGAATTAAAAGAGAATTTAAGAGAACACTT	NA	31	10	13	6	11	7	6	10	11	10	9	14	2	2	5
1984	1	-111111111111111	TGCAGGGCGGTCACGTGGGTAGCTACAGGGTCAGGACATGCAAGGGTCAAAAACCGGGAGGATGAGAAAAGAGAAACTGGAAAAAGCAGGCGCTG	NA	52	9	7	9	9	12	13	7	7	10	11	10	1	2	11
1985	1	-111111111111111	TGCAGGTCCCTGAGTGTGCCTGTAGTCCTGTACCTTGGCCTCTACTCTGGATTATCGACCCCTGCCTGCCTTGACCTGTCGTTTGCCTGCCCCTG	NA	44	6	12	10	17	9	8	18	7	6	11	9	2	3	7
1986	1	-111111111111111	TGCAGGCACTTTAGGCTCAGGTTTTTCAGGCTCTCGCATAGAGAAGAAGGAACCCATTGTATTGATAAAGTTGAAAATGAAGAGAAACTGCTTTT	NA	45	6	6	17	5	16	14	16	10	12	10	11	4	7	2
1987	1	-111111111111111	TGCAGGCTGACTTCGGTTGTCAGTTAAACGGTGTTCCTCTGACACATTGGTGCAGTTGGCTTCCGGGTTAAGTGGGCGGGTGTTAAGAAGAGCGT	NA	33	9	6	12	7	11	10	6	7	17	5	7	4	5	2
1988	1	-111111111111111	TGCAGGTGACAGTATTCCCTCCCCCATATGCCCCCCCTAGGCACAACTATGACAACATAACCAACAAAAACGGGTCACAACTCCTGCAGCTCTGT	NA	40	7	5	10	10	5	9	7	10	9	7	12	4	8	2
1989	1	-111111111111111	TGCAGGCAAACAGGTAAATACCTTCAATCAGACTTTCATTATTAGAATTTGTTCTTAAACAACATATATCTCTGGCTGCAGTGGCCATATGATAT	NA	41	8	9	7	9	7	9	12	6	6	15	11	4	5	7
1990	1	-111111111111111	TGCAGGCCAGGGTTCCTGCCAATCTGATCTACACACACACACACACACACACACACACACACACACACACACACACACACACACACACACACACA	NA	32	7	7	7	8	13	14	10	9	12	8	6	3	6	5
1991	1	-111111111111111	TGCAGGAAGAGGTTACAAAATGTAAACATGTAGAGAAAACTCTACATATGGAGTTTTTTTCAATTACCTAATAATTTTCGTACATTATGTGTGTT	NA	43	13	5	5	8	5	10	15	9	10	13	9	5	3	3
1992	1	-111111111111111	TGCAGGTGCCTACCATCACTCAGACTGCTCTATCAAATCATAGACTCAATTATAAAATAATAAACTCACAGAAATACGAGCCTTTGGTCATTAAT	NA	45	9	7	7	8	8	14	8	6	6	13	8	5	2	3
1993	1	-111111111111111	TGCAGGATAAAGTAAAATCTAGACTTGGTTTCCTCTATCGTAATCGCTCCTCTTTCACCCCAGCTGCCAAACTAACCCTGATTCAGCTGACCATC	NA	57	9	7	8	9	10	8	9	10	11	7	8	6	4	6
1994	1	-111111111111111	TGCAGGATCGTGTGAGACCAGCCACCCAGACAGCTAATGAAACTGAGGAGTATTTCTGTCTGTAATAAAGCCCTTTTGTGGGAAAAACAAATTCT	NA	47	6	8	14	10	5	20	10	10	11	18	12	10	1	10
1995	1	-111111111111111	TGCAGGCCTGAACTCAGAAGCCTTGAACAGAGAGGGCAGGAAGACAAACTGTCACTTACATAACTTCAATCACATTGTTTTTATCCTTTCACTAC	NA	54	10	9	8	14	11	20	7	8	5	11	6	10	2	7
1996	1	-111111111111111	TGCAGGGACGGGGGCTGGGATTAAAAAAAATATATATAAAGGACAAAACACAAATCATGACAAGAGAGACAACAACACAACACTACATTAAGAGA	NA	40	9	8	10	7	15	18	19	7	10	10	15	13	3	6
1997	1	-111111111111111	TGCAGGGGAGCCGCACTGTCCGACCTGGGTTCAAATCTTATTTGAAATCTTTCAAATACTTTAAGATTTTGAGCTAGTCTGCCTACGGGCAGGGT	NA	50	17	14	9	12	10	8	13	8	15	8	10	7	3	8
1998	1	-111111111111111	TGCAGGAGAGGGCAGAGAGACAGGGTCTGCCCTCCACACTCATAGAGGAGGCCTACAAGCTGGAGGTGCAGTATAGTCCTGTATAACCCCTACAC	NA	40	8	15	9	7	10	5	6	7	13	8	6	10	5	4
1999	1	-111111111111111	TGCAGGACCATAATTAACACACACACTTTCCCAGATTCACACACACACACACACACACACACACACACACACACACACACACACACACACACACA	NA	36	15	18	16	24	14	14	13	19	18	23	19	18	11	14
[truncated: 111,640 more rows]
