# Supplementary material for: Characterisation of QTL-linked and genome-wide restriction site-associated DNA (RAD) markers in farmed Atlantic salmon
Source: BMC Genomics. 2012 Jun 15;13:244. doi: 10.1186/1471-2164-13-244 (PMC3520118; doi:10.1186/1471-2164-13-244)
Supplement: Additional file 3 — List of RAD allele sequences containing SNPs marked using IUPAC ambiguity code. [file 1471-2164-13-244-S3.txt]

RADlocus	Sequence	Number_of_SNPs
59249	TGCAGGAAGGGACGCACAGCGTTGAGATTGCCTGCAATGACAACAAGCTCAGTCCGATGATGCKGTGACACACCGCCCCAGACCATGACGGACCC	1
59251	TGCAGGTTGACATATAGTCAGCAATCGTGACTTCTGCATCCGGACCCKGATAGCTTTGTCCGCCGTTGGTTCAGTTAACTTTGGAGTACACAACT	1
59256	TGCAGGCTACTGATGGCTGGTTGCTGACGGCTGGTCCTGGGGCTGGCTGGTCCTAGCTGAGGGKCAATTCTATCTTCTTTCAACTCACTGTCAGA	1
59280	TGCAGGGCGGYGTTCCCTCCTTTCAACAGACACTATCTCTCCATCCCTGCTGGRCGGCGTTCCCTCCTCCAACAGACACYATCTCTCCATCCCTG	3
59292	TGCAGGGCCCCTCTATACTATTCTCTCACTGCTCATGGGTATGATGGARWCTGTCATTGGTTATGTTAACGTATCGTGAAATAAGAAGGAATGTG	2
59293	TGCAGGTCTTACCTCTCAGTGCAGAAATKTCTGTAGAATACYGGTCTTTACTGTTCCCTACTCAGGTGGCCTGTCTTTGCATAAAAGTGTAGAGG	2
59294	TGCAGGATGAGACTTTTGTCATTGTCTCCAGGGGGAATAACAGATAGCAGAGGCCCAGGCAGGGATCAGGGAGCAGGGATCAGGGAGCAGGGAYM	2
59296	TGCAGGCCAAACCCTYCCCTAACCCGGACGATGCTGGGCCAATTGGGTCTCCCGGTTGCGGCCAGCTGAGACTGGTCTCGAACCAGAATCTCTAG	1
59297	TGCAGGTCCCCTCCTGTTTGCTCATACTGAGTTGGCAGAAGAGARAAGAGAAGCGGGAGCAGGGGCGGTGGTTCCCCGTGCCAGGGATACCCAGG	1
59298	TGCAGGATTAGGAGGCCAGTTGGGCTCATAAAAGSGAGAGGAGAGGTACTGCAGAGTGAGATCAGATCAGCGAGACACACAGGGGCAGTCTGGAA	1
59299	TGCAGGATTATTTTAGTCCTSCGGCGAAACTGGTCAAATTAAGATCCAACATCTTTGTGAGTATGAGAGTTACAGGGAGTATGCGACTCTCTTTT	1
59316	TGCAGGAAGTGGATTCCATSCATCTGACGTGATTATGCCGACTAGGGCGGTGTTGAAATTGGTGCTACCGGAGGCTACACTGATCTGCTGAAAAC	1
59322	TGCAGGTAGAGTTGTTTGTGTMATGCACGAACACTCTGAAATAGCTAACATCCTAATGACAGAAGAACAAATTGTTTATACCATCACCAAACCAA	1
59323	TGCAGGCAGTCACTGAGTCTGAGGTACTAAAAGAGCTCCTTAACTTCTATGGGCTATATCAGGGYGGAAAATTCAAAAACAGCAAATGTCATAAT	1
59333	TGCAGGCTCATCCTGACATTATCCTCCAGCATGGCATTGCCACACTRCTCGTTCTGTGCGTGATTTCCTGCAAGACAGGAATGTCAGTGTTCTGC	1
59334	TGCAGGGATCACATACACACACTAAAAACATATGCACTGTACTGTTAGTCGCAGGTGGGAAGTGTACAGAGGAAATAGTCTATCTAWCTGTGCCC	1
59335	TGCAGGAAATGGGCTCCCTCCATGGTAACCACGGGAGCAGCAGCTGGAGARTGGAGGAGGACAGAGGGGTGGGTGAGACTAGGACCTTCTAGCCG	1
59337	TGCAGGCTCATCCTGACATGACCCTCCAGCATGACAATGCCACCAGCCATACTGCTCKTTCTGTGCGTGATTTGTTATGTTCATACAAATATTTG	1
59338	TGCAGGAGGGGTATCTCTCCAGGAACAGGGTTGGAGWTAAAACMTCCAGGAGGGGTATCTCTCCAGGAACAGGGTTGGAGTTAAAACCTCCTCAC	2
59346	TGCAGGCGGGTCATAGGTTGTTCCGTAGGTCTGATTGGTTCGGGGTCTGTGTCCRATTCCTCCCATCTCATCCTGGTTTTCCCTCCCCCTCTTCC	1
59359	TGCAGGCCATAATGAATTACTGTGTAGATCTAAGTTATAGACGGAACTAGATTGTAGACTGCGTTTCTTGCACATACCCTCTTCTTTCWAATTTT	1
59361	TGCAGGCTAATACAACATATCATGAGAGAGAGGAGAGAAAGAGAAAGAGACATAGAGGCAGARAGAGAGCGAGAGAGAGAGAGCGAGAGAAAGAG	1
59362	TGCAGGGAGAAACTTTGTAGCTGGGCAGGGGAAAAGAGGGAGGAGCTGTGGGGCTAGTCGCATTAGAAGGGGTGGGAAATKAGGAAATGTTGGAC	1
59363	TGCAGGGAGAAACTTTGTTCCGGGGCAGGGGAAAAAGAGGGAGAAGCGTCGGGGATAGTCGCATTAGAAGGGTTGGGAGAAAATGTTGGACRCGC	1
59364	TGCAGGTGGYGATATTGAGTCGTGTCATCTTACCATGACAAAAGAGCTATGATATTTCAACTACATTTAAAAAATAGAATGGGCTAAAACAATTG	1
59365	TGCAGGTAACAGGAGACCTTTAGGGATGCACCCTTGTTGTGGTGAAAGGGGAAGTTATAACTACCGTAGCAAAGCAGACAAATSAACCTATTACA	1
59366	TGCAGGTGCATGCTCCACAACATCCATAGRGTACGACCCTACCTCACACAGGAAGAGTCGCAGGTCCTAATCCAGGCACTTCTCCTCTCCTGTCT	1
59367	TGCAGGCTCATCCTGACATGACCCTCCAGCATGACAATGCCACCAGCCATACTGCTCRTTCTGTGCCTTGAATTCCTGCAAGACAGGAATGTCAG	1
59368	TGCAGGAGAGACCCAGGCAGGCTGCTCATAACCATGAACAGAACAAGCYCCACAGCAGAGTTGAATATCTGCTTCCCAAATGGCACCTTACTCCC	1
59369	TGCAGGCCGTCCTCCCTGGGAGATAACTTCAATAGCACGGCCTTAASCAGGGATTCCCAAACTGGGGTGCACGCAATGCTGTCGGGGGTACGCCA	1
59370	TGCAGGCGTAACAAAACAGAGTCTGATTTATTTTGAATATTCAAGCCTGGGGTGGATATGGTACCGGGCYGCCTTGAAGCTCCTCCTCCGGTCCC	1
59371	TGCAGGGAGAAACTTTGTAGCGRGGCAGGGGAAAAAGAGGGAGRAGCATMGGGGATAGTCACAAAGAAGGGATGGGAGATGAAGAAATGTTGGAC	3
59372	TGCAGGGCAACCCATTAGCAGGTAATGATACACACTCCRCTGTCCTCACCACGACCACACCACCCGCCTCTCTACCCTCCCCAGTATCTACTCTC	1
59375	TGCAGGGACGGGGCCTGGGATTTAAAAAAATWATTTAAAAAATACAATATAAATATAGGACAAAACACACATCACAACAAGAGAGACACAACACT	1
59376	TGCAGGGAGCCACCATTAAAAAAACATGAGGAGCTACTTCAGAACCTTATGGAAGGTTTCCGATMTCTGGCGGAACGCCATGACCAGGGGTTCAA	1
59379	TGCAGGCAGTCACTGAGTCTGAGGTGCTCCTTAAACTTGACCTCAAAAAAAAATATCTGGGTCAGATGKTTTAGACCCTTTATTCTTTAAGATTG	1
59381	TGCAGGCACCTGGCTCACCACAAGGAATCGCTAGAGCTCGATGAGCCAAGTAAAGTCCCCCCGTCCAAACCCGGACARCGCTGGGCCAATTGTGC	1
59384	TGCAGGTGTGTTGTGGGTCATTGTCCTGTTGAAAAATAAATGGTAGTCCCACTAAGCGCAAACCAGATGGGATGGCGTATCRCTGCAGAATGCTG	1
59386	TGCAGGAGCTAAAGATGAATAATAGCTACACCATACCAAACCATARCAATCGTTTCTAAACTTTATTAAGGTAATATCAAAAGTAAGTCAAGCCG	1
59387	TGCAGGTTGAGTAAAGTGTAAGCAAGTTACCTTTTTTTCGGTTGCTGTACGTTCTGTKTTCTTTAGGGGCTAAGGTAATCTAWCTGCACCTTGTT	2
59388	TGCAGGGTAGAGAAGGAAGTGAGCTGCACCGCGCTGACAGAAGACACACAGGGTCTTCAACACACACACACACACACACACACACACASACACRC	2
59390	TGCAGGTTGCTATTAGCAAACAGAAAACTRCACATCCTGATGGTGCTTTTATTGTTGCAGGGGATTTTAACCACTCAAATCTGAACTGTTTTTTT	1
59391	TGCAGGCGCCCGGCCTGCCACAGAGAGTCGCTAGAGTGAGATGAGCAGAGTAAAGMCCCCCCTGCCAAACCCTCCCCTAACCAGGTCGATGCTGG	1
59393	TGCAGGGAGAGAGGGAAGAGGGACAAGAGGAGCGATAGTTGTGAATGGAGCTGCGAGAAAGCTGCATACATAATGAGCTCCATTCACATAAAAYG	1
59394	TGCAGGGAGCTACAATGGTAARAGCAGATCTTGGTCAGCTCCAGAGGCCTTGAGAGGTGAGCCCCTTAGCAGGCCGTCACACAACTTAGCCAAGC	1
59395	TGCAGGATATCAACAGCCAATATCAAACAATTTAGATTKWGATTCCGTTTTTATCTCATTCCTATCTTTGCTGTCAGTGCTATTCAGAGAATGGG	2
59398	TGCAGGCCGGYCTCTGTGGAAGGCTGGGCTCTAATCCTGTCCAGTTTGTTATTCTGTGTGATCTGCTAATCCAACAGGCCATGCTCCCCGAGCAT	1
59399	TGCAGGAGCACCATGTYGTCTCTCTCGTCACCATGCTCAGAGGTACGGTGTGCGTTTTGCTTCAGTAATGTTTCCTCCTTTTATAAACCTTTTGA	1
59400	TGCAGGCTAMTGTGGCTGACTTGAATCTGGAATGCATTTGCACACTGCCTGCCTTCCAAGGACACCTACAGCACCCGATGTCACAAACTTCTGTT	1
59416	TGCAGGCCGCTAAGCCCTTTGGGAAATTACTGTCATGGGATTTCCTCTGGGCCATATGTCAMCTCACACACACACACACACACACACACACACAC	1
59418	TGCAGGGGGCTGTACATCATCAGGTGTTGAGTGGCAGGGGGCTGGGATATAGTAGGAGGCAGAGACAGCTTCGGGAGAGGKAGTCTCAGCTCAGC	1
59419	TGCAGGGACACCACAGGGACTGTCCAGCTTGGGATGGTGCCSTTTCTTTCTTAGGGGGATGTAGAACCAGATCAGCTCCCCTGCCTCAAAGTGCT	1
59420	TGCAGGATGTGTAGGATCAGGAGAGTCATGGGTGGTGGGATTTCCTCCTGTTTTCTCTAGAGTAGTATCTGCCCTTCTGCTATAAGTATCAACRG	1
59421	TGCAGGTTCCATTAGGGTCTCTAGGCCCCACCACAGAGCTCGCTGAGGAGGCTCCACTAGGGGGCGYCTGCTGCTGTGGACCTTTAAACACGGAG	1
59424	TGCAGGCTGTGTCAAGGGCTCCCTTAGATAAAACATTGCTTTCTCTGCTTTCTCTTCTTTGTCTCTCTCTCTCTCTGTCTCTCTCTCYCTTTCTC	1
59426	TGCAGGCTGACTCATGATGATGGTGTTGTTGCCTACCCTCACCACCTAGGGCAGGCCCGTCAGGATGTCCARGATCTAGTTGCAGAGGGAGCGGT	1
59427	TGCAGGCGGAAACTGCCACAGAGGGAGAATACGCTTCAACTAGCAAAAGAGCTCCGAGYACACCACATGTCTGGGAAAGCTGTGCCGCTTGCCCA	1
59428	TGCAGGCTGTCTGTATTTTCAGTATCCCATACCTTACATTTTTWAAATACTTTTTACCTCCTTTTCTCCCCAATTTCGGGGTATCCTATTGGTAG	1
59430	TGCAGGGCTCACATTTCTCCATGGAGCAGAGATCATTTTTTCGGGGGGTTTTAAAAGCWAATTTTCTGCAGTTCTACATATTTCTCCATGGAGCT	1
59431	TGCAGGTAAATGGTAAAGGTCATTTAATATGTTGACAGTCTAATGCTGATACTCTCTAATGGGGTCCTGTCTGTCTGGTGKAAAATACCCCTGTT	1
59432	TGCAGGTGCTGTATCAGGGTGTTGGACAGGACCCTCTCCCGCTGGAGCAAACCTTCCAGAGACACACGGGACTCCTCGGCTGCARACAGCGCTGC	1
59433	TGCAGGTCATCCACCAACGTTTGAACATCTTGAAGAACAATCTGGCCTTAATGGCCATGTAMTCTTATAATCTCCACCCGGCACAGCCAGAAKAG	2
59435	TGCAGGAGGTGTGCAGGGTTCGGGAAAAAAAAAARAAGCATGTATTTAAACTTTTATTTAACTAGGCAAGTCAGTTAAGAACAAATGGATATTTA	1
59439	TGCAGGGGGCATTGCTGARCTCTGGCCCGGTTTTGAGACTTGCATTGCTGTCAACCCCACAGGATATTCCCCCAGTACTGATGCTGTCAGACACA	1
59440	TGCAGGTGTACAGCGTTCTTTAGGTCATACCACATATACTCAATTGGATTGAAGTCTGGGCATTGAYTAGGCCATTCCAAGACATTTAAATGTTT	1
59441	TGCAGGATCGTCTGAGGCCAGCCAACTGGACAGCTGATGAAACTGTGGGTTTGCACAACCGAGGAAGTTCTGCACAAAYTGTCAGAAACCGTCTC	1
59443	TGCAGGGCTGAGGTTGCAGCATCAACAACGACATTGAAAAATKTCCACCTCCAGCTTCTTCTTCAGGGCATCACTCAAAGGCTCATCAAACGATT	1
59444	TGCAGGAGCAGGTGTTGTTTGATGCTTTGATGTTTGCAGAGAATGACAGGGTGTTGTCCAGGGTCAAACCAAGGTTCTTTGCTCTCTAGGAGGGY	1
59445	TGCAGGGACTGGGAGACTAGGCAGGATCGAGGGAAAGATGAACGGAGCRAAGTACAGAGAGACTCTTGATGAAAACCTGCCACAGAGTGCTCAGG	1
59446	TGCAGGTATAATACTTGATTACTTGTTATAAGCATATGAGTCTTTATAATGTSTTATTATAAGCCTTATAATATGTTATGAGGTCAGGCTAAGGC	1
59447	TGCAGGCCTGCTTTCTGGAGAGCTCTGCTATCTGCTCCTTCACCTGCTGCATACGGATCCACAGGTACCTGCAGAAACATCACAGGGACAATGAY	1
59448	TGCAGGAAGGGTACCACATGAGGGAGGAGGATGTCTTCCCTGTAATGCACAGTGTTGAGATTGTCTGCAATGATGTTGTGACACACCGCCCYAGA	1
59449	TGCAGGGAGAGAAAGTTAGGGGAATTAGGGACAGATTAGTTCAGTACCAAMAGCAAGGATTACATAACAGAGAGAGAACGCCAGAGGTACTCTGC	1
59450	TGCAGGAYGATAGCTCTCCAGGAACAGGGTTGGAGAGCCCTGGTCTAAACCCATTCTCTTTTTCTTTCTCTAATGCTTTGTTCACTTGTCTGGCC	1
59453	TGCAGGACTTGCTTTGTGCAGTGTGGTGTCAAAAAAGCAGAGCATCTCTTTATTACRGATAGAACTCTCCCCATCTTTACAACCGTTGAATCTAT	1
59455	TGCAGGCAGCTCTGGTAGAAGAACGCCGGCGCCACCTTGCTGTGGCAGTGCACAAACACACCGCTGCGGTCCACRATCAACCCGCACAGACGCAC	1
59456	TGCAGGACTTTTCTGGATTGAGAGATGGTTTGTTAAGGTCCTCTAGTCGCTTTTTTCGGCTTGCCAWGGTACGAACAGTAATAGAGTTTATCCAT	1
59457	TGCAGGTGTGATGTTCGGATGTACCGATCTGTGCAGGTGTTGTTACACGTGRTCTGCACTGTAGCGCTGTCTTAGGCGTCTCACAGTATGGACAT	1
59458	TGCAGGATTGCAATTTTTTGAAGTACGTTTATTGGTTCAAATTGCGAGCCCTCTTTTTGTAGTGCGGTAGTGAGACAGTTTTTTTTWATCCAGTA	1
59459	TGCAGGAATRTTTTCTTCTTTCAATAAGAGAATGGGGAAAAAAATAATACCTATACTTATATTTTTTTGTTGGTGTTATTTTAAATTTTTATTAC	1
59462	TGCAGGACTTCCTTTGTGGAGTGTGCGCAGAGCGATCTCTTTTTACGGACAGACCTCTCCCTATCTTTACAACYATTGAATCAATATGTTTTGAC	1
59463	TGCAGGATGATTTTCCTGCTGTATCAAACTGSCTCAAATTAAGATTCAACATCTGCACGTGCCGCTGCTACATGCCTTTACAAATGATCACTTGG	1
59464	TGCAGGTAGAGTTCAATAACTACAGGCAGATAAATGTACGCTGMTATGCCGGAGGAAGCTTTGAATTGGTCAGTAACCTACAGAGTAATATGASA	2
59466	TGCAGGTTAGTTCTGAAGGATTCGTTGCAATAGAAATRTACCTGGTTAAAAGGTAAGCCAATTTTCTGGTACTGGTTATCCCGAGTTGAACCTAG	1
59468	TGCAGGCACCCGGCCTGCCACAAGGAGTCGCTAGAGTGCAATAACCCTGATGACGCTGGGCYAATTGTGTGCCGCCGGATCACGGCCAGTTGTGA	1
59470	TGCAGGTCACGTCTATCAAGACGGAGAACTCTGTGGTAAGAGATCATCTGGTGTTGCAGCCTATCATCCRATGAGAGATCATYTGGKGTTGCAGC	3
59471	TGCAGGAGGAGAACCTGGCRGAGGTGTTGAAAGAGGMGGTGCTGGTGGAGGGGGTGGTGAGGTGGCTGGCCCACGATACTCTTGCCCGCAGGGGR	3
59472	TGCAGGTGCCCAGCTCRCCACAAGGAGATGCTAGAGCACAATGAGCCAAGTAAAGACCCCCCCGGCCAATTGTGCACCGCCCTATGGGACTCCCG	1
59474	TGCAGGGTCCAGGGGYTCCCAGAGACCGGCGTGGGGTGCGACAGGGCTACAGAGGAAACAAAAAACGCATTAACTACAGTCCAAAAATGTAAATG	1
59476	TGCAGGGGGAATTCTGGGGGTTTTTCAACGAGCTCCACATACGGCCCTCGCTACAGTGTCAGACTGAGAACAGAGGCTGTGGTGSTGTGACCAAC	1
59477	TGCAGGAAGGGTACCACATGAGGGAGGAGCATGTCTTCCCTGTAACGCACAGCGTTGAGGTAGCCTGCAATGACAAGCTTAGTTTAKATGCTGCT	1
59479	TGCAGGACAGGTACAGGATGGCAACAACTGCCCGAGTTACACCAGGAACRCACAATCCCTCCATCAGTGCTGACTGTCTGCAATAGGCTGAGAGA	1
59483	TGCAGGCCCAGGCTAAATAGAACCCAGCGGGCCCAGGCTAAATAGAACCCAGCGGGCCCAGGCTAAATAGAACCCMRCGGGCCCAGRCTAAATAG	3
59484	TGCAGGTCTTCCAGAATTATGSCCTTCCGGAGGACATCGTCTCGTACCGTGGCCCCCAATTCACATCCCGAGTATGGAGGGCCTTCTTGGAGAAG	1
59486	TGCAGGCGTAGTGACCATATGACAGGTCTACASAGTAAGGCCACCCTATTCCCTATAGAGAGCACTACTGTTGACCAGGACCCACGTTCCATGTT	1
59488	TGCAGGCTGACCCTGGTAGTCAGTTGAACAGTGTTTTCCTCTGACACTTTGGTGCGGCTAGCTTCCGGGTTAAACAGGCGGGKGTTAAGAAGTTT	1
59490	TGCAGGATTTTGCCGATATTCATTTCCCATCATTATCATTTTATACACTACCGTTCAAAAGTTTGKGGTCACTTAGAATTGTCCTTGTTTTTGAA	1
59491	TGCAGGGAGGGGCACCTSAAACCTGTGATCCTTTGCCAATGTAACGTGGCCACACTTAATTGTGGAACGTCATTCTACCTGTTCCTCTGATTCTT	1
59494	TGCAGGCTCTAGTTTTGGCTTATCTTGATTATTGTCCAGTAATGTGGTCAAGTGCTGCAAATRAATACCTAGTTAAGCTGCAGCTGGCCCAGAAC	1
59495	TGCAGGCGCCCGGCCCACCACAAGGAGTCACTAGAACGCGATGAGCCAAGTATAGCYCCCCCGGGCAAACCCTTCCCTAACGACGACGCTGGGAC	1
59496	TGCAGGGAGCCACACAGGACAACCAGCAGGACTCAATTATACACTGTTTGAGGATGTTATCAGCAATMCTCCGTGTCTTATACCTCTATCAGTGA	1
59498	TGCAGGCTGACCTCGGTCGCAAGGAGGAAACACTGTTCAACGACACGTTGGTTTCGGCTGGCTTCTGGGTTGGCTTCTGGGTTAAGCTGGCGGGK	1
59500	TGCAGGAACACCTCCTGCTCCAGATCCATCTTCATCYCTACCTCCTCGTAGCCTCCTTGCACCATCCTAGAGTGCCTCTTCCTCTTCCTCCGTTC	1
59501	TGCAGGCCTTGTGGTGGAAAGGGGCACAGGATTTTAGCGTGGTGAAGTTTTTGGATCAATGGACTGCGTCAGTGTGTGAGCTTTACTTGGTTAWT	1
59502	TGCAGGGTTATTATATCCTCCATCCTAATGACAAAGAAAGGAATAATTACCCCTCTATCGCTCCRTCACTCTCATTCCATTCCCCTCATTCCCCT	1
59503	TGCAGGGTTTTTTTCTTTTTCTTTCCCCTGCAGAGAGTAAGAGTATCRTGGTGGGCTTTCCACTGCGCTGAGACATTAACTTTGGAGTTCCTTAA	1
59504	TGCAGGCTGACCTCGGTCATCAGGGGAATGGTGTTTCCTCCAACACATTGTTGCGGCCGGCTTCTGGGTTAATCGGGCGGGTGCTRAGAAGCGAG	1
59506	TGCAGGCTGACTTCGGTGTTTCCTCCGACTCATTGGTGCGGCTGGCTTCCTGGTTAAGCGGGCAGGTGTTATTAAGAAGCTCAGTTTGGCAGGKC	1
59508	TGCAGGCTTATTGCTTCCTGTTTAGGTCTTGTCCAATAAATGGKKTTTTCCCAGTGGCTAGTGGCGTTGCAGCTGCACTTGAGACCACCGCTGAC	2
59513	TGCAGGTTGAGTTCAATAACTACAGGAGATGTATGGTGAGGTACCAAARGAAGTTTTGAATAGGCCAGTAGCCTACAGAGTAATATGAGAAGCAT	1
59514	TGCAGGATGCCTTGCTCTGRGAGCAGGCACAGGACTCACCAGGCTGGGGAGACTTGCAGGAGGCCTGGCTCTGGGCGCAGGCACAGGATAGACCG	1
59515	TGCAGGGTTCGCGACRCTCAGTTCCCACAACCCCCTGGGCATGGGGGCGGAACTTCGACTGGGGAATTCGGAAGTGGTGGAAACTATACATTAAT	1
59516	TGCAGGACTTGCTTTGTGGAATGTKGTGTCAAAAAAATCTGAGCATCTCTTTATTACGGACAGACCTCTCCATCTTTACAACCAAGATGGGTTTG	1
59517	TGCAGGGCCGACTYGGGCACCGCTGGTGGGGGTCCCATCTGCATGTCCTGCCAGGGCTCCAGGATGGGGGTGAAGACATGGAGGGTCTGCTGCTG	1
59519	TGCAGGGATATGCACATCCCAGCAGTCATCCCTGTGCTCAATTAGCTTGCAGCATTTTATGTATGGGTCAYTGCCCTGGATCACTTGTCAACAAA	1
59521	TGCAGGCTGACCTCTGTCGCCAGCTGAACAGTGTTTCCTCTGASAGATTGGTGAGCCTGGTTTCCAGATTAAGAGGGCGGGTGTTAAGAAGCGTG	1
59523	TGCAGGCAGSGCAGCCCAGGCTGARGGAGGGATGACAGGGATAAYACTGGGATTTACTGTAATATGTACATAAATGATCCAGAGAATGATGAAAC	3
59527	TGCAGGGAGTCTGCTSGGTCTGTCATGGCCAGTTYGTACTATAAGGGCACAAGGTGAGACCCAGATGCAGACACAGGAGGCAGATGGTTAGAGTC	2
59529	TGCAGGTGCCCGTGGTGGGGGCGGGGACGACGTGTTGGGAGCGAGCTCCAGCTCCCCGGGGATGCAGTGCRGAGACTGTCAGCTGGTTGGCTAAT	1
59531	TGCAGGCAGGACAGACCATCAGTCCGGAGCAGCTACAGAAGGCCCTGGGTCAGGACAACATTATAGTGTCYCAGGAACAGGGCCTGGATCAGGAC	1
59535	TGCAGGCTCATCCTGACAATGCCACCAGCCATACTGCTCGTTCTGTGCAGGAATGTCAGTGGTCTGCCATGACCACCGAAGAGCCCRGATATCAA	1
59538	TGCAGGGCACTTTTCCTCGCTCCATCCTGGATAYGAGGGAGAGCAATGACATAAGGGAAGACACATTGAAAAGCAATGAGGAAAATTGGAATTGG	1
59539	TGCAGGRAGAGAGGGACAAGGGGGAGCGATAATTGTGAATGGAGCTGGGAGAAAGCTGCATACATAATGAGCTCCATTCACAAAAAAATGCAGAG	1
59540	TGCAGGCACTAGGCCCTCCAAGGTTGATTTGACACCCCTGYCTTAGTGTCTATCTGCAGTTGCCACAAATGTTGGGATTTAATAAATTATTGACT	1
59541	TGCAGGCCATTTTAAAAAAAAGTCWAATAAATGTATTATTTATTTTAGACAGTTCTAAAGAAGGATGATATGAAGAAAATGTAGTCTATTTCAGA	1
59542	TGCAGGCTCATGACATGACCYKCCAGCATGACAATGCCACCAGCCATACTGCTCGTTCTGTGTGTGATTTCCTGCAAGACAGGAATGTCRGTGTT	3
59544	TGCAGGGTGTGTAGRAAAACTCACCCCAGCCGATGATGGTGAGTGCCCACAGGTAGTTCTTGTCTGAGAGGAAGGCCATGAAGATGAGGCTGTGC	1
59545	TGCAGGTGGGTAGGACTCCAAGAACAGGTTTGGAGACCCCTGGGTAAAACAAATATGACTTGGCACCAATGTTACGTATGATAAAGATMATTTCA	1
59548	TGCAGGTGCCCGGCCTGCCACAAGGAGTTGCTAGAGYGCGGTGAGCCAAGTAAAGCTCCCCCGGCCAATCCCTCCCCTAACCCGCACGATGCTGG	1
59549	TGCAGGCATGGGGCTTAGGCTATGTCTCAGKCACTGAAACGTACTGTACTTCCAAGTATAGGGCTTAGGAGCACTACCAGATTGAGGAGTACACA	1
59551	TGCAGGCTTTAGTTCCAACCCAGCAATAAGTTAACCTCTACAGGATCGGTGGGTCCCCCACRGGACGTTTGAGCTAACGTAGGCTAATGTGATTA	1
59553	TGCAGGCCAAACCCTCCCTAACCCGGATGAYGCTGGGCCAATTGTGCGCCGCCTCATCAAACCCGGATCTGTTGTGACGCCTTCAACACTACGAT	1
59554	TGCAGGGACGGCAGGTACCCTAGGCTGCAGGGACGACAGGTASCCTAGCCTGWTCAAATGGACAGGAAGTCACTACAGAGTCAGAAACCAGCTTC	2
59557	TGCAGGAACAAATACAACACAACTTTATTTATGAAGGAAGGATTGTAATATTATAATAAATGTTTGATGTGTCTGACCWGGTACTCTATATCAGT	1
59558	TGCAGGGGGGGTGGAGAAAAGCACAAAGACAGGTGGTTGTGACAGTTTTAAAGGGACAATTGGTTTCCTGCRTTATGAAGGAGGCCCGTCTCGTT	1
59560	TGCAGGTGTAGTGAAGGGGTGTGTTGTGTTGGTAGGTCTCTCCGTAGGACGCGTTGGGGTCCAACCCCTCTCTGAACTGGCTGTTGCCCTCRTAC	1
59561	TGCAGGGGATATATTCATCAATCTGTCCCAAATGGCACCCTATTCSCTCTATAGTGCACTACTTTTGACCAGGGCCTTTATGACCCTAAATTAAT	1
59562	TGCAGGCAAGATATGGAGCTGCGGGGTCYGGTTACATCACTGGCGCTGACAGTCGCTTGGTAACCAAGTGACGTCAGGGTGCCTCTCCTCCTCAA	1
59564	TGCAGGAAAGTGTATGATGCTGTAGTGACGTATTGAAATACATGATTTATCATTCATAATCRAGGAATTTCTTATATTATCATAATACATCCTTA	1
59565	TGCAGGAGCCACATGTTTGCGCGTAGCAGTTTTGAGTCGATAATTTTCAGCTATTTCATCGATAGAATTATGGYGAGTAAATCTGGAAAATCAAA	1
59566	TGCAGGAGGCGAGGGATGACGAGCGGTGTGTTGCGCTCCAGAGGTGGTGAGCAGTGACTGTACCGTGGAGCGCCGGATTGAACCCCCCRACTGCT	1
59567	TGCAGGCCAGGAAAATTCTCAGCAACAAAAAGGTGATCAAATTAAATCCTACATGTTTTAAGCTAAGAAAATRTATGCCCAATGCAACTTTCAAA	1
59568	TGCAGGCCTCAATCAAACATCTSAAATGAATGACTTTTATCCTTGCTGCTCTGAAAACAGTTAATGTGGGAGAGGACTGCCCAGTGTTTGACGGC	1
59569	TGCAGGCTGTAGACTACAAAGCATCAYAATCACCCTGTTATAAGACTATCTTTGTGGTAAGGACTTGTTACAAGACTCCACAGGTTTTAACGAAG	1
59570	TGCAGGTCATTGTTATGCTACAGTASAACAACCAGCACTGCAGTCTGCACCTGTATAATGTTTGTTCATCCAGCTGGKTTAATTCAGCCTTATGT	2
59571	TGCAGGTTTTGGAGAGGTCAGGGGGCATTAGGCCATTGTCAAATTCAGTAACTGGGCTTTGTTTACTAKATCAAATCAAATTGTTTTGGTCACAT	1
59572	TGCAGGAATCACAATTATCACTGTGTCCCATTTCACCGTTTTATTACCCATCYGATCCTTTCGCATCTGCCCTAAGGAGTAAGGGTTAGGAGGTT	1
59574	TGCAGGCCAACTCCCGMCGGACGTCCTCGCAAAGACTGCACAGGTAGTGATCAATCAGGGCCCAGTCGTTCCATCCTGCGCTGGCGGCCAGGGTC	1
59575	TGCAGGATGTAGGCCTTCTGGTGGAGGCCACYGAGGGGGAACTGTCTGTAGGAGACATGGAGGGAAGGGTTATAATCAACATCTTACTGTAATCC	1
59576	TGCAGGCCTGTTTCAGGGACAGTTGGACAGAATATATCCACATTTTTTAACTTCAGCTGACAYCCTCCTCTCCTTCCCCATCCTTTAAGGAAATA	1
59577	TGCAGGTGTGATGTTCGGATGTACCGATCCTGTGCAGGTGTTGTTACACGTGGTCTGCCACTGCGAGGACGATCAGTGTCTATCCTSTGTTCCTT	1
59578	TGCAGGCTAAACAAGAAATTCAACTCAGAGTCCTGKACAGGTGGAGTACCGAACACTGGCTGTGAGAATGACATCGCTATTTAGACTAGTAAATA	1
59580	TGCAGGAAACATGCACACTTCCTGTCGGGAGATTTGGTCTGGGTAAAGGCACGTCCACTTTCTAAAGCATSTGACTATTTCTCGTCCATTCTTGC	1
59581	TGCAGGAGCATCACGACTATGAACAACAAAGCGCCAAAAAATGGGAKAGCTCGGATTAAAACGCAAACCGAAGTTTATCACCTGGCTAGAAGCTA	1
59582	TGCAGGCCTGAGTCGSATGTGGGAACAGGAGACACAGTCCTGCTGTCATTTGAATACTCTAACTCTCTGTTGATATCTTCTAGCCATAAGGGACT	1
59583	TGCAGGTATTCAGCTACTGAGAGCAGGGRACAGGGAGAGGGGACTACAGAGGGACATRRGGAACAGGGAGAGGGGACTACAGAGGGACATGGGGA	3
59584	TGCAGGCTCATCCATACATGACCCTCCAGCATGACAATGCCACCAGCCATACTGCTCRTCTGTGCGTGATTTCCTGCAAGGCAGGAATGTCAGAG	1
59585	TGCAGGCTGGGACTGGACAGGGACAGTGCAGCTTTGTGWCTCTGGTCTCCACGGCCATTTGACTCAATCTGGGACAACAGGATGGTTAATCACTA	1
59586	TGCAGGCAACWTGTGCAACACGWTAAGAGATAAAGATAGTGTTCTTCATTTCACCCGTCACATTATGAAGCTTACTGTAGTTGCCCAGAATCTTT	2
59587	TGCAGGCGCCCGGCGCRACACAAGGAGACACAATGGTTTTAAACGCTTTAAATGGGCACTTAGATTTTGGCACCAGTTAACAAGCTACCAAACTA	1
59588	TGCAGGAAGGAAACACATGCATGCGAGTAACGACATTACAGCAAYAGCATGTCACCAAGAACACCAACACATACTGTAGCTTGCACGMRGCAGCC	3
59589	TGCAGGGAGAAACTTTGTAGTGGGGCAGGGGAAAAAAGAGGGAGGAGCATCGGTGCTAGTCACATTAGWAGGGGTGGTAGATGAGGAAATGTTGG	1
59590	TGCAGGTAGAAAATATCCTGATAAAAATAATTATTCTATAAATCACATTGGCTACACATGGCCTGTCTGCAGGGGTRCAACTTTCACTGGGGATG	1
59591	TGCAGGATYGTCTGAGACCAGTCACCCGGACAGCTGATGAAACTGAGGAGTATTTCTGTCATAAAGCCCTTTTGTGTGGAAAAACTGATTCTGAT	1
59592	TGCAGGCGGTYATTGAGTTCGAGGTGCTAAAGGATTAAACTTGACCCCAAAAAACATCTGAATCAGATGGTTTAGACCCTTTCTTCTTTAAGGTT	1
59593	TGCAGGTTGGCTTTGTCCACTAGGGGMAGCTTGGTCTGCTCTGGTTTCAGGGACAGCTACAGCAGCGAAGACACAACAAACAAACAGCATCACTT	1
59594	TGCAGGTGAAGAAGCCGGATGTGGAGGACTGGCGTGGGTACACAKKGTCTGTGGTTGTGAGGCCAGTTGGGCATACTGCCAAATTCTCTAAAACT	2
59595	TGCAGGTGGAGGGGGAAGAGGAGAGGAGAGGAGGCTGCAATAGGCAATATGACTCCGGGAGAAAATGGGKCTGAGAAGGATGGAGCTGGGGCTGC	1
59596	TGCAGGTCGTCAGCTGGTTTCTGTGCTCTTATCAGCCCATTCATTGCGCAACAATTCTAAATGCTATTGCATGTTTMACTGTTTTGGTGCACGAC	1
59598	TGCAGGAACATCAGCACAGGYGGCAGAATTGGTGGCTTTAACAGAAGCATGTAAACAGGCTGAAGGAAAACAGCTAATATCTACACAGACTCAAG	1
59603	TGCAGGCTGACYKCGGCCGTCAGGTGAACGTTGTTTCCTCCAACACATTGGTACGGCCGTATTAAGAAGCGTGGTTTAGTGGGTCATGTTTTGGA	2
59604	TGCAGGCTTGCGTTGAGTTCGTTCAGTTTCCCAAAAATACTGTACCASTACAGTACCAGTCAAAATCTTGGACACACACACTCATTCCAGGGTTT	1
59605	TGCAGGTATCATATCTGTCTCTAACTGGGGCTCCACTGAGTGAAACTAGTCTACTSTCATAAAGAGAGGACTGAAGAGTGAGAAATACTTCTAGG	1
59606	TGCAGGGGCAAGACGGAGGGGTCTGTTAKCACTGGTCACCAATGGGGAGGGCACGTGCACACACAGTATGTCYATCTCATTCCCTTGTTAGATAC	2
59608	TGCAGGAATTAACACTCTTTCAGTGCCAACATTTGATAACACAGCCTATCAAACTGTATTTGTCACGTACASAGTTTACAGCAGGTATGACAGGT	1
59609	TGCAGGTTCATGCTCTACAACATCCGTAGAGTACAACCCTACTTCAGACAAGAAGCGGTGCAGGTCCTAATCCAGGCMCTTGTCCTCTCCCATCT	1
59612	TGCAGGGTTCTGTCATACTATCCAGGTCTATGCCCAAACAGTTCGAGCTTCTACTTTAAAAGATCCATCTCTCCAGWAATAAGTCCCTCACTGTT	1
59613	TGCAGGGTGCTCGAATCACCATAACTCCTCTCATATGAAGCACAGACAGCAGATWAATGACAATCTGAGAATGAGGAAATGATGAGTCTCTCATT	1
59614	TGCAGGGGGACAGAGGAAGACAACCTGTCAGTTCATCTATAAGCTAGYGTGGCCAGACTGTAACCTCGCATTCGCTCTGGGAGAAGGATTGACCA	1
59615	TGCAGGAGTGTGCCTCCGAGGTGAGGGGCTCACTATGAGCCGCTGGCCAAAAGAAGTGYCCTGTATAGGGAATAGGGTGCCATTTCGGGTATACC	1
59616	TGCAGGCTTCTGCAAAATGTACCTCTTGCCATTCCTCTGTATCGGTCGAGGATYTTGACACTACTTGGACGACTGGCGAGGACGCGCTCTCGAAT	1
59617	TGCAGGTAATCAYTGGGCAATGTATTTGAAGCGATACAAGCACCGATTGATTGTCTTCGACCTGTCTGTCTGTCTGACTGTCTGATGCTCCCAGG	1
59618	TGCAGGTAAATACAGCTTGATGATGATGATGATGATGAAGGATGAGAAGGACTGTTGAAAAGGAGGAGGAGGACGACATGGAGAAAGGTARAGAA	1
59619	TGCAGGCTGACTTYGGGGGTAGGTTGAATGGTGTTTCCTCTGACACATTGGTGTGGTTGGCTTCCGGGTTAAGCGGGCAGGTGTTAAGAAGCGCA	1
59620	TGCAGGACCAATTCCAGCACAAATCCTGCMGAATATTGATATTGYTAGGGACATATCGGGTAGTCAAACTACTGAAGGAGGAGATAAAGGTGGGT	2
59621	TGCAGGGAGAATGGYGCCCCCCAGTAATGCAGAGTCCTGCTATCAAGACACTGCTAGTGTGTGTGTGCACGTGCATGTTTGTGTGAGAGAAAGAG	1
59622	TGCAGGGGAGAAAGAGGGAGGAACATCGGGGCTAGTCACATTAGAAGGGGTGGGAGATGAGGAMATTTTGGATGGGCAGGGAGGCATGGCTGAGT	1
59623	TGCAGGTGGTCCGATTCCGTATAATGTAAACTCGAACTAGAACTGTGATTCTGAAGCGATGGGAAGGCTAAASAAAGCATTAGCCAWATCAACAA	2
59624	TGCAGGAAGGATGCTAGAGGGAGCGCAACACCCCAGACACAAAGMGCATTAGCTGTCTGTTTAAAGAAAAACTGACTGTGACGTGCTGTTGTATT	1
59625	TGCAGGAGGATTTACAAGTGTATTAACAGGAGTAATGAGAYTCAGCTGGACTATAGGCTCGAGCCCAGCACACTCTCACTCCACGGACCGGCTCC	1
59626	TGCAGGTGGCGTCAACCAGCCTACATASCATACCATCTGTGAATGAACTGAAAAGATTGTCAAGCGATAAGGGAGAGAGTTAACTGTTAATTTGT	1
59627	TGCAGGCCTCTTGCCTAAGCACTCCCAAGGTGCSTTCCCCTTCCCCCCTGGGAACAAAAACAGAATAATACAAACTAAACAATTTCAATAATCAA	1
59628	TGCAGGTTCAACAGCCCACACAGGAACAACTGGAGGAAGAGAGGACATGGGAGAACAGGTCGCAATATGGGACATCTTATAGGAAMGTACTGCAC	1
59629	TGCAGGAAAYTGTGGGCTGGATGCTGAGAGGAGGAGGAGAGAACAGGGGCAGGAGAGAAGAGAGGTTTAGAGGAGGAGGGCTAGGGGAGGGCCAG	1
59630	TGCAGGTCCTTACAGTCTTATCTGATTGGTTCTTCTATCCATGTGGTTACCTAAAATCCCCWMWAGTCCCCACAAGGCTAGTAAAACAATTCTCC	3
59631	TGCAGGAATGGAGAGATGGTATACTAGCAACTTGGCTTCCAAGAAGCAGCAGCCAGGCCAATACTGAGATCATTGACATTTAAYAACCCGTACTC	1
59632	TGCAGGCTGTGCATATGCTGTAAGCGAGCAAACTACTTCAGCTTCCACTCATTTTAATTWAAAAAATGTATTTAACCTTTATTTAACTAGGCAAG	1
59633	TGCAGGAATTCAGTGACTCAACCTACCATTACAGTTCKGTTCAGCTTCTCATTAAACTGACTTTATGAGGGTGTTGGACAGACCCCTTGTATTTT	1
59634	TGCAGGCTTTACAGTTAGCTACCAAGGTTTCTTTTCAGAACCCTATGCCCAACTCAGAGAAGATCMCAATTATATCAGAGCAGCTACATATTATA	1
59635	TGCAGGCACACATATACCTGTAGTATGTACTATRTCTATGCACACTAGGTAAGACCTGGGCGGACCATCCCTGTATTTTGGTTAGTGCACCAGTT	1
59636	TGCAGGGTTCTGCTCTGGGTTTGAGGGTGTCTATTGTGCTATGACAGCRCGGTTCGATCCAACGTTGTTTTAATCACACTCTATGACGCCTTAAG	1
59637	TGCAGGCCAGGGACCCAAAAGAGGAGTCCCAGGAGTGTGCCTGASTTAAATTTGCTGTGGAGAACCACTGAGAAAAAAGCAATATCTCTCCTAGC	1
59638	TGCAGGCCACAATGTTTCTATTTGTTGGCTTTATGTAGGCTATTTTACATAGTTGGCAATAGAAKTTACTTTTTAGGTTTGTATCATTTTCATTT	1
59639	TGCAGGGCAGRAAGTTTTCCCCCGATGATGCGTTGTGCAGACCTCACTACCCTCTGGAGAGCCTTACGGTTATGGGCGGTTGCCGTACAAGGTGG	1
59640	TGCAGGCCTCGCCTCAATCCARAGAAAGGCTTTAGACCTCAGTCAATTAGACTGGATGTGGATTAGGCTAGGCTTAGATGGCCATGGCTGGGTCT	1
59641	TGCAGGCTGCAATGTTGTTATTTGTTGGATTATTGAAGGCTATTTTTAAATATTGGCAATTGCYAATAGTTACTTTTAGATGTGTATCATTTTCA	1
59643	TGCAGGCTCATCCTGACATGAMCCTCCAGCATGACAATGCCACCAGCCATACTGCATGATTTCCTGCAAGACAAGAATGTCAGTGTTCAGCCGTA	1
59644	TGCAGGCTCATCCTGACATGAGCAAAAAAAGAAACGTCTTCACTGTSAAATGCGTTTATTTTCAGCAAACTTAATGTGTAAATATTTTTAAGAAC	1
59645	TGCAGGTTTGGGGTCAATTCAAATTGAAGGCAGTCAGGAAGTGATTTAAATGAAAAATTCTGAAATGTATAGATTTTTWAAATAAATGTCTTCTA	1
59647	TGCAGGCGCTCGGCCTGCTACAAGGAGTTGCTAAAGCRCGATGAGCCAAGTAAAGCCCCCCCGGAAAACCTGGACAAAGCGGGGCCAATTGGGCA	1
59648	TGCAGGCTGCAATGTTTTTATTTGTTGGCTTTATGTAGGCTATTTTTAGCATACGTAGTTGGCAATGGTAATATAASTAACTTTTTCAATGACCA	1
59650	TGCAGGGGGAGACACAGTCAGAAAACACTGTCAGGAAACATTGTCATGCATGGYCATGCACCGTCCTCAACAGAAAGATGTGGTATATGAATAGT	1
59651	TGCAGGTGCCCAGCCCGCCACAAGGAGTCGCTGGGATCAAACCCCAGGCTGTAGTGATGCCGCAACACKGCGATGCAGTGCCTTAGACCGCTTTG	1
59653	TGCAGGTAGGAATACTATATACACAACCCTCTATGCTATAGATCCRCCGTGGCGGAGATCTTTGTGGGCTATACTCGGCCTTGTCTTAGGACGGT	1
59654	TGCAGGAAAACAAATCGCCATYCCCRTCCCTGCTAGGGATAGTAAAGTTGTGTGTGTGTGTGTGAGGATGAGGTGGCAGATGAGGAACAGGCCCA	2
59655	TGCAGGACGCAAATKTCTTTGTTTCTCAGAAGAATCATTGAGTCGAAACTACAGAACAGTACAAAACAAGCGAACACACATGGTTAATGTTGTGA	1
59656	TGCAGGACTTGCTTTGTAGARGGTGGTGTCAAAAAAGCAGAGCACCTCTTGATTACGGACAGACCTCTCCCCATCTTTACAACCACTGAATCTAT	1
59657	TGCAGGATCTAAAGGACGAGTCTATGTACCTGTGGGATCTAAAGGACGAGTCTACGTACCTGTGGGATCTAAAGGACRAGTCTATGCACCTCTGC	1
59658	TGCAGGGCAGACCCAGGGTTTCCTGGTCRATTCCTCATTTCACGAGTTTAAGGACCAGACATGAAATGGGTTTAGAATATTTATTAAGGAAATGG	1
59659	TGCAGGTCAGAGCCTGTGGCGTGGGCAGTGTCCAAATGAGTGGCCTACAGCGGCAGTTTACCCCCATGGCTGACTGAYCATCTTCTGTGCGTTGC	1
59661	TGCAGGAGGGCTTTTGCATTTTGGTAGGCCGTCATTGTAARTAAGAATCTGTTGTTATAGTATTGTGTCATAACTACAATGTTGTTGATCTATCG	1
59665	TGCAGGCTGTACTCTTTGGCTGCGTTACTGAYGGCTGTGTAGATGGCTGTGTTAACTACTTTAGAGCATGTACGTGAGTTTTGCAGCAAGGTGTC	1
59666	TGCAGGGAACAGATGTGTATTGTTTGTTGATCTCTGGCTGACAGGGAGAGAGAGAGACCTAYACACACGCCCATAGTTTTTCTGTTTGGCGTCAG	1
59667	TGCAGGGCCGGAACCTCTCCTGTCAGCAGGCAGGCCTGCGTTCACTGGGCCCATCTGTTATTTACATGGCMTGTGGATACGTGTGACGGCCATGG	1
59668	TGCAGGAGCATGATGGATTTTAGTCTGATCTTAACAGACGCCTTGTGTTCRCACTACGCAGGTTGATTCCAACCAGTTGATGTTCATTGTACAAT	1
59669	TGCAGGTGTGATGTTCGGATGTACCWATCCTGTGTTGTTACACGTGGTCTGTCACTACGAGGATGATCAACTGTCCTTCCTGTCTCCCTGTAGCG	1
59670	TGCAGGTGGCACCAGAGATGTATCCATGTACTTTATTATGAATCTAYCAAAACAGGAACTGAATCACGGGTTGTATTCTGTGGTAAGATAAACTC	1
59671	TGCAGGAAGAAACTTTGTAGCGGGGCAAGGGCAAAAGAGGGAGAAACATAAGGGATAGTCGCGGGTGGGAGATGAGGACATTTTGGACRGGCAAG	1
59672	TGCAGGAGATAAAAAGGTCACGAGACTRCCACAACCACAAACTTCCAGGAGCATTGGAGTCAATTGCATTTCAATTCAAGTCAATTCAGGAAGTA	1
59674	TGCAGGAGAGAGTCAATGTCTTGATGTTTGCAGAGAATGACTAGGTGTTGTCCAGGATCACACCAAGACACTMATGWCAGGCCGGACACTAGTCT	2
59675	TGCAGGATTCCTGTATGACTTATTTGTAAGAGATTTAACAAGTGACATCAGTAAGGGATCATAGCTTTCACCTGMATTCACCTGGTCAGTCTATG	1
59676	TGCAGGCTTTGAGATTTATATGGATACTTGGCTAAATGTAGCTTTCTCAGTTATGATGGATAGCTGGTTKGAAGAGTCAGCTTTGCTGAAAGTAC	1
59677	TGCAGGGGAACATCTGTGCGAGMAGACTTGTCCTGTCTCCCTGCATCACACACTGTCTGTTCTCCCAACGTCTTGTTGGACTTCATTCAATTAGA	1
59678	TGCAGGCAGGCTTAAACAGGATGGCGCCACCTGTTGGTTTGTCCGCGCCACTGTATCCCCTCTAAAGGGGTGAAGTGGTGGCGCTGGKTTGGGGC	1
59694	TGCAGGGAGTYGGTCTGGTYTGAGGGACAGTATTCCTGGCCCTGCCTGACCTTTAACCCTGTCCTCTATCCCCTGTAGGTAGTCGTTCTGGCCTG	2
59697	TGCAGGTACCACAACCTCAAACCAACTACATCCACCGTCTCAAACTYCTGGGCCAGACCTTCACCCTCAGGGTTCTACTGCTGGGCCAGACCTTA	1
59698	TGCAGGCTGACKATAGTCGTCAGTTGAACGGTGTTTCATCCGACACATTGGTGCAGCTTGCTTCCGGGTTAAGCGGGCGTGTGTTAAGAAGTGCG	1
59700	TGCAGGAAGGGTACCACATGAGGGAGGAGGATGTCTTCCCTGTAACGCACAGTGTTGATGAGATTGCCTGCAATGACAACAAGCYCAGTCCGATG	1
59701	TGCAGGTAGAAAATATCTGAATAMAAATAAATATCATATAAATCACATTGGCAATGCATGGCCTGTCTGCAACAAACTTGAAGCATTGTATCAAC	1
59704	TGCAGGCTGACGGTCGTCAGTTGAAAGGTGTTTCCTCTGACACACTGGTGTGGCTGGCTACTGGGTTAAGCGGGCGGGKGTTAAGAAGCAAAGTT	1
59708	TGCAGGTGAAGAAGCCAGATGTGGAGGTSCTGGACTGGCGTGGTTACACATGGTATGAGGTTGTGAGGCCGGTTGAATGTACTGCCAAATTCTCT	1
59709	TGCAGGACTTGCTTTGTGGATTGTGGTGTCAAAAAAGCGGAGCATCTCTTTATTACRGAAAGACCTCTCCCCAACTTTACAACCATTGAATCTAC	1
59710	TGCAGGTGAAGCCGTATGTGGAAGTTGTTGGCTGGTGCAGTTACACGTGTTCCTTGTTTRTGAGGCCGGTTGGAAGTATTGCCAAATTCTCTAAA	1
59711	TGCAGGTTTAACAACCCCAGACAAGATATTCAATGTGTCATTATGACWKWGAAATTACGATTCAGTCCAACACGAGGATCTGAAAAGCTACGTTT	3
59715	TGCAGGTGAATAAGCCGGATGTGGAGGTCCTGGGCTGRTGTGGTTACACGTGGTCTGTGGATGTGAGGCCATTTGGACGTAATGCCAAATTCTCT	1
59716	TGCAGGCTAGCTCCCTACGAACGTCCTCTCKCAAACTACACCTGTCTGGTACCTCCAGTATCAGCCCCATGCATCAGGCTTTCAGTGCGCAGTCC	1
59717	TGCAGGGTTCTCTCCATCTGTGTCAGGATTCCTTTGTCTTTTTCCACTCCTTTTCTTTGTAMYCTTCTTCTCCAGTCCGAGCTCATCACCTTCGG	2
59719	TGCAGGTGCGGAGAGATACCGAGCCCATTCCCATCCCTCTAATGCACTCCTGTCCTCCGCCTCAATGCTCCCAGCTATGTGGAAAACTGTGAKGC	1
59721	TGCAGGTACCCTGCTGCGGTGTCTACCGTGTCATTTAACACCAACGGCCACAGCTGCATGTACAGTACATATCTAACTAGAGATACRGTCTTATA	1
59722	TGCAGGACTACTATAAACTAGCTATCTGCCCTTCTAYACCAGTAACAGAGTACGTCTTCACACAGACCCACCTTGACTCCCATTTCAGAGAATTT	1
59723	TGCAGGCCCTCATCGCTACAGGAGGAGATGTCAACGCTGCCATCGAGAGACTGCTGGGCTCTCAGCCCTCATAAAGACACACTYGCACACACACA	1
59725	TGCAGGCTGACCTCGGTAGCCAGTTGAACTTTCCTCCGACACATTGGTGCGGCTGCCTTCCGCGTTAAGCTGGCGTTAAGCTGGCGGRTGTTAAG	1
59726	TGCAGGACAAAAAGGCCTTGAAGGTTTCACCCTCCATTACAGCCAATCTTGCATTAAATCATTGTCATTAAGAAAGRGAGTTCTTGAAGCTAAAC	1
59729	TGCAGGATCGTCTGACACCAGTCACCCGGACAKCTGATGAAACTATGGGTTTACACCACTGAAGAATTTCTGCACAAACTCTCAGAAACCATCTC	1
59731	TGCAGGTGGGATGCTAGCGTCCCACATGTCCCARAGAGGTTAATATTTGCACATCATTACAACACTGCATATAGACATAATGAAAGGCGTGCGTA	1
59732	TGCAGGTAGAAAATATCCTGATTTAAAAAAWAAAAAAAAATCAGATAAATCACATTGGCTATGCATGGCCTGTCTGCAAGGAACTTGAAACATTG	1
59736	TGCAGGATAAACTCCAGGCCATAGAAATAGAATCCATAGAACAGACCTCCCAATTCAAGTCAATGATGRCATACTGGGTGTAGAGGTTCCAAGGC	1
59739	TGCAGGGATGGCCGGGGAGARGGCGGGATCCCTGGTTTCAGGGCTAGCGGTGATCCAGCCCTTATAGTTAGACTCATAATGTAAAACAATTTGAC	1
59740	TGCAGGCGCCYGGCCCTCCACAAGGAGTCGCTAAAGTGTGATGAGCCAAGTAAAGCCCCCCAGGCCAAACCCTCCACTAACCTGGATGACGCTGG	1
59741	TGCAGGCTCCTCCATATCAATCACATGCTGAGAAGAAGAGGGAGGATGGGGAGGAGGACAGGGGATGAGGARGGGTGCTAGATACCGGGGATAAA	1
59742	TGCAGGTGCCCGGCCCGCCACAAGGAGTCACTAGAGAGCGATGAGCCAAGTAAAGCCSCCCGGCCAAACCCTCCCCTAACCCGGACGACGCTGGG	1
59743	TGCAGGTTGAAGTGAGTGTGATGTTGTATAATCTGAAAGGAGGTGATTCTACAGRACSCTCCTGCAGAACTAGGCTATTAGTTACAGTTTAGTTA	2
59744	TGCAGGGTTCCCACGACAGGGATCAGCATGTTCTCRTGGGGAGACTTGAGCAGGCGAGCCAGCAGAGGGATGCCCCCGGCCTTGCGGATGGCCTC	1
59745	TGCAGGTGCTTTCTAATGCCGACAGACAGAGRGAGAGAAAGAGAGATGGGAGAGGGGAGACTATAAATAGGTAACTTTTTTTGATGGCAAACGGG	1
59749	TGCAGGAGTAGCGGCTGATTATCATCATGCTTCTAGCGTTTCTCTAGTACTGCCACCCTTGTCCAAGKCTTACTCCTCCATGCCAGTGTTCACCA	1
59751	TGCAGGTGTTTAAAACACGTCTGGACTTGTTTGCCAGCAGATGCTTAATGTGTGCATCTTTTAAAAAGGGTCTGAAAGTCMCTCTGTGGCTTTTC	1
59752	TGCAGGATCACTGAATTAAAGCTGAGGGACTCCCWGGTTAAATAAAGGATAAATAGAAACTGTCTGCCCGTAGACTCGCCTGTCTGTCTGTCTGC	1
59754	TGCAGGAAATGTGAATTATTGTCTGTATTATAATTAATGGSCATTTTTGTAGGGGTTGATACATTTTTGTTAGGACAAATCAAGTCTGACATTTT	1
59755	TGCAGGACTTGCCTTGTWAAGTTAGCAGAACATCACTTTATCACAGACAGACCTCTCCACATCTTTACAACCATTGAATCTATATATTTTTTGAC	1
59756	TGCAGGACTTTACAGTCAGTTGAACCAAACAAGCCAGGCACCATGCTAGGGGAGGAATGTCATGTTCWCTGAATAGGCAACATGTAGGGAAAGAG	1
59757	TGCAGGGAGTTTSTCCTTTTATATTGGGAGAGCTGAGATTAGCTGGTCTGGCCACTGTCCTTTTGTCCTGTTGTAGTTACAAGGTGAGGGCTAAC	1
59758	TGCAGGTCACTAGCTTTATTACCTCAAATATTTTTCATTGTGCTCCTTCATTTCTTTGTGTGCRCCTACATTTTTCAACTTAAGTGCACACATAC	1
59759	TGCAGGTGAACGGCTTTAAGGACCTGCATGAGTGTCTAGAGGCRGCCATGATTGAGGGGGAGATCGAGTCCCTGCACTCATCAGCAGAGAACTCT	1
59760	TGCAGGTTACATAATCACCSTATGAAGTAGTACACATCAACAATGGCTTAGACCCATTCAGTCAGTTAGTCCCCTGAGCCTGCCTCTCTCTCATC	1
59761	TGCAGGCAACACCTACGTTCTGGCRTCCGTCAGACCCCAACTAATGCAGTGGTGCCATACCTCGCTGAGTTCTGGCCATCCGGGATCACCCAGAC	1
59764	TGCAGGATATATATTCTGGAGGATTCCTGCAKAAGTTTTYGTTCAGGATTCCTCTAGGACTTTTTTGTAAGGGTATAAAAATACCTTACATTTCT	2
59765	TGCAGGAAAGTGGTAGATTAATCATTGTCAATCCAAACACCAAGGTATTTGGATGCAGGGACTCGTTWGATTATAGAGCCAGCCGCTGAAAATGC	1
59766	TGCAGGTAGAAAATATCCTGAATGAAAAAAAAAGGTATTCTGGGCCCTCAGAGTTTCCTGTGCCAGTGAACTCRGAACAGACACAGCTGTAGGCT	1
59767	TGCAGGAACCTTATTGTTTSATTGATTGATTGATTGACTAAGCCCTCCACAGACAAAAGCTCCATCTTAAATCTTACATCATAGTGACTGCATGC	1
59768	TGCAGGGACAGGGGCTGGGATAATTTTTTATATTWAAAAAAATATATAAATATAGGACAAAACACACATCACGACAGGAGTCAACATAACTACAT	1
59769	TGCAGGAAGGGTACTCATGAGGGAGGAGGAAKGCTCAGTCCCCAGACAGACAGATAAGTGTGAGCATTTAGCCTGTGTTCTCATGCGTGAGCTGG	1
59770	TGCAGGGTTGGCAGGATGGCCAGTGCATGGACGGGCACCTCCGTTAGGGTATTATCATCCAGCCACAGGTGGCGTAAGGATGCCAGGCCMCTAAA	1
59772	TGCAGGCCTACCTAGACTGCAGTACCAACACAGCTCAGATCTCCTGGAYGTCTGGTAACGGCACTCTGATCTACAAAGCCTTGGCCGAGGGCTTT	1
59773	TGCAGGGAGCCACCATTGGGAGGCATGAGGAGCTACTGCTGGACCTTTTGTAAGAGCTTCGTTCCCTGAAMGCCATGACCAAGAGTTCAAGGCTA	1
59774	TGCAGGAGGAAGTGAGTGTCTGCTRATTACATCTCCACTATGCTGAACAGACAGACGTCGGATGTGTCCCAAATGGCACCTTGTTACATATTTAG	1
59776	TGCAGGTTTGGAGACAATTATTATGTGATTTGAAGAGGGAGAGCCTAGTGTATAAAATATGTTCTCTCTTTCACTGCCTCKCTTTCTCTCTTTTA	1
59777	TGCAGGAACCTTAGGGGAGGAAAAGTGTAAGCAAAACCCTTGKCCAATGGTCTGCCAGCTCATCCACCCCCAGTGGTGTGTCTCCTGCTAGCAAA	1
59778	TGCAGGGTGGAGAGGGTGGCTGGTTTGATGCCTATTGGATGTCAGTTCAGATAAAGTTACTGTATATTTTTGAGCAGTATCAATGATCCCAAACR	1
59779	TGCAGGTAATTTTTATTTTTTTGGTCCTGGCTGATTTCTTTAGAYTTTCCCATGATGTCAAGCAAAGATTGTCTGACAATTCTCCCCAATGCGAC	1
59780	TGCAGGTGAAGAAGCCAGATGTGTAGGTCCCAGACTSGTGTGGTAACGCGTGGTCTGCGGTTGTGAGGCCGGTTGAACGTAATGCCAAATTCTCT	1
59781	TGCAGGGAGAAACCGTGTAGCGGGGCAGGGGAAAAAGMGGGAGGAGCATCAGGGATAGTTGCATTAGAAGGGCTGAGGGATTAGGAAGTGTTGGA	1
59785	TGCAGGACCTGAGGGACCCTCTGGGCCACCAGGTCCTCCTGGGGTARGACAGCCAGGAGKTGAAGGAAAACCAGGCCCCGCTGGTCCCCCAGGAT	2
59789	TGCAGGTTCATGCTCTACAACATCTGTAGAGTATGACCCTCCCTCACACATGAAGCGGCRCAGCTCCTAATCCAGGCATTTGTTATCTCCGGTCT	1
59790	TGCAGGCTCTTGGGGGCCAGTACCCAGTGTTCCAGGGAGCCAARCTGATGGAGGAAGGGAAGATGCATCCCGCTGTGGAGCACCTCATTAACCCG	1
59791	TGCAGGAACTGCATGAGCATGCCCAGCACCATTRCTGTCCCAGACTTGTAGAGGTTGACAGAGGTTGTTTCAATTTCCTCAATGTCTAGTATTCT	1
59794	TGCAGGGACTTCTTGCACGTGTTGATCTTCTTGGAGCGGACGTTGGTCCKCCACACTCTGAAGGCCTTCCACCTCCTGAAGAGGGCGAAGGCCGG	1
59795	TGCAGGGCGGCCGCTCTAAGCTGGATGGCAGGGTGGAGGTGTATCTACAGGGSGTCTGGGGGTCTGTCTGTAGTGATGACTGGGGAGACCAGGAT	1
59796	TGCAGGGGATAATAGTGTACAAAGCCAATCAATGCTTATGCCACAGCCWAYGCTCTTTTGTATTAGSAACTTCTATGTCATTAGCACTTGAGGTA	3
59798	TGCAGGACGCAAAGTTCTTTGTCAGACGAATCATTGGGTCGAAACTACAGAACAGMGCAAAACAAGCGAACAAACATGGTTAATGTTCTGAGAAT	1
59801	TGCAGGGGGCAAAGTGGAGCACTGATGGGGCTAARCGCTGCAGTGAAGAGACGAGAGGAAGGGAGGGGGACAGTTCATTCGGACAATGTGAAATC	1
59802	TGCAGGAAGGGTACCACATGAGGGAGGAGGATGACWACAAGCTCAGTTCGATGATGCTGTGACACACCGCCCCAGACCATGAAGGACCCTCCACC	1
59803	TGCAGGATCGGTCTAATCTTTCTTTCTATTTTTCTCACTCACTCACTCACTCACTCACTCACTCACTCACTCACTCACTCACTCACTCACWCWCW	3
59804	TGCAGGGTAGGGGGTGCTCTCTCTTCTCTTAAAATAGAAAGGAAAAATGAATAGGCAGCAGCTCTGGAACGCAGAGTGACCATATACAGKTSCAG	2
59805	TGCAGGCCTGACTAATCGCCAASGTGCCTCAGATTCTAATTCATTACCTTGCTCTTCTCCAGCTCCAAACACACAGAACACAGACTGTTTAGAAC	1
59806	TGCAGGACGCTAGCGTCCCACGTAGCCCAYAGAAGTTAAGAGACAACATGTCTCAGGGGATGTCTCGATTAGTAACAAGGATAACATCTCTGAGG	1
59807	TGCAGGRTTCTGTGTTTATTCATCTCTTTTAGCCTTGAGGCGCTTTCGCACAGACACCCTGTTYTGATGMAATAACTCACACATCTCTCAGACCG	3
59808	TGCAGGCACTGTATGTAGGGTTGCAMAGGGAGGATATATTACTGTAAACTTGTTATCTTTACACTTCCAGAATCTTTGTGGCTTTCAAGTTTTTT	1
59810	TGCAGGGAGCCACTATTAGGAGGCATGAGGAGCTACTACAGGACCTTCTGCATGGGCTTTGTTCCCTGACAGAATGCCAYGACCAAGGGTTTAAG	1
59811	TGCAGGACTTGCTTTTGGGAGTGTGGTGTCCMAAAAAAATCAGACCATCTCTTTATTACGGACAGACCTCTCCCAATCTTTATAACCATTGAATC	1
59812	TGCAGGAGAGATGGTAATGTTGATATTGTGTCCTCCAGGAGAGATGGKAWTTTTGATATTGTGTCCTCCAGGAGAGATGGTAATGTTGATATTGT	2
59813	TGCAGGCCTCCCCGAAAAGTGACGTGTGACCCTGGTTTGAACTCTGTGAGAAGAGTAGAATAGGCTTCTTSCAGAAGTGTAATGTTGATAGACCC	1
59814	TGCAGGACTTGTTTTTTGGAGTGTGGTGTCAAAAAAGCAGAGAATCTCTTGATCATGGATAGACCCCATTTTTMCAATGATTGAATCTACGTATA	1
59815	TGCAGGCTGACCTCGGTTTTCAGTTAAATTGTGTTTCCTCCGACACATTGGTGCGGAGGTTAAGCGGGSGGGTGTTAAGAAGCGCAGTTTGGCGA	1
59816	TGCAGGGTGATAATGAGTTGTGAAATCTACAATACATTTGTGAAAACCGCTCAAATGTGTGATAACATATTGTTCAGTRTAGAGTTGTTCTTATT	1
59817	TGCAGGTTGGAGGACAGATAGCACATTGACATGTTTGACAGGGAAGAGGTAAAGCAAGAAGACKTTCGGGACACTTACCATGCTGGTCTCTGTGA	1
59818	TGCAGGTTSTAAACCAATGCCCTAGTTAAAGGAGATGCCCTAGTTAAAGGAGATGCCCTAGTTAAAGGAGATGCCCTAGTTAAAGGAGATGCCCT	1
59820	TGCAGGGAGCCACCATTGAGAGGCATGAGGAGCTACTGCTGGACCTTTTGGAAGGGCTTCATTCCCTGAYGGAACGCCACAACAAGGGTTCAAGG	1
59823	TGCAGGGAGACACAACACATAGAGGAATGATCTATACATACAGTATGCAKTGGTTGAGAGCATAGTACTAGAACTCGGAAAAGAACTGAAGTACC	1
59825	TGCAGGAAATTCCTTTTACGTGGCGGCAGTGAGATGCTTTATGACTGCTGGACAAGTGCACGCTATGTGTTCCTCTCTCTCTCRTTGTTCCTCTC	1
59826	TGCAGGTACCGGAGGGCCTCAGCATTCAGGCTGGTGCTCAACATAGAGAGKACCTGCCATTGGGGAGAACAGGAGAGAGTCACGCATCTGTCAAC	1
59827	TGCAGGGTAATTAGCAGAGAACCCGTGCCTACGTCGCGGGGAGCAGCATGTTAAAGCAATTCACAACACACACATAGAACAAGMCAGTCGGCAAG	1
59830	TGCAGGGCTACCAGCTCGTTGCGCATCCCATCCTGGGTTTGGTTCTTTAGAGGGGGAGGTAAGAGAGAGAGASAGAGAGAGACAGAGAGAGAGAG	1
59831	TGCAGGTCAAKTCGGGGGTAAGGCAATTATTTAGGTTGATATTTACTTTTGTCAGTTAATTGTGATTACGGTCTGGGCAGGCCCAGCAGGAGATG	1
59835	TGCAGGACAGAGAGAGAGAGAGGGGGATGGAGGGAGAAATGGAGGGATGAGGCATGTGAGACARAAGTAAAGAGTGATTCGAGGAATAGGAGAGT	1
59836	TGCAGGGGGAGGAGTTACCCTGAACTGTGGACACTTTATAACGCCATTRTAATGAATGACATCCTAATGACTTATGTCATCTTTAACAACGTAGA	1
59837	TGCAGGTCATCGCTCTGTCCTCTGAAGACAAAACTGTAAACGGCTTTGAGTTTATGATCTACTTCCCAAATCTCTACAGAGCCCYATTCTGTTTT	1
59838	TGCAGGTGAAGTGGACGGCCAAATAAAATCAGTCGCCAGCRCCTCCTTAAGATAACTGTTCATKGCTGTRGTCTCTGGACCTGAGAGAGAATACA	3
59839	TGCAGGRGCGTCAAGGCAAAAACACACACCACCCAGAGGTCAACACAAAAAAAGGCAGAGACATTTCKCCTACATAATCCTTCATGTCAACAATA	2
59840	TGCAGGACTGATGAGCAGAAGCAWAGGCAGGCTGCACAGAGATCCAACTTCACTGAGTTCGCCCAATTAGTTTCTACTATATACTGTAGATCAAC	1
59841	TGCAGGAGGTTGGTTTGTTGTGATTGYGTGAGGAGTAACAGCTGCGGTTAAGGTTCTGACAGATGGGTGTGTCTTGGTGGTGGCAAGCACACACC	1
59842	TGCAGGGACAGGGGCTGGGATTAAAAATTWAAATATTTGACAAAACAAACATCACGACAAGAGAGACACCACAACACTACATAAAGAGAGACCTA	1
59843	TGCAGGGTCTCTTCTGTTCATGSTTATTTGAAAGGTCAGGCCCACTCAGGGGCAGATGCTTTTTATTTAATTAACTCTGTGGGCACACCTGGGGC	1
59844	TGCAGGCCCTCTCAGTCTTAACATGTGTCCCAAATGRGATCCTATTGCCTTTATGGGCCCTTTTTTAGGATGCACACTTGTCCTCACTCTCTGTG	1
59845	TGCAGGGAGAACATTGTAGCGGGGCAGGGGAAAAAGAGGGAGAAGCATCGGGGATAGTCGCATTAGAAGGGGTTGGAGATGAGGAAATGTTGRAC	1
59846	TGCAGGTGTCAACTCATCAGACGTAATAATACGTCATCAGAAGTGTCCACTTAATTTGRGGGTGTGTCGTTTAAGTGTTTGGAACGCAACCTAAA	1
59847	TGCAGGTTGGGTATCCAYTAGGCATGTTTGCTAGAGTATGATTTGTGATTAGAGAAGWGAAACAGCTACCACTTTTCTGATGCTGTTGCATGGTG	2
59849	TGCAGGATGGTCCGAGATGAGCCACCTGGACAGCTGATGAATTTGTGGGTTTGCACAATCGAAGTATTTCTGCACAAACTGTCWGAAACCATCTC	1
59850	TGCAGGAATCACACTTCTGACAGGTGTCCTCAAGCCCCCTTAAGGGATTAGCCTGTGTGATSGGTGTGTGTGTGTTTGTGTGTGTGTGTGTGTGT	1
59851	TGCAGGAAGAGATCTTTACTATATATAAAAAAACAAAAACATTTACATTTATATTTTAATAATTTAGCAGACGCTCTTATCCAGAGCGAYTTACA	1
59852	TGCAGGAAGCTACCGTTCACCAGTGTGATYAGAGACCTGTGTTCAATCCATGATGAATCCATGTGCTGTATTGAAATTCATATAATAAAGTGTTG	1
59853	TGCAGGAAGTACACGTTATAACGGGCTTATTCAAACACACAAAAKGTTACTATTGCTGATAGAAAGTAATTGCATATTCCACATGGAAGACAGTT	1
59854	TGCAGGAGATGCTCCAGGTATCTTGACTCAGGTAGTAATTAGCCCATGMAACATCAATCAGTCCATTACAAAGAGAGGGAAGAACAGAGGGAAAA	1
59855	TGCAGGATCTGGGCAATRTAGCGTTTCCTGTTGCAATGCTGTTCGTCCACATGTAGTGTATGGCATAAACCTCAGTTACCCTACTGAGCGCCGCT	1
59856	TGCAGGCAAATCTCTGGCCATGAGAGGTCATGGAGGCGAAACAGACACAAGGGTCCTATATATACWAGGGTTTTTTCACAGTGTTTATCTGGGAT	1
59857	TGCAGGCACCCRGCCCGCCACAAGGAGTCGCTAGAGTGCGAAGAGCACCCCCCCGGACTCCCGGTCACGGCCAGTAATGACACAGCCTAAGATCA	1
59858	TGCAGGCTTCTCTTTACATCTCAAGCTTAGTCACTATGCTATGCACCACATTACAAAAAACATCCATTATTAKTCTATTATTGCTATATATCGAC	1
59859	TGCAGGTGCGATGCTCGGATGTACCGATCCTGTGCAGGTGTTGTTACATGTGGTCTGCCACTGCGAGGACAATCAACTGTCTCCCTGTAGYGCTG	1
59860	TGCAGGTCTATTTGGGCTTGAGCTGTGTTTCCTACTTCCCTCTGTAATGAGTCTAGCTCAGTTCCACGGCCGCATCCCAAAWGCTCCCCTATTTC	1
59861	TGCAGGAATAACCTTTAGACTATACACATCCCCTCTGGAGGGGAATAGTCACAAATATACTGCATTCAAACTGGTGAAATGGTCACAGATACTYT	1
59862	TGCAGGATTCTCTCCAAGTCTTGGTTCTTYTTGTGCATCTGCAGATAGTTGAGCTGAAGCTGGTTCTGGTACTTGATGACTCTGTCCTTCTCCTT	1
59864	TGCAGGGGAARAAAGAGTACAGTCTTGGGTTTAAGAGCTCAAACATATAAGGAATGTGTTTATTCACTTCTAACCCTGAACGTGAGTTGAACACA	1
59866	TGCAGGACTTTCTTTTGGAGTATGGTGTCAAAAAAGCAGAGAATCTCTTCATTATTGACAGACCTCTCCCMATCTTTACAACAATTGAATCAATA	1
59867	TGCAGGGAATACAGCCATAATTCAATTCCYGGCCTTAGACCCAAGCAATACCTAACCAGAAATAGAGCAAGACTGACCTCACTTTTCAAAAACGC	1
59869	TGCAGGCTTCCTGCAAAAAGGAGATTTACTAATGTTCTACAGCTCACATCTTTTCCTTTTTTCTCCCCAATTTCGTGGTATCYAATTGGTAGTTA	1
59870	TGCAGGGATTGTCGATCACAGTSCTCATTCTTCTAGCAGTAAACGGGAAGAGCTGTAAGCATTACAGGATGCTGCATTAGCCTCTGTCATTAAGA	1
59871	TGCAGGATGCCTTTGCCTTTTGGTAGGCCTTCATTGTAAATAAGGATTTGTTCTTAACTGACTTGCMTAGTTAAATAAAAGTGAAATAAATAAAA	1
59872	TGCAGGGTAAGATGAGGGGAGAATAGAGGGCAAGATGCTAGGTCTACGGTACTAAATGTCAAACAGGAGAATTTCCAGAGGCAAGCRTGTCTCAC	1
59873	TGCAGGCTGCAATGTTTGTATTTGTTGGCTTTACGTAGGCTATTTTTACATTGTTGGCAATGGCAATGGCAATAGAATTKAATTTTTAGATTTGT	1
59874	TGCAGGCTACCCCTGTGTTGCTCATCGGAGCTTCGACACACACGCACACGCACACACACACGCACACGCACGCATGCACGCACGCACGCAYGCAY	2
59875	TGCAGGWGCGGTGTTATTAACTGTTGTTTAAAACGGTGTTGTTTAAAACGGTGTTGTTTAAAACTGGAGCCAAGTGAGGTATAATCCAATGAGGT	1
59879	TGCAGGTTGTGGGCGGTGCCGTTGCCRTACCAGGCGTTGATACAGCCCGACAGGATGCTCTCAATTGTGCATCTGTAAAAGTTTGTGGGTTTTAG	1
59880	TGCAGGTAGAAAATATCCCGATTTATAAAAAAATWAAAAAATWATAATAATAATAATCTGTAAATTACATTGGCTACGCATGGCCTGTCTACAAC	2
59882	TGCAGGAATATTTTCTCATTTCTATCTCAARGTTAGTTCCTGGCATAACACAACTCATACATTTACATCTTACAATACTAACCCATGGTACAGGA	1
59883	TGCAGGATTCCTTTTGCCTTTTTGTTGGCCGCCATTGTAAATAAGAATKTGTTCTTAATTGACTTGCCTAGTTAAATAAAGGTGAAATAAAAATA	1
59884	TGCAGGCCTTCASCCTCATACCACAGAAGGTAAGACCCAGTCAGACCCTCACACAAAGATACCATCAACTAACCTGTGTGGTGTGTGTGTGTGTG	1
59885	TGCAGGGTGACTCATCGCCGTCGGTGATCAGGCCTACAACCRTCTTGTCGTCAGCAAAACTTGATCAGGAAGTACAGGAGAAGGCCAAGCAGGAG	1
59886	TGCAGGACAATGACCCCAAGCATACTGCTAAAGCAGCACTCGAGTGGTTTGAGTGGTTTAATGGGGAAACATTTACATGTTTTGKAAGCCCAGAC	1
59888	TGCAGGGTGTTGGGCCGTAAACACAACCCTCACCTGTGGACGTCGGGCCCTCATACCACCTCATGGAGTCTGTTTCTGACCGTTTGAGCAGACAY	1
59889	TGCAGGTATCATGCTTTATAAYTTGTTATAATAAGCATGTACATGTATGAGCATCAGCCTTTGTAATATATTRTCAAATGTATTATAATTAAGCC	2
59890	TGCAGGTAGAAAATATCCTGATAAAAAAAWAAAWAWATCCTATAAATCACATTGTATAAGATATTCTGGGCCCTCAGAGATTCCCTGTGCCAGTG	3
59891	TGCAGGATTTCATCAAGCCACAATCAGTCCACAATTGGGCCACAATCAGCCCAGGGACATTCTATGGTATGAGGGGGAAAAGCTTGTWTTTAACT	1
59892	TGCAGGCTACAATGTTTTTATTTGTTGGCTTTATGTAGGCTATTTTTACATAGTTGACAWTGGCAATAGAAGTTACTTTTAGATTTCTATCATTT	1
59893	TGCAGGAAGAAACTTTGTAKCGGGGCAGGGGAAAGCACTGGGGCTAGTCGCATTAGAAGGGGTGGGAGATGAGAAAATGTTGGACAGGCAAGGAG	1
59896	TGCAGGCCCCTTTACCTCTGCCCCATGGTGGGCAGAACCGCTCACCCCCACCTCCACCCCCTCCCATTAATCTTTTATRCAGCCTATCTGCCTCT	1
59897	TGCAGGACACASCTCATGTATAAAGTGTGTTATTTTAAAAGTGACATATCTATAAGTGACTTTCTAAACTTTTTTCCCCTAAATATGCATTACAT	1
59898	TGCAGGAATATATAGGGCAGGAGAGAGGGGTGGGGGAAGAGAGGGAGAGGGGGWKAGGGGAGGTGTGACCCCTTAAGGCGTCCGCATGCTTCCCA	2
59899	TGCAGGCCACAGGCAGGGTGAGAGTGGGTGCAGACTGGGAGACGACAGCCAGAGAGTGCTGGCCCGGCTGGGGGATAATCATTAYAGATTGGCTC	1
59900	TGCAGGATCGTCYGAGACCAGCCACCCGGACAGCTAATGAAATTGTGGGTTTGCACAACTGAARAATTTCTGCACGCACTGTCAGAAACCATCTC	2
59901	TGCAGGAAGGGTGCCACATGAGGGAGGATGTCGTCTTTCCTGTAACGCACARCGTTGAGATTGCSTGCAATGACAACAAGCTCAGTCCGATGAYG	3
59902	TGCAGGCCATTCCTGGTTCTACCTCCTCTGATGGAGTGGCTCAGGGTGTCTGTGGCCCACGCRGAGCACCGCCGTAGCTTCTCAGTGGACAGTGA	1
59903	TGCAGGTCGGAGACYGTTGTAGAGAGGATGCTGTGTAATTGGATGTCCATCTGTCTTTACCAGTTCCTCAAGGTGATGACATGACACTCTTTCAT	1
59904	TGCAGGAATCCCGCAGGAATGGAACATGATATCCCATTAGATCCTGCTGGATCACTCCTTGATAGACTATTAATAGAACAGCATAAAGGAGAGMG	1
59905	TGCAGGACACAATGAAAAGAGGGGTGGGGTTACACACTCATCCACAATAAAATCAGGAGCTRGACAAGAAGAAGGTCATAGAGAAATGGAGGGAA	1
59906	TGCAGGAGACAAGTCCATCAGAAGGCTCTCCCCAGTCCAGTGTAAGCAGAGAGTGSTAGACAGCATGTTGKTACTGTTAGTGTTAATGTCCCCAG	2
59907	TGCAGGCACCATGCCAATTGCACTGCGCCCTCAACTTGACTTCGTGGCATTGTGTTGTGACAAAAACCACACATTTTAGAGCRGCTTTATTGTCC	1
59908	TGCAGGAGGGCTGTGAGGCTGTGCCCACTAGTTCMATGGTGTATACCCAGCTGGTGGAGTCAGAGCAGTTTGTCATGCTCTTATTTGTATGTTTA	1
59911	TGCAGGCAGTCACTGAGTATGAGGTGCTAAAAGGAGCTCCTTAAACTTGAMCCCCCCAAAAAAACATCTGGGTCAGATGGTTTAGACCGTTCTTT	1
59912	TGCAGGCGCTCGGCCCACCACAAGGAGTCGTTAGAGCACAATGAGCCAAGTRAAGCCCACCCGGCCAAACCATCCCCTAACCCAGACAATGCTGG	1
59913	TGCAGGTGACAAGTTGGTTCTTTACGTTTTCTGTCGTGRATGTAACTCAAAAGAGTTTTGGGTGTTTTTGTACATCTGCACTAAGTTGATTTCAA	1
59914	TGCAGGAGTGTTCCTGTGTTTTCTAAGGGCTCAGCAGTAATTTTCCACTCCCCAAGTTGCTTTATAGTGSTATGTCTGACTAGTCTCTTATCTCT	1
59915	TGCAGGATATACAMAGCATGCCCYACATGGSTGGTTCTTATAGGCCCAGTGCAGTCCAAAACATTATTTTCCTGTGTTTTATATACAGTGCCCTC	3
59916	TGCAGGCGACACCACCCTCACTTTCGACCAGCTGGTGGACCTGTCCATCCGGCTGGACAACCTGCTGGCTACTCACGGATGTCCAGATCGGGGKC	1
59917	TGCAGGATCATCTGAGACCAGCAACCCGGACAGCTGATGAAATTGAGGAGTATTTCTGTCTGTAATAAAGCCCTTTTATGKGGAAATATTCATTC	1
59918	TGCAGGCTCATCCTGACATGACCCTCTAGCATGACAATGCCACYACACACAGAATGAGTATAATGGCTGATTTCCTGCAAGCCCGGAATGTCAGT	1
59919	TGCAGGAGGCCTTTTGCCAGGSTGTGATTGTAAATAAGAATGTGTTCTTAACTGACTTGCCTAGTTAAATAAAGATTAAATAAAAATATTCCTTA	1
59920	TGCAGGCCGTCCTGTTCCATTGCTTCAGCCATTGTTCCCGTTTCCTCTWAACAATGTGCTGCTCTTTCCCAAACACCACCACGTGAAGCCCCTCA	1
59921	TGCAGGTGGAAAATATCCTGATTTAAAAAATAAAAAATMCTATAAATCACATTGGCTACGCGTGGCCTATGTCGTGACTTTCATTAATCTGATTG	1
59923	TGCAGGTGTGGGCTCCKCTCCCTCTCAGAATGTGGATGTGGAGGCGGGAGAAGGAGGAGACTGCCATGGAGGCGCACCTTATGGCCATTTTAGAG	1
59924	TGCAGGAAAACAGAATGGAAGACGATTTTTATTAACTTTTATTTAACCAGGGGAAAAACACATATTTSACCTAGGTCTCATTTGCAAATGTGCCC	1
59925	TGCAGGAGGAGAAATATGGATGTCAAAAAAWTTGAAATTGAATGGTCTTCTTGCCCAAGTAATGAGCCATCCGGCATGGCTACCAATGTGAAAAG	1
59926	TGCAGGCCGACGACGGCAAGGTGGTTGTCTTCCAGGTGAGACACTGTCAGGACTCAAGTTACACAGTGACTATTGKGGGTACAGCTGTAATTCAA	1
59928	TGCAGGTGAGGCSCTGCCCTGAATACTACAATTCTTCCAAATGGTAGATTCAGAGTGGAACTATTACTTAGACTAGTTGAGACTCAATAGATTGA	1
59929	TGCAGGAGCACAACTATTCCAAAGCCCCCTTCCACYTCATCCCTGCCCAAAAGAGGAGTGTCTCCAAACAGGAGCCTGGGGCGCTCCTCCCTGCA	1
59930	TGCAGGGGAAAGCGGTGGTGGTGGTGGTGGGACGCTGGTCGTAGGGAGCAGGGATGGGAGAATGTGAATGGGACAGCTGCACAGGGGKGAATAGG	1
59931	TGCAGGACCGCCTGACAACTGATGWAACTGAGGAGTATTTCTGTTTGTAATAAAGCCCTTTTGGGGGAAAAACTCATTCTGAGTGTCTGGGCCTG	1
59932	TGCAGGACTTSCTTTGTGGAGAGTGGTGTCAAAACAGTCTCTTTACTACTGACAGACCTCTCCTCATCTTTACAACCATTGAATCTATATGTTTT	1
59933	TGCAGGCGGGGATGAAGGACACTGGCTAACGGTGTACGGCTAGCTAGTTACCATTCTTGCCCCCGCCCTTCTTCTGTAGGGKTTATTCGGTGACT	1
59934	TGCAGGGCTTGGCTGGCTGTCACATGCACTTCARGCAAATTGCCCCTGATCAAGCCCACCGCCCACGCAAATGAATGCATTGTACATGGTCACGA	1
59936	TGCAGGGGGTAGAATGAGAAGACGGCCCAACAGATCCTGCATGGGGTAGAATGAGAAGACGGCCCAACAGATCCTGCATGGGGKAGAATGAGAAG	1
59937	TGCAGGGGACCCACCAATCCTGAAGAAGTTTAACCTCTTCAGGAACGGACCCTTTTTTTTWAACATTTTCGCCTAAAATGACATACCCAAATCTA	1
59938	TGCAGGTAGAAGGCATTCACAATTAAATCATATGAAYATGCTTCCCCTTCACTGTAACACAATACATTCTTAATGATAACAAAATTACTGTATGA	1
59939	TGCAGGCTCATCCTGACTTGATGACTCCCTCCAGCATGACAATGCCACCAGCCATASTGCTCGTTCTGTGCGTGATTTCCTGCAAGACAGGAATG	1
59940	TGCAGGGAGCTTTAGSTGGGAGCAGAAAACTGACCGTGAATGTCATAACAACAGATGCCACAGAACACTGAGTAATAAACACAACTTCATGTCAT	1
59941	TGCAGGTTGCGATGGTGACGTACTACAACCATAACGGGGGGCACCATGCGGAGGGGYTGCTGACTGTGTCCCACTTCTCTACCTCTCTGTTTGTG	1
59942	TGCAGGGGCAGACGGAGGGGCTTGTCAGTGGGGCGGGAGGGGGSCAGGATAGAGTCCAGAGCCTCCAGAAGGGTCACACCGYTAGCSCCACCCTC	3
59944	TGCAGGTACTAAGGAAAGTTGAAGTATTTTAAAGCCTGGATATTGAGGGGTTTCTGCGTGAACTTGCCTTCAAYGGTCTTCTCTGTCAGAACATC	1
59945	TGCAGGTGGCCGCAGTGAACACAGCTACCCTTTAATCACACACACACACATTTGAGTCATTTAGCASACGCTCTTATGCAGAGAGACTTACAGTC	1
59947	TGCAGGTCAATGAGATCTTTGTAAACCGGCAGCTGCATGTCATGAAGTGCATTTTTTAATGGCGGAACAGGGKCAGAGGGACTGTTACTGTCCCA	1
59948	TGCAGGTGAGTGACCGACTGTGGCTGCTGCCCACACCAAATCCCCCCCAGCACTGGAGACAGATGTTTATAGGGGKTGTATCACTGTTTATGATA	1
59953	TGCAGGATTTTGTACCGAACTGAGAATCTGTGCAAACAGCTTCAACAAGTGGCCTAATCCCAGAGCCTTTTMCTCCGGGGGAGGTGGGGGGGAGG	1
59955	TGCAGGTGGTGCTATCAGAGACGTACTGCCTCGTCAGTGGTGTGAAGTACTTAAGTAAAAATACTTTAAAGTACTACTAAAATAATTTTGGSGGG	1
59956	TGCAGGCTCATCCTGACATGACCCTCCAGCATGAGGAGGAGATGCACTGCAGTACTTAATGYAGCTGGTGGCCACACCAGATACTGACTGTTACT	1
59957	TGCAGGTCTACCCCTTTTAAAAYGGGCAATCTGGGTTTCAAACAATAACAAAGCATTTACCCCCGCCACTTTATTTGGTAAACAGCTGAGGGAAT	1
59963	TGCAGGCAATGACAGAAATGCACGGACATCTGCAACTGACAGAGAGATTGATACTGYAGGCAGAAAATATCAAGCTTTCAAAATAGTAGCAATAC	1
59964	TGCAGGCCGAATTTGTCCTGTGGGTTGTTTTAGTTTTTACGTTTTCGGATAAAAATATATATATATCATTTTTGTTGTTGAATTCTCAKTGTCGG	1
59965	TGCAGGCGTCAGACCTGTCTGTGCTTGCTTTSCTAGACAGCACTGGTGATAACTCTCTTATGAGGTTTTTCATTTTGGGGTGTCATTTGAACATG	1
59966	TGCAGGCTGACTTCAGTCGTCAGTTGGACGGTGTTTCCTCCAACACATTGGTGCAGCTGGCTTCCGGGTTAAGCGGGCAGGTGTTAAGAAGCGCR	1
59967	TGCAGGCCCCTTGATATTGTTTCGCCAGCAAGTTGATCAAGTCCATTGATAAAGGCTTTGTTCAATTTTGATTARCCATGCACAGTATGGGACGT	1
59968	TGCAGGTAGAAAATATCCTGATAAAAATAAATATCCTATAAGTCACATTGGCTACTACGCATGGCCRGTCTTCAAGAAACTTGCAACATTGTTTT	1
59970	TGCAGGTAAAAACATTTCCTGATTTGAAAATAAATATCATATAAACCAAAGTGGCTAYGCATGGTCTGTCTGCAACGAACTGGAAACGTATCAAC	1
59973	TGCAGGCTGGTGTGCTGCTTCAAGTGKGAAGAAAACCTAGAGCTTTTGCTCACCTGATATAGAATGCCTCCTGGTAGACCCTTTTATCTACCAAG	1
59975	TGCAGGGGTTAACACACATAGGGGTTCAAGGTCAAGTTAAAAGTATACCATMTTTTTCTACCCTGGGGGACATTATACCATCTATTGCTGCCCTG	1
59977	TGCAGGCTGAAGCTAATAATTGGCGAAAGAATTTGACTAACTCTTCCCACCTGCGAACACACACACACGAAACACCCACCTCAAACCACAYCCCG	1
59979	TGCAGGCCTTGGGAGTGGACCCAGTCGAAGGCATCGTCACTCTCCTGGACACAGTTACACARGCCTGATGGGGAAAGACAGGAACATTTTCATCT	1
59981	TGCAGGGATGGGTGATTAAAAATAAATTAAATARAAAAATATAGGACAAAACACACATTACGACAAGAGACAACACAACACTGCATGATGTAGCC	1
59982	TGCAGGCTGTGAAGTTGGGAACTTAGRGGAAACGGAGGAAATAAGACAATATAAAAATAAATACAAATATTCTCCATTTCCTCAGATGGAGCTGG	1
59984	TGCAGGAGCAGTCRCTGCTTTGATGTTTTCAGAGAATGACAGGGTGTTGTCCAGGGTTACACCAATGTTCTTTGCACCCAGCGAGAGTGACACTG	1
59985	TGCAGGTGAGGAAGAGGGGGGTTCGGACCCTCCAGGAGTTCCCCCGAGYCCTGAGGGTCTGCTACGAGACCAAGCCGGAGGGAGGCTCTGTCAGG	1
59987	TGCAGGGGTTTATCTAAAATGGAACACTGCGCCCACCATGTGGTCTTAARTGGAATATGCGTTGTAAAAGCAGTCATGCCATGCTGTAACTTGAA	1
59988	TGCAGGCTGCAATGTTAGGTGTTGGTTTTATGTAGGCCATTATAAATTMAATTAAACTGTTCCAAGAAAAATGTGCATATGAAAATCATAACTGG	1
59989	TGCAGGCTTTACACTTTGATTTAATTAATTGATCCCCATTCTCAATTAAAGATAAACRTTCTTCTGAATTGACATCCTCTTTTAAGACCCAAACC	1
59990	TGCAGGACATTTGCCCCRGTGTGGGATGTGTTTAAGACGTCCACAGAGAAGCTGGCCAGCTGCCACCTGGAGCTAGTGAGGAAGCTACAGGAGCT	1
59991	TGCAGGCGGRGGGTTATATTCTGTCTCTCATTTTCTGCTCATCCAGCTGAATGTCCAGTCAGTAACTTGGACAACCCAAATCCCAAGAAACAAAT	1
59992	TGCAGGAGCRAGTCACTGCTTTGCTGTTTGCAGAGAACAACAAGGTGTTGTCCAGGGTCACGTCAAGGCCTTCCCCGGGAGGAAGAGCAGTTCCG	1
59993	TGCAGGGGGAACCACCCCTGCACTGCAGAGGAGGAGCCGTGACAAGTGGAACAACCACTTTACAATAGTACATCTATATATATATATWTTTTTTT	1
59994	TGCAGGACCTGGGCTGTCTGATCGAGCGCTACCTTACCCCATTACAGAAGGAGAGCTTCCTCACCCAGGATGAGGTAGGTTCAAAGGTCATCTYA	1
59995	TGCAGGTAGKGGGTGTGGTCAAATAGCCCGGACACGCCTCTCTGTGTGTGACACACTAACAACGGCCACTCGGATTGGCTGTCTAATCTCTGTCT	1
59996	TGCAGGTGATGTGTACAATCTGCATTCTAGAAACGAATGTATTGATGAACTACAACGTACAGTATACTGTATGAGCAGYTCTAGAGTGAGCATGC	1
60000	TGCAGGTCCAGGAGATGTAATACAGGAAATACACAGTCAGCCGTAACATTATAGCCTTCGGGATGAATAGGTAGCTGATCACCTCAAGGAGACCS	1
60001	TGCAGGTGTGTTTGCTGGAGTGAAGCTGTCACCGACGGTCTGTTTGTCTGTAGTGTGTGTGTGTGTGTGTGTGTGTGTKTKTGTSTCTCTCTCTC	3
60002	TGCAGGTCGCTAGCGTCCCACGTAGCCCAWRGAAGTTAACATGACCAACTGACAGTTTGCCCTCAGTCCTCAGGATTGTGTGGTCCTGCCTGTGT	2
60003	TGCAGGCATGAAAACAAGAATGCTAAAGRAAGGGAAAAACTGTCTGGGATAATCTTTTTTGTTGTTGTTGTGTGAACTAAGCAATTACAGAGCAG	1
60006	TGCAGGGAGCCAYCATTAGGAGGCATGAGCTACTGCTGGACCTTTTGGAAGGGCTTCGTTTCCTGACGGAACGCCACGACCAAGTATTCAAGGCT	1
60009	TGCAGGCTGACATGTTCATTTAGTRCTGTCGGGGTGGTAGGTTTAGCTGAACAGAAATATAGCTTTTTCTGTTTTGGAGCAGAAGCACCATCAAC	1
60010	TGCAGGAACAGGAAATGTGAATTATTATGTGGATTATAATTCATTTAAATTTTTGTAGGGATTKAAACATTTTCTGGAAGGGAGTATCGAGTCTG	1
60011	TGCAGGTTTTCTGTTATACCTGAAAAGTAATTGCACACAYGTGGTGTCCCAGGTCTAAATCAATCCCTGATTAGAGGGGAACAATGGAAAAAATG	1
60012	TGCAGGTAGTTCACTTTATAGGGAGCCATTTGGGACAGAGCCCTGGTCAAACTTCAGTTCTGGCCTCTTCTCTTTCCGCCATCCRATCAGAGATG	1
60014	TGCAGGCAACTTCTACCCAAAGCTCTCACCGTCAGTCTGAAGTGGTYTTTGTGCTTGCTGTGGATGGCCTCTGCAAAGTGCTGGTCGCTGGGCAG	1
60015	TGCAGGGCGGTGTATTGGGACCTTTATCMTTATTGGTCTTATGTGTGGCTGAAGCATCACAGAGAAAAATGCAGATCGCAGAAGGGCCAAAGGTT	1
60017	TGCAGGCTCTAGTTTTGTCTTAACTTGATTATTGACAAGCYATGTGGTCAAGTGCTGCTAAGAAATACCTAGTTAAGCTGCAGCTGGCCCAGAAC	1
60018	TGCAGGACAAGACAGAGAGGACGGAGGGTTCAKCAGCATTACAGAACAACCAGGACGGAGGGTTCAGCAGCATTACAGAACAACCAGGACGGAGG	1
60019	TGCAGGAATTTGTATTCTTGCTGAGGATGAGTTTTAGTAAGGTTGGATTTCTTGTGTTTATAGTCATGGTGATCAAYTGCACTCCACTGATGGAG	1
60020	TGCAGGAGGCTACGACCCCTTCTCATGYAATGTGGTAGGGCCTTCCCAAGGATCCCGAAATGCACGGACGGTGTTAGTGGGGGAACAGGAAGTTC	1
60021	TGCAGGCTCTAGTTTTGTCTAATCTTGATTATTGTCCAGTCGTGTGGTCCAGTGCTGGAAASACCWAGTTAAGCTGCAGCTGGTCCAGAACAGAG	2
60022	TGCAGGTAGAAAATATCCTGATTAAAAATAAATATCCTATAAATCACATTGGCTACTCAATGCCTGTCTGCAAKGAACTTGAAACATKATCAACT	2
60024	TGCAGGTGGTTGGCTGGAGGCTAACAGAGGAGACTGGGAGGCCATCTTGGATTSCCAGACCGGTGAAGCCAAGGGCCTGGGGCCGACATCACTGA	1
60025	TGCAGGCCGACTATGGTCGTCAGTTGGACGGTGTTTCCTCCGACACATTGGTGCAGCTGGCTTCCGGGTTAAGTGGGAGGTGTTAAGAAGCCWKG	2
60026	TGCAGGTCAACCTAGAGGCARACTAGAATGAAGGGGCCTGTGTGTGTTTCTGTAGCAGAGGGAACACCTCCAGTGTGCCTTTCTGACTGGATCCA	1
60027	TGCAGGAAGCTTATTGTTTTATTGATTGATTGATTGATTGAGTAAGCCCTCCACAGACAAAAGCTCCATCTTAAATCATTGCGACTGCATGCYRT	2
60028	TGCAGGCCAGGTAGACTAGTCCTACTTCTATATGCRTAATTTCTTTATTTTACTAGTCAAGTCAGTTAAGAACAAATTGTTATTTACAATGACGT	1
60029	TGCAGGACGAGAWATATGTATGTCAAAAAATGGTTAAATTGAATGGTCTTCTTGCCTAAGGAATGAGCCACCCTGCATGGCTGTCCAATGTGCTA	1
60030	TGCAGGGASAAGCTGTGTAGGGGGGCAGGGGAAAAAGAGGGAGAAGCATCAGGACTAGTCAGATTAGAAGGGCTGGGAGATGAGGAAGTGTTGGA	1
60031	TGCAGGAAGGGTACCACGAGGGAGGAGGATGTCTGCAATGACAACAAGCTCAATCCRATGATGCTGTGACACACCGCCCCAGACCATGACTGACC	1
60033	TGCAGGGATGTGTGGTATGCCRGTGATTTCACTCTTGACAAAACATTCTCTTTTCAAGTTTAGAAAATCCTAACATTCTATTTCAACATTTGTGT	1
60037	TGCAGGTGCCCGGCCCACCACAAGGAGTCGCTAGAGCATGATGAGCCAAGTAAAGACCCCCCAGCCAATCCYGGACAACACTGAGCCAATTGTGC	1
60038	TGCAGGCTCATCCTGACATGACCCTCCAGCATGAGGGTCAAGTCACCATTGATTTCCTGCAAGATAGGAATGTCAGWKTTCTGCCATGGCCAGCG	2
60039	TGCAGGGTGTGTTAATTGGCATGCAAGTGTGCCAAACTGCCTGGCGAGAGGAGGGAGGAGTTTGACGTTMTGACATTGTAAGAGGGAGTGGATCA	1
60040	TGCAGGGAAAGGAGAACAACATYGAGAATGAGATCGCTGTGCTGCACAGGTCAGTAACATAGAGAATTAACACAACAAAACACACCCCACTACAC	1
60041	TGCAGGATCATCTAATTGGGGGGGCTGAGGAGTATTTATATCTGTAATAAAGCCCTTGTGTGGGAAAAAAACWAATTCTAATTGGCTGGGCCTGG	1
60042	TGCAGGACTTGGAGTGTGGTGTCAAAAAAAAACWGTATATCACTACTACGGACAGACCTCTCCCCATCTTCACAACTATTGAATCTATATGTTTT	1
60043	TGCAGGCGAATTACTTACCTAGACCCTAGACACAAATTACTTACCTACAGGCRAATTACTTACCTAGACCCTAGACACAAATTACTTACCTAGAG	1
60044	TGCAGGGGCGGAAATCCCGGGGGGGACGGGGRGGACACGACCCCCCCATCCTGGAAAAAATATGATTTGTCCCACCCCAATATATCTCTGACACA	1
60045	TGCAGGAGAATTCTGTGTGATTATTTACTTACTTAGTAAATAAATWATTAAGCCAATTTGTATATCACTGATTCATAATTTATGTTAAGGCTCGT	1
60047	TGCAGGATGTGCGAGTCCCGACAGATCATTGATGCGTGGTCAGCATTTTTCATGCTGCGGGCGGGAGCAGGCCATCAGACAGACGACTTTGKGAT	1
60048	TGCAGGCCATGGTAAACGGCTCACATTTTGCCCGGGAGTAGGTGATGGTTAGAGTCCTGTTTCCTCCCTATAGYATGTTGTCACGTCCTGACCAG	1
60049	TGCAGGGGCGATGGTCACTGCCTGGAACACACTGAGCATACAGGTGATGCACACTGACAGAGCCCGGGCGATGCGGTAGGAGTAGACRACCACCT	1
60050	TGCAGGTAAGTAAATGTGTATTATTTCTGTCTGAGTGTTARATAATCATAACAATGCATATTGACAAAATACAAATAAAAAACCTGGGTTACGAA	1
60051	TGCAGGTACATGATGTGGGTGATGAGGGCCCAGAGCGCCAGCACACCTGTGGGAGAAAGACACAWGCACACACATTCACAGTCAGGGGCTGGCCG	1
60052	TGCAGGTAGAGAGAGAGGAGAACGCTTCAATTAAAACAGTAACAATGAAACCAAACTCGATTTATCMCCTTATATTACTCATGTGCTTCATTAAA	1
60053	TGCAGGTGAAGAAGCCTGATGTGTAGGTCCTGGCCTGGCATGGTTACATGTAGTCTGCGGTTGTGAGGTCGGTTRGACGTACTGCCAAATTCTCT	1
60054	TGCAGGTGAGTTAACCCCAGTGGACCTGGAGCCTTTCATCTCCAGTAGTGCTATTGTTGTTGYAGTCAGTTAGGGACAGAATGGAAACAAAGTCC	1
60055	TGCAGGTTGTGGTGTGGATCAACATAACAGKGGGATTGACCAGATCAACATGGTGGTTAGCCAGCCCTATGGGATCAATAGTCTTATGTTCATCA	1
60056	TGCAGGTTTGAGACAAAATGCCATGGTCACTGGTAAYGAAGTAGGCCTAGATCATCACTTATTCAGTTAATTTCTCAAAAGAAACAGCAAAGGCC	1
60057	TGCAGGTTTTGGTTAGCGGGCCGTGTYAGTGGCACTGTATTGTCCTCAAAGTGAGCAAAGAAGTTGTTTAGTTTGTCTGGGAGCAAGACGTCGGT	1
60058	TGCAGGGACGACAGGTACCCTAGCAGTTAAGAGCATTGGTCCTTAACTGAAAGGTTGCTGGTTYAAATCCCAGAGCCGTCAATGTATACTTGAGA	1
60059	TGCAGGCTGACTTCCGGTAGTCAGTTAAACAGTGTTTCCTCCGACACATGGTGCAGCTGGCTTCCGGGTTAAGTAGGCGGGTGTKAAGACGCGTG	1
60060	TGCAGGATATCTGGGGGAAGAGGGCATAGTCCCAGAWTGATTCAATTGGCCAGGTGGGTTGCCATGGAGATAGAGGGTGCCGAACCCTGTGACCT	1
60061	TGCAGGATATTAGGCCCTGAAGAGAAGGGAGATCCCAGCTCGCTCTAGTTACCTTAGATGCAGCTCAMTACTGTTGACTGTAACAGACTGTTGTC	1
60062	TGCAGGGACTGGAGCTCTGGGGCCCTGCATTACATTAGCATGTAAACAGTGCTCTCTTTGGCATGGAGATCCCATRGCCTGATATGGGCTTAATT	1
60063	TGCAGGTCTATGTTGGCTATGGCCAGCCGGTTCTGCTGCACTGCCAGGTTAGCCTAAGAGGAAAGTACAGTATMAAATATTAACTGGACACTCGG	1
60064	TGCAGGCTCTCCTTCACCGCAGCCAACGTGAGCAAAACATTTAAACGTGTCAACCCTTGCAAGGCTGTAGGCCCAGACGGCATCCCCAGCCRCGT	1
60065	TGCAGGGRCTCAGGAAGATGTCTATAGCATTAGCCTAGTGGATTGATGGGTTCTAGGATGGGGCTAGTCAGCATTTGTCAGGACCAGTGGCATGC	1
60066	TGCAGGATCCTCTGGCATAACCATGGCTGYGCCCCTGCCCAGTCATGTGAAATCCATAGGTTAGGGCCTAATGAATTCATTTAAATTGACTGATT	1
60067	TGCAGGTGACRGCATTTCCTCCCCCATATGCACAACTATGACAACATAACCAACAAAAACGGGGCACAACTCCTCCAGCTCTGTCGCACGCTGGG	1
60068	TGCAGGATCCCAAAGAGTCCCATCCACACACACACACACACACASACAGACAGACAGACAGACAGACAGACAGACAGACAGACAGACAGACAGAC	1
60069	TGCAGGTGATGAAGCCGGATGTGGAGATCCTGGGCTGGCGTGGTTACATGTGCTCTGCTGTTKTGAGTCCTCTTGGATGTTCTGCCAAATGCTCT	1
60070	TGCAGGTACTACATTTATCTGTATAAACACCATGGGACCACGCAGCCGTCATACTGCTCAGGAAGAAGACKCATTCTGTCTACTAGAGATGAACG	1
60071	TGCAGGGAGARAAGCAGACTACATGTGAATGGGCATCGGTCACCAACAGTACTGAGGGTTTCACCACCACAACTCTGGGAATGGAAACAACTTTA	1
60072	TGCAGGAAACAATGAGGGATTGTTTTYAAGCTTGCATAATTTCCTTTGACCACATCMGACTCCCTTGGGTATAATGAAGAGTAACAGACAGTTGT	2
60073	TGCAGGGCTCTRGCAGTGCTCCTCCTTGCRCAAAGGCGGAGGTAGCGGTCCTGCTGCTGGGTTGTTGCCCTCCTACGGCCTCCTCCACGTCTCCT	2
60074	TGCAGGTGAAGTGGACGGCCGAATTAAACCAGSTGCCTGCGCCTCCTTAATATAACTGTTCATTGCTGCCGTCTCTGGACCTGAGAGAATACAGC	1
60075	TGCAGGTTTAGGTAGCGGCCGTGTCGTGGCTCTGTATTGTCCTCAATGCGAGCAAAGAAGTTGTTTAGTTTGTCTGGGAGCAAGACATCGTWGTC	1
60076	TGCAGGAAGAGCCTTTTAAAGAGGCAATCTGGGATTCAAACAATAACAAAGCRCCTTCGCAGCCAGTTTATTTTGTTAAACAGCTGAGGAACGGG	1
60077	TGCAGGAGCCACAGGCACAAACTTAATCTAYTCTGAACATACTGTACTCCCTAATACAGTGACCCTGCACTACGGCCACCCAGGTCACGGTCTAT	1
60078	TGCAGGATCCCCGGCTGAATACCCCTGGTGTATTGTCCTTTCCTATCACATATAATTGTATACTGTATACCCTATATCCCTCAARTTCAAATCTG	1
60079	TGCAGGGACGGGGGCTTGGATAAAAAAGAAAATKAAATAAAAAATATAGGACAAAACACACATCACGACAAGAGAGACACCACAACATTACATAA	1
60080	TGCAGGGGGACACCCAGACAGACAGAGMGAGACGGGGACAAGACAGTGACAGACAGAGAGAGAGACGGGGCCAAGACACAGTGACAGACAGAGAC	1
60081	TGCAGGGGGTCTGCGAAAATATACACTGAGTGTACAAAACWTTAGGAACATGCTCTTTCCAAGACATAGCCTGACCAGGTGAATCCAGGTGAAAT	1
60082	TGCAGGCTCTAGTTTTGTCCTGATTACTGTCCAGGCATGTGGTCGAGTRCTGCAAGGAAATATCTAGTTAAGCTGCAGCTGGCCCAAAACAGAGT	1
60083	TGCAGGACAATAACCTAAAACACAAGGCCAAATSTACACTGGAGTTGTTACCAAGACGACTTGAATATAAAGTTGGATCCCCCTATTAAGATATG	1
60084	TGCAGGAAGGGCCAATCAGAGGAGTGTAGACTACATGATCAGGGACTATATCATCCTACACCAAGCAGCCAGCCCAGCCAATCAGAACCCTCTMT	1
60085	TGCAGGAGCAGCCAGAGAAAAAGAGGGTGAGGGGAGGGGCATGTGAGGGAGAAATAGAGGAGAAAGACCCGGTGGGGAGAGAAAGACAGAGGGAK	1
60087	TGCAGGCTGACATCGGTTGTCAAGTTGAACACATTGGTGCAGCTCGCTTCTGGGTTATGTGGGCGGGTGTTAAGAAGCGCGGCTTGGCTGGKCAT	1
60089	TGCAGGGAGAGGAGAGGGGGTACATGGGATGGAGGGGGTCAGGTGAGCCCAGAGTGTTTGGTCCTCTGGTTGGAACACAGGTGGACTGGCTGGRT	1
60090	TGCAGGGCCTTCATAAATATTCACACTCCTTTGACTTTTCCCACATTTTGTTGTGTTACGAAGTGGGATTAAAATGGATTTCATTGTAATTTTYG	1
60091	TGCAGGGCGGTAGCCCCCCAGGAACAGGGTTGGAGTGTAAACCTACAGGACGGTAGCCCTCCAGGAACAGGGTTGGAGTGWAAACCTACAGGRYG	3
60092	TGCAGGCAGATTGAATACACCTGTCTCTGTTCACMRCCATCGCTTGTTTTATCTGTGGCGTATACAGTATTACAGCAGCTGTGGCGCGATGTCTT	2
60094	TGCAGGCCCAGGGCCCAGGCCTCCAGCCGAGGAGGCCTCTCCACCTCTGGCTCCCCCTCACWGTCCTCCTCACTGGGGGTTGATCGGTAGAGCCG	1
60095	TGCAGGAGGAACCGCCCCTGCACTGCAGAGGAGGAGCCGTGACACTAGCTYAATGGACCAATAGAATACTCCCAAAATTGCAGTCTCCACCTATC	1
60096	TGCAGGCTTTCGCTCCTCCCTACTCTAGCACAYAGGATTCTACTAATTAGCTTCTCACCAGGACCTTGGTCAGCTGAAACAGATGTGTTAAAACA	1
60097	TGCAGGAGGGACTGGTGSACTTCACAAAATAGATGGCATCATGAGGATCATGAGGATGGGAAATGATGTTGATATTTTGAAGCAACATCTCAAGA	1
60098	TGCAGGGGACCATGACTGTTCACATTGAATTCATGTAAATTATGTCTTTCAATGTAACATTTTCWAAATTATATTTGACACCTGGGTTTTCACGT	1
60100	TGCAGGCTTTCTATTMCTTTTTGAATCTGGGTCAAAAACAGACGTGTGGCCCCCTGGTATTTCAGCCACACTCTGGGCCGGAGCATGTGTTTAAC	1
60101	TGCAGGGGGAGACACAGAGGACAGCATGTCAGAGWCATGTCTCTGTGAGTGTGGGTATGTAAAGTGTGTGTGGTCCACTCAGTCTCTAATGAGAA	1
60102	TGCAGGGTGCGACACAACACACAGGGTTAAATCAAGCCCCATTTACATCTATCTAATGTACTGCAAATWAATTTGTGAATATGTAGAATTTCTGA	1
60104	TGCAGGTAGGGATGTGCATGCACAAGAGWGAAGTGAGTGAGACTAGTGAGTGGTTAGCCTTCTACTTAACACATAGTGTTATGTGAAGTGTAGAC	1
60105	TGCAGGTGTGTTGGGTCATTATCCTGTTGAAAAACACATGACTGTCCCACTATCGCAAACCAGATGGGATGGCGTATCRCTGCAGAATGCTGTGG	1
60106	TGCAGGTTTTCTGTTCTACCTGATAATTAATTATGCCCACCTGGTGTCCCAAGTATAAATCAGTCCCTGATTGGARGGGAAGATAAACATTTGTT	1
60107	TGCAGGTGGCGGTAAATCACAAATATGAGCTTTTAAAAAAAATGTTTAACAAAAATAATGAAAAAAAAWATGTACTACTTTAAAATGGAGATCAT	1
60108	TGCAGGCCAGAGTATCAACCATACGAGCCAGGACTCTGAAAGGAGTATTYAGTAGTTTGTCTACGTAGAGCATCAACAGAGAACCAGACTGGGAC	1
60110	TGCAGGCAGTAGCAGCATTTGTTAATCTGGTGGCCTGAGGTGAACGGARACAGAGAAGTTAACTAGGGTCTTTTTAACCTTACACCATCCACTGG	1
60111	TGCAGGGAAGGCAGCGTGGCCCCGGTGAGGCGTTGGGCTGTCTGCACCACCCTCTGCAGAGCCATGAGRTTGAGGGTGGGAGCAGTCGCCATACT	1
60112	TGCAGGACTTGCTTTGTGGAGTGTGGTGTCAAAAAAGCGGAGCATTTCTTCATTATGGACAGACYTGTCCCCATCATCATGACCCCACATCATCC	1
60113	TGCAGGAAAAGCCGGCTTGCACCTTTGGATTTTACAARTTGGGAGAGGGGCGAACGTTTATTCCAGAGAAAATAAAACAAAAATAAAATACATCC	1
60114	TGCAGGAAGGAAAAACGCCRTCTGCTATCACAACGCTACGAGAGGGAATGATCRACACTGACCCTCAGACAACGGGGGGAGGAGGAGGGACTTAA	2
60115	TGCAGGACGGGGGCTGGGATTAAAAATTAAAAAGAAATATATAAATATAGGACAAAACACACATGACAACAAGAAAGACAACACAACACTACWWA	2
60116	TGCAGGCAGTCTGAGTCCAAGGTGTTAAAGGRGATCCTGAAACTTGACCCCCAAAAAACCATCTGGGTCAGATGGTTTAGACCCTTTCTTCTTTA	1
60117	TGCAGGGCGATACAGCGTTAGCACATTATCTTCCAAGGGTTGGCCTCCTCAATTGGAGAAGCTGGAACGGTTGGTGACAGAAGAAGAGCGGARAA	1
60118	TGCAGGGTGATGAACCTGGAGAAGAGTCCCCTAAGCAAGATGGTCCTGGGGCTCTGTTCACAAACACAAACACAAACACACCCCACAGATCSCCT	1
60119	TGCAGGTTAAAAAGGCAGAAACATGCTAACCTTTTACTGTCATTGTCTGAATCTGAAGAGGAAGAGTCTCTTCKCTGCCTTTTCTTCTTCTTCTC	1
60120	TGCAGGGAAATGACCTAGTGGCCTYATCGGTAGAATGTTCATATTTTTCATTATTTCATTTAATTAATAAACATTTTCAAAAGACTACCAAGAAA	1
60121	TGCAGGTGGTTTGAGTGAAGAAAATAGATTATTCAAAGTAGCCACCCTTTGCCTTGACAGTTTTGCACACTCCTGGCTTTCTCTCAAGCAGYTTC	1
60123	TGCAGGCGGTCCTCTCATTGGTGGGCTGTTTTCCTCGGCGTTGGTGCCCCCCAATCAGACAATGGCATGCCTGACTTTCCYGCCATGGGTATGCT	1
60124	TGCAGGGATTAAAAAAAAWATATATACAATATAAATATAAATATAGGACAAAACACATCACAACAAGAGAGACAACACTACATAAAGAGAGACCT	1
60125	TGCAGGGAGCCACTATTGGGACGCATGAGGAGCTACTGCTGGACCTTTTGGAAGGGCTTCGYTCCCTGATGGAATGCCACTACCTAGGGTTCAAG	1
60126	TGCAGGGTTTCAATGGGGWGTTTGTCCCATTTGATGAAATCTTGTTTTGCAAGTGGACCCCACACCTCGCTGCCATAAAGTGCAATTGGTTCAAT	1
60127	TGCAGGAAGTCATCATTGATATTTCCAGGTACCTAAGGTAGGTAATATTMAATAAATACTAATGACTACTAGTTTAAGAGTGTCAATACTTTGAG	1
60128	TGCAGGCATAGTCCTATATCTAATCATAGACATCAGTTTATAGCAGTGTTCTCAACTGGTTTTGCCTCGGAACCCAAATTGCACWAGGTTGTCTC	1
60129	TGCAGGTTTGTTTGTTGTGATTGAGTSGGGGGAAAGCGGCGGACAAGGTTCTGACAGGTGGGTGTGTCTTGGTGGTGGCAAGGACACATCAAAGA	1
60130	TGCAGGAGCGAGTCACTGCTCCTATGTTTGCAGAGAACAGGGTATTGTCCAGAGTCAYGCCAAGGTTCTTTGCACTCTGGGAGGGGGACACCATG	1
60131	TGCAGGATTGGGGAAAAAGCCGAGGACCTCYACGCCATTCCCGCGGATTACCAGGACCTCCGGGACGTTTTTTCAACAAGGCCCGTGCCACATCG	1
60132	TGCAGGGAGGGACATGAACTTCCTTCGCTTTCCTCCAGCAGTGACACAACTTGGCCCTTGGCAATGAKGCTCCCTCCCTCCCACTGTCTTAACTT	1
60133	TGCAGGTATACATTGTAAGGGGTTATACAAGCACATCACAAGTCTTACAMTGCATCACATCATAAAGCTTTATACCTGCAAGCTGAAAGTGTTAT	1
60134	TGCAGGGAGCCACCATTGGGAGGCATGAGGAGCTACTGCTGTACGTTTTGGAAGGGCTTCGTTCMCTGACGGAACACCACGACTAAGGGTTCAAG	1
60135	TGCAGGGCTCTGTGTCTCAGAGATAGTCAAAGGCTATTTCAGACAACGGCTCCACAGCAGAGACTAACAGCCCAGGATGCTAAAGRGCTGCCTGG	1
60136	TGCAGGTGGCCTGGTCTTCTGGTTTAATTATTCAGTGTATCCCGTCCCTCACACAAGGGGGGACGGCCTACCACTGCTTCTTCACGACTTTCAGS	1
60137	TGCAGGGCTAAACCCTACACTAACTCTGGGGGGCTAAACCCTACACTAAGCSTGGGGGGCTAAACCCTACACTAAGCCTGGGGGGCTTTCCCCTA	1
60141	TGCAGGATGCCGAGTCTGAGGGAGCCAAGGCTTTCCTGAAGGCTGCGGAGGCCGTYGATGACGTTCCATTCGGAATCACCTCCAACGACGCCGTC	1
60142	TGCAGGGCACTCTTTTGGTTGAAGGCCTTGTCACACTGGGAACACTTAAAGGGACGCTCACCTGTAAAAAAAACMCAAAAAAAACAGAGASACAC	2
60143	TGCAGGCTCATCCTGACATGRCCCTCCAGCRTGACAATGCCACCAGCCATACTGCAGGTGCCTTGGTGGAAGAGTGGGGTAACATCTCACAGCAA	2
60144	TGCAGGGGATGCTTTTGTGWTATGATTGATCATGTTTTAACATAAACAGCACCAGAGCACCAGACAGATGTAATGCTTGAGCTGGTATTTCTGCA	1
60145	TGCAGGAGGGTAGCTCTCCAGGTTTAGGTTTTACAKTTTTGTTGGTAAACAACTGTGGCCATTTTGACACAAAATTCAACATTGTTAAATATACA	1
60146	TGCAGGATCGTCTGAGACCAGTCACCCGGACAGCTGATGAAATWGTGGGTTTGCAGAACCGATGAATTTCTGCACAAAATCGTCATCCTCACCAG	1
60147	TGCAGGCCAAAGAGAGTTATGAACGTCTTTAAGTTATTTTCAAGAACGCTACTGCAAGTATTCAGGTTTTCGKAAATGAAAAATTTGACTGTGCA	1
60148	TGCAGGGATATTAAAGATTCATTACGGACAAGACACAAACATTCTTGTCACTTTAAGTTTATTATTAWCCTAAATATAAAATAAATATGACAAAA	1
60149	TGCAGGTGAAGAAGCCGGGTGTGAAGGTCATGGGCTGGCGTGGTTACATGTGSTCTGCGTTTGTGAGGCCGGTTGGACTTACTGCCAAATTCTCT	1
60151	TGCAGGTTGAAGAKCCACTTTCCAAGTATGTTGTATGAAGTGTTTCTGGCCTGAATCCAATTATAGGACGTTTATCATGTGTATCAGTGAGTTTT	1
60153	TGCAGGTGAAGGTGACTCCTGACAGAGTAGCAGAAGGACATAATGTCACACTGAYGTGTAGCACCACCTGTACTCTGACTGACAACCCCAACCCC	1
60156	TGCAGGACAAAAAAACTCCACCCACAGCCCAATTACAGTGTCTTCAGAAAGTATTCATACCCCTTGACTTATTCMACATTTTGTGTTACAGCCTG	1
60157	TGCAGGCTTCAATGTCTTTATTTGTTGGATTWATGTTGGCTATTTTTACATAGTTGGCAATGGGAATAATTTTCATTTAGATTTCAATAGAATCT	1
60158	TGCAGGTCTTGGCCACAGCCTCACACTATTGGCCRCTGGATTCGGTGGACGGGATCCATGGACTGTGGGACCAAATTGGAAACAGACCAGGTCAT	1
60159	TGCAGGTATTGGAGAGGGAGACAGGGAGAGAGGACTTTTTCCACATTTTGTTGCGCTACAGCCTCATTAAATAAAATATKAAATGAATGTTTTTC	1
60160	TGCAGGTAGTGGGCAAATCATTCGCATGCACATACCTGTAAGGTACTCTTTTTCAATTTGCRCATACCTTCTCTCAGTCTCTGTGCGTGAACAAG	1
60162	TGCAGGTTACATCCTACATACAGTATTTATTTTCCTTTGGTWTCTGATATTAACCCAGTCTAAGTTGATTAGGTTATACAAACACATTCAATAAC	1
60163	TGCAGGTACCCGGCCCGCCACAAGGAGTCGCTAGAGCACGATGACCCAAGTAAAGCCGGTCAAAGCYGGTCAATTACCTTCCACTCTAGGTCGAA	1
60164	TGCAGGATCGTCTGAGACCAGCCATCTGGACAGCTGATGAAATTGAGGAGTATTTCTGTCTGTAATAAAGCCCTTCTGATTGGCAGGKCCTGGCT	1
60167	TGCAGGTCCATGTCAAAYCGTTTCAGCCTCCTGAGGGGGTAGAGGAGTTGTTATGCCCTCTTCATAACTGTGTTGGCATGTGTGGACCATGATAG	1
60168	TGCAGGAAATAAGGGACGAAGAAAAGTTGACTGGTGAGTGGTGATGGATAACATTTTGGAAATACTTTTTTWAAAAGTATATTTTTCCTGTGTGA	1
60169	TGCAGGGTATAAAGTTATATAGTGTATTAACCTGTGTGTCATCTCAACTCTCATCTCCTACAGCAAAGTAGCTACACTCCTATCTACTATCCARA	1
60170	TGCAGGAGACACATTGACCATGGACTTTGCAGGGAGGAACCATGGCTGMTTATGTGTAGTCACGGAGCCGCTGCTCCCGGGTGGAAGATACATTA	1
60172	TGCAGGATCGTCTGAGACCAGTCACCTGGAAACCGAAAAATGTCTGCACAAACCGTCAGAAACCRTCTCAGGGAAGCTAATCTGCATGCTCGTCG	1
60173	TGCAGGTSTGTTTTGGGTCACCATCAAAGCACCCCCACACCAGCCTACCTCCTCCTTCATGCTTCACGGTGGGAACCACACATGCAGAGATCATC	1
60174	TGCAGGWTGATACTCTACAACATCCGTAGAATACGACCCTACCTAACACAGGAAGTGGCACAGGTCCTAGTCCAGGCACTTGTCCTCTCCCATCT	1
60175	TGCAGGAAAAACTGGGATTGGAAAAGGAAGAAAGTTGTATTGGATTCCGTATGAACAACCCAGGATRCATCCCAAATGGCACCCTATTCCCTGTA	1
60176	TGCAGGACTTGCTTGGTGGMGTGTGGTGTCAAAAAAGCAGAGCATCTCTTTATTACGGCCAGACCTCTCCCCATCTTTACAACCATTCAATCTAT	1
60177	TGCAGGATTTTGTTATATAMATTTTTTATATTAAAACACAATGCAAGACTTAAAACGTACTGTACTCCACACTTAATAACCACAATGTGGTTTAT	1
60178	TGCAGGTACTGCAATCAATATGCTGATAGAATTTAGGTAGCCTTGTTCTCAAATTTGCTTTGTTCAAATYCCCAGCTACAATAAATGCAGCCTCA	1
60179	TGCAGGTGAGCACAGCGTCGTCTCTCATCACGACGACATGGGAGGTGAGTCCTACAAAAATACAATCAATKATAGGCCTACATTTAATTTGCCGA	1
60180	TGCAGGATGGCATAGCAGTCGGACGTGTGTTTGTCTTGTCCCATGTAAATAGTCGGTTTCATMGTTTTTTTTCGTATATATTTTAATCTCACTTT	1
60181	TGCAGGAACATGGGGTAGGGCCATGCCTTTTCATTTTCAGTCAAGGGGAGTGTTTAGTATTTTTTTKAATCTAGTCCAGGGGAGGTTGATGAAAT	1
60182	TGCAGGATCAGCACAGGCTTGTAACACAGGTAGTCCGTKGCCAGGAAAACTGGGAAGAGTAGCACAAGGTAGGAATAGGTCCATATTGGGTAGAT	1
60183	TGCAGGTAAAAAAAAATATCCTGATAATAAAAATCACATTGGCTACACATGGCCTGTCTGCAACATACTTGAAACATCAACTAACTTCTGTCCWG	1
60185	TGCAGGAACGCATTGGGAAGGACAGGGCCACCAGGAGGGACGGCAGGAGCAGGTRCACACAAACACACCCACGCGCGTTCATAGGCGCAAGCAAG	1
60186	TGCAGGTAAGAGGGGAGGAGAGAAGCAAAGGAGAGGAAAGAATGGGAGAAGYTAAGTTATGGTAAGGTAAAGGCCAGTTCTAGCCCATAGAATAG	1
60187	TGCAGGCGTTTCTGTCTCTGACGGTCCATGTTACGGGTCAGGATGCCTGTCATGCTCATCCGGGGGCCTGGCAGGTGGAACTGRTAACCCAGCTT	1
60188	TGCAGGGACGGGGGCTGGGATAAAAAAAAAWATATATATAAATGAAATAAAATGGACAAAACACACATCACGACGAGAGACAACACTACATAAAG	1
60189	TGCAGGAGAGAGAGGACACATTAGAAATACATGGAASAGATATTCCTCTAGTATTAGGAATCAGGTCAGCTCTATTGATAATATTTCTATGAGCA	1
60190	TGCAGGTAAAACATAAAACATATTGTGAAAAGTGAACCAAATTGGCGYAGTGCGTGCGTGCGCGCACACACGTGTCTGCGTGTGTGTGTGTGTGT	1
60192	TGCAGGCTGTCTCGTCATTGTTGGTAATCAGGCCTACTACTGTTGTTGTCTGCAAACTTGATGAATTTATTTTACCTTTATWTAACAAGGCAAGT	1
60193	TGCAGGCTGCAAGGTTTTTATTTGTTGGCGTTACATAGGCTATTTTTACACAGTTGACAATGGAAATAGAAGGGACTTTTTAGSTTTATCATTTT	1
60194	TGCAGGCTCACACACACACACACAGACACGTCTTGCGTTTAACTGAGAAGGGGCTAAAGAAAGAGTTGTGGTCAAGTGTGTGGTGACRTGGGAGT	1
60195	TGCAGGATTTAGCTGAGTGGAAATGTGCCCTCTGCAGATATTTTCCWTGTAAGACCCCCGCCTCCTTCCCGAGGAGGACGGTGCAGATCACGGTG	1
60196	TGCAGGGATTGACACTTGGTGAGGATCCCACGAGGYATACAGTGTTTGAGAGGGATAGAGAGCGAGAACGGAGAGCAAGAGCGAGAGAGCGAGAG	1
60197	TGCAGGTCAAGGAGAAAGACCCCACTTTTATGTCAAAGATAATAAAACAAAAACRCTATAGTAAGTACTACAGTAATGTCCGCAAAAACACTACA	1
60198	TGCAGGAGAGCTGTCAGCCGTGTGCTATCACTGTGTTATGAGAGATGTGAATTTTGAAKGAGGAGAGTATAATCAGAGGCTACTCTTTGATCTCA	1
60199	TGCAGGATTAACATCCTGTACAAAAGGAACACTACCACAGGTTTAAAMGTCAGCTCACAGACACACTTCATACAGAGGTATCTGTGTATCAAATA	1
60200	TGCAGGATCATGTACATCTGTGCGGCACCTTAAGCATTCACATGCTAAAAGGGCTTGCGCGACAKTAGGCTTTATTAGTTGAGTGACAACATATG	1
60201	TGCAGGACAGGAGGAAAAGAAGCTGTTAATGTTGTATTTCATTCATATTTAAAATRTTTTGTATTGTCACTTTTCTAGATTTGCAACATTTGAAT	1
60202	TGCAGGTTGAGTTCAATAACTACAGGCAGATAGATGTATGATGAKATGCCGGATGAAGCGTTGAATAGGTCAGTAGCCTACAGAGTAATACGAGA	1
60203	TGCAGGMTGTCGGATCYAAGTTGTCCAATAGCTACCAACAGAAGAAGAGACCTAACAGGAGATGGTCAGTTGTTGACCAGGCTGGACAGTCATAG	2
60204	TGCAGGAAAAGCACTGGAGTGRGTTGGAGAAATATGTGGCAGTGGTAACATATATTATAGTGATAAGCTGAAAAACAAGTTCAGTATCYCCAGAG	2
60205	TGCAGGAAAGACAGACCCAATGAAACATACATTAACATAATCCATATCTGAGACAAWGCGATGTAACGCAGCACAGCTTGGATGAGTATAGTTAG	1
60207	TGCAGGTGTCTCCTGTTTCCCMATTAGTCCCCAGTGTATTTATCCCTGTTTCCTGTCTCTCTGTGTTTCTCCTAGCTCCTATTTTTCCCAGTCTC	1
60208	TGCAGGSTTTCATTGTGAATGCTGATGGCAGATAAACACCTGTCACTATCAGCCTTCTTCCCTGGTTTCAATCTGAAATAAAATGCACTTTTAAG	1
60210	TGCAGGACTAGAGACAGTTCTGGACTTCCTGTACTCTGGATGGCTCAGCCTATCAGCTGCCTCACTGCCTGTTGTTCTGGAGACYGCCAGGTACC	1
60211	TGCAGGATTTACCATCTTCATGGAATGGTTTTTGTAATTTATCTGCGGAGCCTACCAGAATGCAAATTAAGGAGTRAAATGACCGTCTCTTGCCG	1
60212	TGCAGGTTCATGCTCTATGACATCCGTAGAGTACGACCCTTCCAYGCACAGGCATTGCTAATTCAGGCACTTAAAATAAAATCACATTTTATTTT	1
60213	TGCAGGACATCTACAGCTCCCAGTGTCCCAGGATGGCCAAGAAGATCATCAAGGACTTTGCCYACTCGAGCCACAACCTGTTCACCCGCTACCAT	1
60214	TGCAGGGGAGGGGACAGAAAATCTGGCACCCAAGTACATTTATTTGACCAATTTACCCWGGAACCTGAAGTGAATTTATTTGAAGCCTTTCGATG	1
60215	TGCAGGCTGCTGATGGTCCCCGRGCTGGCTGCTGACGGGCTGGTCCTGGGCCAGGCTGAGGGTCAATCTCATCGTCTTCTTCCAACTCGCTGTCA	1
60216	TGCAGGGAGAAACTGTGTGGCGGAGCGGTGAAAAAGGAGGGAGGAGCATCAGGGCTARTCGCATTAGAAGGGGTGGGAGATGATGAAGTGTTGGA	1
60219	TGCAGGCACCCGGCACACCACAAGGAGTCGCKAGAGCGTGATGAGCCAAGCAAAGCCCCACAGGCCAACCCCCCCCCGACGCTGGGCCAATTGTG	1
60220	TGCAGGCCAAATTCATGCTTGCTCCGCACTCATGCTGCACAGTAGCTAAGATACTTGAATAATGCAACACGCCATGTAGAAATGTTRAAACTATT	1
60221	TGCAGGTCCACTCCTCTGTGGTGTAGTGAGCAGTCACAGTCACGTAGCTTTCMGTTGCCCTGTAGGACCACCCGTATGTGGTGAGGGCAACAGAG	1
60222	TGCAGGCTGATCTTGCTGTTCTGGTCGTTGTCGGTCTCGTGGGGGTCGGTGGGAAGAGAGTCATAGGTGCGGCGGTACAACGCCCGGGKCACCAG	1
60224	TGCAGGTCTGGAGCCAGGCCGCCGTGGACCWGGGCCCCACTGAGGCCATGATGTCACCCCCAATGGAGAACAGGCAGCGYTGGAAAAGCAATGTA	2
60225	TGCAGGCTTATGTAAAGTGTTATGGAGGACTCTCCCTCTCATTCTCAAATGAACAGGRACCAAATGCATCCTCGAAAGCCTTTATTGGCTGGATC	1
60226	TGCAGGACGCACATGTTTGTTGCACATGGTGKTAGTCCCAAATTGCCACGAGTTCCTTGAATGTGTCTTGATTCAGACTAAGAACGACTAATAMA	2
60227	TGCAGGCTGACKACGGTCGTCAGTTGAACAGTGTTTCCTCCAACACATTGGTGCATCTGGCTTCCGGGTTAAGCTGGTGGATGTTAAGAAGCGCA	1
60228	TGCAGGGGGCATCCTTGCTCCTCGCCGGGCGAGGGTTTCACTCTGTAAGGATATGTATTTTTTGCTTGTAATTGAGTGCATGTSACTTATAGTTT	1
60229	TGCAGGTTTGGAGCTTACTCTGAGGTCACTGTGCAGAGATTAGGAATCWGGGTTTGTAAACAAGGCCACAGCTCCAGATCCCAGGAACGCCAATG	1
60230	TGCAGGAGCTGGAGGCATTGTCGTCGTGGTTGTTATTACTCTCGGCTCCCGTCAGTCCCGTCTCCTCTTCAGCCGCGGGAACACMCGCCTCCGGT	1
60231	TGCAGGGCATGTTTATGTCTTAGTCCCAAATGTCACCCTATTCCCTATATAGTGCACTTMTTTTGACCAGAGTAGTGCACTATAAGGGTAATAGG	1
60232	TGCAGGCTGACTTTGGTCAAGTTGAACGTTGTTTCCTACRACACATTGGTGCAGCTGGTTTCTGAGTTAAGAGAGCGGGTGTTAAGAAGCGTGGT	1
60233	TGCAGGTCAGAGAGAGGAGGGGCTGTGGGGGTAGAGTTTGGTTCTRTCTGGGTGTGTGTCTCCATAGAGAGTTAGTAGTGTTGAGTCAACAGGAG	1
60234	TGCAGGAATGTCCACCAGAACTCTTGACAGAGAATTCAATGTTMATTTCTCTACCATAAATCACCTCCATCATTTTAGAWAATTTGGCAGTATGT	2
60235	TGCAGGGACTGTCTGCTGGGTCAGTCATGKCCAAGTCTGCTGGCCAAGTCTGCTGGGTCAGTCATGGCCAGTTCGTACTATAACGACACAAGGCG	1
60236	TGCAGGGGCTCCATGTATTTGTGTCCAGCAGACAGGACAGTGATCTGGGGCAGACAGACTACCAGAGTCCCRGGCATGGTGGCCTGGTTGTGGTA	1
60237	TGCAGGTGACGGAATYGCCGCTCTCACCTCAGAGGAGAGGACACGCTGGGCTAAGGTGTGTGTAAAATTGGCTGTGCAGAACGGACATCACCATG	1
60238	TGCAGGTTCACTTCACCTGGTATACKCTCTGGAATGAGAGACAGAGAGAGAAAGAGAGCTAAAGTGATGGATGATAGGGAGTGATGGATGAATGG	1
60242	TGCAGGCCCYCAGGAGGTCGTTTCCTCAGGTCAATGTCCTGATTGGGCGGCAGGCCCAGCTTGATCATCCTATCAAACAGCAGAGCTTTAGTCTG	1
60244	TGCAGGGGGCCTTGAGACTCAGGCAGCAGATGATGGGCCTAGTCATGTTATGGATGGTGGTGTAGATGATAGGCCTAGTCATGTTATGGATGGKG	1
60245	TGCAGGTAGAAAAATATCCTGTTTTTAAAAATAAATATCCTATAAATCACATTGGCTGCGCAYGGCCTTTCTGCAACAAACTTGAAACATTGTAT	1
60246	TGCAGGAGGAACGGTCTGGACAGAGGGGGACACTTCAAAATGTCGAAGCTCTGTACGAAGCTCTGTGGGAGCAGGAGAGACCKAACACATCTGTG	1
60247	TGCAGGATGACTCGGTCGTCACTTGAACAGTGTTTCCTCTGACACATTGGTGTGGCTGGCTTACAGGTTAAGCGGGCGGGKGTTAAAAGGCACAT	1
60248	TGCAGGCGAAGAAGCCGGATGCCGAGGTCCAGACTACTGGGCTGGTGTGGTTACACGTGGTCTGCGGTTGTGAGGWCGGTTGTACGTACTGCCAA	1
60249	TGCAGGAGAGAAGGCAGGGAGAGAGGCTTCAGCAGTCTTAGTGGGTGGTGGTGCTGGKGGTGGTTAAAAGCACACACTTGTTCACTGTACAGTAG	1
60250	TGCAGGGATTTACTTCCATTGAGCCACGAGCATTAGTGAGGTCGGGCACTACGTTTTCCTGGCATCCGCCAAGCCCAGATTCATCCATCGGACTR	1
60251	TGCAGGACTTAATGCAGCTGGTGGCCACACCAGATACTRACTGTTACTTTTGATTTTGACCCCGCCTTTGTTCAGGGGCATATTATTCAATTTCT	1
60252	TGCAGGGGGCACCACACCAGGACGAGAGCCTGGGGAGGTGTCTGGGGCAGGAGGAGGGGCCATGGGGATCAGCAGCAGGTGAGAGCCGGCTGGGK	1
60253	TGCAGGAACTCTCTCTCTCCCACACAATTAAWGGGAAGTGAAAAATCMATTCGCTACAACAGAGAGAGATTATGTATTACTGTGACATCAAAAGG	2
60254	TGCAGGCAGGAGACAAGGTCTTCTTCATGCCCTGGACGCCGTACCGCACTGACRCCCTTATTGAGTATGCCTCCCTGGAGGACTTAAAAAATGGC	1
60255	TGCAGGCTGACTWCGGTTGTCAGTTGAACGGTTAAGTGGGCGGGTGTTAAGAAGCGCGGTTTGGTGGGTCATGTTTCGGAGGATGCATGACTCGA	1
60256	TGCAGGAGTCACTGTGGTAAATGAGCATCAGTGCCCTAACAATGCTGTTTTMAAAACTCTCACTAAATCATCCCCTGTAGAAGTTTAATTTGAAA	1
60257	TGCAGGTTTTGAAATAACAAGCGCTATACGATGCTTGAAATACTCTTTGTAAGGCTAGAATATGTGAATAGGSGATTCGGTATGTTACAATACAG	1
60258	TGCAGGGAGACAGTGTGGYGGAGCAGATCTAAGTCTGCTTGGTCAGTCATGGCCAGTTTGTACTATAAAAGGAACAAGGCGAGACCCAAATGCAG	1
60259	TGCAGGTCCTGATTCTTGACCCCTGATTTMTTTTTTATTTTTTAAGTGGCAGCTGATTTCACAGCTGAACCACTTACATCTGTTCAATCTAACCC	1
60260	TGCAGGTTACATKATTTATTTTAGTGGTATAGCCTACATTGTCGGGTGAGTTAGTCACTTGGGTGACATTTGTTTGGTGGGAGTGGGGATGGTGT	1
60261	TGCAGGGAGYTCAATGCCAGGTATTGTGAACATATACTGCGTTCTGGGGAACAGTATGCTAGGCGAGGCATCACACTGCTTTGGACTGACTGCAT	1
60262	TGCAGGTCCTCAAAAAGTTCTACAGCTGCACCATTGGCTGCATCACCACTTGGTATGGCAACTGCTTGKCATCTGACTACAAGGCGCTACAGAGG	1
60263	TGCAGGTTAGTGTAGACAGGAGACTCAGGACGAMCACCCTGACCCGACAGAGAGACAGTCTGGAGGAGAGGGACAGAGAGAGAGAGAGAGAGAGA	1
60264	TGCAGGGACACAGACTGGAAGTTATTATTATTGTRATGTAATTAATGTAACTACAGCGATGTAACTACAGCATACCTGAGTGCTCGGCCCATGGT	1
60265	TGCAGGACAGACTGGATTCTGGATCAATACTCTGTCTCAACCCTACAGGACAGACTGGATTCTGGATCAATASTCTCTGTCTCAACCCTACAGGA	1
60266	TGCAGGATTTGGCTAAGAACATTAGCCTCCYGCGCAGTTATGAAAACCACTATTGAACGGCTTAGGCTAATGTGACTTTCATTAGCGCTATGCTA	1
60267	TGCAGGCAGCGAGATTTACAGTCAGWTATATAAACCACATATTCACTAACAATAATGTGATTGTTTAATTCAGTATATGTCTGAATTGCATAGGT	1
60268	TGCAGGCCAACGAATGGTAGTTTAATGATGTGTTTGGATAGCAGGTCAAGCATGYGTTATAGACAGGTCTGAGATGTTATTTCCTTTCTGGGGAT	1
60269	TGCAGGYGTAACATGGGGAGTTCAGTTCAGTTAGTCAATTTGACTGGTCTTCAGGGATGCTRATCAACAGACAGCATTCGATTGGCGCGGCGAAA	2
60270	TGCAGGCTCTAGTTTGATCTTATCTTGATTTTTGTCCAGTCATATGGACAAGTGCAGCAAAGAAATACSTAGTTAAGCTGCAGCCCAGAACAGAG	1
60271	TGCAGGGCTGGCCGACTACAGAGTCCCAACTGAGCTCTCTCTGGACCCTGGTGAGTAGRCTATGCTGTCTCCACTAGGAACAAAGACATACAACA	1
60272	TGCAGGGGGAACTCACGGCCAAACAGCAGACGCACCCAGCGACTAGAGATACACACGGAYACACACACATTATACAGAAGCACCCAGCGACTAGA	1
60273	TGCAGGGTAATCGTGGATAGCCCGGTTACGGAGCAGGAGTTCCTTGATCAGCTCCATGAGCTCAACAACAAGATCAATTTTGCCAAAGAGCTCAR	1
60274	TGCAGGTGAAATGTTAAACTGGCCCTGGCTAGCCAGAGACGGACAGACACCACTTGCTCATCCTGRTCCTGTCAGGAGGATAGATGGATGGCCCT	1
60275	TGCAGGTGGTTTGTGTAAAAACAAAAGGTGTAAATATTTTTGGGGGGGCGGTGAAACTAMCTCAATATACTTAAAAATGACTAAAACCAAATCGA	1
60276	TGCAGGYTCAATCTGATTTCCCTAATCTCACATCATATCAGTGAGCTGAAAGAAGGGATTGTTTTCCAGCTAGGCCCCTGTGTCTGTCTGAGTGG	1
60277	TGCAGGACCCCATCCAGACCCACTAGAAAGGTTGGCAGCAGTGGTAGGGGAAGTGGGAGATAGGGTCATGGGGAGCCATGGGGAGTGGGGGKTTT	1
60279	TGCAGGATCCAACAATGAACTAAATGGCTCTGAAAACTGTTTGTAATGTGGTTAGGAAGGACAGACAGACACACATTGCCATAACGATYCTGGCT	1
60280	TGCAGGCAGGTCTCATCCACCCCGTCACCGGTCAAATTGTCAACGGCAACCTGAGGTGTGACGACGSAATCATGCGCCGGAGGAGAGGCAGACGG	1
60281	TGCAGGGCTAGCCCAGATACTGTCCTSCACTTTGTGACTTTGTTGATTTGAAAAGGGTCTTAGAAATACATTTAATTGATTGATCGATTGTTGTT	1
60282	TGCAGGATATAGTATACCCTAGCACAACATAGCTATTGATAAATTCCCTTTAAGTYTTGCACAGTTGCACATTKAATGAGTGTCCGTTCAGCTGA	2
60283	TGCAGGCCATCTATGAATGTGYCAAGGAGAAGAGTTTAGGAAGAGACTACTCTCCACAGCGTAAAACAGCAATTCATAACTGCTTGAAATGARCG	2
60284	TGCAGGGAAACCTGTCGCCACTGAGGACAGGAGCAGCAGGATGGAGAGAGAGAAGACAGTGGCTTTGCTGAGTCACTATCTAYAGTTTTTCATGT	1
60285	TGCAGGTTTTCGCTCCAACCCTAATCTAGCGCACCTGATTCTMATAATTAGCTGGTTGATGAACTGAATCGGGTTAGTTACAACTGGGGTTGAAA	1
60287	TGCAGGAGTGCTCCAACGCCTGCCACGGCGTGTCAGGTACAATGAGATGGAGCGGTCTGTCTGTAGCCGACTGTCTGCAGCYGACTGACTGTATG	1
60289	TGCAGGCTGACTTCGGTCGTCKGTTGAATGGTGTTTCCTCTGACACATTGGTGGGGCTGGCTTCCCGGGTTAAGCTGGCGGATGGTAAGAAGCGC	1
60293	TGCAGGACACACTGCCAAMAGCCAGTGAAATAGCAGGGCGCCAAATTCAAAACAACAAAAATCTCATAATTCAAATTTCTCAAACATACAACTAT	1
60294	TGCAGGATCGTCYGMGAGGTGGGGGCGAGGTGGTGAGGAGTATTTATGTCTGTAATAAAGCCCTTTTGTGGGGAAACAACTCATTCTGATTGGCA	2
60295	TGCAGGGAAAGGACTGGAGTGGACTGGGCAAAAATATACWGGAAACACAGTCTACAAGGATTCACTGAAAAACAAGTTCAGCCTCAATTTAGACT	1
60296	TGCAGGATAAATCTCACTACAAACCCCCAGAAATATGGCGTTTATCAAAAGAGATGCAGAGCACCAGCAATATTRTTGTGCAGCGTTCACTCACT	1
60298	TGCAGGACACAGCCAGTGAAMTATCAGGGTGGCAAATTCAAAAACAACAAAATGTCATTCAACTTTCTCAAACATACAACTATTTTACACCATTT	1
60299	TGCAGGCACGCCACAGCTACGTGAGTGACGTCGATTTAGAATTGAGGTCAGGCTATCCCTCTCAAATCCATGTTCCAATTTAYATGCGCCACTAC	1
60300	TGCAGGCTGTCAAACCCAACCTGTACAGTAGCTGGTGCTGGTTAAAGAAWACYCAGAGACMTTACAGGAGAGGGTCAGAGGCTGTCCAGCTTGCA	3
60301	TGCAGGTGACACTTCCTTCATTCAACCTCCTGTCTGKCTATGCTCACTCACTTTCTCCTTTCTCATGGTCATGACAGACACACGTGCACTAACTG	1
60302	TGCAGGCCAGCTCCAGACGAACGTCCTCCCGTAGACTACATCAGTAATGGTCGATCAGGRCCCTCTCATTCCATCCCGCACTGGCAGCCAGGGTC	1
60303	TGCAGGCGCCTGGCCCACCACCAGGAGTCGTTAGAACACGATGAGCCAAGTAAAGCCCTCCAGGCCAAACCCTCCCCAAACCYGGACTACGTTGG	1
60304	TGCAGGTTTAAATAGTGTTGATGGTGTTGCTCTGTGGTTCTGAACGCAGCTCTGGCAGWCGGGCCTGCTGGGTATCGGTTGAGTGACTTAGGCAG	1
60305	TGCAGGTGTTGCATTTTTTATGGAATGCCGGTGGCAGGAATTATCATTGGGTTGGTGGGTTGGYGGCGCCCCCCAATACTGTACACATGCCATGC	1
60306	TGCAGGATGAGGAGGAGAGACACGCMCACAGACAGGTGAACATGGACTGGCAGAGAAGCAGCTGAACTGGTCCCCCCATAACCCTTCTATTTTGA	1
60307	TGCAGGCTGACCTCWGTCGTCAGGTGAACGGTGTGTCCTCCGACACATTGGTGCAGCTGGGTTAAGCAGGCGGGTGTTAAGAAGCGTGGTTTGGT	1
60308	TGCAGGGATGTTATTGACGCTTCCAGTATTGCCGGTCCCRCCCCCGCTGTCACTACTGTTACCGTTAACGGATCCTCCTCCGCTGCTGCTCCCCC	1
60309	TGCAGGACAGTACCTTTCCAGGAACAGGGTTGGAGAGCGCTGTACTAGACAACATACACATGGCCAGTATGTTCATAAAAAGTTACCTAGCATST	1
60310	TGCAGGTGCATTAGAGAAGGAACATATTCATACCATTATGTAATGTACACTTCTCTTTGAAAACTGCTCCAGATTTGTCTCTTAAWCCAAATATG	1
60311	TGCAGGAAGACRTCCCGGGTCAGGCTGTGCCGACTTAAGACACTGCGCATGGCAGAAAGGGCTCCAATCCATGATAGAACCAGTAGCCCAGTCGA	1
60312	TGCAGGAGAGTGTGCTGGACAGGCATGGGTGTGRTGACAGGCATAGCAGTGTCAGCGTATGCAGATGATGTTTCTGTGATGGTCAGGGATGGTCA	1
60313	TGCAGGCAGCTGACCAGGAGTGCAGTGCCATTGGCAGTGTCAGTGTTTGTGGAGACATACAGCTGTGTGTCRTCAGCATAAAAGTGAAAGCCCAG	1
60314	TGCAGGTAAATAAGACCGTTAGAAACACTTAMAGGGTAATGAGGCCTTTTATTCTACTTATTGAACTGTTGGATACCACTTTTAGGTCTGTGTCC	1
60315	TGCAGGTGGGTGGAGACAATCACCAAGACAGGTGAAACAGATCAGGGTGTGACAAATGATGCTTTCTAAATATAGTAACAATAAAATTRTAAATG	1
60317	TGCAGGTAAAATACAACAGGGAGAGGAGACAACATAGCTGTCTGCAGATTTGCCTAAATAAAKAAATACGTAGTAAGACCACATTTTGCATCATG	1
60318	TGCAGGTTGGTGAAACACACACTAGACTAGATTCTTCAGTCCCTGTCTCTAGTCTTTTCACCCTGGCTCACCTCTGGATGAAGTGRCACTACTAT	1
60319	TGCAGGARGAACATGTATCACGGTGGCCTTTGTTAAAAAAAAACCTGGCTTGTTTTATTTATATCCAGAGCAGATTTTTATCTGGGTTAATTTGA	1
60320	TGCAGGTGAATGGGTACCTCCTCTGGTCCTCCTGTCCTCTTCCTGTCAGTGTCTCTCTTTTTACCCCCCTGGCACACCCTACTGCTACCCTTYGA	1
60321	TGCAGGCTAAAAGCGTTAMATAAATGTCATTGAAGCAAATATGTATTAGGTTATTTTTGCGCATGTTATTTTAGCATCCAAATAGTACTGTGCCT	1
60323	TGCAGGCTGACCTCGGTAGTCATTTGAACTGTGTTTCCTCCAGCACATTGGTGCGGCTGGCTTCTTGGTTAAGCGGGCGGRTGTTAAGAATTGGG	1
60324	TGCAGGTTGAGCCATCACCATTTCACCTTTAAACCTATCCTGTCTCTGTGGATCTACAAAYACAGGCTTTGTGCTCCCTGATGGACACATGGACA	1
60325	TGCAGGAAGGGTACCACATGTGGGARGATGTCTTCCCTGTAATGCATAGCTTTGAGATTGCCTGCAATGAGAACMAGCTCAGTCCGATGATGCTG	2
60327	TGCAGGCTTCCAATGGGACTAGAAGAGTTTCTACCATATTGCTTACACTATCTAGTTACTTTTAGATCTTTTGATTTCRAWCACTATAGTTCTGC	2
60328	TGCAGGCTCATCCTGATGCATGACCCTCCAGCATGACAATGCCACCAGCCATACTGCTYGTTCTGGGCATAATTTCCTGCAAGACAGGAATGTCA	1
60329	TGCAGGACAGAAAGTMATTTCCTTTCTAAGTTAGTTATAATAACACCACACTACTCAAAGTTACTGTAAATCCAGTTCACTTTTTATTTGTCGGA	1
60330	TGCAGGCACTCAGCCCTCCGTGGAATGAGATTCACACGTGATTTAGAGTAATGGAATGTTGAGATTGAGGCAGAAATCMTTGAAACACCGCAACA	1
60331	TGCAGGGGGACATTGAGCACGGTGAAAACAGACTGAAGTAWGCTTTCCTGTCAACACAAAAACACTTACAGTATGTGTGACGTTGCCTCGGCTGC	1
60332	TGCAGGCTAGAATGGGGTCATGASCCTGCTGGCTAGAACATTTACTAGGACAGAGTCATGACCCTGCTGGATGGAACAGTAAATATGGCATCTTG	1
60334	TGCAGGCACTGGCTGGGGGAAACACCATGGAGTCAGAGTCCATGGCCAGAGGTAAGAAGGGCCGCTGGAAGACGTTGCAGCAGGKTGTTGATGGC	1
60336	TGCAGGCTCATCCTAACATGACCCTTCAACATGACAATGCCAGCAACCCATACTGCTCGTTCTGTGTGTKATTTCCTGCAAGACAGGAATGTCAG	1
60337	TGCAGGATTGAGTCACTGCTTTGCTGTTTGCAGAGAATCACATGGTGTTGTTCAGGGTCACTTGAAAATAAGGGAGAGCCRCACACTCTAGGAGC	1
60338	TGCAGGTATAATAATGTAGAACTTCCTATCAGCATGTATGAGCCTTTGCCTTATAATAATCMATTTTCCTCCATGGCTCAGGTGGGATCATTCCA	1
60339	TGCAGGAACTTGCTTTGTGGAGTGTGGTGTCAAAAAAGGCAGAGCATCTCTTTTATTACAGACAGACCTCTCCCCATCTTTACAMCCATTGAATC	1
60340	TGCAGGRATGGGGCTGGRATTAAAAAATAAATAAAATGTAAATATAGGACAAAACACACATCATGACAAGAGAGACAACACTACATAAAGAGAGA	2
60341	TGCAGGGACTGAGATTAAAAATGTAGTACAAAACACAGATCACGACAAGAGACGCMACAACACTACATAAAGAGAGGGACACAACACTACATAAA	1
60342	TGCAGGTGGCCACTGAGTCCGATGTACTAAAGGAGCTCCTGAAACATGACCCCAAAAAAACATCTGGATCAGATGGTTWAGACCCTTTCTTCTTT	1
60344	TGCAGGTGAGGAAGCCGGATGTGGAGGTCCTGGGCTGGCGTGGTTACATGTGGCCTGCGATTGTGAGGCCGGTTGGACGTAYTGCGAAATTCTGT	1
60345	TGCAGGCAGACAGAGAGCTAGTTAGGCTCCTCTCTGTCTCTGTCTCCTGCTAGATGAGCTGTGTACTTGTGTGTGTGTGTGTGTGTGTGTGTRYA	2
60347	TGCAGGCCAGCTCCCGACGGACCATCCTCGCGCAGACTGTAGCGGTAATTGTCGATCAGGGCCCTGTCATTCCATCCTGCGCCGGCGGCCAGGGK	1
60350	TGCAGGCCAACTCCCGACGGACGTCCTCGCGCAAACCGCAACGATAGTGGTTGATCAGGGCTCTGTCATTCCATCTCATGCAGGCGGCCAGGGKT	1
60359	TGCAGGATCTCGAGGACCCATCGGCTGCAAAACCATCATTTGGCACTGCTCATTGAGTACAGTCGTGGCTAAAGTWTTGAGAATGACACAAATAT	1
60372	TGCAGGGTGAGAAATGAGGAGAGGCACAGAGGCGGAGGGGGGCAGTAGTTTAGCACACTCTCCAATACGGCTCCACCAACACCCRACAGGCTATA	1
60377	TGCAGGATGTTGTTGGTGGTGTGTGTACAGGTGCCTATAGGAAATATGGTGCCGGGGTCAAATAACTACATGCCGGTAGGTCTATACRCAGATCA	1
60378	TGCAGGCTSTAGTTTTATCTTAATTATTGTCCAGTCATATGGTCAAGTGCTGCAAAGAAACTGTTGGACCTAGTTTAGCTGCAGCTGGCCAAGAA	1
60384	TGCAGGAAGGGKACCACTTSAAATAATATTTTTGCAGGAATCTCCTTGCGAATGATTTTGCCRAAGATTGTATCGCCGCCGGCCTGGGCAACCTG	3
60388	TGCAGGCGCCCAGCCCACMACAAGATCCCCTCGGCTAAACCCTCCCCCAACCCGGACAATGCTGGGCCAATTGTGTGTCGCCCTATGGGACTCCC	1
60389	TGCAGGTCTTTCTCTCACTGTCTGCCTTATTGACCAGTCTGTCTAGGGCCTCTGTCCACTCCGTTCCCAGTCAGTCYATGCATCACATTACCACG	1
60395	TGCAGGGAGCCACCACTGGGAGACATGAAGAGTTGTTACAGGGCYTTTTGGAAGGGCTCAGTTCCTTGACGGAACGCCACGACCATGGGTTAAAG	1
60396	TGCAGGAGATAAAAWTKTWAAAAAAGTCCATTTCAAACGTTGAATTGCAGTTGGCTTGAATGTGACCGTCATAGAGCAGTGACAAATGATATCCT	3
60398	TGCAGGCATCTGGCCCTCCACAAGGATTYGCTTGAGTGCAATGAGCCAAGTAAAGCCTYCCCCGGCCTAACATTCCCCTGACCTGGACGACGCTG	2
60399	TGCAGGAAGGGTATCAGATGAGGGAGKATGTCTTCCCCATAACGCACAGCGTTGAGATTGTCTGCAATGATAACAAGCTCAGTCCGATGATGCTG	1
60401	TGCAGGCAGACTTCACCAAAAACAGGTAAACACTTTACAAACATCCCTCCTTTTTATGTGGGYGTTTCAGCCTATCAAGTCATTTTTCAGCCTTC	1
60403	TGCAGGAGAGGCACTCTGTCGGKCTGGGGAGGTGGTGTGGAGAGGGGGACAACCAAACCCAGAACCAGACCCATGACTCTTACGGTTACATGGAG	1
60404	TGCAGGCAGTCACTGAGTCAGAGGTGCWAAAGGAGCTCCTTAAACTTGACCSCAAAAAGGCAGAGTTGCAAAGAAATGGCCATATCTCAGACTGG	2
60405	TGCAGGAAACCTTGGGTCAAATCCCAATTCATCACACTTTTTTGCCTTTTACAGTTTGAGAACTYGTTTCAGTATCTCCAGAACCATGCCATTAG	1
60406	TGCAGGAAGGGTACCACATGAGGGAGGAGGATGTCTTCCCTGTAACCCACAGCGTTTAGATGACRACAAGCAATGACAACAAGCTCAGTCCGATG	1
60407	TGCAGGAGTGTTCTTCTCCTGGCTGTGTCTCCTACRGTGTAAACCTACAGGAGGGTTTCTMTCCAGGAMCAGGGTTGGAGAGCCCTGCTGTAAAC	3
60408	TGCAGGATTTACCAGCTCAATTTCACCGAACTTAAACGATACAGGCGTCTAGGCATGTGTGTATACAGAGGCAGCTTCAGCACACATTATWAACT	1
60409	TGCAGGCAGATCCATTAGAGTTTAACTAGATAACCAAAAAGCTCTGGATAGAAGTTGCCCTTAGGMACAGACCTAGGATCAGCTTACCCTCCCCG	1
60410	TGCAGGCATWAAGAAAAATACTAGGGTTACCGGCAAACGAAAAAAAAATGGCGGCTTACAGATAATTTGGAAAGGTTGCAGGTTCACACACAAAG	1
60411	TGCAGGGACAGGGGCCTGGGATTAAAAATAAATACAATATAAATATAGGACAAAACACACATCACAACAAGAGAGACACMACACTACATAAAGAT	1
60412	TGCAGGGAGGTGCTGGTTGGCTGCTCCATGTTGTTTTTGGCTGGATAGGGGKTTGTACTGTATATGGGGGAGTTCTTTCTGACATTGTTGTCCTC	1
60413	TGCAGGTTATCTGGCACACCTCATTTTAATATATAGCTGGTTGATRAGCTGAATCAGCCGAGCGAAAACCTACAGGACGGTAGCGCTCCTGGAAC	1
60416	TGCAGGGGGCAGTAGACTCCACTACAGCCTGGAACCAACTGGTCCTACAGAGACGGATCAAAATAAAGAATGTGTAAGAAAGACASTAACCACGT	1
60418	TGCAGGACATCTACAGCATCCACTGTCACAGGAAGGCCAAGATGAGCCTCAAGGACAGCCGCCACGGCMTGTTCACCCCGCTAACATCTAGAAGG	1
60419	TGCAGGCCAGCCTGTCCAGCACCTGCCCCCTGGGCATCACWGTAGAAGAACCCATGAACACCAGAGCCTGGATGTACAGAGTTCAGCTAAACGTG	1
60420	TGCAGGCGTTTGGAAATTGCTCCCAAGGATGAACCAGACTTGTGGAGGTCTACAATKTWTTTTTCTGAGGKCTTGGCTGATTTCTTTTGATTTTC	3
60422	TGCAGGGTGGACAGGCTGACCGAATCCCACACTCTCACATGGGGCTGCAGTGGCTGMAGGGGGAGAAGAAGAGAACGCACACGTCATTGAACTCT	1
60423	TGCAGGAATGTAYGTCTCCATGCCCATTTTTAGCATAGATCTGTTTAGCTGTTGAGATATATAGCCTGTTGTCAGTAGAGGTTGGTAACACTACT	1
60426	TGCAGGATCTGTCCATTTTTTTWAACTCTTTCCACAAACCACCATTTGGCAATGAAACTGGTGGGAACATCCTTATGTATCATGTATGTTATGTT	1
60428	TGCAGGTACAATTAAGACATGATCACCATTCATTCAGTCRAAGCATCAAAATCCTTCAATCCTCAATATAACAAATCCTTCAATCCTTAAAGAAC	1
60429	TGCAGGTACTCCCACAACATTAGAAAATTAAAAATGGAATCTAGCAACCTTTCCCATTTCACTTTCCGATATATGATYGGTAAATGTTTGGTTCA	1
60431	TGCAGGCCAACGCCCGACGGACGTCCTCGCTCAAACTACAACGGTAGGGATCGATCAGGGCCCTGTGACTCCATCCCGCGCTGGCGGCCAGGGKC	1
60432	TGCAGGCGCTGGTCAGCGGGACCTATGGCCAGGCCAGCGCCGGGCTGCAGGGCTTCATCTGTGCCCTGAGGGGCCGMRGTGAATGTGCCTTCAGT	2
60434	TGCAGGTTCATGCTCTACAACATCCATAGAGTACAATTTTTCCCTCACACAGGAAGAGGTGCWGGTCCTAATCCAGGGACTTGTAATCTCCCGTC	1
60435	TGCAGGAACTGGCAACAGCTCTGGTGGATGAGGTTTGAATGTTAATTTCTCTACCATAAGCCACCTCCAACGTMGTTTTAGATAATTTGGCAGCA	1
60436	TGCAGGACCAGGGACCAATCAAACATCASATACAGGACAATGGACCAATCATACATCAGACAAAGGACCACAAACCAATCACATGTCAGATACAA	1
60437	TGCAGGAGAAATCCGCTATGCTGCTGTCACACAGTTCGAGGTAMAGTAACTAGGCGCTCCTCCTGTCCTGCGACACTTCTGCTACAGTAATGAGT	1
60441	TGCAGGCGCCCGGCCYGCCACAAGGAGTCGCTAACCCGGGCAGCGCTGGGCCAATTGTGCTCCACCATATGGGACTCCTGGTCACAGCCGGTTGT	1
60443	TGCAGGCACTGAAGGCTGACGGGCGTGATCGTAATTCCTCCGGGCTGCGCGCCGAGTCACCTAACCCTGGCTCCCGCTCCACCTCGCCMAAACAG	1
60447	TGCAGGTCGGGGCAGGCCCACTGCAGGTCCTGGATCTTGTCTTGGATCTCCATCAGCCGCTGGCGTTCCYCGTGAAGCTGCTGCAACTCCTGCTG	1
60450	TGCAGGACTTTCTTCAAGCCCTATTTTAAAGGGATTGTTCACCCACATTATTATAAAAAAATGTGTCTTTAAATTATTWWTTTTTTTAACACAAT	2
60453	TGCAGGATGTTGATAGAACGTTTCTCCCCRCAGTACGTTCCTCTACAGKACGTTGATAGAACGTTTCTCCCCGCAGTACGTTGATAGAACGTTTC	2
60454	TGCAGGAGGGGTACCACATGAGGGAGGAGGATGTCTTCCAGCGWTGAGATTGCCTGTAATGAAAACATGCTCAGTCCGATGATGCTATGACACAC	1
60455	TGCAGGTGAAGCCGCATTTGGAGGTCCTGGGCTGGCGTGGTTACACGTGGTCTGCGGTTGTKAGGACGGTTGGACGTACTGCCAAATTCTCTAAA	1
60456	TGCAGGGTAGATACAGTACAGTATGTGCCTTAACTTGCWGTTCTAACTCCCCTCATTGGTCTCTGCTCTGCTCTTCTCCCAGATTCCTGTCCGCT	1
60457	TGCAGGYACCATCTGTACAAACAATAGTACGCAAGTATAAACACCATGAGTCCATGCAGCCGTCATACCGCTCAGGAAGAAGACGCATTCTGTCT	1
60458	TGCAGGACAGAGGAGCAGGGTCTGACTGAGGRGAGACAACACCAGTACTATCCTGCAATAATGTAGTATCTCTCTATTCAGACTATACTGCTTTA	1
60459	TGCAGGATGTATACCCTGAATTTAAATGGCTTAATTTTAGACATGAATTACAGCTCAGGTTTCTATTTAAGCTGCTCCTTACCCTMTCTGTTTGT	1
60460	TGCAGGGYCAGGCTGTCTGTCCATCTGTCTGATAGTTGGCATGTCAGTCACGTCTGTGGTGGGGTGACCTACCTGTCCTCTCTTGCAGCCTGTTG	1
60461	TGCAGGGCTTCACATTAACCTKTTGATCCACTTGTCCTTTAGACAAGGAGGGGACTGACAATGGTGTTTGACAAGAAACCACTTTACGAAATAAA	1
60462	TGCAGGGTGTAGTTTCCAGTGTTGTTCTGGAGAATCCTGTAGGTATACACCACCTTCTGTCTRCTGCAGAAACACAACACACAGAAGAAGAGGAC	1
60463	TGCAGGTACACCCTGTGTGTCTRTTTGTTACTTACTGTTGGTTAAGGGCTTGTAAGTAAGCRTTTCACGAGAAGGTYTACACCTGTTGTATTCAG	3
60464	TGCAGGTTCCGCAGCTGAAGAGAAAAGGAGAAGGGAGAGGTCAGAGGTCAGAGAGGGCATCTAGTTGTATTCYAACTCATGTCCCATGTGGCTCA	1
60465	TGCAGGTTTCATTTTAATTGGTCGTAGGACAATACATGCTATGTTTATCTGTCTGTGAAAATGACAGCAAAAAATCWGAAAATATTGAAAAAGTC	1
60466	TGCAGGTGGTCACTGAGTCCGAGATGCTAAAGGRGCTCTTTAACCTTGACCCCCAAAAAACATATTGTCAGAAGGTTTAAACCTTTTCATCTTTA	1
60467	TGCAGGCTGCAATGTTTTATTTGTCGGCTTTATGTAGGTTAGTTTTGGCAATGGCAATAGAASTAACTTTTTAGGTTTGTATCATTTTCGTTTCG	1
60468	TGCAGGTTCATGCTCTACAACATCCGTAGAGTGCGACCTTTCCTCACACAGGAAGTGGTGCAGGTACTAATCCAGGCACTTGTCATCTCCCRTCT	1
60469	TGCAGGATYGTCTGAGACCAGCCACTCGGACAGCTGATGAAACTGAGGAGTATTTCTATCTGTAATAAAGCCCTTTTGTGTGGAAAAACAMATTC	2
60470	TGCAGGACCAGGGCCCASTGACACAGGGGCAGAGTGGGAAGCTGCTGCCAGCCAGCCATCCACTGCAATCCTGCCTGTCTGTTTGTGTCTGTCCT	1
60471	TGCAGGTTAGTAAACTCTCCTTTATTTCTCCCCTTAGTACCTGCAGTGCGCGCACRCACACAGAGTGAAAACATTATTAATGGAGAAACTAGAGG	1
60472	TGCAGGTAGCCACGTATGTAACGTTACGTTTTCCAGAAATCTAAACGCTAGCTAACGTTAGCTACCTTAACTTATTTWAAAAAAATATATGCATT	1
60473	TGCAGGTATAATGCATTATAATRCAGATACATTATAAGTCTTCATGAGCCTTATAATGATCCTTTTTTACACAATCAATAAAGTAACGTCACCCC	1
60475	TGCAGGAGCCACATGAGTGGTTAACACTTAAAGCCWACCACCTGACTGAGCAGTGTGCTAAAGCTCAATCAGAATGGAATTGATGTTTAACGGAG	1
60476	TGCAGGATTGTCTGAGATGAGCCACGCGGACAATTGATGAAACTGTGGGTTTGCACAACCAAAAGATTTTATGCACAAACTGTCAGAAATCRTTT	1
60477	TGCAGGCTAGGAATAGTCATAGTCAAATACCTTGGTCTAGTCAATTACYTGGGTCTAGTCAATTACCTTGGTCTAGTCAATTACCTGGGTCTAGT	1
60478	TGCAGGGAACGGGGGGCTGGGATAAAAAATAAAACATTTAATATAGGACAAAACACACATCAGGACAAGAGAGMCACCACAAAATAACATAAAGA	1
60479	TGCAGGGGAAAACAATTGAACTGGAATGTGGGAAAGGAATCAGAGAGGCCCTGGAAAAACAACTRCAAGACCTGGAGGAGCGTCACTATGCGGAA	1
60480	TGCAGGTTTTCGCTGCTTGCTTGTACTTGATTGATGAATGAAGKTCAGTGATTAGTTAGAAACTCTCCTCAACTGGTTATCTAGTTCCTAATTGG	1
60482	TGCAGGCTGACTTCGGTCGTCAGTTGGATGGTGTTTCCTCCAACACATTGGTGTAGCCGGCACCCAGGTTCAGTGAGCACGTGKTAAGAAATGTG	1
60483	TGCAGGGCTGTTAGCTGGGCTGTGTGGTCCCTCTGTWAGCTGTGTGGTCCACTGTTAGCTGGGCTGTCTGGTCCTCTGTTAGCTGGGCTGTGTGT	1
60486	TGCAGGTGRCAGTGTAAGGCCAACAAACATTAGTGTGTCGTGTGTTTTTTTAATGTGTGTGGGTATATGTGTGTGTGTATGTGTGTGGCTTTGCA	1
60487	TGCAGGACCAYCCTGGACCTACACATAGAGGACCCACGCCACCAGTATACATCCACACCCCAACCAATCAACACCCCCCTAAGTCAACCAAGCCC	1
60488	TGCAGGAGACCTAGGTTAGACACTGATGCTATCCCATTGGTGCTGTGACATGGATAGSTATCTATGAGGTGAAATGGGTGGTGGAGTGTAACGAA	1
60489	TGCAGGAGGAGAGAAAAGAAGAGCTCCCCAGTCTTCAAGCAGGCATTGACACTATCACCTTCAGTTGTGAATCTATTGAGTTATATTAAGTGCCR	1
60490	TGCAGGATTGGACCGATCCCTGTGAAGGCAGCAGTGTTGGCGAGGTGGCTGAGGAGGCTGACTATAATTCCAGAATGGRCAGACAGGCAGATTAA	1
60491	TGCAGGCTGACCTTGGTCATCAGTTGAACGGTGTTTTCTCCGACACATTGGTGCTTCCAGGTTAAGCAGGCCGGTGTTAAGAAGCGSGATTTGGC	1
60492	TGCAGGGAAAGWKAATGGGTTACTGAATCAATTACTTGTGATTGAATGATTAAAATCAATGGCCTACAGTAAATCAATAATGGACCGGGTGAATT	2
60493	TGCAGGTAGAAAATATCCTGATAAAAATAAATATCCTATAAATCMCATTGGCTACACATGGCCTCTCTGCAATAACTTGAAACATTATTTCAACT	1
60494	TGCAGGTGGCAGTAAATGTCAACAAGCATAATTCCAAAATGTTGAATTTATTTCAATTTAGTACAGCAGTAGATATATAAATASTATGTRARCAT	3
60495	TGCAGGTGGCGCTCTGCATGCTGGAGAGCATAAAGAAACCYGAGCTGGCCCAGGAACTGGAGAGGAAGTGCAAGAGGGGAAAGAACCAGAACTTT	1
60497	TGCAGGGTACCCCGTTGGGACCTACCCAGGCCAGCCTCACCTTGGTGGTCCAACACCAGGGTATCACACCCAGCCCACAATACCACYCATGCCCC	1
60498	TGCAGGAAGGGTACCATCTGAGGAGGATGTCTTCCMYGTAACGCAGAACGTTGAGATTGCCTGCAATGACAACAAGCTCAGTCCGATGATACTGT	2
60501	TGCAGGACAGAGAAACAGCAACACTATCAGAACGACATCTAACGCCTATAGAACAAACATTTTTTTAGGGCAAYGTTGCAAGACAGGACAGAGAA	1
60502	TGCAGGWAGAGGTACTAGGAATTGTCATGTGGATTATAATTAATGGTCATTATTTGTAGGGATTTATCGTTTCTTTGTCRGCCAAATCAAGTCTG	2
60504	TGCAGGATGGGTACCACATGAGGGAGGAGGATGTCTTCCCTGTAGGCGAYGTTGTTGCCGGTGATGTCTGGTGAGGACCTGCCTTACAACAGGCC	1
60506	TGCAGGTGAATAACACGGATGTGGAGGTCCTGGGCTGCGATTGTGAAGCTGGTTGGACTTACTGCCAAATTCTCTAAAACGACATTGGAGGTRGC	1
60507	TGCAGGCCCAAAAGATAAAGGACATTCACGTAAACCCACACAAAATCAAATGGATTGTTTACTACCTGACGAATGGAACAGCGTTGGTWAGGCTG	1
60509	TGCAGGTGCCCGGCCTGCCACAAAGAGTTGCTAGAGCGCAATGAGCTAAGGAAAGCCCCTYTGGCCTAACCCGGACGACGCTGGACCAATTGTGC	1
60510	TGCAGGTCAGGGATGGATATGTATGGAGCTACCTTTTCCATCCRCATGTGGGTTTATCCAAGAAAGTCACTATTTAAGATCAGGTGGTAAAGGCA	1
60511	TGCAGGAGGGAGCAGCACGGCAGCACAGGAAAGGTAACACAGAGGGCTATGGCATACAGTCGGGCTACSTACAGAGCATCCAGTTGCAATACAAA	1
60512	TGCAGGCACTCATTTGTGTTCCGCTYTCCAGCGAACAAACTGCCTTCTGCTACAGCCAAATATTTCACATTTTGACTCAGTCCAGAGCACCTGCT	1
60513	TGCAGGCTGACCAGTTAAACGGTGTTTCCRCCGACACAGCAACCTTCCCACTAGCCATGATTGGCTGAGATAATGAGTGGGCTGGACATGCCGAG	1
60515	TGCAGGTGGGGMGCTAGGGTCCCACGTAGCTCATAAAAGTTAATACTTATTATAGGCAGGGTTAGATGAAGACCACTTAGTACCCACAGGGCAGG	1
60516	TGCAGGAGGTTCATAATTTTTTTWAATTAACGTTTGATTGGTAATGTGAATTGATTACCTCATAAACAGATACCATATTACTCACTCTCTCTCCT	1
60517	TGCAGGAAATTGATGCTGAGGAATTAAAGTGCYGAAATATTAGTGAGACAAAAAAGCTAATAATATGAGAAACAAAATGGATTCATGGTTGAATG	1
60518	TGCAGGAACGTCAGCATGTGTCTGCCCTGAGGGATGGCAATGGATMCACCAATCTCTAATTATCAGCCTGCAGCCCCACTGCATTATTATAATTG	1
60519	TGCAGGCTCATCCWGACATGACCCTCCAGCATGACAATGCCACCAGCCATTCTACTCATTCTGTGCGTTTTTCCTGCAAGACAGGAATGTCAGTG	1
60520	TGCAGGGACACAGACAGACACAGACAGAGACACCGTATGGTCAGCGTTTACAGTGGGAGGACAGATGTACCATTATCATTCTGCTTCTRGCAAAC	1
60521	TGCAGGAGCRTGTCACTGCAGAGAATGACAGGGTGTTGTACTGGGTCAGGCCAAAGATATTTTCTCTACGGTGAGGGGGACAGCGTGGAGTTGTT	1
60522	TGCAGGGATAATGCTTCATAACTTGTTAAWAGCATGTATGAGCCTTTATGATTTTGGGATGGCATCATAGCCTAGTGGTTAGAGCGTTGGGCCAG	1
60525	TGCAGGATCATCTGAGACCAGCCACTTGGACAGCTGATRAAACTGAGGAGTATTTCTGTCTGAGGAAAAACTCATTCTGATTGGCTGGGCCTGGC	1
60526	TGCAGGCGCCCAGCCYGCCACAAGGAGTCGCTAGAGCGCGATGAGCCATGAAATGCGCCCCCGGCCAAACCCTCCACTAACCCGGATGGCCCTGG	1
60528	TGCAGGGACACCTGTCACCATCTGATCCTGCTAAGACATAATGAGCATAGTGTTGTGTCAGTGTCAGTGWGAAAAGTAGGGAATTAGCTAGGGAA	1
60530	TGCAGGCGCCYGGCCCCCCACAAGGAGCTGCTAGAGCGYGATAAGGCAAGTAAAACCCCCTGGCCAAACCCTCCCCCAACCCGGACAACTCTGAG	2
60531	TGCAGGAACGTACCGGAACACRTACCTACGCAGACAAAGATCCCAGACACTGATTGAACAGAGCATCTCCTCCTACCAAGCTTCTAATCCAATCA	1
60534	TGCAGGACTTGCTTTGTTGAGTGTGGTGTCAAAAAAAGCAGAGTATTTCTTTATCAAGGACAAACCTCTTCCCATCTTCGYAACCACTAAATCAA	1
60535	TGCAGGACAGGAAAGAGTACACATTGGTGAAACATATTCTTGAGTATGAATATGCTTTCAAAAGCAATAATTCATTGAMTTTAATTCAAGATGAT	1
60536	TGCAGGGGGAGGTCCCTCACACACAGGGGGGGGTCCTGCTTTGACAGGGGGAGGTCCCGGACGCTCTCATCGATAGGCGGGGAGCTGTCCAGGKA	1
60537	TGCAGGTTCATGCTCTACRGCATTGGTAGAGTACGACCCTACCTCACACAGGAAACGGCATAGGACTTAATCCAGGCATTACCCTCTCCCGTCTG	1
60538	TGCAGGCGTAACAAARCACAGTCTGATTTTTTTGAATATTCAAGCCATGGTASCAGGCCGCCTTGAAGCTCCTCCTCCGGTCCCCCATCAGAGTT	2
60539	TGCAGGTTTGCCAGCCTGTCTGTTTGTCTGTCTGTCTAACTGATAATCCATCTGCCTACCTGCCTTAAATGAGTTTTTGRTTAATTTCCAATATC	1
60540	TGCAGGCMAGACCTAAGTTCCTATGTCTGTCAGACCCAAACTAATGCAGTGGTGCCATACCTCGCTGAGTTCTGGCCATCCCGCGATCACCCGGA	1
60543	TGCAGGAAGCTCCTGCACGTCATCTCTAGCCGACACTGTCAACCACCATTTACCAGCACAATCAGAGACCTTCTGTGTCTAATCCATGAACTYTG	1
60546	TGCAGGGTCAGAGATGGACCAATCACACRCAGGCAGACGGACTCCTATGTCCAGTCCAGAAACAACTCCTAGCCCTTCTTGCCATTTGCAGATAT	1
60547	TGCAGGCCGCTGAACCGCTGGACCAGTCTGGCCATGGATRGCAGGGTAACTGGAGCACTAGCTGCAGGTTAGGAGGAGTGTGTGTGTGTGTGTGT	1
60549	TGCAGGTTCATACTACAGGTACGACAATGTTTGTATTGGTAGTAACATGAGATGGGATTATCCGSTTCATTGTTTAGCTAGCTAGTTAGTTAGCT	1
60550	TGCAGGGAACAGAGATATAACATTCACAAAACGTTACTCTGTATRTTTATTCAGGCTCTATAGTCTGTATCAAAGTGCTGGCAATTTATAGCACA	1
60551	TGCAGGGAGAAACTTTGTAGTGGTGTGRGGGAGAAAGAGGGAGGAGAATCGGGGCTAGTCACATTAGAAGGGGTGGGAGATGTGGAAATGTTGGA	1
60552	TGCAGGAGCTCCTAAACTCCTAATATACTCRGCTAAAACCCTTCAGTCTGGGACTCCATCTAGATTCAGTGGTAGTGGATCTGGGAGTGACTTCA	1
60553	TGCAGGCACCCAGCCCACCACAAGGAGTCGCTAAAGCATGATGAGCCAAGGAARGCCAAACCCTACCCTAACCCGGACAATGCTGGGCCAATGGG	1
60554	TGCAGGCATCTCACCAAGCATGAGAAACTGTAGTAGCATAAATGCAAMACAAGTGGAAATATTCCACAGGTAGAGAGATGGTAGTGGAACTACGG	1
60555	TGCAGGCCAGGGTCCTCATAACACCAGTGGGGTTTAAAGCCATCCATTAGGACATATGGCTGAGGTTACATAAGRAACAGTAGATCASTACACGG	2
60556	TGCAGGCCGGGGTTTAGGTATACATTGGCGTCGAAGCTTCCGTAGCTGCACATGCCAAGGGGGCTAACAGAGGTCATTTTATTGTCCTYGTAGAG	1
60557	TGCAGGTACCACATAGAAAACTGGATTTTAATTACAATGCATTGGGTTGTCAGAAGGCTACCTGATTTGCCTGGAACTGGGAGAACTCAYTGACA	1
60558	TGCAGGTAGAAAATGTCCTGATGAAAATAAATAAATATCCTATTAACCACATTGGCTAMGCATGACCTGTCTGCAGTGAACRTTGAAAAATTGTA	2
60559	TGCAGGTGAAGRGGCCGGATGTGGAGGACCTGGGCTGGCATTGGAGGTGGCTTATGGTAGAGAAATTAACAGTAAAACATCTGGCAACAACTCTG	1
60560	TGCAGGTATCAGTGGTAGTCGCCCAAGACTGGTTCTGCTCAGAGCGCCCCCCGGAGGAGGTGAGGCACCATGTCTCCTCTTGCGTGGCCCTGTCS	1
60561	TGCAGGGAGATACGGCTCCATTTACAGTATGAATGAAATAACGAGACCCGATCTCCACCCAGGCCCGGGAACCYAGGTATAAAGTATAAATTGGT	1
60563	TGCAGGTAATCTGCGATCTGTAATCTTGCATTATTACAAAGACAAATTATAGGAATTTTAATGAYCAACAATTCTTGTCTGATCTGGGATTGTGT	1
60564	TGCAGGAGGCTTTTTGCCTTTTGGTAGGTCGACACTGACAACAGAAAACCAGAAAGCTCYGGACCTCATAGAGTAAGAGTTGAATAGCTGTTGTC	1
60565	TGCAGGAGGGCCCGGTGACGGATGGCCGAGGCATCCCCCTGACCGCACAGTAACCTCATCAACCYCTTTGACACTACCTGAGGAACGGTAGCGTG	1
60566	TGCAGGCAGCTCCCATATAGGTTGCCTTGAGTCTGCRTTCCACTCACATGAGAATAATATGAGCTAGGCTGAGCAAACAGAGCAAACAGAGGAAT	1
60567	TGCAGGCTTGGTCAAATGTAAAAAGCCTCAACAGCCTCGGAAACAAAAGCGCCATTCAGCRTGAGTCCGTTGCTTCCCCTCCACACTACTCAATT	1
60568	TGCAGGTTAGTTCTGAAGGATTCATTTCCATTGAAATTTRCCTGGCTAAAAGGTGAGCCACTTTCGTATGACTGGTTATCCCAAGTTGAACTCAG	1
60570	TGCAGGGGTTTTCTCCGCCCTCCGTTTTTTGGCAGAAATGCCTTCTCGAACATGTGAGCTTTCATGTGCCTTAATAACATACTTGYATGCCATCT	1
60571	TGCAGGTTTACCATGTGAACCTACTGAAGAGATGGCACAGACGAGAGGCGCTGTGCTCAACRTGGACCCAGCCACAGCAGAACCCGCCCTCCGTT	1
60578	TGCAGGGAGACGTGGGTTAGAATGACGACATACACTGAAAACAAACACACCTGCACTCACTGGACACAGACACAGGYAGGCATCTCCATCCGACC	1
60579	TGCAGGAWTATCTGAGACCAGCCACCCGGGCAGCTGATGAAACTGAGGAGTATTTCTGTCTGTAACAAAGCACTTTTGTGGGGAAAAACACATTT	1
60580	TGCAGGATGATAAGGTGTAAACACTCTCTGGAAGAGTCTGTGCCATTACAAAGGGAGATACTCCTCAAAACCATACMGATGTGGGATCGTAATTT	1
60581	TGCAGGGGCTGGGTTAACCTCCACATCACCTGAGGAACAGAGGAGTAGTAGGATGAGGATATGGCTAAAAGCTATCAAACTGGTCGTCTAGTGYG	1
60582	TGCAGGGCATTCTCAACGAGATGGMARACACGCACGAACCACAAACATACACGGAATCACACACATACACACAGAATCACTCAGACACTCATGAT	2
60583	TGCAGGGATCCACCGTCATCCACTACGACCAGGAGAGCCACCTCACCGCTCGCTGCTTCCTCCGCCTGGAGCCCGACAATTGCTYTCTGACCTGG	1
60584	TGCAGGTTCATGCGTTACAACATCYGTAGAGTACGACCCTACCTCAGACAGGAAGCGGTGTAGGTCCTAATCCAGTCACTTGTCATATCCTGTCT	1
60585	TGCAGGCGGTCACTGAGTCCGAGGTGCTAAAGGAGCTCCTTAAAAACTTAAMCCCCCCAAAAACATTTGGGTCAGACGGTTTAGACCCTTTCTTC	1
60586	TGCAGGACAGATGACAACAGTACTCAGTTCTAGTGCAGAATCTCAAATGTCASTGAACAAAAATATAAAAAGGCAACATGCAACAATTTCAAATG	1
60587	TGCAGGCCTTCCGCAGCAATGTCCCTCAGCTCTTCTGCCGTCAGTGCCCTCCTCATAGTCAGGGACTGYATTATGCGCCAGTAATGGTCCTTTAT	1
60588	TGCAGGAACTGATTACACTTCCCCCCTACAGCTTGATAAAAGAGGTCCACAATCTCTGTCATTACAATGCACAGTGGCTCCAGGATRATGACAGA	1
60589	TGCAGGGCTCTACTTTAAAGCKTGTCGGCTTGCCCTAGGCAGTAAAAACAATTCTTGTACAAGCAGATTGTAGATTTCAATTGTCCAAATGCACA	1
60590	TGCAGGTAGGAAATATCCTGATAGTTATTACTTTTTTWAAATCCTATAAATCACATTGGCTACACATGGCTTTTCTGCAAGGAACTTGGAACATT	1
60591	TGCAGGCTTACCCTGATCGCCAGTTGAACAGTGTTTCCTYCGACACATTGGCTTCTGGGTTAAGATGGCTGGTGTTAAGGAGCGCAGTTAGGCGG	1
60592	TGCAGGAAGTGAGAGAGCAAACGGCATGTTATAGGGRTATACATAAGGTCTTTAGAAGCATTGACATGTCATGGAAAATATGTTTATGTTTCTAA	1
60593	TGCAGGAATTCTCTGACTTTTCTGGGTCATAGAAACAAATGGGCAGATCAGAACACCTTTGATTAAAATACCAACMCAGATAATCAACATGTGGG	1
60594	TGCAGGACCTACAGGGTACATCTTYWGCCCTGCTTCCCCCTCTGCATGAGGTCATTTGGCAGTGAGCAGGAAGTAATGTGAAAACACAATTAGCA	2
60595	TGCAGGAGAAACACCWGCTGGTCAGTTTCAAGTTTCAGTTTTACAATAGGCTCCCACATGAAAAAATACCACAGTTTACTATAGAATACTACAGT	1
60596	TGCAGGAGCGAGTCACTGCTAGAACCGAGCCCTGTGGGACACCAGTAGTGAGAGTATGTGGCGCAGACACAGATCCTCTCCACATCCCCTTRTAG	1
60597	TGCAGGAGGACAGGGAGACAGAGAATTGTTTATTTTTTTTAACTAGGCAAGTCAGTTAAGAACAAATTCTTATTTACAATGACARCTTAAGAACA	1
60598	TGCAGGATCTTCTGAGACCAGCCACCAAGACAGCTGWTGAAACTGGGTTTGTACAACCTAAGAATTTCTGCACAAACTGTCAGAAATCGCCTCAG	1
60599	TGCAGGATTTTCAGTCTATTAACCTGTTCACAATTCTCCTTCAGTTTTCCAGTGCATCGAACACATTRATTACTATTCTGAACATGTTCAGTGAT	1
60600	TGCAGGCCTCCCGGCAAGGCAAAGCCAGGGTACRCCGTAGGACTTGCAGCCCCTACCTACAATTCTCCAGAAGTGAACCATTTTATAACAAGCAC	1
60601	TGCAGGGACGCAGCTCAATCTGGAGGTCAGTGRAGGTCACGGCACATGTTCACCAAGCCCCCATTGTGCAGTGATGTAGCCATAGCAATGAATTG	1
60602	TGCAGGGCATTGGTAAAAGAGGTGGCCAAACAGTAAATGTTTTTTGTTTGATTTATTAAAGGAACACACACCCWCACTGTTATTCATTCTCATGA	1
60603	TGCAGGGGATAAATTGTTGACAATTAAAACACACACACACGGAAAGAGATACASTCACTGTATGCATATGCTGATAAATGACTATGCTGAGTATT	1
60604	TGCAGGGTAAAATAAAGCTGTTTTAAGTATATGCTGACAACACCGGTCGCATCGTGTGCACGAGAGTTGCAAAATAAATGTACACATATGTTAKT	1
60605	TGCAGGGTCTGGAACAGCGCCACCTCCTGTCTGGAGGACCGTGCCCTCGGTCCCCCAGTAGCACAGCCCCCTGRAGAGGAGGGAAGGCTGGGGAC	1
60606	TGCAGGTACTCGATTCCGCCAAGGGGATGGCAGMCAAATCACTAGTRCTGAATGAAATGCTTAATTTTAGTGGAGCTACTTTCCTTCACATAGCT	2
60607	TGCAGGTCATACTSCTGCTCCCGCATCTCCTCAATACGACACTGAGGAGAAACAGAGAGATAATGGGCCATGTTCTAATAGCCGTACAAGCATAC	1
60608	TGCAGGTGTGTGTGAMCGATGATATGGGTTGGCACAGGGGCACACATCTTGTCTGAAGTAACAGGCATACTGAAATTGCACAATAAAAAAAAAAG	1
60609	TGCAGGYTATGGAACCCTGACCTGTTCACCGGACGTGCTACCTTGTCCCAAACCTGCTGTTTTTAACTCTCTAGAGACAGCAGGTGCGGTAGAGA	1
60610	TGCAGGTTTAAACCAGGGCTCTCCAGCCATGTTCCTGGAGAGTTGCCCTCCTGTAGGTTTAACCTCTATGGGCTAGGRAGYAGTATTTTCACGGC	2
60611	TGCAGGCACTCGGCCCTCCACAAGGAGTAGCTAGAGAGCGATGAGCAAAGTAAAGYCCCCCCCTGCCAAACCCTCCCCGTACCCGGACGATGCTG	1
60612	TGCAGGTTCATGCTCTGCAACATCCATAAAGTATAACCCGACCTCACACAGGAAGCGACAAAGGTCCCAATCAAGGCACTTGTCATCTCCCRTCT	1
60614	TGCAGGGAGTAGCAGTCAGCTCACAGTAGACTGAGGCAGTTAGGTATCAGTCTGATTCAATTGAGCCGGAGCTACTCCTTCACTCAAAARTAATG	1
60615	TGCAGGCGCCCGGCCCGCCATAAGAAGTTGCTAGAGCGCGATSAGCCAAGTAAGGCCCCCTGGCAAAGCCCTCCCCTACCCCTGACGTCGCTGGG	1
60616	TGCAGGGAGAGGACAGACCCCAACAAAGACATACAATRACATAGAATAGTCACAGAGTCAGTTGTTCCCCATGACATGGCCCCTTCTAACATGAT	1
60617	TGCAGGGTCAGGATAGAACGTTTAGACGTTCAGCCTCAGGTAGCTTATTAAGTTAATAACGTGATCATTTAACATTACATGAGCTGAKACACATT	1
60618	TGCAGGCTTAAAGAAACTCCCTTCTCTTACTTGTCAACAGCTAAATGTTACTCCACTTGGCATCTTGGCATATTAAAACTTWGTGTTAGAGTCCA	1
60619	TGCAGGACTTGCTCTTTGGAGTGTGGTGTTAAAAAGCAAAGCGTCTCTGATAGAGGGTACATACMATTTTAAGATTAGCTCCATAATTAGAATGG	1
60620	TGCAGGGCAGGCAGTATGTCCCCAGTGATGAGTTTGCTGATGTTGAGGGAGAGGTTATTTTCCTGGCACCACTTCGCCAGRGCTCTCTGATTGAC	1
60621	TGCAGGGCTCCTTCTTCACAGTCACACATTCTCAGAGGGGCCATTTTATAAGAAAGAGAGAGAGAACTAAAAAACAATTGKGGAATACTAAACCT	1
60622	TGCAGGGGAGTGAAAGAGATGAGACTAGTCAGACATACCACTATAAAGSAACTTGGGGAGTGGAAAATTACTGCAGTGCCCTTAGAAAACATTGG	1
60623	TGCAGGTGGTAGTTAATGCATCGGAGTTTAGCCTCTTGCTTCGTACTCTGTGTCCCGTACAAGTCGCCCTGCTACTGATGGTAAMGCCATATCGT	1
60624	TGCAGGTGGTGACCACAGACCACTTCTTAGTTCCTATGCTTCCTGGCTGATGTTTRGTCACTTTTGAATGCTGGCGGTGCTTTCACTCTAGTGGT	1
60625	TGCAGGYGTTGCAAACACCATGCTCTACCAACTGAGCCACAGGGAAGACTAACAAATGAATGGGATTGACAAGAGGAGGCCGATTCTCCCTCCAG	1
60626	TGCAGGTTCACCTCTCAACACTGCAGCAAACATAGCAGAAAGTAAATGGCTAAAGAAACAGTAGATGTCCTGTATGGKTGGGAGTACGGTACCTG	1
60627	TGCAGGAAGCAAGAATAATCCTAGCTGATATTTACCAGCTAACACAGTCAAGAATAGAAGTGTCATTTACACATTCAATTCCACTGCWGTGAGCT	1
60629	TGCAGGTGAAGAAGCCCGATGTGGCGGTCCTGGGCTGGTGTGGTTACACGTGGTTCTAAGGCCGGTTGGACGTACTGTCAAATTCTCTAAAATKA	1
60630	TGCAGGTTAGATGAAGGTTAGATGAAGGTTARATGAAGGTTAGATGAGGTTTATAGTAGGTCTATATCACTATCAAGTCACACCAAAGACTTTAA	1
60631	TGCAGGCATCCATAAATAATTTCATATCTATACTCCTATTAGTGAAATTGGAATAYTATCTAGGCTTACCTAAAATCATGGTTTTGAAAGTAATT	1
60632	TGCAGGCTGACCTCGGTCTTCAGGTGAACASTGTTTTCTTCAATACATTGGTGCGGGTGGCTTCCAGGTTAAGCGGGCGGGTGTTGAGAAGCGTG	1
60633	TGCAGGGATATAATGACAAGCAAAWACCACCCATGTCTGCCATGGGCTCCATGTGATTGGAGGAATTCCCCTAGTTTCAGAAAGAAATGTCTGWC	2
60635	TGCAGGCTGCAATGTTTTTATTTTKGGGCTTTATGTAGGCTATTTTGACATAGCAATAGAAGTTACTTTTTAGGATTGTATCACTTTCATGTAGA	1
60636	TGCAGGTAGCTAAAGCAACTAGAYTCAATGTTCGCTAGCTAGCTAACATTAGACTATAACTAGCAATGCAAATGGATTTCAGATTCAAATAATAT	1
60637	TGCAGGCAGGGGACTGGGTAAACACTGGCTTCTCTGAGTCAGTATCCTTTAATAGCCGTTGCTGTGACTCCAGACTCCCACTGCGGTGCCTGWAG	1
60638	TGCAGGAAGGGTACCACATGAGGGGGGAAGATGTCTTCMCTGTAATGCACAGCGTTGAGATTGCCTGCAGCTCAGTCCGATGATGCTGCGACACC	1
60639	TGCAGGTGAAGACAAATGTGGAGGTCCTGGGYTGGCGTGGTTACACGTGGTCTGCGTTTGTGACGCCTGTTAGACGTACTGCCAAATTCTCTAAA	1
60640	TGCAGGCGCCCTGCCCACCACAAGGTGCTAGAGCACGATGATCCAAGTAAAGCCCCCCTGGCCAAACCCTCCSCTAACCCGAACGACACTGGGCC	1
60641	TGCAGGCCAGATGAATYGCTCACAGATAAAATGATGGATCAATACTGATGACCCTATCCTCTCGGAGACTCCTGACCCCTGATCGACAAAGCAAT	1
60642	TGCAGGGTAAAAGAGGGGAGAGTGTCAATCATCAACATAATCCGATTCGAGCAACAWCATAGAGTGATGACAACATCAGCAGACAGCAGATTCAA	1
60643	TGCAGGGTGAATGGAGGAGTGTGAGAGCAGGCCTGTTCCTCCTTTCAGCCCAAMGCACACGGCTCCCAGATTTATCTTCTCCGTCCCTGCGTCTT	1
60644	TGCAGGTATAGTGTGTAACCAGCCAGCTGTATRTTGATAGTGTTGTCGTTCAACCATGACTCCGTGAAGCATTGGATGATACAGTTTTTAATGTT	1
60645	TGCAGGGAGAGAGAGAGGGGGAATAGAGATGACACGATAGTAACCAAAATAACACAGCTCCTAGATGGTATSACAAGATATAGGACAGTTGCTTA	1
60646	TGCAGGGACACYTGTTCTCCATGGAGCTCAGTAGTGGCGATGAGTTTTATGTAGCGTGTGATACAATCGGCACGCCACAGGCCGTCTTCAGGTGA	1
60647	TGCAGGCCCGCTACTACTCCATTGCCTCCTCCTCCAAAGTGAGCCTATAWACAGGGGTGTATCCATGCACTGTAGCAAAACGTTTTGCAACAGAA	1
60648	TGCAGGCTAGGCTCCACTTGGGCTYGCGTGATGCTGGGGCAGAACATTTTCTACACAGCTGTGCAGAGGCTTATTGTGGGCTATTAGAAAGTGAT	1
60649	TGCAGGTAAATCTACTSTCATCAAATATACATTCATTTATGTGTCTTCAGAGAGTTTCACTTAATCCAGATACAACATTCATAATCAGCCATGTT	1
60650	TGCAGGACGTTGCGTTTCTCTACCGTGGGTTTCCCCTCGCAGTGGTTCACCACATGCATMTGATCCACGTTGGGGACAAACATCTGGACCTGGGG	1
60651	TGCAGGGTTACTCCTCAATCTCTGTACCCACCCACTTTGATCCATTCACATTWAAAAAAATACAACATTCACCAAATGATTTTAAACATCACTCC	1
60653	TGCAGGAAATACCCAGGCTTCAGTAGGCTCCACGGAGCTCCGTACACCAGAACTAGGACATTTTACAYTAATGTGTGTGTGTGTGTGTTCTCACC	1
60654	TGCAGGCGTATAWCACACAGGAAGCCAGAGTGAAAGGCTTGAAAAGCAGGACACAAAAGGTGAGAGGCAGAGCTCCACTATATATAGAACATGTC	1
60655	TGCAGGGTGAGGTGATGGGCCGYGGGGGTCTGGACTACCTCTCTCTGATACAGGAGGGAGGAGAGGGCGAGGGGGGACCAGGGAGGAAGAGACTA	1
60661	TGCAGGTTGCGGAGTTGGTGACCAGTGAGTTTTTCGAGCAAGGTGACAGGGAGAGGTCTGAGCTCAAGTTGACTCCAGCRGTAAGCAGTACACAG	1
60662	TGCAGGGAGAGAGGGAGGAGACCAAGCTCTATCACTCTCCAGCGGTGAGAGAGGCAGGAGACCAAGCTCAATCCCTCTCCTGMAGGGAGAGAGGG	1
60664	TGCAGGCTGACGAAGATCGTCAGTTGAACGGTGTTTCCTCCGAGCTCGTTGAGGAGTTGCAGCTATGAGACAAGATTGTAATTGGAWATCGGAGT	1
60665	TGCAGGGTTGTATATTAAAGGGTTATTCCCACAGACTTCCTACAGGGTTGTATATTAAAGGGCTCTGGACCAACCACCTGRTAAATACCTGGGAC	1
60666	TGCAGGGTCAGTATGGAAGCAAATGTTATGTTCTCCTGTCTAGTGAAATCTCCTGTTGTCCTGAACCGATATATTTCAAGTGGKAATTCCCTTGA	1
60667	TGCAGGAAATGTGCTGAGTCTTGGTCAGTGGACACATTGMAGCCCCAGAACTTGTACTTCTTGGCCAGACAAGGTGACTGTAGCTCCCCTGGCAG	1
60668	TGCAGGACAGGACGGATAGCACGTARAAATACAATTACAACAGACACTGAGTGGACAAAACATTAAGAACACCGGCTCTTTCAATGACACAGACT	1
60669	TGCAGGACTGGAGATGGTGGTCAGTACAGACTCAGAGCAGGGACCTTCAGGCACAACTTAAGAGCGCAAACMTTTTATTTTATTTTTATTTCACC	1
60670	TGCAGGAGGTGTTACACCAGGATCCCAACGTAACGGAAGCTGAGAAGGAGCTGGAGGAGGTCACTCTGCTGCTCAGACAGAGTYTGGCTCGGGGA	1
60671	TGCAGGATGAATGAATAATGATAATACRGTCAAATACAGTTGTTATAGCCAGGGCTCTGGGGTTGTATATATAAAGCATCTCAGATGAATAGCGC	1
60672	TGCAGGGACTTGTGTTTGAACTATTAGCTACTACTTTCCAAGTGTACTGCKGCACAWTAAAAGTAAAAAATTCTAACAGAAATAAATGACATCTT	2
60674	TGCAGGTGCAGTCTCGGCATGGGCAGCCATCAGAGYGAGGACGAGCCGCCGGGCTGAAAAACATCTCCCTATACGGGCTGGAAGGCAGAGATTGG	1
60675	TGCAGGCTCTAGTTTATCTTGATTATTGTCCAGTCATGTGGTCAAATGCTATWAAGACAGACCTACTTAACCACTAGGCTACCTGCCTAGTGGGC	1
60676	TGCAGGAGGAGGACACACACACCAGGACATCAGGTTACAGTAGATAAGAACACTGGTAACACACACACACACACACACACACACACACACACMMM	3
60678	TGCAGGTCTAATAAGGAATAAATCAAACTGATCCAGGAGATATCTAGTGCTGCTGCACACTRAGGATAAACARCACAAGGACTGGTGTCTATTCA	2
60679	TGCAGGGCTGGCCCTAGCCTTTTCRGGTCCCTCAGTAAGATTTGGTTGGGGGGCCCCCCACTTTGATGGTGGAGAGCAAAAAAATTACATTTTAA	1
60680	TGCAGGCTGCAATGTTTATATTTGTTGGCTTTATGTAGGATATTTTTACATAGTTGGCAATGGCAATAGATTTGTATCATTTTCATGTAGATTTS	1
60681	TGCAGGAAACCAGGGTCCACCAGGGGTAAGTACCACAATACCCACCCCTCATAAACAATGTATAACRTGAATTATAAACTGGGTGGCCCTGAATG	1
60682	TGCAGGATAACTGTGAGGTGTGGAACCAAGAAAAGAGCGACAGATTCATTGCATTGCCAGTTTATACTTTGTYGAACGACATGTCTRTAGACAAT	2
60683	TGCAGGAAGAGGTTACAAAATAGACTTTACAAACATGGCAGTGTCATGACGTTGGCCTCTTTGAGTACAGGGAGGACAGTTGACCCCCTCCCCCY	1
60684	TGCAGGCATGTACTGTAGCTAACACTCTCATAAGAGACATTATACACATGATGAGATGAGGTGTGCGTGTGTGCCTGTGTGCGTGWGTGYGTGTG	2
60685	TGCAGGACATGRTGGTGTGTGTTTGGCAGCGAGTCTTCATAGGGGATCTGGCAGAGTTGGCAGACAGAGAGGAACAGGCAGACAGCATGAGGCCT	1
60686	TGCAGGCACTTCATGCACCCCTCCTGTGAGTAGAGCTACATCTGCACCAAATGGGAGATGGCCTTYTTATTTTGGGAGGTGATATTATTTTGTGG	1
60687	TGCAGGATCATCTGAGGCCAGCCACCCGGGCAGCTTATGAAACRGAGGAGTATTTCTGTCTGTAATAAAGCCCTTTGTGATGAAAAACAAATTGT	1
60688	TGCAGGTAGGAGACGTGTGTGTGTCCATCACTCTGCAGCAGCCGCCCCAGCAACAGAAACAGCCCCTGCAGCAACAACAACAACAACAACARCAR	2
60689	TGCAGGCAGAAAATATCCAGAATTTTTTTATTATATATTTTTTTTTTCCMAAGGGGATTTTTTTTCTTCTCTCCTATAAATCAGATTGGCTACAC	1
60690	TGCAGGCTGACCTCGGTCATCAGTTGAACAATGTTTMCTCTGACACATTGGTGCAGCTGGCTTCCGGGTTAAGCAGGCAGTACATTAGTGTCTAG	1
60693	TGCAGGTATAGCCTACATCAGGGATGGGCAACTGGTGGCTCCCCTTTTGAAGTGCCATTTGYGACGCACACATTGACATTAATCACCTAAAGGGT	1
60695	TGCAGGAGTCAAGACAGTAACCAATGAATATGCGGAAACCGGACCGATGYAGCACCATGGGAGGAAAAAAAACAAACAGATGCGGAAATAATAAA	1
60697	TGCAGGGGAAGTTTACCTACTTGATCAGAGCAGACATCATTAAGCTAGCARGATGTCCTCATCCTTCTGCTCCTACTCTTCATCATAACACACAG	1
60698	TGCAGGTGTGGAAGCCCACGTTCTTCATGAGCACGGGGATGCTATAGGTGCAGCCCTCCTTTAGGGTCCCAAACTGGACCKCTGCTGGGAGGAGC	1
60699	TGCAGGAATGTCAGTGCTCTGCCATGGCCAGCGAAGAGCCCGGATCTCAGGGTGAGGGCTAGGGCCATTCMCCCCAGAAATGTCCGGGAACTTGC	1
60703	TGCAGGCCCAGATCACCCGTCTGTCACAGGACAARCGACGTCTGCAGGAGGAGATGGCTGCCCTGCTGGCCCAGAGAGAGGAGCTGGAGAGGAAG	1
60704	TGCAGGTATCAGAGCAGTCACTCAGCTTAAAGCCCCRTAACACACAAGTTGGTATAAAATGTAAAAACAAATGGAGACGATGGAGGACTTGGTTT	1
60707	TGCAGGATCATCTGAGACCAGCCACCAGCTGATGAAACTGAGGAGTATTTCTGTCTGTAATAAAGTCATTTTGTGGGGWAAAAACTTGTTCTGAT	1
60708	TGCAGGTTTCCCAATAAAGCAAACAGGTAAGAAACCTCATTTCATACAACCAAGCAGTAAGCTGTTTTATAYGTGTGTTTCTGACGTTTCTACCC	1
60709	TGCAGGAGTGCATCCCAAACRACACCCGATTCCCTATATAGTGCACTACTTTTGACCCATATCCCAAATGACACTCTATTCCCTACATAGTGCAC	1
60710	TGCAGGTTTATGCTCTACAACATCCTTAGAGTACGACCTTACCTCACACAGGAAGTGGYGCAGGTCCTAATCCAGGCACTTGTCCTCTCCCGTCT	1
60711	TGCAGGAGTGCGTGCTACGGGTGGGTGTTAAGCATGTCCCAGTTTAGGTCACCTATCAGCACGAGSTCTGAAGATAGATGGGGGGCGATCAATTC	1
60712	TGCAGGGAATTMTGTTATTCATGAACATGGTGTAATCCTAGTGTAAAATAATCCTCCCCATTAGGTGTTGATGACATTAGTTGGCCCTATTAGCT	1
60713	TGCAGGTGCATATTAGTTTGGCTGTGTATGTTGTAGCTGTCAGCATAGAATAGGGGTAAGTMGTGTTTGTGTGTGTGTGTGTGTGTGTGTGTGTG	1
60715	TGCAGGACAACTTCCAGGACAATGACTCCACTGTCTGACAACACCATYGCTAACTCCTGCTAACTGATACATATGCAGATATCGCAGCTCTGAGA	1
60716	TGCAGGCATGGATCAAATTTGCATGATGGGMTACATTCTTTATTGTAACCACAATGTCACACATCATTTGTATTTACCTTTCCAATTACTTTTAG	1
60717	TGCAGGYTACTTAGTCTGCTGTGTCACCATGATCTTGATGTTTCTAGTGGATTTCCCTTTGTACTGAAATTGTAAAATTATGATTCAAACTATGG	1
60718	TGCAGGGACTTGGCCTGGTAATGCAGGGGAGTAGCTGAGCGGAAGAGGCTGRGACTCTCACTGCACTCACACACTTAGGGCTTTAATCAATCAGA	1
60719	TGCAGGCCTGAAGGAATAGTTTTGCTTGAATAATTTAMGATAGCTCMTCATACATTATATGTGCTAATTGACACTTCCTGTCAGGAAGGAATGAA	2
60720	TGCAGGSCTCCATCATTGTAAATAAGAATTTAAATTAAAAAAAGAAATAAAAGTAATAACCGTCTTTTTTCAGACACAATCCAAGATGGCGAACA	1
60721	TGCAGGACGTGAAGGTCTTTGTTTGTCAGACAAATCATTGGGTCCAAACTATATTTTGGCCTTTCTAAATAKTATTTTGGCCTTTATTCAGATTA	1
60722	TGCAGGCGGTCACTGAGTCYGAGGTGCTAAAGGAGCTCTTTAAAAACYTGACCACCCAAAAAACATCTGGGTCAGATGGTTTAGACCCTTTCTTC	2
60723	TGCAGGTGGCTCAGCTGGGCATTTKAACCTTTATTTAACTAGGCATTAACCAAAGATTAAACAGATAACACATTAACCAAAGATAACTCCTGTGT	1
60726	TGCAGGATTGTCTGAGACCAGCCACCCGGATATCTGATRAAACTGGAGTATTTCTGTCTGTAATAAAGCCCTTTTGTGGGAAAAACACTCATTCT	1
60727	TGCAGGCTGAAATGTTTTTATTTGTTGGCTATATTTAAATAGTTGACAATAGAAGTWACTTTTTAGGTTTATATAATTTTCATTTAGATTTGGAT	1
60729	TGCAGGAAGACCCTATATTCTATGATAACAGAAAGTATTTTGTTTTTCGAAGGCCCGTTGGACATCTCTACTCACTGTCCATTTGAGCTTAMAAA	1
60730	TGCAGGGAGAGGAGGAGAGTACAGAGAAAGAAAAKAAAGATGGTATGAACACACATACGCACACACAACCAGAAGTATGTGGACACCTGCTCGTC	1
60731	TGCAGGAAAAATKTGTATTATTGCCTGGCTAGCTAGCTACTGGTGCTAAGTTAGCTGAGTAGCTCAGGCTAACAGCAGTGGTGTGGACCTAGCTA	1
60732	TGCAGGAATTGCTTTTTGGAGTKTGGTGTCAAAAAAGCAGAGCATCTCTTTAGACAGGCAGACCTCTCCCCATCTTTACAACCATTGAATCTATA	1
60733	TGCAGGAGGACGTCCAGGGACAGCCTGCACCGCCTTGAGGCAATGCGCATGGCAGAACGGGCTCCAACCCAGGATTGAACCTGTAGCWCAGTCGA	1
60734	TGCAGGATCAGTGTTTGGTCTGACCAACACTGTGTTCTTGCTTCATCCCWCTGTCCTTCTGTGTAGGTGGAGGAGGTGGTGGACGTGGGTACGTT	1
60735	TGCAGGGATACATGTTGCCAGAATTCATATTGCCGGARTAACTATTCATGTTGCCAGATAATGATGACGACTGAGTGACCACCTTGTGTTTCACC	1
60736	TGCAGGGCAGAGCAGGGCGTTGTGGCTAACCGTCTCCTGGGTTCCCWCGGCCTAATAGAGGGAAATTGACTTTTTTCAGGAAAAACAGCACCAGA	1
60737	TGCAGGGTTTGAAAATGGCAGCTTCAAATSTACTTGATAACCATTCTTTAAAAAAGCTATAGCTATGTTGTGTCACGTCCTGACCATAGTAAGAT	1
60738	TGCAGGTATATTTCATTGGTCACCCCCAAAGCCATTTTCTCATTCGGCCGCYTTTCCTTCCAGTTCTCTGCTGCCAATGACTCGAACGAACTGCA	1
60739	TGCAGGTGAAGAAGCCRGATGTGGACGTCCTGGGCTGGTGTGGTTACACATGGTCTGCGGTTGTAAGGCTGGTTGGAAGTACTGCCAATCTATCG	1
60746	TGCAGGCCACACACTGTAAAATGTTGTACCTGGCTGAGACTGCCAAATATCAGGGCTACTAACAGCTTGCAGCTGTATCTGAGGCTGTTSKARCA	3
60749	TGCAGGTAGACCCTGTTGTCTCTCCTCCTGGTAGGCCCTGTTGTCTCTCCTCCTGGTAGGCCCTGTTGTCTCTCCTCCTGGTAGGCCMTGTTGTC	1
60751	TGCAGGTCTGAATGAAGASAGAACAACAACATAAAAGAACAATACTTCCACCAAATKTGTATTTATGTAACCTTATTTTACTAGGCAAGTCAGTT	2
60752	TGCAGGTCTGGAGTAGATCACAACAYTAAAACCCTGAATCACCTGTTGTCAAGTTTAATCACATGATGCAAGATATTCTCAAATGCATTTAATTC	1
60753	TGCAGGCTAACTCAGTCACCAATGATCAGGCCTACCACCGTCGTGTCGTCAGCAAACTTGATAACGSCGTTGGAGTCGTGCGTGGCCACACAGTC	1
60754	TGCAGGTCAGATATTTCCCTAACAAAGCTGTCCTGCTTGAGACGCAACTGACAGATCTCCTGGACAGTAGAAAAGCAGAAGATGGAACAAATWGG	1
60755	TGCAGGCAACCTCTCCYTGACTGAGCCTGTAATATCAACATGTTTCAAGCAGACCACCAGAGTCCCTGTGCCCAAGAACACTAAGGTAACCTGCC	1
60756	TGCAGGAGGACAAATATATGGACGCCCAAAACATTGTGAAAKTGAAATGGTCTTCTTGCCCAAGGAATGAGCCACCCCGCATGGCTGCCAATGTG	1
60758	TGCAGGGGACTTGGGGGGATGGTTGGGGCGGGGCAGACGAAGACACCTGGTTCTGTCAGAGCCTTGGGCCGCTCTCCCGATTCSATTCCCACCAG	1
60759	TGCAGGTCTTTACAGATCTATCTCACCTWGTAGACTAAACTACAGGGTCATTACTGTCTGGTCCTGCTAGAAAAGAAACAACTAGAAAAGACTAG	1
60762	TGCAGGAAGGCACAGAGGMGCTCCTCCGGGAAGTGATGGAGGTGTCTCGCCTGCTTTCCCTGCTCCAGAGGGATGTGGCCCACTCCCAACGGACG	1
60763	TGCAGGTGCTGGGCTCAGGCTGTGCTCCGCTGGGCTCCAGTGCGCATGTACTAATGGACTTCTGAAACYGGACCTAGCAAGATGTCAGCTCCGTT	1
60764	TGCAGGTTAGAGGAGCAACATTCCTRATATACTAATATACTCCTAGTATACTGATAAGATACTCAAAATACAGAAATACCCACACACTGATTTAA	1
60766	TGCAGGCTGACCTCGGTGGTCAGCTGAACGGGSGTTTCCTCCGACACATTGGTGCAGCTGACTTCCGGGGTTAAGCGGGCGGGTATTAAGAAGTG	1
60768	TGCAGGTCTGTCTGTCCGCATATCTGTCTGTCCRCATATCTGTCTGCATGTTTGTCTGCGTCTTACTGTTGCCTGTCCTATCTTGCTCTGCATGT	1
60771	TGCAGGCTGCCAMGGTCTCCACTGAGACACAGTGCACATCAATTACTATGTAGGCCTACCCCGTACCCGTGCATATCTACTCACAACTGGTGCCC	1
60772	TGCAGGAAGAAGAAACCTTGGGATTAAAGATGGTAAAGAGCTTTTCCCAAYAGGGGTGCTCTTGGGCCAACAGGGGTGCTCTTGGGCCAACAGGG	1
60774	TGCAGGAGGCAGCCCAGGTGGATAAGCTGATAGAGGAGGAGACAGGAGGAGAGGATGTTCTGGAGGACAGGCTTCCTCTACTGGGTGTYCCTTTC	1
60777	TGCAGGGAGATAGACGGTACAGGCATACTTGAGTTATAGRAGAGGGGGTGAAGGAGTAACCTCATAAAACAGACTGATCTCGGGGTTCCATCAGT	1
60778	TGCAGGWCTCACCCCCAGCACCGCGAAGACAGACAGGGAATCCCATGATTCTAGCTCACTCAAAATCAGCTAAAATTCAAAGAGGAGCAAAAAAT	1
60779	TGCAGGATCATGCTCAACAACATCCGTAGAGTACGATCCTACCTCACACAGGAAGCGGAGCAGGTCCTAATCCAGGCACTTGTCGTYTCCCGTCT	1
60780	TGCAGGATGATTTTATTGATTTCTTTTAAAATTATTTCTGTCACAAGTAAGCAAATAGAGCACYAATGGCATTACTCTGCAAGTCTAGTGCTAGC	1
60781	TGCAGGGCTTGAACCCCATGACCTTGGCATTACCTCACCAAGATAAATGGCTGMAAGGATTTTTAGAGAACAAGGTTTTTGCTAACAGTCTGTTT	1
60782	TGCAGGTTGTCAGTCACTATAAGTGTTTATATGTAACCTGATTGGCTTCCACCACAGGTCTCATCAGCAAAGAGTTCCTTGGGGCTGTGTCGTCS	1
60784	TGCAGGCCCAGTTCCTTGGCGCTCTCCAGCAGGTGTCTGCAGTCCTTCAGCTTGGAGCCAAACATCATGCCCATCTCCTCACCCTCGCTGGAARC	1
60785	TGCAGGAAAATTGACTTCCAGTACTAATCCTACTGTACATTGTTTCCATACATAGCACATAGTTTAMCATTCCAATTTTCTGTTAAAACCTCCTC	1
60786	TGCAGGGAGTGTGGTCATGGCCAGGGTCACCATTGTACAGTGCCTCTGGAGCAATTCGGGTTAWGTGCCTTGCTCAAGGGCACAGAGAGATATTT	1
60787	TGCAGGTCGAGACAGTGTTTGGGGTGTTATTTTGAAGGTTTGGATAGGYGAGGGTAAAACTCATTGACCTGTGGCCAGCACCACATCTCAGTGTG	1
60788	TGCAGGCCAGCCCTAMCCACAGCTCACAGGACCAGGCTGTGCAAACACCTGCAGCCYCACATCAAACAGCAACACTCATAGGACGGCCCATGAGA	2
60789	TGCAGGCGCCCGAAGTCAGCATGCAGGCACATGAAGTCAGCTTGCAGGCGCCTGGTCCMCCACAAGGAGTCGAAAGYGCGCAATGGGACAAGGAA	2
60792	TGCAGGASCAAGCACTGGGGGAGCAACGCCAACAAAACCTCAGACTGGTAGCGGAGGTAGCCCAGTTGAAGGCTGGGATGGCTCAGGAGTCTGGC	1
60793	TGCAGGTAWATGCTCTACAACATCCGTAGAGTATGACCTTTCCTTACACAGGAAGCGGTGCAGGTCTTAATCCAGGCACTTGTCATCTCCTGTCT	1
60794	TGCAGGGACCTGGCATCCATGACAMCCAGATACGGTAGAGGAATCTCACCCACTCAACCTCCAATCAGAACCCTTTCTCTCTCGGTCATCATCCA	1
60797	TGCAGGCGCCCATCCCGCCACAAGGAGTCACTAGAGTGTGATGAGCCAAGTAAAGCCCCCCTGACCAAACCSTCCTCTAACCCGGACGACGCTGG	1
60798	TGCAGGTAAGGTAACAGTTKTGTTGGACAAATTAACCTGGTGATGCAATAGTTAGGCTTAACTGTTGCTGTTAGATGAATGTTGTCCCTGTGAAA	1
60800	TGCAGGAATATTTTATCTCATGGTTAGTTCCTAGGATAAAGTAACTCATAMATTTACATCTTTCAATACTTCTAAAATGGGGTCCAGGTTTAAAA	1
60801	TGCAGGAATATTTTCTAATWTCTATCTCATAGTTCCTAGGATAATGAAACAAATACATTTACATCTTTCAATACTTCTAAAATGGAGTCCAGGTT	1
60802	TGCAGGGCTTGATAAACTAGGACAATTAAGTAGCTTTCCTGAACTTGGCTTAGTTAGTCGGAGACTAGAGTCCTGGAGTMAGGTAAGTAAGCCTA	1
60803	TGCAGGGTCTGAATGAAACCTAATGTCCAGTGGGATTGATCTTTGATTCAATTGTTTGTTTCAGTTTTCAGTTGTTGAATCCTTGACGTATTGYT	1
60804	TGCAGGTACCACGCGCTGAATCACACGCTRAATCACACGCTGAATCACACCATGTTGTCATGGTGGTGATGAAGCTAGTCGTGTTGTCATGGTGG	1
60805	TGCAGGTCGTGAGTTCGATCCTCACACGGGGCCGCAAAGCTTTTAAAAAGACAGTGTTGTCYGAAGATGAAGTGAAAATGAATTCTCAGTGGTTT	1
60806	TGCAGGTGTGTCCCACACAGCAACAACCTGCTATAAGATGGGTGTTGACCCAAGATCAGCCTCCTTGAACGAGACACRGTATACTGCACTAGCTC	1
60807	TGCAGGTTATGAGACTGACGGGCTACCTACTGCGCTAACGAGGCACATTYAATCAACAAATCGAAAGAAAAAAATATCTATACCGACCTTCACTT	1
60808	TGCAGGAGGTGAAAAAAACAGCAACACCGGCAGCATTCAGATCCAGCTAAAACTAGCCCCTTAGAGAATGAAACCAATCCCCTCATTCAYGTGAA	1
60809	TGCAGGCGCCTGGTCCACCACAAGGAGTCGCTAGAGCGTGATGARCCAAGTAAAGCCACCCGGCCAAACCGTCCCCTAACCTGGACGACACTGGG	1
60810	TGCAGGCCGAGGTTCTGCCTCCAGCCCTGATGCTGCCYAAGGTGGAGGACGTAGCAGAGGTGCAATGGGTATGTGTCTTTTATGTGTGTACGTGT	1
60811	TGCAGGTAATGATGATGATAAGAACAGTACATTTACTAAAATCCTTTTCATAMATTTCTGTCAGTGGGGACCAGGGTAGTTTTGACAAAGGATTG	1
60812	TGCAGGCCGTCTCCGCCATACTCACCAACAACGGCAGTCATGCCTGCCAGACWATCCAGGTGAGATGACGCTGTGCCACACAACTCGAAACGATT	1
60813	TGCAGGGTAGTAATGTCATGAGTTGTGATTRTGGTCCATTGTTGTTTAGCTAGCTAGCTAGCTAGCTAGCTAGCTACATGTCTTAACAAAAGACT	1
60814	TGCAGGTCTAAGCCCTTAGATCGCATTATACAACGGGTGGACCTAATCCTGGATGCTGATTGGTTAAAACYGCATTCCAGCCGGTGTCTATTCCA	1
60815	TGCAGGTGAGACACACGGTTGTTCACTTCCCTCCTTTAGGTTATGTCTGGTCACTCCTACACACACACAAMATTTTTCCTACCCTCAGTGACTTA	1
60816	TGCAGGATATGGCAATTTCAAGTTAACTACAAGATGTGAGATACAGTATRTTGTGAAAACAGAAATAAGATACTTTTGAAATGTAGTGCAATATC	1
60817	TGCAGGTTGGCATTTTATGTCATGAATCTTGTTCTGGTAGCAGCTCTGCAGAGCGGTCACTAGCTGGCACAGCCACAAAGTCATATATATWTTTT	1
60818	TGCAGGAAGGCTCTGGAAAAACAAAAATGGYTGCCAACAAGAACTAGCCTTCTTCCAACAGGATGACTCTAGAGGAGTTGTAGTCTATAGGCTAT	1
60819	TGCAGGTAAACAGACACACAYGCACACACACACACACAGTGTGTGATTCATCAGATGACTCACTGACAGGATCGATAGCTATTGATTTGAACTGT	1
60820	TGCAGGAGGCACCGTTGGYCTTCTAATCTAGTGGAACAGACTGACCAGCAGGAGGCACCGTTGGCCTTCTAATCTAGTGGAACAGACTGACCAGC	1
60821	TGCAGGTAAAAAAAGGCAACCACCGTAAGACTAGAGGAAAGAGCAATGAACACACAAGAAACAAAGAGCAGGAGARAAACCATGATTTACAAGAC	1
60822	TGCAGGTAGCTAACCAACCAGGTTCAATGTTAGCTAGCTAACATTAGGCTTGCKATAACTAGCCAAACAAATGGCTCTGAGATATGAATAATAAG	1
60823	TGCAGGTCTGCAGATGCTGTTTTTACTTTGTCTCTGTTTGTGGGATGTTTTGTGTCTCATTAAGAGGGTTCGAAGGTCTATAARCCAATGTCTGA	1
60824	TGCAGGGGTGTTCCCTACATACAGAGTGTGTTCCCTACCTGCAGAGTGTGTTCCCTACCTACAGAGTGTGTTCCCTACCTGCAGAGTGTGTTMYM	3
60825	TGCAGGGACAAAAAGCTTCCCATAGTGCTTTTCCCGTACATAGATGCTAATAACCCCATSGAGAAATAAAAGAATGATTCTCCCACAATCTGTGA	1
60827	TGCAGGCACCCACAAGGAGTCGCTAGAGCGCRATGAGCCAAGTAAAGCCCCCCCCTGGCCAAACGCTCCCCTAACCCAGACAATGCCGGGCCAAT	1
60828	TGCAGGCTTTACTCTCTTGGTGTGCTAAATACAATTRTTCTGTTCCATTTTTACCTCGCCTCTGTTAATGCCTCAATTTGAGTCCTGCATTGAGT	1
60831	TGCAGGTTCTGTACATGGAATGATTGGGTTGCATTAACATTGTATGAATAGTAGTKATTTTGGATTACGGTCAACGTCTGGTAAATGCAACTTTA	1
60832	TGCAGGGTCTACTGGGCTGAGCAGCTCTACATTTACACAGAACTCCCACAGAGCCTCTCTCTCTCTCTCCTCCCTTCYCTGGCATAGATCCAGGT	1
60833	TGCAGGGGTCTGTCGCCCAGCCCAGACCACTGCCCCCKCATCCTCAGGTAAATCGAACAGACTGAATTTGGGCATTTTAAAAGACAAACAACTGG	1
60834	TGCAGGCCCWGGTCAAAAGTAGTGCACTACGCAGGTAATTGGGTGCCATGTAGGGCACAGTATACTCTCTTTATTTTCTGGATTAATTACCTCTT	1
60835	TGCAGGTTTCAAAAATATATCAAAAAAATKATTTGATGAAACATTGAAATGCATTGATTAATAGATTCATACATAGAAAAGGAAGTTTGTTTTGA	1
60836	TGCAGGGGGCCTATTCAGGGTCGCCAAGTATTTCTTGGTAGTCTTAAACAAATMTACTTTGAAACAAAAGTGTACACCTCACACACATGTTTATG	1
60837	TGCAGGAGTGGGGACCTGCTTTGATGTTTGCAGAGAACAACAGGRTGTTGTCCAGGGTCACGCCAAGGTTCTTTGCACTCTGKGAGGGTGACACT	2
60838	TGCAGGCTTAACCGGGGGACTTCAATAGYATATAGTAGATACAGTGTCTTGGTTATTGTCACAGACTTTTTAGGAGCCATATAGTGCATGCAGGC	1
60839	TGCAGGTTTATTTATTTAACCAGGTTAGTCTCTTTGAGATAAAAACCTATATTTCAGTAGAGACMTGGACCAAGACAGCAGCATTAACATATCAT	1
60840	TGCAGGTTTTGGTAGCGGGCCGTCTCAGTGGCACTGTATTGTCCTCAAAGTGAGTAAAGAAGTTGTTWAGTTTGTCTGTGAGCAGGACATTGTGG	1
60842	TGCAGGGTAATGTGAAAGTTGTATTTTTKAAATATCCAATATGTAATATTGTACATTTATCATAATTAGGTTTTTAGTCCAGAGAGGCTAGAAAA	1
60843	TGCAGGCAGAGTGCACTTACACCTCACCMCTCCTTCCCTCCTTCTGCTCCTCCTCGCTCGCCCCCCTCATACACACCCTCTGCATCGTCCCTAGG	1
60844	TGCAGGAGTGAGAGTAGAGGACTGTGACTGTGGTGACCGACCGTRCTGATCTCTAGATTATTGGCACGAGAACTATTCTACGTGCGTGAAAAGCA	1
60845	TGCAGGGAATTTTTTTTGGGCCCTGATTAACTCTTTAGTCATCYCTCAGTTTACTGACTTACTCATGGCGCTGCCTACTCCTCATGATTCGCTTT	1
60847	TGCAGGCACAAGGCGTGATGAGCCAAGTAAAGTCCAACCGGCCAAACCCTCACCCTCACCCTGGGGCGGGATGTAGCCTAGTGGTTAGAGSGKKG	3
60849	TGCAGGGCGCAGTGAAAGAACGCGTCCCAAATGGAAGCCATTCCCCTATACAGTGCACTACTTTTGACCAGAGCCCTAGTCCAAAATGGTCSACT	1
60850	TGCAGGTGGAGCTGCATCCCTACCTGGTCCAGTCTGACCTGGTGGAGTTCTGCAAGKCTCGCAACATCACCCTCACTGCCTACAGCCCCTTAGGT	1
60851	TGCAGGCTTTAAGTAAAGTCTTACAAACTTTTCTTTGAGAGTCAGCACACTTTTCTCCAATCAWCTTGCTAGATTACTTTGAATGTGTATACTTC	1
60852	TGCAGGGAGATGCTGTGTAGCGGGGCAGGGGAAAAAGACGGYAGAGCATCAGGGTTAGTTGCATTAGAAGATGGGCAAGGACGCATGGCTTAGTC	1
60854	TGCAGGAGAAATCTATAGATTAGGGTCTAAGAATTCCTAGAGTAGGTCCCAATTTATTTATTTSAATTGACTGATTTCCTTCTATGAACTGTAAC	1
60855	TGCAGGAAGGGTACCACATGAGGGAGGAGGATGTCTTCCCAGCTTTGAGATTGCCTGCAATGACAACAAGCTCAGTCCGATGRTGCTGTGACACA	1
60856	TGCAGGCTAGTCAGGGAAAATGCTAACCGTGGCACAGGTTKCCATGGTAGTTTTTCCATGGTCATTTCCCCTAGTGAGGGATGCTATTTGCTGAT	1
60857	TGCAGGTGAAGAAGCCTGATCTGGAGRTCCTGGGGTGGCTACACGTGGTCTGCACTTGTGAGGCTGGTTAGACATATTGACGAATACTCTAAAAC	1
60858	TGCAGGAAACAGGCTGAAGTATTGAAATTCCCACAGAAGAACATTGTTTCTTAACGTTCTCKGAACAATTTGATAACCAGGTTTCCTCATGGTTC	1
60860	TGCAGGCTCATCTTGACATGAAAATGCCACCAGCCWTACTGCTCGTTCTGTGTATGATTTCCTGCAAGACAGCGACGAGCCCGGATCTCAATCCC	1
60861	TGCAGGGAGGGAGAGAGGAATAGAGAGAGAGAGAAAAAGAGAGAAAAATAAAGAGAGGAGKGGGGACAGAGGAAGCGAGACACAAGCCAATATGA	1
60863	TGCAGGTTTCCTCATGTTTCTATTTAAAGTCATGTTCTCAGAACATTAAGAAAACATTCAGTWAAAACCACAAGAAAACATTAGTAACGTTCAAA	1
60865	TGCAGGAAGTAAGCACAGCAAAACCCAGTAGACAGAGCCGTCACAGGATGAAGTGGAGGTGGTTTTGTGTGTGTGTGTGTGTGTGTGTGTSTKTS	3
60866	TGCAGGCGGACACTGAGTCCGAGGTGCTAAAGGAGCTCCTTAAACTTGATTTWAAAAAAATCCATCTAGGTCAGATGGTTTAGAGTCTGTCTTCT	1
60867	TGCAGGTTCCATTTTCACCAAAATGAACGCTCAACCATACTAAATCATAGGTTTCACRAAGTTAAATGACTTCAAATCATGATGTAAGATGATCA	1
60869	TGCAGGGAWAAACTTTGTAGCGGGGCAGGGGGGAAAAAGAGGGAGAAACATCGGGGATAGTCACATTCGAAGGGGTGGGAGATGAGGAAATGTTG	1
60870	TGCAGGAGCGAGTCACTAAAKATCTGACCCAGGAGAATACAGCCAAGTAGTGAAAATATAGGTGAAAGAATATATTGGCAGAATATAATCTTAAA	1
60871	TGCAGGATGCTTATTTTCACACAAGCATCCTGCCAGCACAYAGGAGGTTTCTGAGGTTTGCTTTTCAAGCCACAGCCTACGAATACCTTGCTGTC	1
60872	TGCAGGCGGACATGCTGCCTCACCTGRCATGGCTTTCAAAGGTATTCCAAAAGGAGGAGGTAAACTTCYTGGCCATAAAAGAGCAGGTACATTAT	2
60873	TGCAGGCTTTAGCTTAGTGGGCTAATACAGTCTTAAGGTGCATAGACAACCYGGTCTAATAACCAGCCAGATACAGGATCATCACAGATACAGGG	1
60874	TGCAGGGACAGGTGGACAGGCCTTTGGCAGRCCCACTAATGGGCTACGGTCTGTGGCTCCACCTGTTCCAATGCATTTCTCTCCTTGGATAAGGA	1
60875	TGCAGGAAGTATAATTATCTTAAATKAGTCTGCCTGAGGTGCATTCAAGTAGGCTAATGTTTGCAAATGTTTCTATTTAAAGTGCATACAGTTCG	1
60876	TGCAGGACTAACCTATTAAAAATGACAAACTGTACATAGACAGGTTCAATGTYAGACTAATGGGTTTGATTTCCTCCTATTCCTCCTCCTCCAGT	1
60877	TGCAGGCTGCAATGTTTTTATTTTCTGGCTTTATGTAGGCTATTTTTACATTGTTGGCAATKGCAATAGAAGTTACTTTTTATGTTTGTATCGTT	1
60878	TGCAGGTGCACGAATGCCGACATGCAGGAACGCCCCGAATTGCGGGTTGCAATTGCACRCTATTGGTTCAATCAATCTCTCTCTGGCACACCATG	1
60879	TGCAGGTTTGTTCTCTAGTCCCTTTACATCACACTGATCAAAAGTAATACAAGTCTGGGAACCTAMTCTAAATAACCAAGTTATTAAAAGGGGGA	1
60881	TGCAGGCACCTGGCCTGCCACAAGGAGTCGTTATTGCATGAYAAGCCAAGTAAAGCCCCCCCCTGGCCAGAACCTCCCCTAACCCGGACAACGCT	1
60882	TGCAGGATTTCTGTGGAATTGTTGCTTAGGACACTTGCACTGCTTAGGGCTGTGTGTGTGTGCGTGTGTGTGCGCATGCATGCAGTGTTCTGSTT	1
60883	TGCAGGCTGGAGATAAAATATATGACAATGCAATGAGATGGACACTTTTTACATCATGCAGGTTTCTCTGGTCAAATTGCCTAACCTAAATAATR	1
60884	TGCAGGGTGAATCCATACAGGCTCAGTGTGTGTATGTGTGTGTTTGTGAAYGTGTGTGTGTCTGTGTTCACCACAGGGAACAGAATCAGATACCA	1
60885	TGCAGGCCTTCCCCGGGAGGAAGAGCAGCTCTGTCTTGTCGAGGTTGAGCTTGACGTGGTGGGCCAACATCMAAGCTGAGATATCTGCCAGGCAC	1
60887	TGCAGGCAGCATGCCATTTGCACRCTCCCTCAACTTGAGACATCTGTGGCGTTGTGTTTTGTGACAAAACTGTGCATTTTTGTGGCTTTTTAATT	1
60891	TGCAGGCTCCCCTCTCTCCACTKGGATTCTCTGCCTCAAACCCTATTACAGGGACTGAGTCACTGGCTTACTGGTGCTCTTCCATACCATCCCTA	1
60893	TGCAGGAAGGTTTTTTCGCACACAGAGCARCTGTAGATGATCCCTGTGTAGTGATTGGAGCGCTTGTGTCTGGTCAAGAAGTCTCGAAGCTTGAA	1
60894	TGCAGGCCACATCCCGCGACACGCAYGAGCGTGGTCACACTGGAAAAAACTATTGGTGCTCAGACTGTGGCGAGACGTTCAAGGAGCGCCAGGAG	1
60898	TGCAGGGGTCCGACCCGGCTCTGCACCCCCCGTACCCRCATCCTGCTGCCCACTTTCCCAAGGAACAGCTCCTGCACCCTCTGACGGAACCGGTG	1
60899	TGCAGGCCAGGCACGGATCAAAGCTGGCGAGAGTATTTGTATCATTATTTTATTAACGAAAGCATAAAGATGTTGATGAAGAAGCYACATTTGCC	1
60900	TGCAGGTGGAGATCATGAGMCGACACGACTAAATATCATCTATGGTGTAAGTAGGAACTGGGTGGTTCGAGCTCTGAATGCTGATTGGCTGACAG	1
60901	TGCAGGCAGTCACTGTGTCCGAGGTGCTAAAGGAGCTGCTTAAACTTGACCCCAAAAAACCATCTGGGTCAGATGGTTTMGACCATTTCTTCTTT	1
60902	TGCAGGTATGTGTGTTCCAGTGTAGGCAGAGCTACCACTAGACCAAACTTCAAGTAATTCACTGTTTTAACATGAGAACTAAYCACCCTTCATTT	1
60904	TGCAGGGTGTTTTCTCTCACTCACTCCCTCTCTCTCACTCTCTCTGTCCATCTGTCTGTCTTTCTCTCWCTCTCTCCGTCTGTCTCTCTTCCTGC	1
60905	TGCAGGGGGAACCACCCCTGCACTGCAGAGRAGGAGCCGTGACACAATGGCTAACCGCGTCGCGGGCTCAAGAAAACCCTGCTAGCTTGATAAGC	1
60909	TGCAGGWGGTTTGTTTGTTGTGATTGAATGGTAGGAAACAGCTGTGGGCAAGGTTCTAACAGATGTGTGTGTCTTGGTGGTGGCAAGGACACACC	1
60910	TGCAGGCTCATCATGACATGACCCTCCAGCATGACAATGMYACCAGYCATACTGCTCGTTCTGTGCGGGAATGTCAGTGTTCTGCTATGGCCAGC	3
60912	TGCAGGTGGTTGAAGCCGTGTKTGTTGCTGGGGGCGATAAGCAACACGGTGCAGGTGCTCAGGTGGAACTCTGGGGAGGTGTCAGCACTCCTCAG	1
60913	TGCAGGGAGAAACTTTGTAGCGGGGCAGGGGGAAAAAAGGGAGGAGCATGGGGAATAGTTGCATTAGAAGGGGTGTGAGATGAGGAAATGTTGGM	1
60914	TGCAGGAGGAAACAGAGGAGACAGAGAGAGAGGTTAGTACAGTGGTTCCCAAACTTGGGGTTCAGGCCCCATGTCCCTGAGAACATYTGTACTAA	1
60915	TGCAGGGCCTGTATATTGCTGCTATMATTTAGGCCTTAGTTATTGACTTCTGTGCAGTCCTCTCCCCAGTCCTTTGATTTCATTGTGCGCCAAGG	1
60916	TGCAGGGCTTCGCATCAACCTGTTTATCCACTTGTCCTTCAGACAAGGAGGTGACTGMAAATGTTGTCTTTTTATTTCTTTTTCACCTTTATTTA	1
60917	TGCAGGGTAGAGTGGGGCTCCAGCTGGGATCTGACTCTTGCTGCMCTCGGGGTCACAGTTCACCCACCCCATCCTTCACAACACACACACCCTCT	1
60918	TGCAGGTCACACTGACWCATCCCTCGCCCTGTGCCACGCCTGCCCTCAGCCCCCAGACCTTGTCAGTGTCAAACACAGGCAGCTCGGTAAGACAC	1
60919	TGCAGGTTYATGCGGGTGGTAATGTAATGAGTTACACATCACACTTTAACAGGGTGACTGTTTTGAAATAAAAAGTTCAATATGTTTAAATAACC	1
60920	TGCAGGAAGTCACTKAGTCTGAGGTGCTAAAGGAGCTCCTTAAACTTGACCCCCAAAAATATACCTGGGTCAGATAATTTAGACCCTTTCTTCTT	1
60921	TGCAGGTAAGTACATCATGTCTCAGCGCGGAGTGAATGGAGTGCTTTTTGATTTCTGAGAASATTTATCAACTGCCTAAATGTACATTATCAACT	1
60922	TGCAGGTTGTCGTGGAGACGGATGGCAGGGCTGGGTCGCTGCAGCTGTGAGAGACGGTGTTGTGAGAACCTAAAAAGCTAGCTAGCTTGCGRTGT	1
60923	TGCAGGGAGGCAATGATCAAGCTCCGGAGCTGCAGGGACATGAGGGCGGCCACGCAGGAGAAGAACTCCTGRGCACTGACTGGGGCCACGTGGTC	1
60924	TGCAGGGCGTCAGGGTTAAGTGGGATCACACTGATGCCAGTCCCAGCAGCCATCTCTGCGGGGCCAGTGACAGCCCCMGCCAGGGGGGGCCCCGG	1
60926	TGCAGGAGCGAGCCACTGCTTTGATGTTTGCAWAGAACGACCGGGTGTTGTCCAGGGTCACGCCAAGGTTCTTTGCACTCTGGGAGGGCGAGATT	1
60927	TGCAGGTCTGGGTCATTGAGATACGTGTTAAGGACAGGGAAGGCAGAGGGTCGSTCCAACCTGCTACTGGTCACTGGGGGTAGTGTGGTGCTGAT	1
60928	TGCAGGTGGAGGACGCTAGCRTCCCATAGAAGTTAAATATTACCCACAAAACACCAGTYTCAACGTCAGCAGTGAACAGGCGACTCCGGGGATGC	2
60929	TGCAGGAAACCTGAAGCTCCAGAGACGTTCRGGGCGTCTGTCTAAGTGGGGAATCCCAGGGAGAGGTGAGGATGCCTGGAAGAGGAGGCTGGAAG	1
60930	TGCAGGACTTGCTTTGTCTTTATAACCAYTGAATCAATATGGTTTTGACCATGACAGTTTACAATCCAAGGTAACACTAAGTAATTTAGTCTCAT	1
60931	TGCAGGAGAGGAGTTAGTGTGCTTGACTTYCTCAGTCCCTTATCCTCAAAGAGACAGAGAAACCACCGAAGCAGAGTGTATCAATCTTAGAACTG	1
60932	TGCAGGGAAACATACACACACGCAACACACAGAAATATAGGCCTTTTATSTAAAGAGAACCATTCTTATTGGTGCAACCTTTGGAAATCCAATGT	1
60933	TGCAGGGCTGGAACTGAATGAAATCAACAAGCTAGCKACCGTAGCATGTTAGTGCCCAGAGACAGCAAAAGTAGAGCAGCTCGGCTAATGGGGTC	1
60934	TGCAGGTCCAGMTTGAGATCATTGCGGCGCTGTCAGCATTTTTCATGCTGCGGTTGGGAGCGGGCGGTCAGACAGGCAACTTTGAGATTAAAATA	1
60935	TGCAGGTGGACAACTGGCCAATCAACGAACACTTCCCCGCAGGTACCAACCAATATCACCRTCTGGCATCTCAAACACTAACCTTTGACCTAGGA	1
60936	TGCAGGTTACTGCTGTTGAAGACTCTCTGCACTCCCACTCCCTACTCACAAAATAAAGACTTYCCTTTCATGGCCAAAAAAGGACACAAACCCGG	1
60937	TGCAGGTTCCTWCTGGTCCTGCGCTTGCTTTTTTCTCTCTCTCGTCCTCATTTCCTTTACAAGACCTGATGTCTATTTGTTCTGTTCATCCTCTG	1
60939	TGCAGGGCCGACAGAGAACTACTGCCGTAGCTGTGACTGTTAGCYACAGGACCGCTACCTCCAATCCCGACCCCTGTTCCAGACCCACACATCCC	1
60940	TGCAGGCACCCATCCGCCASWAGGAGTCGCTAGAGCGTGATTTTATTTTGAAGGCAAACCACAAATTCCACTAAACTCTTCGTGGATATTCAAGT	2
60941	TGCAGGAATGCCCACACGAAGGAACGCCCAGAATTGCAGGCTGCAGCTGCACACTATTGGTGAAAATAGCACCAAAGCAAATMAAATAAAAATTK	2
60942	TGCAGGAGGGCAGATTCAAATACCTTTAAAAAAAACATTTTCTATCTCACATCCTTGAGGTAATCATTGATCTGTATGTGACTGRATAAGTGAAC	1
60943	TGCAGGAGCGTGTCACCGCTTTGATGTTTGCAGAGAACGACATGGTGTTGTCCAGGGTCACGCCAAGGTTCTTTGCACTCTGGGAGGGGGACACY	1
60946	TGCAGGACTTGATTTGTGTAGTGTGGTGTCAAAAAAGCAGTGTCTTTTTATTATGGAAAGACCACTCCCTGTCTTTACAACCRTTGAATCTGTTT	1
60947	TGCAGGATGGGASATGTTCAGTCAGGGCACTTCTGCATTAGCAGGTGTGGAAATGATGTGTTTGAACCCTTTGTGGTGATGAGCTTGTTTGATCC	1
60948	TGCAGGGCACGCAGGTAGTCCAGCTCAGTCTTAAATCACAGTACCCCAAGTCACATGGTCATCACTTTCTGKGCAAGTGGCAAAGTCATAACCCC	1
60952	TGCAGGGTCAGCAGGAATACTCTGAGTGGATACTTCYTGGCTGGGAGGGACATGGCCTGGTGGCCGGTGAGTCTGATCTCAGCSTCCGTTACGTC	2
60955	TGCAGGTATTATTATGCGGGTATTATTATTATGTTATTAATTGACTGACTGTGTCTTTCCAAATCRCCCAACAYTGCTATTTGTAAGGTTAACTT	2
60956	TGCAGGTCAAAGGTCAACTGAGTTAAACAGGTTTGATGTTGAACTAAGTTCCAGGCAGCGATAGCTACTTACAGCAGGTTTRATGTTGAACTAAG	1
60957	TGCAGGCGCCCGGCCTGCCACAAGGAGTTGCTAGAGCGCGATGAGCCAAGTAAAGCCCCTCGGCCAAACCCTCCCTAAACCCAGACGACGCTRGG	1
60958	TGCAGGTGAGCCTCCACACACACAGTAATTAAGCCTCTGTCACTACCTGACTTTCTTTATCGTTCACAAAATGTTTGGYTAATTTTCACTGCTAT	1
60959	TGCAGGCGATTATAGGCTAATGATCAAATTGTAAAAACAATTTWAAAAAAGTCAATATTCTTAGATCTTATGCATCAATCCCATGTGCAATAGTA	1
60960	TGCAGGCCGCCTATTTGGGAACCCTGATCTAAAGACTAAAGAGACATGTCTCCTGAAACAGGGAGGCCACTTGAGATGAAATRCCCCCAAATATT	1
60965	TGCAGGTTCGTCACAGCCATTGAGCAAYGTGGGTTCGCTGGGAGGCCCCGCCCCCGGAGCTCAGCGAATGTTCCCCCAGACGCAACAAGGCATGA	1
60970	TGCAGGGGTCAGTGTCTATGTATCTTTTAGCCTTGAGGCGATTTCTCACAGACACCCAGTTTTRACTGCAATGGCTCACACATCTGCTCAGACCR	2
60971	TGCAGGCTTTAAGTAAAGTGTTACCCAATGGTTCATCAAAAAAACAAGTATTCTTTCCTTWGAATTTTTACCATGGGACATTGATGGAAATTCAC	1
60972	TGCAGGTCAAACTGGCCACCGTCCTGGACAACCTGAGCGCCATGTTCGGCAAGAGGTGAGCCAATCAGAAACAATTAGGGCCSCTAAAGGGTACG	1
60973	TGCAGGACTTRCTTTGAAAGGGACAAATGAAACCATTATATTATATGACTAATTGTTGGCTCTTACCTGGCCCAGCTGCTGTGTGTGTGTGTGTG	1
60974	TGCAGGCTCTCTAGTTGGTCTGCTTGGCTTTCTTCATCCTGAAACAGAGAAACACCCAGTATGAATATACGACAGTTAACATAGACATWTGGATT	1
60975	TGCAGGGATGTCCCATTGAGACAAACATTTTTCACGGGAGCCCAGTTCTTGAAGATGTCCCTGTTCTTAAAGGTGKCCCTGTTCTTGAAGATGGC	1
60984	TGCAGGTAGACCACCCAGCCAAGTTGTATACATAGCCTATTWAAAAAATTCCATGTGATTTGGTTACACTTAAAACAGCCCATCTAAGGGCAGAT	1
60986	TGCAGGGAGTAGGGTCGTGGCCGGTGTCACCAATGTCCCCCAGCGCCCCGCCTTGTTGGCTCCAGGAATCGAACCAGCAACCTTTAAGTTATTGY	1
60988	TGCAGGCAACACGTCTCTCCTCTGCAGTAGCCTAGCAGAGCTAACATGGAGTGGACCCCCWGCAGCTGTTAGCCTTCCAGATGTGTCTCTTTTGT	1
60990	TGCAGGGCCCACTGAGATGTACCTGGCCGTGGAAGAAGAGGTGGAGACGGCCCCCTATGGATCCCCATTCAGAGGGGTGGGTTGAAAGCATGATM	1
60991	TGCAGGAAAGTGACATTTATACTTTCCTCCMTCGTCTTTCCCTCCAATCACAGAGGAGATCGAGAAGAAGCTGACGGCCTACAGGAAAGGCTGTA	1
60992	TGCAGGTGAAGAAGCCGGATGTCGAGGTCCTAGGCTGGTGTGGTTACACGTGGTCTGCGGTTGTGAGGCTTGYTGGACGTACTGCCAAATTCTCT	1
60993	TGCAGGGCATTTCTCTCCCAGTGTTCCCTCATCTTTGAACTGCAGCCCTCTTCATTTCCCTCGGATCGCTGGAGGATAGCRTACGTGATAACGCT	1
60994	TGCAGGGCTCATCTGTAAAAGAGACCCTGGTCTCAGAATTACTTCCCACTCATAATAAAAGGCTAAATAAAWWWAAAAAAATCCTTTCACAACCA	3
60995	TGCAGGTGGTTTCTGAAACCTATTGTTTTAAGAATCCATTGAGCTCCTTGCTTAGGKAGGGTTTCCTCCCAAAGTCGAGAGAGAAGGCCCTATTG	1
60997	TGCAGGGAGACTCCAAGGTGCTAAAGGAGCTCCTGAAACTTGACTCCAAAAGAAACATCTGGCTCRGATTGTTTAGACCCTTTTATAGGCCCATA	1
60998	TGCAGGGTAAGAGTGACAGCACAGGCTGGGGACGTCAGAGTATAAAGAGAGAGAGAGAGAATGAAATACACATGAAAGAGAGAGGAGGGKGGAGG	1
60999	TGCAGGACACGGCAATTCCTGTAGGACCAGTTTCAGCRCGAATGGTCCAGGGTTTTGATATTCCTAGGGTCATATCAGATAGTCAAACTGCTAGA	1
61000	TGCAGGTCACCATGGAAGCRGAGCAGCTCTGGGGAGGCAGGGCTAGGGAGTGAGTGACAGGGCTTGCTACCCATGCAGAACCTGGAGAAACAGAG	1
61003	TGCAGGTGAAGAAGCCGGATGTGGAGGTCTGAGCTGGCGTGGTTACACATGGTCAGCGGTTGTGAGGCCAGTTGGAYGTACTGCCAAATTCTCTA	1
61004	TGCAGGAGGAAGAACATACRACACAATTATATGACGGAAGGCAATAACGTTACAACACTCACTGAGACGAGTTATAGGACTGACTAATGAGAGTT	1
61005	TGCAGGGACGAAGTGCTACACCGCCGGCATCTATGTCAATGGAAAAATAATAAGCCTATGAATCTTTMAAACGGCCTATTTATGGGACCATGGTT	1
61006	TGCAGGTGAGGACAGAGARGAACTGATTAACTCCATTACTGACTAGCAAATTATAAAAGTTGATTAATTGATCGTAGAATAAAACGATGTACTTG	1
61007	TGCAGGAGACTGTTTCTCCTCTGACTTCAGTTTTTTGGGCAATGTCWGGTAGCTAGCTTGCTACATACAGRGCTCCAAACTAACTTTTTTCATCA	2
61008	TGCAGGCAGAGGGTCGTTAGTGATTGGAGCCACCTGGGCTCAGGGTATTTAAACTGCTTCACTAACCACTCTTCTCTCTTTCTCTCYGCTCCTCC	1
61009	TGCAGGTAGGGAGTGCACCACTGTCTGGGGATCAAGGGTGTATTCACTAGTACACACCRTAGAAAAACATGTAGTAACAGAAAATGTTTTGCAAC	1
61010	TGCAGGAGCCAGTGGGGGGTAATCAAAGGCCAAGCTCAGCTAGAAGCTGTTCTCACTTAGGCATGGCTGGTGGGGGKCATGCAGAAACAGTTAGA	1
61011	TGCAGGCTACTATTTTTAAAGTATCACTGCTTTGGCGTGTGTAATTCCAATGCCCTTTACTTAAAAAKATTCTTTTTCAGACTATTTTCATCTCA	1
61012	TGCAGGGACAGGGCTTGGTATAAAAAAAAAWATACAATATAAATATAGGACAAAACACACATCACAACAAGAGAGACAAAACAACATTTCATAAA	1
61013	TGCAGGTGTGGACTACATAGGTMATTTTGCTTCAGCCCACTAGCATGAAGCAACAGCGTAGTAGTGGATATTTGGGTAATCAGGGTTCTTCTTCT	1
61014	TGCAGGCCTGGTCTAAAAATAGCAMAACTCACTAGTGAGCCGCGTCTGAAATTTAATTATATTCTTTTGCCATTCTTTTTAATCACATTTGCATT	1
61015	TGCAGGAAAACATTGCCAACTGTACACTAGCACAGACATATCAGGGTCAATAGAACATCATTGCAACACAACACACACTTTCCTTTATRGAGAAC	1
61016	TGCAGGARGCCATTGTTTCTTACATCCCCACTCTGATTGGCCAGCTCACTCACAAGCTCCTGCTGGTCAGCAAGGTAGGTCACACACTCATCTCT	1
61017	TGCAGGCAAATACCTGTGCTTATTATGGGATAGAACAGGAGCTTAACAGAAGSCCAGCTCTCACTCCCCACCCCTCCCTCACATCTACTGCTCTA	1
61018	TGCAGGGGATAAAGGCATTATAATATTTTGACTTATTAAGGGAATGTAACGGTTGTCGTTGGGTAGAGGACCAAGGCGCAGYGGGTTGCATGTTC	1
61019	TGCAGGTACAACTGACAAAAGGCCATGGAGTCATAGACATGGTKGTACTGAAATTAACTGAGAGAAAAGACCACCAGACCAGCTTTACAAACCTG	1
61020	TGCAGGGTATAGAGTTTATAGACTCTTATGTTTTCAATAAGGCTGAATATRTCAGATTCAACAGCACTGTGGGGAAGTWTGTTGGATACACTGAG	2
61021	TGCAGGTCTGGGATTGGAGGTGAGGGCCGWGGGCTGAGGGCAAAGGTCATGGAGATAGCCTGGGGAAAGAAAGTGTGTCAAGCTCTCCTCCTACA	1
61022	TGCAGGTGAAGAAGCCGGATGTGGAGATCCTGGAGTCAGCATGCCAATTGCACGCYACCTCAAAACTTGAGACATCTGTGGCATTGTGTTGTGTG	1
61023	TGCAGGAATACTGAAMGTTTAAGTTTCTGTAGGTGATGTTGTGGTCAAGSTATTGTTTGCGTCGGGGGTAGCGATGGGACGTGCTATCCCATGCA	2
61024	TGCAGGAGTGGATCCAGGGAGGGATGAACAACGTGCCCCTGTTGGTGCTTCTGGGACTCAAGGCAAGAAGCACTAACAKCCAGACTCCGGCTCCT	1
61025	TGCAGGCTTTCTCTGATCTAAGGATTTYAGGGCTTTATGTACCACCTGCACTGAGAATGSMAAAAGCTAAAAGTTTGACCAGCTCTCACTGGTTC	3
61026	TGCAGGGTCTGGATTCACCTCTACATCGCCAGAGGAACAGAGGMGGAGTAGGATAAGGGTACGGCTAAAAGCTATGAGAATTGGTCATCTAGGAT	1
61027	TGCAGGTTGAGTTCAATAACTACAGCCAAATGTACAGTATGGTGAGATGCTGAAGGAAGCTTTGAATAGGTYAGTAGCCTACAGAGTTAATTATT	1
61029	TGCAGGAGACCAAGGAGCGCCATGWCGGAGAAGGCTGCCGCCATGCAGAAGATGCTCAAGGACAGAGAACAGGTTTATTCRTAATTTACAGATCT	2
61030	TGCAGGTGAAGAAGCTGGTGTCACCCCCTGATCAGTTTTACCTGTCCTTGTTATTGTCTCCACCCCCTCCAGGTGTTGCTTGTTATCTTCTRTGG	1
61031	TGCAGGASTAAATCAAGAATCACAATTCCCATTTAGGAAATGACCAATATTTTCCTCCTTTCTCAACCCTTTCCCACGTCCACTTTCCGTCGTTA	1
61032	TGCAGGGGACGCTAATTGKCATTTTCAAGTGTATGTAAATCTGTTCAATGTTAAATTTGTGTTTTGTTTATCTAATTTGTTATTTCTTTGACCCC	1
61033	TGCAGGACAGAGACAGAATACAGTTAGGCCTTTGGTTGGAGAAAMATGATTAGCCTTTAGTTCAACTAAACATGGATAACCTCAGGTCAAGGAGA	1
61034	TGCAGGACTTGCTTTTTTGGAGTGTGGCGTCAATTATATRGCTGAAAAGCAATAACACATACACTACCGTTCAAAAAGTTTGGGGTCGCTTAGAA	1
61035	TGCAGGAGCTGCAAAGCTCCACAGCGTAGATTGGAGTATCTGTCCATAGGACCACTAAACCGTAYACTCCACAGAGCTGGGCTTTACGGAAGAGT	1
61036	TGCAGGGGAAGGCAGGACACTATGGACCATTACCCAGCCTGAGCCAGCCATCCRCTAAGAGCTAAAATGGAATTTACCTCTTTACATCTCTCTCT	1
61037	TGCAGGCAGTTTACTTTGGGCACGCTTTTCATCCAGACGTCAAAATACCRCCCCCTATCCCAAAGAAGTTAAGACACTAACAGCTTACAGACGGT	1
61038	TGCAGGTCAAAAATATAGTTATTGCTTTATGATAATAATTTCATTTATGATCACAAGCAGGTTCTCTAGAGGYGGTCCCTGATCAAAATTTCTTC	1
61039	TGCAGGCCATATAGTAGGTAAGTGCTGCTATAGTGGGTACGTGATGCTATAATTAACCACARTGTAATGTAATCTAACAAACAGTTGGACGCAAA	1
61040	TGCAGGTGCAGATCTTAATCCAGGCACTTGTCATCTCCCGTCTGGACTACTRCAGCTCGCTGTTGGCTGGGCTCCTTGCTTGTGCCATCAAACCC	1
61041	TGCAGGATGGAAATGTTGTTATTTATTTGTTATTTATTTYATAGCGACTTGTTCCTGGCCCTGCACCTCACTAAAGCATGTGYGTTTGATCAAGC	2
61042	TGCAGGCTCATCCCGACCCTCCAGCATGACAATGCTACCATGYACAGAACGAGCAGTATGGCTGATTTCCTGCAAGAGAGGAATGTCAGTGTTCT	1
61043	TGCAGGCCCTGCGGTCCAGGCCAGATGATGATGGTCTRGCGTACGACTCCATGAAGTACACTCTGGTGGTGGATGAGAACACTACACTGGAGCTG	1
61046	TGCAGGAAGACTCCAATAATCCCCTGCTAAAYTTGCTGAAAGAAATCCTAGGGGAAACACTAGTGCTAACTATTCCTTCCTATTACAGGTTCCTC	1
61047	TGCAGGGACATGACACTACAATGAGTAAATGACAGAGGCCAAATATTCTAGAGASCATGTGTTATCTATAGCAGTAAAGCCACATGAATAAAATA	1
61048	TGCAGGAGCACGGTCTGTCTGTGTGTTTGTGGGAATACATGGGTGTGTGTACACCACAGGCGGCCGGCGGCACCTTCATTGGGGAGGACGGRCTT	1
61051	TGCAGGGATTACATGTCGTAAACATGTCTACAAAAACRTATCATAATCGTTAACTTGTTATGGACAGGGGACAGTATTTTCACGGCCGGATAAAA	1
61052	TGCAGGGAGCTTGCAGTTGGATCATGCTCCCCGCAGTGAGCACAGCAGGTGGTGTCTCCTTTTCTAATTTKTATTTATTTTTTAAATACCATGAA	1
61054	TGCAGGAAATGACATGCATGACAACATGCACATKGTAGTCATGTTATGTTGCCCTTCTAGTTATGTACATGAGGAGTACTGTCCTAAATGTGTTA	1
61055	TGCAGGAGACTATGTGTGTCTCCAATAAAATGCCTGTTTTGCATGTTATTTTTCCATTAATTAATAYGTGTCACATATCAGTTTGCAAACAATGT	1
61056	TGCAGGAAGCAACCAYGGGTGATAACGATCTCCAAGAGCTAATCACCAGGAACTCCTACTCTGAGAAGCTTTGTTACAGTTTTTTACAATCACTT	1
61057	TGCAGGAATCATTCYTTCATGACAGTGGCCCTTTGGGGAATAGAGGCTGTTACAATCTTTGAAATACAATTATTTTAATAACCAGAGCTGTCAGA	1
61058	TGCAGGACTGTGAAGGTATTAAAAAGGGCAATGCTGGTAATGATTAATWTGGCCAAGTTAAGCTAGGCGTCCGTGGGGTACATTGGATTCGGTCC	1
61059	TGCAGGCTGACTTCGGTCGCTGGTTGAACAATATTTTCTTTGACACATTGGYGCAGTTGGCTTCTGGGTTAAGTGGGTGGGTGTTAAGAAGTGCG	1
61060	TGCAGGGAGTGAAGGATGCTTCGACTTTCACAGCCACATTAGGGACTGTGGTTTCTCAGTTGTTCTTCCCACACTGCCYGGCTCAGTCTGGACAG	1
61061	TGCAGGAACTTGCTTACATTCAGCCACAAGAGCATTACTGAGGTCAGGCACTGATGTTGGGCAATTAGGCCTGGCTCGCAGTCGGTGTTAYAATT	1
61062	TGCAGGGGCAGCCTCAGAGGCTTGTTGGCAACACGCACTGGTGGATGGATGGAGTCCAGGACTTCAAGTAGAGTTCTCCCATTTGCATGCCCTTS	1
61064	TGCAGGCGGCCGGTCTGCCACATGGAGTCGCTAGAGTGCGATGAGCCAAGTATAACCCCRCTGGCCAAACCCTCCCCTAACCCGGATGATGCTGG	1
61066	TGCAGGCTTTACAGTAACTGTCCAGTGAAAATCTCACTTTTAAAAGTTWATATTCTATTAACACTTACCAAAATAATGTTGACTCATCAAATACT	1
61068	TGCAGGACACCTTTTGTAAYATCCAGGAAACCTGATTTAACACCATMAGTAGTTTTACATTAACTTCTATCTGTCAAGTAATTTTTAAACCAGTT	2
61070	TGCAGGGAGAGAACAGAATGATAGCATTGTTAAYGGTAGGTTTCTTCTTGTTTTCCCCTATAGTATGTAGCCCTAACAGGGCTTTACTGTGTACC	1
61071	TGCAGGGACACAGCACCAAAGCATTGAGTATATTGCAAAGCATTTTATTCGCACTATTTGGCCAAACTGAMGCCACGCTAAAAAGGACAATGTGA	1
61072	TGCAGGTATAATGATTTATGACTTGTCTTTCTATTAAGGACRGTTTATCTTATTGTCCTTTCATATGTGTGTCTCTGTCAGGCTGAGAAGTTTGA	1
61073	TGCAGGGCAATTGAACTTGTTCCAGAGGCTGCTCCGAAACACCGCCGGCGGGGRAGAGGKATTCGGAGTGGACTTCTAGTCCGACTCGGGAGGCG	2
61079	TGCAGGGAGTTTATGTTCAGAGCATCTTTCTTTCATCCCCTTCTCCCTCCCTCCTTCTCGTCCTCCCTCTCCTCYTTTTCTCTTATCTGATGGAT	1
61081	TGCAGGTATAGTGCTTTACAAGTTGTTATAAGCATATATGAGCCTTTTTATTAACATTTTTATTTAACCTTTATTTAACTRGGCAAGTCAATTAA	1
61082	TGCAGGTCCATCTCTCTCTGTGCGATGAGAGACGACAGCTGGCAGTTGGGGTTGGCTGTTGGCTGGTCTCTGCTACCCYGGCCAGCACCACTGTT	1
61086	TGCAGGAAGGGTACCACATGAGGGAGGAGGATGTCTTCCCTGTAACGCACAGCGTTGAGATTGCTTGCAACAAGCCGATGATGCTGTGAYACACC	1
61088	TGCAGGCTGACTCTGGTCATCAGTTTCCTCTGACACATTGGGTAAGCGGGCRGCTGTTAAGAAGCACGGTTTGGTGGGTCATATGTTTCGGAGCA	1
61094	TGCAGGGATCAGTGTGTTGGCCACCATGGCCYTGGTCACTGATTGGATGGGGATGGACATCRCTGTGGGAAACATGGAGGAAATAGGGCCCAGGA	2
61100	TGCAGGCCCTTGAGCTAAAAGGTTTGCACACCCCTGCCCTTGGCCCASTTCAATGTTCTTACCGCCTCAAGAGATCCACAGACAATGCAATCTGG	1
61111	TGCAGGCTCTGGTCTTCTGGAACTGGACCGGGCCGTTAGTCGCTGTGGTAACCCRCTCGTCCCCAAAACATGCTACTGGCAACCCTGCCTACCAC	1
61112	TGCAGGAGATGGCCAGAGCCGGCCCCGAGCTACAGGTACATAACTCCTTACATACCATAATACTTGTGCTACACCAATACATTTGTMTGAATTAA	1
61113	TGCAGGAGGAGAAATATGGATGTCAAAACATTGTGAWATTGAATGGTCTTCTTGGCCAAGGAATGAGCCACCCGCGTGGCTGCCAATGTGATAAG	1
61114	TGCAGGATTTGCTTTGTGGAGTGTGGTKTCAAAAAAAGCAGACCATCTCTTTATCACAGACAGACCTCTACCCATCTTTACAAACATTGAATCAA	1
61116	TGCAGGAGAGCCCAGTCGGCCCTCCTCAAGACCACCTCCAAGTATCGATGACAAGCGGATCKCCATCAGACCCCGGCATCATCTCAGGCAGAAGG	1
61117	TGCAGGTCACATTCTGTTCACAGCCAGGAGACAGGAATGTGTTATTCCCCTCAGCTACCACTAGGGYCTGCCCTGCCTGCATTCCTGCTCAATGA	1
61118	TGCAGGCCCTCTCTAACTGGTGAGAACCTATACCAAACCCAYATCTGACCTTTCACCCTGACCCCAGCCCTCTCTAACTGGTGAGAACCTATACC	1
61119	TGCAGGTACGTTCTCGCTCACCACCTCTCACCATGGGCTTTTCTAAGGCCTTCAAATGGCAATCTAWAGGACCAGTTTCCCGGACACAAATTTAG	1
61121	TGCAGGYAGTCACTGTCCAAGGTGCACCTGAAACTTGACCCTGAAAAAACATCTGGGTCAGATGGTTTAGACCCTTTCACCTTTAAGGTTGCTGC	1
61122	TGCAGGCGGAGSCCCGAATATCAGGAGAGGAATAGAGTTCTCAGACTTTGATCAGACTTTGCCACACAGGTCACATAAATGAGAAAATATAGACT	1
61123	TGCAGGTAACATTCAGCTTGCAGTTTCTTTGAACTGCACCTTGTGAAGTGTAAAAGTATYGTCCATTATGCATAATATATTCCCCCTTTGAGGCA	1
61124	TGCAGGTTAAGGACATGACTCCGGGACCCCAGAGGAGCCCTTGTTGTTTTCATGTCAGTTTGTACRGGGTCAGGAAGAGTGGGGCTGGGGACCTG	1
61125	TGCAGGAAGGGTACCACATAAGGGAGGAGGATGTCTTTCCATCTCAACGCTGTGCGTTACAGGGCTGAGCTTGTTGTCATTGCAGGCARATGATG	1
61126	TGCAGGATCATCTGAGACCAKCCATGCGGACAGCTGATGAAACTGAGGAGTATTTCTGTCTGTAATAAAGCCATTTTGTGGGAAAACAAATTCTG	1
61128	TGCAGGTTCAGATTTACTYGTCACCAATCTTTTGTTATGTCTCGTGGGTTTCACAACCACGTCTTTATAACAATTAAATAATGATGAGACGGGAG	1
61129	TGCAGGAGAGGTAAGGAAACCCCTGGGAGTCAGATCCACAGAACGGTCTGRGAGTAAGGCAGCAGTTTCCAGATGTAAAGTAATGCAGTCAAATG	1
61130	TGCAGGGGTTGAGAMCTGTAGACATGGTGAAGTAAATATGTCCGAACCCCTTTGTTTCCTCTGCAGGGGTCTCGGTCACGTCAAGCAACACAGGG	1
61132	TGCAGGGGAGGGGTAGGGGGTGGGGAGAGGATGACAGGTAGRCATGGAGGAACCAAATCAGTGAGGGTGATCACTAAGGGCGTAGACAATCAGTG	1
61133	TGCAGGCTTTTTTGACGAGAAACTCTGCGAGAATTATMTTTTTTTTTTATTCTCCCGGCTTCAATATCATCCAAATACCAAATCAAAATCCACCT	1
61134	TGCAGGTGCCRTACCATGCTGTGATACAGCCTGACAGGGTGCTCTCAATTGTGCATCTGTAAAAATTGTGAGGGTTTAAGTGACAAGACACATTT	1
61135	TGCAGGCTGACTTCGGTCATCAGCTGRACGGTGTTTCCTCGGACACATTGGTAYAGCTGGCTTCCGGGTGAGTCGAGCGGGTGTTAAGAAGCGCG	2
61136	TGCAGGCAGCCTGCCCACCTGCTACTGAGCTCYGGGCCCAGCATCTTAAACACTCATTGTGTGCCTCTCAGCACGGGACTTATTGATATAGATAG	1
61137	TGCAGGGAACTGAAACTCCAGCTAGATAATATGAATACTAGATGTGTTTGTTGAGTGGGAATGCTGTGCAAATCAAGGMTGAGGTGAAATCAGCT	1
61138	TGCAGGACYTGCTTTTTGGAGTTTGGKGTCAACAAAAGAGAGCATCTCTTTGGTCGGCTCTAGRCAGACCTAATATTTAATGCTCAACTGCTTTT	3
61140	TGCAGGATCCCGGCCCATCACAAGGAGTCGCTAGAGCRCAATGAGACAAGTAAAGCCCCCCCGGCCAAACCCTACCCTAACTTGGACGACGCTGG	1
61142	TGCAGGGAGAAGCTTTGTAGCGGGGCAGGGGAAAAATAGGRAGAAGCTTCGGGATAGTCGCATTAGAAGGGGTGGTAAATGTTAGACAGGCAAGG	1
61143	TGCAGGGCTAGCGACAGCACCTGAGCTGAATCGTACAAGCGCATGGTCAAACTCTCAAACTCTTCTCCCTGCTTGTAGGCCTTCAAGACGCGRTT	1
61144	TGCAGGTCAGTGTGATGAGTGACTATCAGGCAGYGTCCAGCTCTCCTGACTGCCCTCAGTGCCCCCAACACATCCTGACAGGGGCAGAGGCAGCC	1
61145	TGCAGGTTCCCAGGCCGGTAGGTTCAGTGTGTTGTCTGAGCCAGGCAGGGCTGTTCCGACATGTTYGTCACAGGCATAGCATTCCACAGCCCCGT	1
61146	TGCAGGCGTTTGGAAATTGCTCCCWAGKATGAACCAGACTTGTGGAGGTCTACAATTTTTTATGGGGTCTTTGCTGATTTCTATGGATTTTCCCA	2
61147	TGCAGGTCAAACTATTGTGATTAGAACACTTCATAAGAACTTCAAAYAACGATTGACACTGCACTCAGCATTTGAGCTGGCTACTGTTTTTTCAC	1
61149	TGCAGGACTTGCTTTGTGGAGTGTGGTGTCMAAAAAAAATCTGAGCATCTCTTTATTGCAGACAGACCTCTCCCATCTTTACAACCATTGAATCT	1
61150	TGCAGGGTCTTCCACACTAGTGCCTGCAAAGAGGTGGCGATGTGCCAGGGAAACCATGTGATCCTTCAGGTGTCTGYACAAGTACGCCAGGRTGA	2
61151	TGCAGGGCCAAACCTTCACCCAGAGCTCGCAACCAGCCTCAAGTCCCTCTCCTCTGCCTCGTGAGCCATTTTTTCCRGCCCCCGAGCTTTACGAT	1
61152	TGCAGGTGWAGAAGCCGGATGTGGAGGTCCTGGAGGCGGCTTACGGTATAGAAATTAACATTCAATTCTCTGGCAACAGCTCTGGTGGAAATTCC	1
61153	TGCAGGCACCCRGCCCACAACAAGGAGTCACTAGAGCACAATGAGCCAAGTAAAGCACCCTTCATGCAAACTCTCCCCTAACAACACTGGGCCAA	1
61154	TGCAGGAGAGGTCAGTGGGAGGATGGAAGTGTGTGGAGAGGTGCTCTAGGGGGAATGTCTGTGTGTGTATGSGTTCATGCCTTTTTCTCGTGTGT	1
61155	TGCAGGCAACTTCAAGAGAGAAACAAACCGTTTTGTTCCTAGGTTAGGGCCTGAAGTTTAATATGGAATAAATCAAACAATTAAACATWMTCAAA	2
61156	TGCAGGCTCTAGKTTTATCTTATTTTGATTATTGTCCAGTCATATGGTCAAGTGCTGCAAAGAACACACACACACACACACACACACACACACAC	1
61157	TGCAGGCTTGCTTGCTGCTCAACGTCTGAGAGCATATTCACTGAWAATAAAATAGTGTGCTAGTTCTACTTTTAACAGATTAGGCAAATATTTGC	1
61158	TGCAGGGACTTTGTTAGAATGATACAAGGGAACAGAATTAGGGCCTTTACTGCCATAACCACTGGGAGAGGCTGGACCTTGGGTAGAGATTWTAG	1
61159	TGCAGGGCACCACCCCCGCTCGCCAGTCTCACGCAAACACACCAGGAATATCAGAGGCTGAGTTGTCTCACACACACACACAGGTSTCATTCTGT	1
61160	TGCAGGTAAGAAGAAGCGCTCGATCCAGGGTTGTATTGATGTGAGATGTTCTGAATTTTGCAGATATACTGCACAAAAATATAAACACAACWTGC	1
61161	TGCAGGTATGGCTAAATCTGTACTTGATCCATTACAAAGATGATCTCTTAATTAAAATATCCTGTYTTTGCTTTCTTTTTTCCTAGATGTACTTG	1
61162	TGCAGGTGAAGAAACMRGATGTGGAGGTCCTGAGCTGTCGTGGTTACACGTGGTCTTCCGGTTCGGTTGGATSTACTGCCGAATTCTCAAACTGC	3
61163	TGCAGGTGTAATGCCTTAATAGTTMTAATAAGCATGAATGAGCCAATAATAATAATAATAATAATATGCATTCAACGAAGAATCATTATGAGATG	1
61164	TGCAGGTTGTCCACTCATGTTTAACATRACAGACTTCAGTATGGCATCACTGTAATACTGTCACCTTACACGTGACTTTGGCTCGGTTGCTCTGG	1
61165	TGCAGGAGAAGCTCTTTGTGCCTGTAAAAGACTACCCYGACGTAAGTGATGACACACTATCTGCATGCACACTTAAACACTACATGAGCACACAG	1
61166	TGCAGGCCCTGATTTTGTCGCACCTGGACTACTGTCCAGTTGTGTGGTYAGGTGCCACAAAGGGGGACTTAGGAAAATTACACTTGGCCCAGAAC	1
61167	TGCAGGCTCATCCTGACATGACCCTCCAGCATGACAATGCCACCAGCCATACTGCTCATGAGTGATTTCCTGCCATGGCCAGCGAAGWGCCTGGA	1
61168	TGCAGGGATATTGGGGTTCCTAATAACAAACAGGCTGGGAATWAGAGTATCTAAAGCCCCAATCTACAGGAGGAAAATAAGGTTAGGATGCAGGG	1
61169	TGCAGGGGAGAGGCTAGTRACTGGACACAGGACAGTGACCAGGACTGGGACAGAGCCCAACCCCAGACAGGGACACGTCTCCTCCCCAGGACAGC	1
61170	TGCAGGCAAAAGAACAMCKGAGCGCCAACGGATAGATTCAAGGATAAACAGATAAGAGGTATTGGAACGAATACAATACATCATTGTAAGGTCAT	2
61171	TGCAGGTCAWTATGAGCATCTTTGCCATGTTCTGTTATAATCTCCACCTGGCACAGCCAGAAGAGGACTGGCCACCCCTCATAGCCTGGTTCCTC	1
61172	TGCAGGGGCTGATTAGMATGTTGTATATCACTAGCATGTTGTCTATCACTAGTATGTTGTATATCACTAGCATGTTGTATATCACTAGCATGTTG	1
61174	TGCAGGACCAATGTTAGCCATATTTGCATATGCAACAGTAGTGTCAATGTGTGCTTTGTGAAACGTGATACAACTKTAGTGTTTACATAACCCAT	1
61175	TGCAGGAGGAACCGCCCCTGCACTGCAGAGGAGGAGCCGTGACAGTGTTGAATAAGTTKAATAATGGTAAGACTTAGGTTAAGTATTTAGGACAT	1
61176	TGCAGGCTCCCACACAGGTGGATCAGGCTCCTCAGCAAAGCCACACTAGAGAGACAAAGKACAGAAGAGAGATGCCACATGTCAGCCCAGAGACA	1
61177	TGCAGGCCTKCAACCTGGTCCGGGTTGTTCCTGTCTCTTACTTCCTCTGGAATCTGGGCACCTCCACCATGAGCCTCAACCACCACGGCGTGRGA	2
61178	TGCAGGGGGAACCACCCCTGCACTGCAGAGGAGGAGCCGTGACACCTGTCTACAATGATCTTGAAACATTGTATCAACTATCAACTGGGTCRGCC	1
61179	TGCAGGACAAGTACAGGATGGCAACAACAACTGGCCRAGTTACACCAGGAACGCACAATCTGACGAGTCATGGTTTTGTCTCACCAGGGGTGATG	1
61180	TGCAGGCAGACAGACAGGTGGACAGAGATGCATTGAATGGGACCATTATATCGGTTCTTATATGATCAKTCTCACCTCCATTACTGGTTGTCATA	1
61181	TGCAGGATKGAAGACTAAACAGATGCTAATTGGTTAAACACTCAGTAAATTCAGCATTATTCTGGCCAGAGGAGTATTGACTTATGTTGGAGACC	1
61182	TGCAGGCACAGAYACAAAAGTGAGCAGTTCAGTMATCTGCACCCAATACAGCTAGCCTTCAACATATTCTTACCTCTATCCATTGAATTGTGTCC	2
61183	TGCAGGTAGAAAATATCCTGATTAAAAATAAATATCCTATAAATCACATTGGCAACACATGGCCTGTCRAACTTGAAACATTGCAACAACTATTA	1
61184	TGCAGGTGGCYCCGTGGCCCTGGATGATTTCACAAAGGCCCCCGTTGAAGCAGTAGTGTGGCTCTAGGCTACAAATACTCTGGCAGGGCAGGCCA	1
61185	TGCAGGAAGGGTACCACATGAGGSAGGAGGATGTCTTCCCTGTAACGCACAGCGTTTGATTGCCTGCAATGACAACAAGMTCAGTCTGATGGTGC	2
61186	TGCAGGAGGCAGTACATCATAAAGAATTAATCATACTTGTTTCAATTTTTTWTTWTTTTTATTTCACCTTTATTTAACAAGGTAGGCCAGTTGAG	2
61187	TGCAGGTCTGGAGAGAGGAGATGCGACATTACTGAGCCTACGGTACTGAGCTSTCCGTTGTCCTCTGCTGTTCCTGTGAACAGAACACTGTAGTG	1
61188	TGCAGGTCACRTCCTACATATTTCTTTGTAAGTCAAGTAGAATGGTAATTTGGCCAATATTARGTTTGGGTGGTTGGCATTGATTACTTAAGATG	2
61189	TGCAGGATCATCTGAGAGTTCTCCACAGACCTGGCTTGGATCTAGGAACAGGAGGACAGCCACAGTCAATGGAATRTAATAACAGAGTCAACTAT	1
61190	TGCAGGAGTATTTTCTAAAACCCGCACTGCATGTCTCCCTCCTTATCGCCCCTGGGACTGTGCCATCGACCTGCTTRCAGGCTCCGCGCCCCCAC	1
61191	TGCAGGWGGTGTGCATGGAAGTGAGTGATGACAAACTATTAACAGACTAACTTCAATGGTTAGGTGTGTTAGTATAATACATGTATTGTGACCCC	1
61193	TGCAGGAACGGCGACCGGCGCAGGTGGAACATAAACTACAGGGAGGACAGACACATTATTCTAACCATTATAAWRAAATATATTATTGAATTATA	2
61194	TGCAGGCAGTCACTGAGTCCAAGGTGCTAAAGGAGTCCTTAAACTTGACCCCAAAAAAACATCTGRGTCAGATGGTTTAGACCCTTCCTTCTTTA	1
61195	TGCAGGKTGGTTCTCAGTCAAAACTTTGCATAGTGTAAAATTGTATGACTAGACATTTTTAGCACCTGTTGGTGTCCTAACTTTGACTTTGAATC	1
61197	TGCAGGTCCAAACTGGCCATCATCCCCCAGGACCCGTTCATGTTCAGMGGGACAGTGAGGGAGAACCTGGACCCATGTGGACGTCACCCTGACCC	1
61198	TGCAGGCTGCAATGTTTTTACATAGTTGGCCAACGGCAATAGAAGCTACTTYCAAGGTTTGTATCATTTGCATTTAGATGATTTGGATAGAATTT	1
61199	TGCAGGTCAACACTGGAACTACCCCAGGGCAGCTGTACTGTGACATTGGCAGGATAAATGATGACATTYCACATGCATACATGTCATGTAATATT	1
61200	TGCAGGGTTAAAGGTCATCTCAGGGTCAGAGGTCAGGGCTAGGGGACAGCCAACCAGCTCCAGGTAGCCCCTMTCCTCCACTTCCTGGTCCTTCC	1
61203	TGCAGGTGCCCRGCCCGCCACAAGGAGTCGCAAGAGCACGATGAGCCAAGTAAAGCCCCACCGGCAAAACCCTCCCTTAACCCGGAGGACGCTGG	1
61204	TGCAGGAGGCTACAACAGGGACAGGAGACGACAAGACGAAGGTTGATCTAACTACATGGTCTACTTCAGTCACGCTGTYTCTTAGGAGCAGTGAT	1
61207	TGCAGGATAAATTAGTCATCCAGCCCCACTGATTCACAGATACATGTCYAGTCATGCAATGTCGAGCATCTCAGCCATCCCCTGGCCATTGTACA	1
61208	TGCAGGGAGAAAMTTTGTAGCGGGGCAAGCGAAAAAGAGGGAGAAACATCGGGGATAGTTGCATTAGAAGGGGTGGGAGATGAGGAAATGTTGGA	1
61209	TGCAGGACTGTAAATCCTTATCRTCCCCTAGCTATTTCTGGCCTATTTGATGAGCCTTCTCCAGGATCCCTTGAAACTGGTACAAGGAATAATCG	1
61210	TGCAGGGCGACCAGTGTGTTCCCRRGTGCCAGAGGTCAGATCTACTCATCAATCTTTCCCCATTTTTCCATCCCTTCCTCCTGACACTGATCTGT	2
61211	TGCAGGAAGATGAATGGGRACAAGAGAAGATATGTCTATACGCTGAAAATAGAGCTGAAGGAACAGGGGCGTAGAGAGAGACAGAGAAGGGTGTT	1
61212	TGCAGGATTTCTTCCATTCAGACACAGCTGATCGCAGTAACAAAAGGGTAGAGGGCAATCTCCAATTCTCCCCCTGATGKGAATGACAACGAGTC	1
61214	TGCAGGGAGAAAGGGAGGGAGGGTGAGGGAGGAAGAGAAGGGAAATAACAAGAGAGAGATATGGAGGGAGAACAGAAGGGATTGAGAAGGRGAGA	1
61216	TGCAGGCCACTCTTGCCAGGCTGGACAGGGATGTAGAGTCGTTTTTTTGGTGTTTTTTTTTGTCTTCTATAGGTTGGCCTAAAATKTAAAAACAT	1
61217	TGCAGGATGATAGATCTGATTTGTGCCACACACAATAGAAAAYGTAGGCCCTCACTGGCCCCTGGAGGGGGGATGACAGACGCTCCATCTTTCCA	1
61218	TGCAGGGGAGATGGTCAGTCGATTCATTCAGCCAGTCAGATAGTCAGTCAGTCAGTCAGATAGTCAGTCAGTCTGATAGTCAGTCWGATAGTCAG	1
61219	TGCAGGATCGTCCAAGACCAGCCACCMAGCAGCTGGTTAAACTGAGTAGTATTTCTGTCTGTAATAAAACCCTTGTGTGGGGAAAAACTCATTCG	1
61220	TGCAGGTAGAAAATATCCTGATAAAAAGAAATATCMAATGAATCACATTGGCTACACATGTCCTGTCTGCAACGAACTTCAAAACACTGTATCAA	1
61221	TGCAGGACCRAGTCACTGCTTTGATGTTTGCAGAGAATGACAGGATGTTGTCCAAGGTCACGTCAAGGTTCTTTGCACTCTGGAAGGGGGACACT	1
61222	TGCAGGAGGATGACATCATCTATGAGGAAACAGCAAGCATTTTTAAAACTGCCTGTTTGAGATACTAGTTTGAGATGKKTTTTTTTAAGTGTATG	2
61223	TGCAGGATCACAACGGAGACTGGGGAATGCCAAGCAGGAACCAAAGTTGAATCTGTGTCATGAGTWACCGTTTTGTCTTCTGGGTAGCCAAAGTA	1
61224	TGCAGGCATCTTCAGAGCCTATGCTCCCGGACTCTTCTCCCAACCTAAAACTTKATGTATTTAAGCAAGAGCTTCCACAGTAAAACGCTACAAAG	1
61225	TGCAGGCTATAATTTTGTCTTATCTTGATTATTGTCCAGCCATGTGGTCAGGTGCTGTTAAAAACAACCKAGTTAAGYTGCAGCTGGCCCAGAAC	2
61226	TGCAGGCTATCTCTGCAGTAGATTGCAACTCYGCCCCCTGAAGGAGCTGCAAAGCTCCACAGYGGAGATTGGAGTATTTGTCCATAGGACCACTT	2
61227	TGCAGGCTCTGGTGTTATCTTATCTACAATGCCCAGAACAGAGCAACACATTTTGCTCTTCATTGTAATCATATGGCTGAAATCAAYACTTTGCA	1
61228	TGCAGGCTGACTTCGGTCGTCTGTTGGACGGTGTTTCCTCCATCACATTGGTGCAGCTGGCTTCCGTGTTAAGCAGGCKGATGTTAAGGAGAGCG	1
61229	TGCAGGGAGTGGGTCACCGTCAGGGTCACCRCCAGGGTCACCACCAGGGTCACCATTGCACAGTGCCCCTTGGAACAATTAGGATTAAGTGTCTT	1
61230	TGCAGGTCAAACTGACCACTGTCCTGGACAACCTGAGCTCCATGTTTGGCAAGAGGTGAGCAAATCAGAAACACCCACAACCCCCCTCTGCGCYC	1
61231	TGCAGGGTCASGTGGGCATAGGGCCAGTGTTGTGCCACCACGCTCCTAAAGTCACAACGCAAAGGGTACGAGTCAGAATTCATCAACAGTCACTG	1
61232	TGCAGGAGAAAGATTATTMGAGTCTGAAGCGTTACCCTTGAGACGTCCAACAGACAGGAAGGATGTGTGTTTGATTGATTCACAGGTGTGTCTGT	1
61233	TGCAGGGGTCYAAACTGGGATCTGCAGGGGTCCAAACTGGGATCTGCAGGGGGTACGTGGCCAGACATTTTTTATTTTATAAATATTGCCACAAA	1
61234	TGCAGGAGAAGTGGCATTTTCATCTCACAACCTGAGAATCTGATTGGCCACAAAAAAWATATATATATTCTGGGGTTTTTTCATCGGGTTGGTGA	1
61235	TGCAGGGGAGTTGAGACAAGCACAAAGACAGGTTAAACAGATCAGGGTGTGACCGATCCCAGATATTTTCCATACGCACAAAAAGCKTATTTCGC	1
61236	TGCAGGGTGAAATAAGCAGTTCCCTTAACATTACTCCAATTTGCTTGCTTCAACTGGACAAACCGGTCCCACTMCAAAGCTAGCTTCTCATTTTT	1
61237	TGCAGGTTCATGCTCTACAACATMTGTAGAGTACGACCCAACACACAGGAAGAGGCACAGGTCCTAATCTAGGCCCTTGTCCTCTCTCTTCTGAA	1
61238	TGCAGGGATGTARGCCATGAGGAAGATAGAAGGGTCTTGTTGGGCGTTGCTGTGTGTTGTTGGGCATCGTTGTATGTCGTTGGTAGTGAGTCCTG	1
61240	TGCAGGTATGGTAGTATAGAAATGCAATGTGGTTGTGTTTCCCTCTGGTGGTTAAGTTAAGTAAGTGAGGTGGAGGAGCAGAGTTYAATTGAGKG	2
61241	TGCAGGTCTGGGAGAGTGTCCAGCAGGTCTGGGCGGGGTGTCTATTGATCACYTTTATTTAACCAAGTAGACCAGTTGAGAACAAGTTCTCATTT	1
61242	TGCAGGTTAGAAAAGATTGTGTAAAAAAGAATTATGAATCAGTGGACTGGGAAAARAGTTGGTTATGATTGGGAAACCAGCTATACATTTAAACC	1
61243	TGCAGGTTCTAACCCTATGGGAGGTGGTAATTGTTTCCTGCTGGTTCTAACACTATGGGAKGTGGTAATTGTTTCCTGCTGGTTCTAACCCTATG	1
61244	TGCAGGTGAGGAGAGAAGAAGAGAAGAGAGGACAGAAGAGGAGAATAGGAATTTAGGGAGAGGAGAGAAAAGAAAAGGAGAGTGGAGGGKAGGAG	1
61245	TGCAGGCGCCCGGCCCGCCACAACGAGTCGCTAGAGCACGATGAACCAAGTAAAGCCCCTGCAGCCAAACCCTCCCCTAACCCGGACRACGCTGG	1
61251	TGCAGGCTCGGCAAARCTGTTTGTGTACCAGGYCCTCTGGTTCTCGGATAGGGTCTAGGTCGGAGATAATACTGTAAGTAACTGTTTGTGTACCA	2
61252	TGCAGGRAACAGGAAATGGGGGGGGTGACTGGTTTTTGGTTGACGTGTCATATTCTACAACTTGTATCAGCTAAAGTTTGTACATACGATACGAT	1
61253	TGCAGGAGCTGTGCTGGTAGGTTATAACATGTTATGTCATTATCATGACAATGTTATTATGKGTCTATCCACAGAGGTTTTCTTCTATCTGTGCT	1
61254	TGCAGGCTTGGGAGAAGCTTCGGATCTCTCCGCTATTCTTGCGGAGTACCTGGACCTCCGGGAGGTCTTCAACAAGKCCCGTGCTACGTCTCTCC	1
61255	TGCAGGTACAGTGTCCTCTGTAATTATTRGGACAGGGAMRCCTGCAGCTAAAGTGTCCTCTGTAATTATTGGGACAGGGCAGCCTGCAGCTAAAG	3
61256	TGCAGGAGAGGTGATATGACACYGTCAAACCTGAGTAGGCCTATTACCTGAATAAGCACATATCTTAAAATGTGAATTAATTAAGTGGGGTGGTC	1
61257	TGCAGGCGACRCGTASTGACCCGAGTCTTGCAGGTGTTTTCATGGTTCAGTACATGTTCCCAAGTCACAAGAGTTTTCAAAGGCATTTACCAGCT	2
61258	TGCAGGCTCTAGTTGTCTTATCTTGATTATTGTCCAGTCTTGTGGTTCGAGCGCTGCAAYGAAAGACCCAGTTATGCAGCAGCTGTCCCAGAACA	1
61259	TGCAGGTAAAGAAGTCGGATGTGGAGGTCCTGGGCTGGTGCGGTTACATGTGGTCTGYGGTTGTGAGGCCGGTTGGATGTACTGCCAAATTCTCT	1
61260	TGCAGGTATAAATATCCTACTTCAATTCGTCTGAGTGCCTTGTTGTATTATAGTTTTGCKAAATTATGTTCTATTTTTATTAATTTAGCTTTTAT	1
61261	TGCAGGTGTACTGTATGTTAGACTGGTAGCTACACAAAGAACAAGCTGTTGGAAAGATGGAGTGKKWTGGACAGAAGCATGGTTCTTCTGTGTGA	3
61262	TGCAGGATCGTCTGAGACCAGCCACCCAGTCAGCTGATGAAACTGAGGGTTTGCACAAACTGSCAGAAACCATCTCAGGGAAGCGCATCTGCATG	1
61263	TGCAGGGCAACAACACGTGTCTCACCACATTATGCTCATGGCTTTGGCTTCTGAACATGGYTGCCTATTATCTAACTCACTACAATGGTTCTTCC	1
61264	TGCAGGTATGATACTGGGACCCTGGTGYGCTGGGGGAGAGGGGCAGAGCCATCTCTGTTCGGCTGTGAGAACGCAGTCATCGATACTAGTAGAGT	1
61265	TGCAGGCTGTGCTGCTGTGTGCAGTGGTCAGGTGGTCTGACAGTAGGGGGAGATGACATCACTCTGGAAGCTTCTCTCTCTCTCTCTCTCTCTYT	1
61266	TGCAGGCCTCTAGTTCCTGTTCCAGGTCTCCCCCACATGCCTTGCTTTCTCAAKCCCACTGGAGCGAGTCTCAACAGGAGGCAGAGTCGTAGCCA	1
61267	TGCAGGTCCTTGTCACTCAGGTCCAGCTCTCTCAGGTGTGAAGAGTTTAAAATACACGTAACAAACTAATACACATAACAWWCTAATACACGTAA	2
61268	TGCAGGTGTGATGTTCGGATGTACCCRATCCTGTACAGGTGTTGTTACACGTGGTCTGCCACTGCAAGGACGATCAGCTGTCCATCCTGTCTCCC	1
61269	TGCAGGGGTCCTCGTCCACTCAGGATCCCTATCGCCCGTGGTCCGATGAGAATATTATTTAGAACTTTWATTTTWTTTTTATTTTTTTTTACAGA	2
61270	TGCAGGCCAAGCCGTTTTTTAAGGCTAAATAAGACACACAGTAGAGARAAGAAGAATAAAAAGAGAGAAAGACGTCSTTCCTGTRACTAAGGTCT	3
61271	TGCAGGGAACACACAGGTCAGAGGTCAGGGGTCAGAGGTCAGAGGAAGCAACCAAAGGGAGACCAGGGAAGTGACCGTATCTGGGTMGAAATGAC	1
61272	TGCAGGTCTTTTTTGGATAGCCACAATAATGAMATTATTGAAGGATGCAACAGAGGCATATTTCTATAGACAGATAGAAAGGACTCACAGTGATC	1
61273	TGCAGGGACACACACACAGGGACATACAGGGGGACAGAGGAACAGAGGGGMAAAGTCAATCACTAAACAGGACATCTGTTTATTACCTCAGTCTG	1
61274	TGCAGGTGCTTGGAGTAGTCTGTGGGGGACGGCTGCTCCATGTACTCTGGGTCCTGCTGTGGAGCTGGAGGAACCACACACAAACCAACAACCAR	1
61275	TGCAGGTACATCAGACAATACATTTTATTTAACTATTTGCAATGACGTACTAGGAACAGTGGGTTATCTGCCTTGTTCAGGGGCAGAACGACAKA	1
61276	TGCAGGTAGATTGGATCAATGTTTTTACCRTCTTATAATTCAGGTGTTGTATATGATTTACCAATAAAGCCAGAATGCCATTGTAGTGTTGTTAG	1
61278	TGCAGGATCATGTGAGACCAGCCACCCGGACAGCTGATGTGGGGAAAAACTCATTCTGATTGGCTGGTCTCAGATGATTATGGCCTAATTMAATT	1
61279	TGCAGGACCACACAAACACACTCCACCCAGACAGAACACACACACACACGCACGCACGCACGCACRCACACACACACACACACACACACACACAC	1
61280	TGCAGGCGGTCATAGGGATCAGAGGAAACACAATCAGGCCATTCTCCTGAGCCAGGGTTTGGAGAGGAGCTGGTAGATCACGCTGTGSCTGGCAG	1
61281	TGCAGGAGTTGCCAAAGGTCCAGAGGGAGGCACTGTGGGCCAGACTAKTCACACTGCTTTGTGACCAGCTGRCGGCCTTCCCACAAGAGCACTGG	2
61285	TGCAGGCTCATCCTGACATGACCCTCCAGCATGCTAGGGCCATTCCCCCAATAAATGTCCGGGAACTTGCAGGTGCCTTGGTGGAAGAGTGGSGT	1
61287	TGCAGGTGCCTGGCCCACCACAAGGAGACGGTAGAGCATGATGAGCCAAGTAAAGCCCCCCCGGCCGTACCTTCCCCTAACCCGGACGAYGCTGG	1
61289	TGCAGGCTACMTGTAAACAAGAGCAACAAATAATTGCTTTCCATTGCATTACACTGAGACCAGACCAGACACCTTTCCTTTCCTAGTMAATCTCT	2
61290	TGCAGGAGGAACACACATCCCCTGATTGTATCWATTTGCATCACAAACTCTGTTATACAATGACTAATAAAATGCTCATTTTGACATCCAATCTA	1
61292	TGCAGGTCCCATCATATGTTAGCAAAAAAWATATATATTTTTATTGTCTACCATCAGTTGAATGGCAAGGAGAAGTAATCAACATATTATAATTG	1
61293	TGCAGGGGGGCGAAATAGGGACATGAGGGTTGCTGCATGTACAGGTTGCCATTCAATCCAACACAGATAAACARTCTTTGCATTGCTGTGATTTT	1
61294	TGCAGGCAAATGACACATTGCAAGGTGAACTAAGGTGTTACCCATTTCTTGAGCCCTGTGTCAGATGCAGTGTATCCACTTCTGAAGCAGTGTSW	2
61295	TGCAGGGGGGAWTAGGGGGGCAGGTCCCGGTGCTGTGTTCGTGTCTGGGCATTGGAGGAGCGGGGCAGTCAACATTGGTTAGATGTTATATAAAT	1
61296	TGCAGGGTRGCTGCGTGTTGTTTGAACAAGTTAAATCAATTATTAACCCTTTCAGCACCATGTATTGCAGTCGCATTACTATATCTGAAATAATT	1
61297	TGCAGGTCGTAGTTCAGATCTGACCAACCAGCTGTGATACAAGCAAGTATTTGACATACATCCATGTCTGAGAATGTTGGGAGATATTGTGSAAT	1
61298	TGCAGGGACAGAAATGGACATACACAGAAATGAACATGTATGCTACAGTACAATTTTCCATGTCACACTAWGATTATTATTAGAGCCTCTGATTC	1
61299	TGCAGGGGCAGGCAGAGGGGTTTGTCTGCGGGCTGTGTCGGAGGCATGATGGTGTCTAAAGTTTCCAGGAGACTCYGTTGCTGTGGTGCTCCTTC	1
61302	TGCAGGTGGCGCAGTGGGAGGAGCAGCGCCAGGTGAAGGAGAGGGATGCTCTAAGGCTGCAGGAGGAAGAGYGGAGGATGGAGACTCGTAGGATG	1
61305	TGCAGGATCGTCTGAGGCGGAGAGGCGGGTGCTGAGGAGTATATATATCTGTAATAAAGCACTTTGTTTGGAAAAACTCATTCTGATTGGCTGGR	1
61306	TGCAGGCCCAGGTATGGATCAAAGCTGGCGAGAGTATTTGTATCATTATTATGTTAAYGAAAGCATAAAGATGTTGAAGAAGAAGCCACATTTGC	1
61307	TGCAGGAGTGGTTGGTTGGCATTTCATCTSTAATCTCCAGTCATGGTTTCCCTAATCATTTGCTCATGACTGATTGAAAAGTGCATGAATTTCAT	1
61308	TGCAGGTTCATGCTCTACGACATCCGTAGAGTACGACTTTTCAATGCTAGCATGACTAGGTTYTCTCAATTTAACTCACCCAGTGCATCGTTTGG	1
61309	TGCAGGGARAGGTAGTTGTTGCGGTTCCCCTTGCAGCCCCCGAAGGTGAACTCCTCGCACTTCTCTGACGCACCGTTGTAGTGCCACCTAGGGAA	1
61310	TGCAGGGTGTCACTGTTCTAAACGATTTCATGARGAAGAAATTACACTGGAGGAATTCACCCGTTTGTGTATATGTGTGTGTGTCTCTCTCTCTC	1
61312	TGCAGGAATAAAACACAACCCTTCCATAAGCGATCCCCTTACCTACCTCCCTACCAATGCATCATATCRTCCAGGGTCAGGTAACATGTTATGGA	1
61313	TGCAGGCAGCCCWKGGCGACCACACATCTCCCTCCATCTCATTATACTCTCCTTTTCTGTTTTCAACCCCTTTTCTACCCTCTCAGAAACAATGT	2
61314	TGCAGGGGTCGTCAGGAGAATCAGGCCAGCCTTGATCAGGGGAAACCAGGGGCAGCTAGACAAATGCACCASTGGCGGTCAGTGCCGTTTAAGAT	1
61315	TGCAGGCTCATCCTGACATGACCCACCCAGCATGACAWTGCCACCAGCMATACTGCTTGTTCTGTGCATGATTTCCTGCAAGACTGGAATGTCAG	2
61316	TGCAGGCTATCATGTGGTAGGAAGACATGGAAGACCACAATGGTGTGAAGGAGAAGAAAWACACCATTCCTACATGTCTGAGACTGTTTAAATAA	1
61317	TGCAGGGACAGGAGCTGGGAGTAAAAAAAAAGAAAAGTTGGTCAAAAGACACATCACAACACTACATAAAKAGAGACCTAAGATGACAACACAGC	1
61318	TGCAGGTCGACCGACCTCTTGCTGTTCCCTCTACTTGTGGAGAGCACAGTGGAATGCACCGTCTAAGGCTACCACCTAGGGGACRTACAGTGTCC	1
61319	TGCAGGACCCACATTAGGTTATTTATTTTCATTTCSAGGTATATACTTTCTTGTGTTACAAAACGTTAAATTACTGCTATGCCGTGAGATGTTCA	1
61320	TGCAGGCAAAATCTATTATTTACTAATGGAAACAGATGTTTAGAGAAGTGTCTCCAATGGCTACYAGTAGCTACAGTTAACTGCCAAAATAATGG	1
61321	TGCAGGTAACGTGCCTGTCACTATGCCTTCCTCACACCCCCCTCCACAATRCTTGAACCCTCAGTGTATAAGATAAACTCAGGGTTTTCCAACGG	1
61322	TGCAGGGGCCTGCTGCAYTGCCCAGACAACTGCCCTCTCATCCTCAGGTAAATTGAACAAACTGAATTTAGGCATTTTAAAAGACAAACAACTGG	1
61323	TGCAGGAATAAGTCCAGAACTAGTATTGRCACTCATTCTGCACTTGCCTTGTCCTTTTATGAATATGTACTGTATTAGTTACTGTACCTGGATAC	1
61324	TGCAGGCCCATCCTGACATGATYCTCCAGCATGACAATGCCGCCAGTCATACTGCTCGTTCTGTGCGTGATTTCCTGCAAGAAAGAATGTCAGTG	1
61325	TGCAGGAATTGAACCAACAACCTTGGCACTATTAGTGCTACACTTTTACAAAYTCAGCCACACCGGACCACTCCTCCAATTCAGAGGTAGAAAAG	1
61326	TGCAGGTCCATCAGATCMCCTATAACTGACCCTGAACAACACAGACAGACAGATACAGTATGTGTGGAAGAAGGCCTTAGAGAGGAGTCACAGTA	1
61328	TGCAGGAAGGGTACCACATGAGGGAGGAGGCTGTCTTCCCTGTAACGCACARCGTTGAGATTGCCTGCAATGACAGTCCGATGATGCTGTGACAC	1
61329	TGCAGGATCCTCACCTGGACAGAGGACAGGAGACACTCAGCGAACATATGAACACATTCAATAATACAGTCAAGTGACTATARATTCTGAATGAT	1
61330	TGCAGGAGGCTTTTTGCMTTTTGGTAGACCGCCATTGTAAATAAGAATTTGTTCTTAACCTGTCAAGGTATAGGGGGCAGTATTTTCGATTTTGG	1
61331	TGCAGGGGGCAGCCTCTACTCATCTCACATGGGTTMATAATGTGGTTGGAGATAATAAGTCAAAGGGCTTTTTATTAATTGTATAGGGTGTAACC	1
61333	TGCAGGGGACCCAACAATCCTGAAGAAGTTTTAACCAATAACGCAGTTTTAAGATAGATAAGTAAAAAATAAGTAAGAARTTAATTAATAATTAA	1
61335	TGCAGGCCAATAGGTGGTCCCAGGGGACTGCTCTGTGTTTGGCTAAGCWGCTGAAGGAAGTGAGAGCTCCATCAGGGTGATCATTAGAGTCGTCC	1
61336	TGCAGGGRAAAATCAAATTGTATTGGTCACATACACTTATTTAGCTGATGTTATTGCAGGTTTAGCAAAATGCTTGTGTTCCTGGCTCCAACAGT	1
61337	TGCAGGGGACATACTAATACAGACAGATACTCCGTTGTCATGGCGGTGGAGAAAGCAGGAATGCAAACTGGTGRGTGCCCAAAAAGRTGACACTT	2
61338	TGCAGGGGGTGCAAAGACAAATCTCAAGTGGGTGCAGACACACCTCAGGTCGGGCCAAAGTCAAGCCACYGTTACTTAACCATCTTCCCCAGTCC	1
61339	TGCAGGGCCTCAGTCTCTTCCTGTACACTACAGAGGYGCTCTGCCCGGGGGTTAGGGGGACAGAGGGGTGGGTGTGTGTGTGTGTGTGTGTGTGT	1
61342	TGCAGGGTTTCAGGCTGTGAAYGTTTTCTTTCTAGCGGTGGACTGGGAATGTCCCTGTTGCATTAACAACCAGTCAATAGGTTACTGTATAGCTG	1
61343	TGCAGGTCTCTTCAGTGTAGCACTGGTATGTCTASACCGTAGAAGCACTGAGGCCAAATGGCATCACTGGGAGTTCACACCATCCCACTTCTGGC	1
61344	TGCAGGCATCCCCTAACCCGGACGATGCTGGGCCAATTGTGCGCCGCCCCATGGGTCTCCCGGTCSCGGCCGGCTGTGACAGAGCCTGGACTCGA	1
61345	TGCAGGCCCAGCTGTGAGTAACACATCTATTCATCCTGAGGCTATGSGAACGTCCATAATGCCCCCCTGTTCCCTTTATAGTGTACAACTTTTGA	1
61346	TGCAGGAATACATCAACTCTATCAACAACTGTTATCCTGAGGAGATAGTCAGGTACWCACACACAATCTCACACAAAAACATCATATTCATCTAG	1
61347	TGCAGGGACACGTTTAGTCATTAGCTGTGGGGGAACGGGCATAGGGCTCGGCTACGCMAGCCAAACCCAGGGCCAAATCAACCAGCACCTTAAAG	1
61350	TGCAGGTTCATGCGCTACAACATCYGTAGAGTACGACCCTACCTCACACAGGAAGCGGTGCAGGTCCTAATCAAGGGTCTTGTCCTCTCCTGTCT	1
61351	TGCAGGACACACTATTCAACAGCCAGTGAAATAGCAGGGCAGCAAATTCAAAACAACAAAAATCTCATAATTGACATTTCTCAAACATRCACTTC	1
61352	TGCAGGCAGCATGCCAATTGCRCGCTGCCTCAAAACTTGAGACATCTCTRGCATTGTCTAGTGTGACAAAACTGCACATTTTAGAGTGGCTTTTT	2
61353	TGCAGGCTGGCCATGTTTTTTATTTGTTGGTTTATGTYGGCTATTTTTACATAATGGTCATGGCCATAGAAGTTACTTTTTAGATTTGTATCATT	1
61355	TGCAGGAGAGGCAGAAGGGCCGCAACCGCCGGACCCACGAACTGGAGAGAGCCCCCCGCAGCGTCTGACCTCTCACCCACTGAATCCCAKGACCC	1
61356	TGCAGGATGGGCCAATGCCTTTTGGTAGRCCGTCATTGTAAATAAGAATTTGTTCTTAACTGACTTGCCTAGTTAAATAAAGGTTAAATAAATAA	1
61357	TGCAGGGACGGGGGCCTGGGATTAAAAAAKAAATAAACACACATTACAACAAGAGAGACAACACAACACTACATAAAGAGAGACCTAAGACAACA	1
61358	TGCAGGGAGCCGGAGTTGGCTGGGGAGAAAATTAGTAACAGCAGTCAAAATTGTTAAAAAGGTWAAAAAAAATACAGTTGTGGTAAATGTAACAG	1
61359	TGCAGGACCATGGGTTAAATCCCAGACAAACAAAGAATGTGCTGACAATGTAAAGCCCAAACTSTATGTTCAAGGATTTTAAGCCGCCTATGACT	1
61360	TGCAGGTGCACCCACTGTGGCCGACAACGAGCTGAACGACATCTCTTCGAGCTTACGGCTGAATTGTTACGCTGGGTTTTTCTCAWGATGCATTT	1
61361	TGCAGGGCCAAAGTGGGACTCCATGTTGGTTTTCTGCAATCCTCTACCTTTAGAACCTGGAWTATTTTGAGACTGTGGTTTGTATGGAGGTGCAG	1
61362	TGCAGGGCCCTGAGGAGSCACCGTGCGTGTGTGTGTGTCTATGTGTGCGCGTGCAGCTGCAGAAAGAGGTGTTTGGGGAAATTTCAGGTGAGATG	1
61363	TGCAGGGCTCTGTCGGCGTCTSAAATGAAACCCTATTCCCCTACACAGTGCACTAAATAGGGAATAGGGTGCCATTTGGGAGGCACTCACGGAGT	1
61364	TGCAGGAATATTTTSTTATTTCTTCAGGATTTTATCATGGAACACTTTCATTAGGACTCTGTCCTGGTATCTCTTACATAGCTCATACATTACAC	1
61365	TGCAGGTGGTGGGACGATTATTAAAAGGCTACAAGGTCAGCATTCGGAAACCCAYTAGGGATTACAGGGCTAATAAATGTTTGTGTGAAAAGATT	1
61366	TGCAGGCCTATGTATCAAAACYATACAATAATAGCTTACAATGCAAGTAGCAGATTGATTAGAAACTATAATGCATTAACAATATATTGCATGCT	1
61367	TGCAGGTCATCTCTAGCTGACACCTTTGCTAACTTGTGTCAATTTAAAACTTGCACAAGACAGTTCACAGAGTTGTCCATTTAAAGAAAWGTAAC	1
61368	TGCAGGCACCTGTGCTGTGCTGGCCCCAGGCCCACTGAGAAACATCTGCAGTCTACTTTTAAACAAGTTGTTGGAACGRAGGTTATATAGAACAT	1
61369	TGCAGGAGGAAAGTGTAATAATATTGCCATGGAAGCTCTCTGTGCACAAATATATACCACTGGCACMAAAAAATATACATAACTGGAGATAAAAC	1
61370	TGCAGGGAACGCCTGAGACCAGCCACCCGGACAGCTGGTTCAACTGTGGGYTTGCACAACCAAAGAAATGCTCACCTTCGATGGCCACTGGCACG	1
61371	TGCAGGCTCATCCTGACATGACCCTCCAACATGACAATGCCACCAGCCATACTGCTCGTTCTGAGGCGTGATTTYCTGCAAGACAGGAATGTCAG	1
61373	TGCAGGGGCCAGGGGACACCGYCTGGAACACCCAGCGTGCCGACTGGGGGCCACTGAGATAGGGTTTTGATTAATCAGACATGCCTATGGGGCTT	1
61374	TGCAGGCTACTCAGTTGCACTGGATAACAACTCAGTCTGAGTTCTCCACTAACWCACCGAGGGAGCACTAGCCTGGATGCTAATGCAAGTTAGAA	1
61375	TGCAGGTATCAATATATATGTGCACTCACATAYGTTTGGCCAATAAAAACCCTTGACGACTTGACTAGGTCGACAATATACTTTCGAGCTAGGTA	1
61376	TGCAGGAGGCTAGTTCTTCAGTGGGAGTGTTGGGCACCAGTACRCACACACTGGCCTCTGCCTCCGAACTGGATACACTACTTGCATAACTTTGT	1
61377	TGCAGGAGGCCTTTTGGTAGGCCGTCATTGTAAATAAGAATTTGTTCTTAAAACAACATCAGGTGAAATGGAAGAGCGCCAAATAAAAAAAWAWA	2
61378	TGCAGGMCACCYTCTTGGTTCTAGAAGACCAGAGTGACACCACTGAATCCTCTGCAGCTTCTATTAGGGGCCAGGAGTTTTCCTGGCTACGTCTC	2
61379	TGCAGGAAGTAAGCACAGCAAAACCCAATAGACAGAGCAGGGAGGGGCCGTCACAATACATTTTCTRACATTTTTTGTAAATTAGCTTTTATTGT	1
61380	TGCAGGACAGGGGACGTGGAGACAGAGATGTACTTTTTCCTCCACTGTGGGAAAACTCCCAAATGAGAGAAAAAAAAWTTCAAGAAAATATCTCA	1
61381	TGCAGGCAGAAAATATCCTGATTTAATAGTAGAGAGACTGATTTATTTAAKTTTTTTWAATATCTTTCATCACATTCCCAATGGGTCAAAAGGTT	2
61382	TGCAGGCTTTAGTTGTATCTTATCTTGATTATTGTCCAGTCATATGGTCAAGAGATGCAAAGACATGTTTGTGTAACTGACACACSCACTAATGT	1
61384	TGCAGGTAGAAAATATCCTATAAATAACATTTGTTCACATGGCCTGTCTACAACGAACTTGAAACATTKTATCAACTATCAATTGGGTCGGCCCA	1
61385	TGCAGGTACAGGAATGCCCACATGCAAGAACGCCCCGAATTGCGAGATGSAGTTGCACCTTTCTCCCACATTCTCCAATCCCCGGAGCGCGCAAG	1
61389	TGCAGGAAGGCTCAACATTTATTCAAAGACTCCAGTCACCCAAGTCATGGACTGTTCTCTCTGCTACTGCACGGCAARCGGTACCGGAGCGCCAA	1
61390	TGCAGGGCCGTTGGACAGCGTCTCCGTAGGTTACCGTGTGTCAGGTCAGACAGTGGGAGTGGTCAGTCTTCACCTGTCTGCAGTGGACAGCRGKK	3
61391	TGCAGGGACGGGGGCTGGRATTAGAAATAAAAATRCATTTGCTCTGTTCATCTTTCCCTCAATCCTGACTAGTCTCCCAGTCCCTGCCCTGAAAA	2
61392	TGCAGGAGTGYGTTAAATTCTGCCTGTTGGTTGCAATCGAGCCATAGGTATTAGCATCACATACCTAAGGGTACACCACTGGCAATCTCCCCACT	1
61393	TGCAGGGCCCATACCCTAACCCAGGGCCTGTCCTAACCCAGRGCCTGTCCTAACCCAGGGCCTGTCCTAACCCAGGGCCTGTCCTAACCCAAGGC	1
61394	TGCAGGCACTATTCAAAGGCTTGGCCAACTTCTACGTGTGCGGTGCAACAAAGTCTGGTACCRCTACTCTTCAAAACTGTTACTTTATTTCCTGT	1
61395	TGCAGGCGCTAGGCTGGGAAGGTTTGATGTGGTTCACCCAGGAACTAATCTTTTWAAAAAAAAACAGCTTGGGCCAACGCAGATGCGTCGTGGAG	1
61396	TGCAGGATCGTCTGAGACCAGCCACCCGGACAGCTGATGAAACTGAGGAGTATTTATGTMTGTATTCTGATTGGCTGGGCCTTGCTCCCCAGTTG	1
61397	TGCAGGTGGGGATGATGGGTTGGAGATGGAGGGGTCCAGTATTGAGAAGGCTGATCGTTTTTTTAATTTAACCTTTATTTAACTAKGCAAGTCAG	1
61398	TGCAGGAGGCCTTTTGCCTTTCGGTAGGCCATCATTGTAAATAAGAATTTCTTCTTAACCRACTTGCCTAGTTAAATAAAAGTACATAAAAAAAA	1
61399	TGCAGGGAGGATTKTTGTCCATATTTGAAGTATGATTGACATGCTTCGGTGACGTGAGAGCTTAAACGAGGCAGGAGTATTTGCATCAGAATGAA	1
61400	TGCAGGAAGTGACCCTTGACCCCCAGCAGCCATCCACCTCATYTTTCTTATCCCATCCAGCCTTCACCCCAAACTCCCCCCACCAGAGGCCACAC	1
61401	TGCAGGACAGGTACAGGATGGCAACAACAACTGCCCGAGTTACACCAGGAACGCAGAAATCCCTCCATCAGTGCTCAGACTGTCCSCAATAGGCT	1
61402	TGCAGGGGTTSAGGTTCTGCATTGTCTGTTTCCTACACTTGAATRTAAGTCAATGTCAAGATGTAATCCGATTTGGAAAGATATGTCTGTCTGTA	2
61404	TGCAGGTTTTGACTCAAACCCTGTTCGTGGAGAGATACTCTCCTGTAGGTTTTAACTCCAACCCTGTTCCTGGAGAGMTACCMTCCTGTAGGTTT	2
61407	TGCAGGGCTAGAATGACAGGACTGGCCTGACCTGATAAAGCACTGCCAGATACAACTGGACAGATAGACAGACAGGACAGGACRGCGGGCGGGAC	1
61412	TGCAGGAGGATGTTTATACACTCTGAGGAAACACAGACACCCCTCAGACCCTGAGGTCAGCACTGAAACGGTAGCAGAGAGAGAGAGAGAGAGMG	1
61415	TGCAGGTGCCCGGCCCGCCACAAGAAGTCACTAGAGCRTGATGTGCCATGTAAAGCCCCCCCGGGCCAAACCCTCCCCTAACCTGGACGACGCTG	1
61417	TGCAGGCTCTAGTTTTATCTGATCTTGATTRTTGTCCATTCGTGTGGTCAAGTGCTGCTAGGAAAGACCTAGTTAAGCTGCAGCTGCCCAGAACA	1
61420	TGCAGGGCTCTTGGCGGTTGGCGTCCCGTGGGGGMCCTGCATGTGTTTGTAGTGATTTGAAACAGGCACATAGGGAGGCTCCCCGAGGACCACCT	1
61423	TGCAGGGTGGCCCGCCCCCGGAGGTATTTCAGGCCGCGACGCAGCTCCTTGCGAATGTTGTCGCTGGAGAGCACGTAGAGGATGGGGKTGATAGC	1
61435	TGCAGGCTACAGCCTCTGATTCAGGGGCTCCGCCACGTGGACACAGCCACTGCTATAAATATACATCCCCCGCCCCTCTGGAATACAGTGCYCTG	1
61436	TGCAGGAGCGGAGGGAGAGAGATAATGAGATTACAGAGCTGTCAGAACGCTCTTTCGGCTGTTATCCATTCTTGTCTCCTACTCTCTGACCCAGK	1
61437	TGCAGGGGGAGACACTGCTCCCTGGAGGCCACTCTGTCCTGGAGATCAGCGGCCCCACCATCCCGTCCCCTGGGCCCTCRGGTAATAAACAGCCT	1
61438	TGCAGGTCTGTTAACGACTGCGAAGCTAGCTARTTAGCACTACGGTACACAATAAGTGAAAGTCCAATGGGATGCTAGTGTGTGTGTGTGTGTGT	1
61443	TGCAGGGACGGGAGGCAGGAATTTAAAAATAAATAAATAAATATATAGGACAATACTACATAAARAGAGACCTAAGACAACACCATACAGTGCCT	1
61445	TGCAGGTAAAGAAGCCGGATGTTGAGGGCCTGGGCTGGCGTGGYTATACGTGGTCTGTGGTTGCGATGCCGGTTTGACATACTGCCAAATTCTCT	1
61454	TGCAGGCTGTCTCATTGCCGTCGGTGATCAGGCCTAACCCCGTCGTGTCGTCAGCAAACTTGATGATTGTGTTGGRATTGTGGATGGCCACGCAG	1
61471	TGCAGGCCCCTCAKGGCCCTGGCTAGTCTCGAAGCACTCAGGACACACACGACATGTCTTATTCTCCAACATCTTAGAGCATTTACCACAGATGG	1
61472	TGCAGGAACCACCAGTGGAGGACTGAGAGCACTATTAATTAGCACTCTAAATTTAGACTATGCTCACACACACATGATGTAATGGCTGGRATACG	1
61474	TGCAGGACAGAACGCCACAGTGGCTGTGATGAGATACAGTGCTTATGACAGAGGATGCTCTGATCCTCGACAAGGCCTCTCTAGACAGAGGKGAA	1
61475	TGCAGGGTTCTATCCGTCAGTTGTCCTCCTCCCTCTCTTCTCACACCTCCTGCGAGGCRGGAGGAAACCTGGTCATCCTGACAGACGGCCTATTG	1
61476	TGCAGGGAGACAGCGTGGCGGAGCTGGTCCAAGTCTGCTGGTYTGTCATAGCCAGTTCGTACTATAAGGACACAASGCGAGACACAGATGCAGAC	2
61477	TGCAGGCAGCCTAATAGAGGTGAAAAGTGAGGGAAAGAGTAMGACAAGCTCGACAGTGAAACAGAGGTCCAAACATGCACGCACACACACACGCA	1
61478	TGCAGGCGGTCACTGAGTCCGAGGTGCTAAAGGAGCTCCTTCAACTTGGCCACAAAWAACATCTGGGTCAGATGGTTTAGACCATTTCTTCTTTA	1
61479	TGCAGGACACGAAGGTCTTTGTTTGTCGGACAAATCATTGGGTAGAAACTACAGAACATTATGGCTATTAGCAGGGCTATATTTTGGCCTTYATA	1
61480	TGCAGGAGGAACCGCCACTGCACTGCAGAGGAGGAGCCRTGACACTTAACTAGCTTCTCCCCAGTTTGATGCCGTCAAGACAGGTACTACGTAAT	1
61481	TGCAGGCGCCCAGCCCACCACAAGGAGTCACTAGAGTGCGATGAGCCAAGTAAAGCCCTGCTTTTCATGGTTCAGGYCCCTTAGTTCCAGTGAAG	1
61482	TGCAGGCACTAGACTACTGGGGAGGAGTCACAGGGTTCCAGTCAGATAAAACTGCTGCCYCTCTGGATGACTGGATCAGACGCCTACAGAACTAC	1
61483	TGCAGGTTCCTTCTCGAAAATACAATAAGAAATAACAGATAAGAATAYGAAGAAAGTAAACGGAACAAAAATATTAAATGCAACATGTAAAGTTT	1
61484	TGCAGGCAGTTTGTGGGCTCGTTCGATGTGACCAATTTGCAGCGGGTAATGCTGCACATCTTCAAYTGCGGCTGCTTGGAAAATGAGCAGTGTAG	1
61485	TGCAGGGCAAGTAGTTTGYCCCCAGTGATGCGGACCGCACCACCCTCTGGAGAGCCTTGTGGTTGTGGGATGTGCAGTTGCCTTACCAGGCAGTG	1
61486	TGCAGGGGGTCCACTCTAGTTCTCTTCTATGGACAGGAGGAAAGATTCGCWGCACCTGCGATACAGGACGTTTTTGAACTAAAGCCCTGTCCAAC	1
61487	TGCAGGTTAATGGCTAATGGCAGAAAGGGAAATGACCAGCTTAGTCTGCTTGKACCCCGGAGCAGCCAGAGAGGGACATCAGAACAAGCCCAACT	1
61488	TGCAGGCTCATCTTGACATGACCCTCCAGCATGACAATGCYACTTGCCATACTGCTCGTTCTGTGTATGTTCTGCAATGGCCAGTGAAGAGCCCG	1
61489	TGCAGGRCGAACAGCAGCACAGCACTGCAAAACCAACCAGCTGGCGACTGAAAATGGGATAGATCAATCATTCTAGAAACCAATAGTTTCTTGCA	1
61491	TGCAGGGCTTTGACCAGCTCCTCCGTCTGAGGGGAGAGGGAGGGAAGGAGAGAAGGGTATGTGAAAGTTCTGGCCAACAATATSCAATTTTCAAG	1
61493	TGCAGGCATTTGGAAATTGAAATTGAGGATGAACCAGACTTGTTCTACAATTTTGGTGGATTTCTTTTGATTTTCCCATGATRTCAAACAAAGAG	1
61494	TGCAGGGGTGGTTTTGCAGCTGCAACACCSAGTGTGGTGAATAAATCGAGCTTGAGTTTTTCTTGGGAGTCCGGCGGGATTTTTGTACCAGAAAT	1
61495	TGCAGGTATGCTTTGATGTGAGAGAGGAAGCCAGTCCCCCACCTCACCCGCTCTTAAKATAACCTTCGGGCCAACTGGGGGCCCAAGGCTGGTTA	1
61496	TGCAGGAAAGCAGTGTCCGACAGGCTGGGTCGAAGGAAACTGTCTACCGRTGTGCTAACTATTGTTATCAARATAGCTACCTATTCCACCTGCTG	2
61497	TGCAGGCGGTCACTGATTCTGAGGTGCTAAAAGAGCTCCTTAAACTTGGCCCCCAAATAATATCTAGGTCAGATGGTTTAGTTTAGGGATGCACR	1
61498	TGCAGGGGCTGAGAGACATCGCTAACAAGCTGCGGATCAACTCCGTCAAGGCAACATGCGCCTCCAACTCCGGGTGAGTGGTTTYTTTTTWAAAM	3
61499	TGCAGGTGTGAGGTTCCGATCCTGTGCAGGTGTYGTTACACGTGGTCTGCCACTGCGAGGACGATCAGCTGTCCGTCCTGTCTCCCTGTAGCGCT	1
61500	TGCAGGACAGTTGARCTAAAATAGGCTAATGCGATTAGCGTAAGGTTGTAAGTAACAAGACCATTTCCCAGGATGTAGACATATCTGATATTGGC	1
61501	TGCAGGCGGACAGAGACCACCACTGCACCCAGATACTGCACMGACAAGTGAGGATCAGACACTCACCAGGGTCTCATTCATTAGGGCACACCTAA	1
61502	TGCAGGGTTATTTAAGTATTTTATATTTAGTGAACATTCWTTTGTCAATGAGATGTCAAGATGTACTGTAGATATGCAACATTAAAAACACTTAA	1
61503	TGCAGGTGAAGAAGCTGGATGTGAAGGTCCTGGACGGGTGTGGTTACACGTGGTTTGCGGTTGTGAGGCCRGTTGGACGTGCTGCAAATTCTCTA	1
61504	TGCAGGTKTTGTTTGGAGCATTTCGGCGGACACCTAAAATACTTTAGAGGAATTCTAACAGAAATGTCTCAATGTGGCGTGTTTCCCCCATTAGC	1
61505	TGCAGGTTTATTGATGATGGTGAAGGCAGCTGTTCGGGAKCGAAGGACACTGGTTGCTAGCTTTTTCAGTCCAAAAGGTGGCAAGTCTAATTGTC	1
61506	TGCAGGATGGWTGAGCTAACGTAGGCTAATGTGATTAGCATGAGATTGTAAGTACAAGAGAATTTCCCAGGACATAGACATATCTGAAATTGGTA	1
61507	TGCAGGGATGTCCTTGTCCCATCGTGCTCTAGCGACTCCTGTGGTGGGCYGGGCACATGCAGGCTGACACGGTTGCCAGGTGTACGGTGTTTCAT	1
61509	TGCAGGCTGCTGATGAGCTGGTTGCTGAAAGGCTGGTCTTGGGGCTGGCTGCTGACGGGCTGGTCCTGGCTGAGGGKCAATCTCATCCTCTTCTT	1
61511	TGCAGGTAGAAAATATGATAAAAATAGGTCACATTGGCTACACATGGCTTGTCTGCAATAAACTTGAAACATTGTGTTAACTATCGACTTKGTCC	1
61512	TGCAGGATCACATTCTTCAGTGTCTGGAGCTTCAGTGGCTCTCTGGATGGCCTTTAGTCTCTCGCTTGACACAGGCAGGKAGTGTATCATGTTGA	1
61513	TGCAGGACTCTTTGCCACATTTAATATTAAAAAACTCCGCCCACAGGTCAATTCGGTGTTAAAAAGATGTAATGGCAGGKATGTTGGTGACAGCC	1
61514	TGCAGGAGGATGGAGGTCCCTCTGATGACCGCCCAAGGCCCTTCTCATGCCTGTGTGTGCGTGTGTGTGCGTGCGTGTGTGTGTGTGTGYGYGYG	3
61515	TGCAGGCTGACTTCGGTCATCAGTTGAACAGTGTTTCCTCCAACACATTGGTGCAGCTGGCTTCCGGGTTAAGCGAGCGGRTATTAAGAAGTGCA	1
61516	TGCAGGTGAARAAGCCCGATGTAGGTCCTGGGCTGGCGTGGTTACACATGGTCTGCGGTTGAATGTACTGCCAAATTCTCTAAACCGATGTCTGA	1
61517	TGCAGGTGATTGGCTGGAGGCTAACAGAGGAGACTGGACGGCYATCTTGAATCCCCAGACCCAGACCGGTGGAGCCAAGGGCTTACGGGACAACA	1
61518	TGCAGGAAGGTTACAAAATATATTTTATAAACATGGCAGAGAAATCTACATATGGAGTATTTATTGTCAATTACCTGGTCAAGTTMATACATTAT	1
61519	TGCAGGAGGAGATATATGGATGTCAAAAAATTGTTCTTRCCCAAGGAATGAGCCACCCCGCATGGCTACCAGTGTGATAAGGATACAAGCAGGGC	1
61520	TGCAGGAGTAGAACAAACCCCTCATTGTTTCTAATCATCCTTGTATCTGGGAAACTGAGCTCGGGTTGGGGGTAAAACACCACCTAGTGCRGATA	1
61521	TGCAGGATATCTTTGATATGCAGATATATGAAATACAGAAAGAAAAAWAWAATAATGGAGAAACGGTGTAACTCAAAAGCCATTCAACAACTAAA	2
61522	TGCAGGACTTGCTTTGTGGAGTGTGGTGTCAAAAAAGCTMTTTAATACGGACAGACCTCTTCCCATCTTTATAACCATTGAATCTATATTGAATC	1
61523	TGCAGGAAGAGTTTCGAAAATAGACTTTACAAATATGGAARAGARAACTCTACATATGGATTTGTTTGCTGGTCAAGTTCATGTTTTTTTTATTT	2
61524	TGCAGGGACGGGGGCCTGGGATACATTTAAAAAAAAAAWAAATACAATATAAATTTAGGACAAAACACACATCACGACAAGAGAGACAACACAAC	1
61525	TGCAGGTTTTGGTAGCAGRCCATGTCATCTGGCCACAACTTSTTATTCTTAAACACATCACTATGTATGGAATTGATCTAGACTTATTTCTCTCT	2
61527	TGCAGGCCAACTCCCGACGGACGTCCTCGCTGAAACTACAACGGTAGTGATCGATCAGGGCCCTGTCGTACAATGCCGCGCTGGCGGCCAGGGKC	1
61528	TGCAGGTAGGAGAAACCACCCCAGATGTAGCGCAGGTCCTCAAAGGGGTCSGCCCGGGGACCAGGGTCCCAGTAACTACAGAGAGACAAGGGTAG	1
61529	TGCAGGAAGYARATCATCTTAGCTAGAAGCAACAGTGATTCAAACTAACTCCTACACAGGTAATGTGTGAAAATGTTATCTCATGTGGGTATGCC	2
61530	TGCAGGACCRTAACTCTCCAGGAACAGGGTTGGAGTGAAAACCTACAGGACAGTAGATCTCCAGGAACAGGGTTGGAGAGAAAACCTACAGGACG	1
61531	TGCAGGCTGATGGCRTCATCAGTTGAACGGTGTTTCCTCTGACACATTGGTGCGGCTATCTTCCGGGTTAAGCAGGTGGATGTTGAGAAGTGCGG	1
61532	TGCAGGATATCTTCCTACAGTGGCTGTGCTATCTTTGGACCCCTTGAGTCAACAAACATTGCTCTCCGCGGTGGCCAAGAGACACAGATAYCCTG	1
61534	TGCAGGGGACGATAGGAGAGAGAGACAGTCAGCTGAGAAATAATGAGTGCATCTCAGCTTCAACCAACTTGTCTTCTGGCATGGCAGCTGTGGKA	1
61536	TGCAGGTGTCCGGCTCGCCACAAGGAGTCGCTAGAGCACGATGATCCAAGTGCTTAAATAGACACCGGCTGGAATGCGGKTAACCAATCAGCATT	1
61538	TGCAGGGAGGCAGTGTGGGGCGCGTGTGTGGCAGCGCTGAGCAGCATTCCCCGGCTGTTGCGGTTGGTTCTGCAGTCKTTGCGAGTTAGGGACCT	1
61542	TGCAGGGGCAGATTGGCCATCTGGCAATTCTGTCAAATGCCAGATGGGCTTGACAATTTTTTWGTCRATGGACTGGTCACAATTGACACTATATT	2
61543	TGCAGGCTGGAGCTGGGAGGCTGAGTGGACTGTGGATGACAACAGGGCTGTGGATGAGAAAGGTCTGCTTTCACACACTGCTTGMCCTTGCAGTG	1
61545	TGCAGGGAAGTACAAATATGACATTCTCCGGGKKTTTTTTTTCTTCCCCAGCCCACAAGTATGGCAGCAAGCATGTTATCAACACCACTTTATGC	2
61546	TGCAGGGAGAAACTTTGTAGCGGGGCAGGGGAAAAAGAGGGAGGAGCATCGTGATAGTCACATTAGAAGGGCTGRGAGATGAGGAAATGTTGGAC	1
61549	TGCAGGACTCCAGTGCTAGGCTCAGCTGCCTGTGTGTGAGAATATTCCCAATGGGGCTAGAGAAAGAGAGAGAGAGAGAGAGAGAGRGAGAGAGA	1
61550	TGCAGGACAAAGAGACAGAGAGGGAGGGAGGTTAAACAAGAGTGTGGGAAAGTCCGAGTCCGAGTGTGTGTGTGTGTGTGTGWGTGTGTGWGTGT	2
61553	TGCAGGCCCCAGAGAGTCGCCCTTTTTGGGGACGTTCGGTACCCCAACCGGGCAGGCCGGGGGTGCACTAAGCGGATACGTCACGGCTCCTCCMG	1
61555	TGCAGGCCGACATTGATTGTCAGTTGAATGGTGTTTCCTCCAACACATTGCTGCTGGCTTCCCGGTTAAGCAGGCGGGTGTTAAGWAGCGTGGTT	1
61559	TGCAGGGAGGTTGGCCCTCTTTAAAACTCTGCTTTACAACTTGTCTGCTACCTCCACCCAATCACATCCCTCCCTCATCACTGTATCTCTAAYGC	1
61560	TGCAGGTTACCACTGCATTTCTTAAAATGTAACTAACATGAGATGACGTGCACCTGCGGCTAAACTAAGCTTGATTGCAACAAAAAAAMCCACAA	1
61563	TGCAGGCACCCATCCAGCCACAAGGACTCCCAGGCCAAACCCTCCCCTAACCCAGATGACRGTGGGCCAATTGTGCGCTGCCCTATGGGACTCCC	1
61564	TGCAGGTGAGGAGAMTGCTCTGGTGTTGTTTCTACAGGCAGAATGGGACAGCGGGAGGGGAGGGAGAGAGAGAATAGAAAGAGAGAGGGAGGGAA	1
61565	TGCAGGGTCTGGAAGTCCAGTTCGCTGGCCACCAGGTCCACGTCCACTGCGCTGATCCGGCGCYAGTCAACGCTTTCGCGCCGCGGACGGAATTT	1
61575	TGCAGGAAGGGTACCACATGAGGGAGAGGATGTCTTCCCTGTAAAGCACAGCGTTGCGACTGCCAGACCATGACGGATCCTCCACCTCCAAATSG	1
61578	TGCAGGGAGAGGCTGGCCAGCAGAGAGTCTACCGTGCAGGACTGGGAAGGCCCCTCTACCTACCATGGCTAATCTTACCATCTCYGCTCTAACAG	1
61579	TGCAGGTGCACCTGGTGCCCCTGGCGCTCCAGGTGCCCCCGGCCCTGTTGGCCCCCTGGGMAAGCAGGGAGACAGAGGAGAGGGAGTGAGTACCC	1
61580	TGCAGGCTGCTCTAGAGGCACAGCACTGTACTGCAGATCGCTTCACCTTGACTTTGATGTATTATTCTTACTGGTCTATTGGCTGGKGGGGGGGG	1
61586	TGCAGGCGCCCGGTGACCTCATCGTCCAGGAGGGCAAGCTCTGCCGGATGGACTGCAAGGTGAGACCACGCCCCCTTAACACTGAAYCCATCTCT	1
61589	TGCAGGCTGACTTYGGTAGTCAATTTCCTCCGACACGTTGGTGTAGCTGGCTTCCGGGTTAAGCGGGCGAGTGTTAAGGAGCGCGGTTTAGCGGG	1
61590	TGCAGGCGCCCGGCCAGCCACAAGGAGTCGCTAGAGTGCAATGATCCAAGTAACACCCCCCTGGCCAAACTCTCTCCTAACCCAGACGTCGCASG	1
61591	TGCAGGCCGCGGCCTTGTAGCGCTATTGATCTTCACAGGGAGCACAAACACACGCACGCAYGCACACACACACACACACCCTTGAGGGCTCCTCT	1
61593	TGCAGGGACACCACCCTTACCTTTGACCAGCTGGTAGACCTATCCATCAGACTGGATGCCTCCCGCGGATGTCCGGATCGGGGKTCGTCAGTTCC	1
61594	TGCAGGCTCATCCTCCAGCATGACAATGCCAMCAGCCATACAGCTCGTTCTGTGCGTGATTCCTGCAAGACAGGAATGTCAGTGTTCTGCCATGA	1
61597	TGCAGGAGTCTGACTGGACACTGTGGATCTCCACGCGTACGAAGGGGTCCAGGGCCTTGCCGCTCCGTGGGACAGGCAGGKTGGAGCCACTGATG	1
61608	TGCAGGGCAGGTAGTTTGCCCCTAGTGATGAGAGCCCTGCGGTTGCGGGTGGTGCAGTTGCCGTACCAGGTGGTGATACAGCCCGACMGTATGCT	1
61609	TGCAGGAACATGTTAGACGAAAAAGCAAAATGTAAATTTCTCTGAAAACAATTACTGAAAATCACAAACCTTMCATCTTATTTCATATTTTTGAA	1
61613	TGCAGGCCCATCTTGTGTCTGATAGGCTCTTCAGGGGCTCCCGAGTAGYGCAGTGGTCTGTCACTGCAGTACCTGGTTCAAATCCAGGTTGCATC	1
61617	TGCAGGAGATGTCAGAGTGACTCAGGTAGTTAACCTCCCTCCCTCCCTCCATCCCTCGCTCCCTCCATCCTTCTCTGGCTCCAGCATTTGACYGT	1
61618	TGCAGGACGGGGTACGTGAACAGCCCCACACTCCCCTCATTCTTCTGTTTACTCTTCATCTGGAGAGAGAARAGAGGGAGAGAGAGAGAGAACAA	1
61619	TGCAGGTGGGACGCTAGCATCCCACCTAGCCCATAGAAGTTAACCTGTTAGGGCTAGGGGGCAGCATTTGCACGTCTGGATAAAAAAAATKTACC	1
61631	TGCAGGGATGGAACGTAAGTYACAGAAAATKTAGGTTGTGGTGGCAGCTGCAGAGAAGTATTTGGGTGTGCGAGACTTGAGATCAGAAAGTGGGT	2
61638	TGCAGGGAGGCCGTCATTGTAAATAAAAATGTGTTCTTAACTGACTTGCTTAGTTAAATAAAGGTTAAAAAAATWAAATATTTTAAATAAACATA	1
61650	TGCAGGAGAAACACCTTATAGAGCTGAACGTGATGAATCCAGAACACAGAGGCAGGCTGCTGGCTGCTGYMGACTGCAGATATACAGAGAGTGAG	2
61654	TGCAGGCTACGCACCTTGTACTGGAGAGAGGTTACTATAGTTACCATACCATAATACACCTTGTACTGGGGAGAGGTTACTATAGTTACCATAMY	2
61655	TGCAGGCTGTGGCTAGTCACACAGTGGTGTAYATAGAGAAACTTTAGAGTTTAGACAGACTTACTGCAGACCAGAGCCATGGCCATCCGGAACAG	1
61656	TGCAGGCACGGCTCCTCCTGTCTGACTCTCCCCAACACTCCTCCCCTCCTCTGCTCCTTTCCTCCATTCCTGCCCACAKGACTTCTGACTCATCC	1
61657	TGCAGGCTTGTGTCTAGAACGAACGGTCCCTGGACAGGGATTGGAGTGGGGGCGGGGGGKAATGGAAATGTTGACGTCCTCTCAAATTGCATGAG	1
61661	TGCAGGGGGAGAGAGATTGATAGAGAGGAGAAAGAAAATAGTTATTCACAGAGGAGCTGGCAGGGAGCACAGTCTGGTTGGTGTGGGAGARAATT	1
61663	TGCAGGTGTAGACCTCTCCCTCTTCCCAGCGTGCCTTGCTCAGGGTCAGGGTGCTGCTGCGACTGTAGCGGCCACCYTTCTCTTCTTCTGTGGTG	1
61665	TGCAGGCCGTGTTTCCTCTGACACATTGGTGCGGCTGCCTTCCGGGTTAAGCGGGMCWGTGTTAAGAAGTGCGGTTTAACAAGTCATGTTTCRGA	3
61666	TGCAGGATCGTCTGAAAAGGGGAASGGGTGCTGAGGAGTATTTCTGTATTGAATAAAGCCCTTTTGTGGGGAAAAACGTATTTTGATTGGCTGGG	1
61671	TGCAGGTCCAGCCAGAGGAGAAGGAACTCCAGGCTGATGTTGTAACAGGTGTCTCYGCGGAGATACGTAATCAACAACAACAACCAGAGGATCAG	1
61673	TGCAGGTCAGGTGTGTTTGATGAGAAGGTGAAGACGGGTGTGTTTGGTTGAGGCGAGTTGATTTTWGATTTTTTTTTGTTGGTGTGACGATAAGT	1
61675	TGCAGGATTGTCTGAGACCAGCCACTCGGGCAGCTGAGGAAACTGAGGAATATTTCTGATTTAATAAAGCCCCTTTGTAGGGSAAAAACTAATTC	1
61701	TGCAGGGCCCCTCTCCTCTCCTCCCTCCGCTACAGAGCAGGAGAACACACACACAACAGGTTCTGCAGGGCCCCTCCTCTCCTGGGCCACAGTGY	1
61760	TGCAGGAGGCTACGACCCCTTCTCATGTAATGTGGTAGGGCCTTCCCAAGGATCCGGAATGCACGGACGGTGTTAGTGGGKGAACAGGAAGTTCC	1
61761	TGCAGGCTAAACAGGGTAACCACATTTTAGAATCTACAGGCGCTCTACAGGCGCTCTACAGGCGCTCTACAGGCGCTCTACAGGCGCTCTACAGK	1
61796	TGCAGGGGCCAGGTTGGCCTGCAGTGTTAATACCCTGRGTACCACTGTAGACATTAACTTACATCTGTTATTGGTCTATTAACTTACGGTGGAGA	1
61799	TGCAGGGGCTCTGACTAACTGATATTTAGAACAACTGACTGGCTGTTGACTAGCTGCTAGCTGGCTCTGACTAKCTKCTASCTGGAATGACTGGC	3
61806	TGCAGGGGGACTTTGAGGGAAGGTGAGCGGTGAACTATATCAGTCTCCTMCTTACCCGAGGACGCTGGGATTTGTGTATTTGGGAGTGAAGAGAC	1
61807	TGCAGGCTCATCCTTACATGAGCCTCCAGCATGACAATGCCACCACRCACAGAACGAGCAGTATGGCTGATTTCCTGTGAGACAGGAATGTCAGT	1
61808	TGCAGGACTTGCTTTTTGKAGTGTGGTGTCAAAAAAGAAGAACATCTCTTTAGTATGGATAGACCTCTCCCCATCTTTACAATAATTTAATATTT	1
61827	TGCAGGGATGTATTTTACCAACATATATTTRGGCATATCAAAACACTATATATTTTCATTTAACCTACCATTTATTACCCTCTGATTGAGCGCAA	1
61828	TGCAGGGAGAGAGAGGTGTTGATGGGACTAGAGATGAATACATAATTACTTTTCTCAGTRTTTCTCAGTCAGATTTCAGAGGATAACGTGTTACA	1
61829	TGCAGGGCCATTATAACCTGGTCCTTACTGCAGGGCCATTATAACCTGGTCCTTACTGCAGGGCCATTATAACATGTTCCTYACYGCAGGGCCAT	2
61830	TGCAGGATTTGGTATCGGGCCRTTTCGTTGGCACTGTATTGACCTCAAAGCATGCAAAGAAGTTGTTTAGTTTGTCTGGGAGCAGGATATTGTGG	1
61832	TGCAGGATGGCTCTCCATCCTGTTTCTCTGTACAGTCTCTTCRGTTAGCTAGACATGATACACGTGCGTTTTGKCCTAGACTTTCATCTGTATTT	2
61833	TGCAGGCAAGGTTASTAGATTTTAGAAAATACTAAAATAGTTTTAATTCTTGGGTTATTGTACTATATACCGGTGTGGCAGTTGTAGTAAACTCA	1
61834	TGCAGGCGTTTAGAAATTGCTCCCAATGATGAACCAGACYTGTGGAGGTMTACAATTTTATTTCTGAAGTCTTGGCTGATTTATTTTGATTTTCC	2
61835	TGCAGGGAACACGATCCCTTGTGCAGGAAGWCATGTGGTGCTCAGGCAGCGACATCATAAAAGCCAGCCAAATGAGATCCACTGCTTTGTTTTAC	1
61836	TGCAGGTTCTCACTTCAAAAAAGATACAGATTAGGAGCAGTGTGCGGAGGGGTGTGTGTGTATGTTCTCAACTTGCATCAKGCAGACAAGTTTGC	1
61841	TGCAGGCTTTAAAAAGGGGCAATCCGCAGTAGCTACATCCATTTTTGGACTTATAAAGGAATGATAATCATTGATTCTTGAARAATATAACTTAC	1
61842	TGCAGGACACCTTTTTCCTTTTGGTAGRCCGTCATTGTAAATAGGAAATTGCTCTTAACTGACTTGCCTAGTTAAATAAAAATAAATAAATAAAA	1
61843	TGCAGGCTGACTTTGGTTGTCTGTTGAATGGTGTTTCCTCCAACACATTGGTGCAGCTGGCTTCAGGGTTAAGCGGGCRGATGTTAACTGCTTCA	1
61850	TGCAGGCAYCTGGGCCGCCACAAGGAGTCACTACAGCGAGATGAGCCAAGTAAAGCACACCCGGCCAAACCCTCCCCTAACAATGCTGGGCCAAT	1
61852	TGCAGGCTGMCCCGGGTCGTCAGTTGAAAGGGGCCTATTGGTTCAACTGGCTTCCGGATTAAGTGAGCGGGTGTTAAAAAGCGCGGTTTGGCGGA	1
61855	TGCAGGTTCATGGTCTACAACATCCGTAGAGTACGACCCTACCTCACACAGGAAGCGCCGCAGATCCTAATCCAGCCACTTGTCATCTCCCGTMT	1
61857	TGCAGGTAGGTAGGRAGGAAAGCTACTTATTCAAGGAGAAACAGTGAATCAGTCCATATGTGCAGGTCTGGTCCTTTCAATACTAGCCAGAATCC	1
61858	TGCAGGGGACCAGCCACCACCGGCCGGGGGGAGACACATGAAATGAGGGGTTAATACGGTAGCAAGAAGGAAGTTGTAACYGGTAACACACCTCG	1
61861	TGCAGGAGGCGACCTATGSTCACATTAGCCAAGCCATAAGATGGAGCTCCATATGTACTTCACTTGCAATGGTAAGAACCTTTCTCAATCATGTT	1
61862	TGCAGGGGGCAGCACCGCTGAACTCGTCGATGAGGCTGTCCAGGTTCACATTGATGGAKGGGATTTCATAATTGAAGTAATCTAWTGATGGCATG	2
61863	TGCAGGAGGTTTGTTTGTTGGGATTGAGTGGGGGGAACAGCTGSGACCAAAGTCCTGACAGATGGGTGTGTCTTGGTGGTGGAAAGGCGACACCC	1
61864	TGCAGGCTGACTTCGGTCGTCAGTTGAACAGTGTTTCCTCCGACACTYGGTGCGGAGGATGCATGACTCGACCTTCGCCTCTCTCGAGCCCATTG	1
61865	TGCAGGGCGGCCGGGCTACAGCTCTACTCTACTCTATTCTACTCTATTCTGCTCTACACTGTTCTACTCTACACTACACCTCCAGGAGGTACAGR	1
61866	TGCAGGTTCACGCTCTAGAACAGGGATAGGCAACTTTGATGGGSGTGGGGSCCACAAAAACATCTGAACTCATCATGAGAGGTGGCAGTGGCTCA	2
61867	TGCAGGAAGGGCACGTCATCACACACCTCAACACACTGGTCTGCAAAGTCAGCTCCCTCAAACAACTCCATYCTGTAGTGTTCTCCATGCTGGAA	1
61868	TGCAGGACCATTTGAGACCAGCCACCGKGACAGCTGATGAAACTGAGGAATATTTCTGTCTGTAATAAAGGCCCTTTGTGGGGAAAAATGAATTC	1
61869	TGCAGGACCTGCCTTGTTGATAGTGTTGTTAACCTGTTAGGGCTAGGGGGCAGCATTTGCACGTCTGGATAAAAAATKTTTACCCGATTTAATCT	1
61870	TGCAGGAGACAGTGGAWAKCCTCTCCCACAACAAACGGATATCAACTCAGACACGGGGAGAAATTTGACATGAGACAAAGCTCAAACATAGTGGT	2
61871	TGCAGGATGGAGAGAGGAGAACAGAGGGAAAAGATGGAGAGAAAAAGGAATGGGGAGGGAAAATGGTGRGACTGAAAAATATATATAATTTAATG	1
61872	TGCAGGCCTGAGGACAAAGACTTTCCTCTAGGCTCAGATTAAARATATGACAGATAGGAGTGGCTATAGAGTCAGCTACCATCCTCAGTAGCTTT	1
61873	TGCAGGCCTTCCACAGCAATGACCCACAGTTCATCTGCCGTCAGCATCCTCCTCCTCACGGACAGGGACTGCATWATTTTTTTTACATTTTAGTC	1
61874	TGCAGGCTGACTCCGGWTGTCAGACGAATGGTGTTTCCTCCAACAGATTGGTGCTGCTGACATCCGGGTTAAGCAAGCATTGTGATAAGAAGTAG	1
61875	TGCAGGCTGACTKCAGTTATCAGTTGAACAGTGTTTCCTCCGACACATTGGTGCTTCTGGGATAAGAAGGCTGTTATTAAGGAGCGTGGTTTGGC	1
61876	TGCAGGCTTATTCACCAGTGAGCACTTATGGATGGGAAGCAGSCATGCTGCGCTAACGCTACACTGGTGGATAATAGTCTGACAGCTTCCTGTTC	1
61877	TGCAGGGCCCTGGCTCTGGCTCTGGCTGCTGCGGGAAATGGAGGGCCAGGCCTCGGTGTCGCTCTCGTYGATGATCACTGTWTCCCAGCCACTGT	2
61878	TGCAGGGCCGAGCWSAGCTCCCTGCCTCCTCTGTTCCCCTCTGGAGAAGACCAAACACACAGTGGTCTGTTTCATGCTCMCAGGACACCATCACA	3
61879	TGCAGGTGGGCTTGTATTGTTMATTTTTTGCATAAAAATGTGTTAGTAAAACACTTTTTAAAATACTTTATAGTGCAAGTGATATGTGGTTATGG	1
61880	TGCAGGACTTGCTTTGTGGAGTGTGGTGTCAAAAAAAATCAGAACATCTTTACAATCATTGAATATATATGTTTAAACCATGAMAGTTTAMAATC	2
61882	TGCAGGGGTTAGTGCTAGTGTTCCACACAGCACAGCGCCCCCTGTCTTCTGTAAATATGTAATTCTGTACAGCAGCARGCTAGGCACACAGACAA	1
61896	TGCAGGCTGACGGTCGCCGCCTTGCTGCCCTCCTCCACCTGAATCACACARCAGGAATGTTTAATTAAAGGTGTTAATAAGTAGTTTATACATCA	1
61898	TGCAGGGCACAAACGTATGCGCGCACACACAYCTTTATTAGAACGGCGCAACGTCAGGTTGCAAGACTAAGTCTTGAAGCAAGAGATCAAGAGAA	1
61904	TGCAGGCTGTCCTCCCAAGCCTGTGATAGCAATTGACTTCACCCAGGGTTTGCTCAYAGTGACATTTGAGGATTATTAGAGCGCTTCTTCGCAAG	1
61905	TGCAGGGACCGACCAGAAGACTTGGTCTAATCCAGCACCCTGAGTCGTTTAACATGCAGAAAACGAGCCTCTAATAATCTAGATTTGAARCAAGT	1
61906	TGCAGGCTCTGGCGACAGTTTGAAGCTTTTTCTTGAGTGGGCAGCTTGATAAAAGCCAGTCAATATTKGTCATCAGTTCTCAGTCTATGATTCTC	1
61908	TGCAGGGCAAACACCCTTATTGGACTAAAGTATTCATTTAASTGTGATTATTAAGGCCTTACCTACTCATGACTATTCTCACCAAGAAGGATTAA	1
61910	TGCAGGCGCCCGGCCCATCACAAGGAGTCGCTAGAGTGCGATGAACCAAATAATGCCCCCCCCGGCCRAACCCTCCCCTAACCCAGACGACCCTG	1
61916	TGCAGGAAGGGTACCACATGAGGGAGGAGGACACAGCGTTGAGGATTGCCTGCAATGACATCWAGCTCAGTCCGATGATGCTGTGACACACTGCC	1
61917	TGCAGGATGACAGCAAAATCATATGCCCCCCAGGCCTCCCGAGTGGCGCAGTGGTCTAAGGCACTGCATCGCAGTGCTAGCTGTKCCACTAGAGA	1
61918	TGCAGGCAGTCACCGAGTCCGAGGTGCTAAAGGAGCTCCTTAAACTTGACCTCAAAAAACCATCTGGGGTCAGARGGTTTAGACCCTTTCTTCTT	1
61919	TGCAGGGAGACAGTGTTGTGAAGCTGGTCTGAGTCTGCTGGATCAGTCATGGCCAGTTCATACTATGACCCAGATGCAGACACAGGAGGCRGATG	1
61920	TGCAGGTTGACCTCGGTCGTCAGGTAAACGGTGTTTCCTCCAACACATTGCAGCGGGTGGTTCTAGGTTAAGYGGGTGGGTGTTAAGAAGTGCGG	1
61921	TGCAGGTGAGACACTTCTCGGCTATCAATTGCACCTAATTCAAAGTGAGTTAAACTGATCACTAACCTCTTAATTTTTTWAAATKTTGTATTGTT	2
61922	TGCAGGCTGTCTCATCATTTTTGGTAATCAAGCCTACCACTGTAGTGTCATCTGCAAACTTGATGATTGAGTTGGCRGCGTGCATGGCCAAGCAG	1
61923	TGCAGGGAGCCACCATTGGGAGACATGAGTTGTTACAGGGCCTTTTGGAAGGGCTCTGTTCTTTGAYGGAACGCCAYGACCATGGGTTAAAGGCT	2
61924	TGCAGGAAGATCAATACAGAGAGGAGAAAATTWGATTTATTTCAGTAAATAATGAATTCTAATAACAGTGCAGTCGATACACGCACACACACACA	1
61925	TGCAGGCACCCGGCCACCCACAAGGAGTCACTAGAGTCTGAAGTAAAGCCCCCCAGCCAAACCCTCCCCTAACTCGGACGACTCTGKGCCAATTG	1
61926	TGCAGGTTGTTCTTGTAGAGTGATTTCAATAAAGAAAGTGCCATCTTCCCAATGTGCAGCTCAAGATGCYGGTAAAAAGTGGACATCTCCAGTTT	1
61927	TGCAGGCTGACCACGGYTGTAACTTGAACTGTGTTTCTTCCGACACGTTGGTGCAGCTGGCTTCCGGGTTAAGCGAGCAGGTGTTAAGAAGCGTG	1
61928	TGCAGGTGGTTGGCTGGAGGATAACAGAGGAGACTGGGTGGCCATCTTGGATTCCMAGACCCAGAAGTGTGCAGCCAATGGCCAAGCAGAGGTCA	1
61932	TGCAGGATGGATCTSGTAGAGGCCACAGGGCAAGGATCAGGCAGATTCATCAGCATCCTCAGCCAGGACAGGGTGTCTGAGATCCCAGAGACCCA	1
61933	TGCAGGGGCACAGGACCATGGAAAACARAATGTAGGGAGGAACAATCTGAAYACACAACACTTTCCCCCCCCAAAAATGCATCAACTGTAAAAAC	2
61935	TGCAGGGTGTCAGTCTGCAGATCTAACCTCTCCCTGTCCTGWTGGGTGAGGCTGGGGTGGTAGGAGTAGTCCAAGGCTTGGTGCTCCTCTGGTGT	1
61936	TGCAGGAAGGGTACCACATGARGGAGGAGGAAGGCCTTCCCTGTAACGTACATCGTTGAGATTGCCTGCAATGACAACAAGCTCAGTCCGATGAT	1
61937	TGCAGGCGCCCGGCCTGCCCCAAGAAGTTGCGAGAGCRCGATGAACCAACTAAAGCCCCTCCGGCCAAACCCTCCCCTAACCCAGACAACGCTGG	1
61938	TGCAGGCCTGAAGTAGGCACATTATCCCACACGTAGTCATCTACCATCCTGTAAAATCATCTCTSTTTTAAATCTATAACGGACCACAGGGAAGT	1
61939	TGCAGGTGCTACACCCACACACAATATTACTCAAACGCTCACTTATCTAAATCCGTTATGCATTCATAAGTGTAGACTCTAGCAAACCGTTTKSM	3
61940	TGCAGGCAGCCACCACTGAAAAACATGAGGAACTACTTCAGAGCCTTATRGAAGGTCCTCATATGCTGTCGGGAGGCTCAGTAATTCCCGACGTT	1
61941	TGCAGGTGTGATGTTTGGATATACCGATCCTGTTACAGGTGTTGTTACACATGGTCTGCCACRGCAAGGACGATCAGTTGTCCGTCCTGTCTCCC	1
61942	TGCAGGACCTTTGGTCGGAGAGAAAGTTMATTTTGTCAAGGTCCTTTACCGTGTTCTTGGCCCACCAAGGATCGTCGGTGATACAGTTTATCCCT	1
61943	TGCAGGGACGGGGGCTGGGATTAAAAWTACAAAAATAAATAAAATATAAATATATGACAACACACATTATGACAAGAGAGACAACACAACACTAT	1
61944	TGCAGGAATCTCACCTGACCCGTAAGACCCATGGSAATCCTGGTCCCGTGTCAACCTCAAGCCTCAACCCTATCCCTAACCGGTAGCCGAGGGAG	1
61945	TGCAGGATTATTTTCCTGYTGTAGCAAACTGGCTCAAAATAAGTTCCTATATCTGTAACTTCAAAGCAACAAGTCTCAAGTCTCAATCATACAGG	1
61946	TGCAGGAAGCTGCTGGCAGCCATCGCCGAGGATTACAGGTAACTGTGGAGGAAGAGAGACGCTGCAAAAGGARCAGCACTGCACATTCACTTCTA	1
61947	TGCAGGAGAGAACAAGAGCTTTTTACAGTTCAGATTCTTGGAAGGTGTTSGATGTCTGCAATGTCACAACTAACAAAACCATTTGAAAACAAAGT	1
61948	TGCAGGAGTTGAGACCCGTTTTTGTTGGTTATGTTGTCGTAGTTGTGTCTAGGGGGGGATATGGGGGAGGGAATGCTSTCACCTCCAGTTAGGTG	1
61949	TGCAGGATCATCTGAGGGGTGCTGAGGAGTATTTCTGTYTGTAATAAAGCCTTTTTGTGGGGCAGAACTCAATTTTGATTGGCTGGGCTTGGCTT	1
61950	TGCAGGATCTCTGAGTTTACTCAACTAATCGTCAGATTTAGAGTCATCTGTCTATTTCACMCCACAAATGTGCTGCTGCTTATAACATTCTCAAG	1
61951	TGCAGGATGGACAGRCTTCGGTGGCCATCCCCATCATCATACTAGACGTAAGGCCACCACCAGGGCTGGGCTCAATGCCTTTTGAATTCAGTCAA	1
61952	TGCAGGATTTGWAGGTTGTAATTGGCGGGAGGAAGTCGTAACGAGTTTGATTTGACATTTGCAGATGGTTACAAATAATTTTTAAATGCCACATG	1
61953	TGCAGGCAGCGCTGGTCTCATGGAGATAGTAGTGGATGTTCTTAGTCAGAACCACAATGGAGGATTCAGAAACATCATTCACRCATACGCGCACA	1
61954	TGCAGGCCTAYGATGTTCTATCATATTGCTGAAACCAAAGCATCAGACACTATATACAGTTATACATACCATGTGGTGGGGATACATCTCCAAAA	1
61955	TGCAGGCTATTGACAGATACTGTATGCTGCAATATCCATACTAATATGCTATGTACTCACGTAGAATGACAGCAATRTAACCTTATTCTATCTCT	1
61957	TGCAGGCTGACTTTCTATCTTCAGAGGATTGAACATTTTTMAAAAAAAAGTTAACCTTTTGACCAAATACCCCAAAAGTTCCATATAGAAACCTA	1
61958	TGCAGGGATGGGGGCCTGGRATTAAAAATATATACCACATAAATATAGGACAAAACACACATCACAACAAGAGAGACAACACAACACTACATAAA	1
61959	TGCAGGGGTGTTATKGACACACTTGTGGGTTACTCACTTCATCTCCTTTCTGTCCTGGCAATGATCTTCCTTTCTCTCCCTGGTAAAATGACAGG	1
61960	TGCAGGTAACCTTCCCACAACGTTAGTTGTACAGGATATTTCAGAAAACTAGGCTGATCTAGAGTTAAATGTCAGCTTGACCTATTGTTACCACR	1
61961	TGCAGGTAAGGGCTTGAGAGTRCTAGAATGGGCCTGGTAGGGTTGGAATGGATTTCTGGAATCTATAGGCCATTTGAAATGAACTGCCCATGGCA	1
61962	TGCAGGTATGGAACCCTGACCTGTTCAACGGACGTGCTACCTGTCCCAGACCTGCTGTTTTCAWCTCTCTAGAGACAGCAGGAGTGGTAGAGATA	1
61963	TGCAGGTCATCTCTAGCTGCAGCCTTTGCTAAACAGGCATTGTGTCAAATTGACAGAATTGTCAATTTAAAGCYGTTTATTCATTACTACATTTA	1
61964	TGCAGGTGCTGAGGTAAGTCTCCTGTTGAGAGAGAATAAAATAAAACTAAGACTAAAAGACAACCTTGACAACACCTGGTCGGTCARTGCCATTA	1
61965	TGCAGGTGGAAAGTGCATGATCATCGTCCACATGACCAAATGTCCCTCCTGGATACAATGGACGCCGGCTGCAGAGACCTSTCAGCTGAAGACTG	1
61966	TGCAGGTGTACMGATGAGCAATGCATTACTTTTGTAATGGACCCAATGGCAAGTGTGGTTCAGTTTGAGAGATGGAGTTCAAAATCTAGAGCCCC	1
61967	TGCAGGTTGTAGKCCACACTGGCTGTATTATCTGGTAGGTGCTTAAAGTACTACTACCCATTTTCTTAAGTGGCCATTTACTGCTAGAGCAAGAT	1
61983	TGCAGGGGACAATGGTTGACCCATACAGAGTTAGGTTACAATGTGTGCTATGGGGGGGAACCTTTTGAGGTGGCACCGTTTGAATTAGYCAAGAA	1
61986	TGCAGGGAGAGATGGGGGTTTTCTTTTGGGAAACTGGGTAACCAGTTTCCCATGTCTGTCAGTTTCATCAATATTGGGAAAACAGATAGMRAAAT	2
61991	TGCAGGGCCCACATGTTGAGGATTAGCGTGGCSGAGGTGTTGTTGCCTACCTTCACCAGCTGAGGTCGGCCCGTCAGGAAGTCTAGGACCCGGTT	1
61992	TGCAGGCTCTCCGGGGAACAGCGGGGAACAGGACACGCCACAAACACCTWGAAAATAACAAATAAATAAATTGTCACAAACACCTAGAGAAAATA	1
61993	TGCAGGTTCTGCTCCGCCTGGGGGGAGGGACAACCATTACATACCGCCAGCATCACGCAGAATCATCACGCGCACACACACACACACACMCAMAY	3
61997	TGCAGGAATATWTTTTTTTTCTATGTCAGGATTGTGCCCTGGGATCACATAACTCATATCATCACATGGCCGTTTCTCTTCTTCAACAGAAAAAC	1
61998	TGCAGGAGTAGAGAAATAAGTTACAGAGAAAAGGAAAGAGAGGGGGGTAGGAGCTARAGACAGATGAAAGATAGTATAGAATCCCTCACCGCCTG	1
61999	TGCAGGCGCCCAGCCACCACAAGAAGACGCTAGAGCGCAATGAGCCAAGTAAAGYCCCCCCGGCCAAACCCTCCCCTAACCCAGACGACGCTGGG	1
62000	TGCAGGCTGACCTCGGTTGTCAGGTGAACAGTGTTTCCTCCGAGGGCAGGTGGGTGTTAAGAAGYGCGGCATAGCAGGTCATGTTTCGGAGGACG	1
62001	TGCAGGGGTCTGGTCCTTAGGGCCCTCTGGTCTTCACCAGCATTAAYCCCCATTCAACATTAACCCCCGATCAATCACTTCTTGATCCGTCAAGT	1
62002	TGCAGGTAAGGACTGCTCTCTCTCAGACATACATTATAATATAACTCAAATATTTATAGATYAATCAATGATATTGATGACTATATACTCTACTT	1
62003	TGCAGGTCAACAGTGAAGAAACCACAGGAATCAAGGAATTGWCGGGGGTGTATCCCAGGCCCTTGAGGACGGAGTAGTGTACCCTCTCCAGCTCC	1
62004	TGCAGGTCAGCTGAAGGACCACTCRGTGAGCCAGGCCCTGAGGACAGTCCTGATGGTGTTCCTGGGGTTCTACTCTCAATACTGGCTACTGATGC	1
62005	TGCAGGTGAAGAAGCTGGATGTGGAGATTCTGAGTTGGCGCGGTTACAYATGATCTGCAGATGTGCTTCATTTGTAAATCGGGAGGTACCGGAAA	1
62006	TGCAGGTTGAACTCAACTACAGGCGGATGTATGGTGAGATGCCTGAGGAAGCTTTGAATAGGGGAGTAGCCTACAGAATAATATGAGAAGAATTM	1
62007	TGCAGGTTATAACGCAGGTTATAACAGTTCATTTGTCATAAGCATACGACTCCMTTTATGATAATCCCATAATGATCCGGTCTAAATACCAGCCA	1
62008	TGCAGGGTCTACACTGAGGATGGGCCYGCCCCAGAGACACCCCAACATGTGCAGACACGAACAGGCACTAATACACATATGCACACACACACCCA	1
62009	TGCAGGGCCATAACTGTGTCCGGGYCACGCCAGGCAGTGGTGATTGTGTGTGGACTGTGGAGACCTGTCCTCCTGAGCTGGACGCCTGTGCCAAA	1
62010	TGCAGGTCCTGATCTTCTTGATCCCCRCTTTTTAAACTAGCAGCTGATTTCATAGCTGAACCACTTACATATCTGTTCAATCTAACCCTTGAATA	1
62011	TGCAGGTTAGCGTTCTCCTCTGAGAGTTGCCTGGATGGGGAAGTGAGACAGAATTAWATGTGACCCGTTTCAGGAAACTAGGCATATGTCGCACA	1
62015	TGCAGGGCTACGTTAAYGTAGAGAAAGTTTTCAACTCCGCCACCACACCAGTAGAGGGGAAGGTGAGCTCATCCTGTCAGGTCCAAAACTAGTAC	1
62016	TGCAGGAGCGAAAAGAGGTACAACATAGTATGGGGGAGTCTCACTCTCACGAGTTTGGTTGAAGGACCTAAAATTACACCTGACAGGGCTWATGA	1
62017	TGCAGGCGCCCGGCCCTCCACAAGGAGTCGCTAGAGCTCGATGAACCAAGTAAMGCCCCCTGGGCAAACCCTCCTGACGCTGGGCCAATTGCGCG	1
62020	TGCAGGGCCTGATGATAATGAGTGGAAATATGGGCGGCATTACTGYCAGATGACACTGAGGAGGTGGGAAAGAAGGGGGCGTGTGTGAGCGAGCG	1
62021	TGCAGGCAACATGGAGGTAAGTAAGCAATTTCAGTACATTAAAATTTAGAGTAGTCAGTAGATTTCTAATAATGGATTGATAAATGATWAAAAAA	1
62022	TGCAGGTYACACACTTATAGACCACACTGGATACCAATGTTTTACTTCCAACGATCCACAATCCAGATGACTGGACTACGCCCTGGCGTGCAACT	1
62026	TGCAGGATTGTCTGAGCCCAGCCACCTGGACAGCTGCTGAAACTGTGGGTTTGCACAACCRAAGAATTTCTGCACAAAGTGTCAGAAACCGTCTC	1
62027	TGCAGGCTGGCTTCGGTCGTCAGTTGGACGGTGTCTCCTCCGACACATTGGTGTGGCYSACTACCGGGTTAAGTGGGCGGGTGTTAAGAAGTGCG	2
62028	TGCAGGTAGGGAGTCCTCAATGTAGGTCTCCATAGCCTTGGTCTCCAGACCCRACAGAGAGTACAGTCGTCCCCAGGGTGGAGTGGTGCCTGGGA	1
62029	TGCAGGTCAAATGACCTACTAGCCTCATGGGTGGAATGTTATTAATATTTTTCATAATTTCATAATTAATAAACATTATATWATTTTTTTTTAAA	1
62030	TGCAGGTGGTTTCTGAAACTAATTWAATGTTTGTAAGAATCCATTGAGCTCCCTGGTTAGGGAGGGTTTCCTCCCAGGGTTGAGAGAGAAAAAGC	1
62031	TGCAGGTGACAAAAACATACCCATAAAATGATGCTGCCACCACATTACTTGAAATTGAAATTTGAACGTAGCAAAACATGACAATTRTGAAAGGG	1
62033	TGCAGGCTATAAAGGYCAAGAAAAGGCTTTAGAAGTGTAAACGAGAGGGAAACATTACTCTTATTCTTTGTTCTTTGTTCTGCATCGTTTTCCGA	1
62034	TGCAGGTGGTCTAGGCCCAAGTCCGTTCAGGGGAGGGTTGTAAGACTAGTTAGAGGGGGTTCRWGTGTGTGTGTGTGTGTGTGTGTGTGTGTGTG	2
62035	TGCAGGTCASAGAGGGGTAACACCCAATCGTTAGACCCCAAACGGCACATTCCAAACCAATAACAGACAACTACACTGTGATGATTTTAAGAGTG	1
62037	TGCAGGTGTACCTGGCTGCGGGRGCGGTGTACGGCCTGGAGGGGGCACTGGGGGACCTGGAGGAGGTGGCCCGGGACATCAGCAGTGACACCTCA	1
62038	TGCAGGTTGGYGCTATAGTGTGATGGTGATGGTGCTAGCTAGCTGGAAAAAGCCATTTAATAGTTATTGGTGCGACAGAGACGCCAGAGAGAGAG	1
62040	TGCAGGAGTAAGCATGCGTCATTATCACCCTATTCAGCTAGATCCCCCTCTCCTTTCCCACAGTACCTGCTCTAGCCAGTCACRCACACACACAC	1
62041	TGCAGGAGGGTARGGGCATGATGGGATTGAAGCAGGAGGCACAGATTGCGCAGCTTGCTGTCCCAGCAGCCCCAGGGCCCAGAGGGATGACCTCT	1
62042	TGCAGGCATTACATTCAGGTCTGGTCAGGGCGRGGAGTGGGGTTATTCTGGTCAGGGCGAGGAGTGGGGTTATTCTGGTCAGGGCGAGGAGTGGG	1
62045	TGCAGGAGCAAGTCACTAATTTGTWGTGTTGCACAGTACACTAAAACTTCTGCACTTTTTTAGTACTAGAACATGAAAAACGGTCTGGTACTAGA	1
62046	TGCAGGCAAGACCTACGTACCGGCATCCGTCAGACCCCAACTAATGCAGTGATGCCATACCTCGCWGAGTTCTGGCCATCACGGAATCACCCGGA	1
62047	TGCAGGATGCTTATTTTCACATAAGAGGTTTCTCAGGTTTGCCTTTCGAGGCCCAGYCTACGAATACCTTGCTGTTCCCTTCGGGCTAGCACTAG	1
62048	TGCAGGAAGGGTACCACCTGTAACGCACAGCRTTAAGGTTGCCTGCAATGACAAAAAGCTCAGTCCAATGATGCTGTGACACACCGCCTCAGACC	1
62049	TGCAGGAGCAAGTCACTGCTTTGATGTTTGTAGAGAATGATGGTGTTGTCCAGGGTCACACCAAGGAGTTGTCAACCGTGATGGAGAGCTYTTGG	1
62050	TGCAGGATGACCCATGACCTTCGACAGAGACCCAGCTTTCTGACACTGGGTCCGACATWGTGCTCCAAAATGCCTTGGTATTCTCCTGATTTCAT	1
62051	TGCAGGCCAGGAACATCTCCCACAGCGACATTTATCAAAGGTTCATCCAATAATGTTCATATTTACAGAMCTATATCACATTGACATCAGAGTTC	1
62052	TGCAGGCCCAGGGATGGCACAAAGCTGGTGAGATATTCAATAATKTAATCTTCACAGACGAATCAACCGTGGCCCTTGAGCAATTTTCTCAAAAT	1
62053	TGCAGGGTGACAGCGTGGCGGAGCTGGTCCAAGTCTGCTGGGGCTGTCATGGCCAGTTTGTAYTATAAGGGCACGAGGCGAGACCCAGATGCAGA	1
62054	TGCAGGTACTGTTCTGTCTCCACACTCGTCGGAGGCAATAATACATGTTTTCATGCCTGGATGGAAACAGACACKAAAGCCAATTACATTTGTCC	1
62055	TGCAGGTCCCTGAGGAGAGAATTTAGATTAAGAACCATGGACTGATTTATGAAACAATTCCCAATTGACACAAGRCCATATATGAGTCTTTTACA	1
62057	TGCAGGGGTGTTCCTGTACTAAATGTTCTGTCTGYGAATGTGGCTGTACCTAACAATTGCTGATAAAGAGAAGGGATGTGCTGTGCTCCACAGAA	1
62058	TGCAGGAAGGGTACCACATGGRGGAGGAGGATGTCTTCCTTGTAACGTACAGCGTGCAATGACAACAAGCTCAGTCCGATGATGCTGTGACASAT	2
62059	TGCAGGAAGACGTTCCAGGGCAGGCTGTGCCAACTTCATGCAAAGAGCGTGGCAGAACGGGCTTCAATCCTTGATCRAACCAACAGTCCCATCAA	1
62061	TGCAGGTCCACAGAGAYGATGACATCATCAAGACCCAGGTATGCACACAGGCAGACACATGGACCCACATGGTCAGTAACACGCACACAAAATGA	1
62062	TGCAGGCCGATGCTGTGGGGGTCAGAAGCGATCCGGCCCAGCCAATGGAAGCACAGCACTACGAGCACGCTCACTTTCAACATCAGGTTCCTCRA	1
62063	TGCAGGGATGGTTGTCCRTCTGGAAGGTTTTCCCATCTCCACAGAGGAACTCTAGAGCTTTGTCAGAGTGACCATCGGGTTCTTGGTCACCTCAT	1
62064	TGCAGGACACCTACAGCACCCGATGTCACAGGAAGGCCAAAAAGATCAACCACCTGAGCCACGGCCTGTTCACYCCGCTATCATSCAGAAGGCGA	2
62065	TGCAGGACTCCACCAATCAGGCCTTCATGGTAGAGTGGCCTAAGAGAAGCCATTCCTCAGTAAAAGGCACATGACAGCCTGCTTGGAGTTTTMCA	1
62066	TGCAGGGACGGGGCTGAGATTAAGAAAAAATATATATMGGACAAAACACAAATTATGACAAGAGAGACACCACAACACTTATATATATATATATA	1
62067	TGCAGGGAACCACCATTGGAAGACATCAGGAGCTGCTACAGGGCCTTTTAGAAGGGCTCAGTTCCTTGACAGAATGCCAKGACCATGGGTTAAAG	1
62068	TGCAGGACCTCGATCTCTCGTATGAGCAGCCGCGAGAAGATCTGCCTCCACGARAGAGAGAAGCACCCTCCTCCTGCCCTGACCAGCAGCCCTGC	1
62069	TGCAGGAGGTTGGTACAGAACACCTTGGTCTCTGCCTGGAATTCCTATCMTCTTTAACATGACGCTCTGGTAGCGAGAGAGCAGAGTCTACAGAA	1
62072	TGCAGGGCTATGTCCARTTGTCTCTTTTAAATGCTCTTTTCAAATTCATGTCGGGATATGTGTTTCCTAATGCATCTTGTACAGGACCATACTGT	1
62073	TGCAGGGTGGGAGGGAGAGGGGATGAAGCAKCTGTTTGAGATATGAAGTGTTAGCCTCCAGGCACTAAAACCTCCAACAGCACAGAGACCTGCAT	1
62074	TGCAGGTGTCACGGTTGTCATTGGGAAAGGAGGACCAAAATGCAGCAGGATTGTKGATGCTCATCTTGACGTTTTATTTAACTCAAAAATACGAA	1
62075	TGCAGGTCACTGTCCTGGTTTGGCCMTTTGTGTGACTGTCTGGGTTGGTCCAGTCCAGGTACCAAAACATGGACCATGTATTTTTGACCAGTCTG	1
62076	TGCAGGGATGGCAACCTCCAGGAGGGAGACATCATACTGAAGGTAGGAAGGGCTTCACATACAGACCACKGTTAAATCTCCTTGTTTCACTGCTG	1
62077	TGCAGGGCAGAYTCAACCCTGGCTCATAAGCATACCACCCACAGCCAGGTCTACAGAACTGTATCACTTGGAATGGGAAAACATCTGCCCGTGTA	1
62078	TGCAGGTTCTGTCTCGGTACATTTGACATTTGCGTCATTTAGCWGATGATTTTATCCAGAGCAAATAGGGTTAAGTGCCTTGCTCAAGGGCACGA	1
62080	TGCAGGAGAAGAAACAACCACCAAGAACTCAGTCTGGCTTTAAACAGAACTTTCAAGAGTAGTAGTAGAATGCACAAGGTGTCAWTTTGAAATTG	1
62081	TGCAGGAGGAGACACAAACCGTAACATTCATACTGGTCCTGGAACAGATCTGGGTTACACTAAGAATGGCTGAGKTTAGCAAAGGGGCTCAGTGA	1
62082	TGCAGGCAAGCAGGTTGTACTTAAGGACCTWACACAGGACCAGTTTGTTGGGTGACAGGGTGAAATGGTCCCTGAACATCAAATCAAATTTTATT	1
62083	TGCAGGCCAGCATCCCGCCTTTCACCTGGTTAGGAGAGGGAGGGGAGGAGAGTGAGAGTCATTCGWCAAACAGGCATTGGCAATCATATTGGTTG	1
62084	TGCAGGCTCATGATGACATGACCCTCCAGCAGAACAATGYCACCAGCCAAACTGCTCGTTCTGTGCGTGATTTCCTGCAAGACAGGAATGTCAGT	1
62085	TGCAGGCTGTTCATAATGTTTGGCACGTTCATAATGCCCTATTATCATCTCACGGCACAGAAAAGACCCAGAGSTGTGCAGTGCTTCCTGTGTAT	1
62086	TGCAGGCTTTAAACATGCTCTGCATTCCATGCCCTCAAATATAAAACAAATAAATGAACAAATATATTTTTTAAASTTTTGTTATCACATGTATT	1
62087	TGCAGGGACTATGCTGCCATTGTGTTTTTTGCAAATAGCCGCTTTGAGACAGGAAAGAGGAAGCTACAGTACCTCTCATTCCAAGACTTTGCMKK	3
62088	TGCAGGGCCCTCAGGACAACATGGTSTATGCTACAGGCCACATAAACCTGTTCCAGACAAACTTCCACAGTTCTAAGACCTCTAGAATGGTAGTA	1
62089	TGCAGGGGAGATGCACACACAACACAAATCAATGTGACTGACATCTGGAGGCCTCAGGAAAGGAAAGGGCTATTTCGCTCAAGGTCAGTTTCRCC	1
62090	TGCAGGGTTAGACGATCTGTTGCCGTGACWCGTTTCAAGTCTAGTGTGTGTTCTTGGTGTATAGGGTGGAGAGGGAGAGACTTATATACTCCCAT	1
62091	TGCAGGTAACATASWATAMATTCCCTTCATTTAATCCTATTCTGTGTTTTAATACCTGTAATATCTTCATATGATTTTTTTCCTCTCCCTGTAAT	3
62092	TGCAGGTAGTTMATTCTCTCACAGTTTCCAGGATAGCTGACAAGATGCAGTGCAATCTCCCTTATTTTAACCACTTTTCCCCTCTGGCCTCCATT	1
62093	TGCAGGTCCAAGGGAAGGTAAGGTTCCACCCACGTGAGCTCACTTTTGGCCTTCTGACCTTGCTTGATCTTTTGTTACCTTTTCASTATAACCCA	1
62094	TGCAGGTGAAGAAGCCRGATGTGGAGGTCTTGGGATGGCGTGGTTACACGTGGTCTGCAGTTGTGAGTCTGGTTGGACGTACTGCCAAAATCTCT	1
62095	TGCAGGTGGACTCCAATCAAGTTGTTGAAACATCAAGTATGATCAATGGAAACASAATGCACCAAAGGGTATGAATACTTATTTACTAAGGTATC	1
62096	TGCAGGTTACTAGTACTGTGTAGCTAGTAAAACACTTTTCTTGTCGAAGTAAAACCACAAAAGCTAGCTASAGTAGCATCGTGGCTAGATTGCTA	1
62097	TGCAGGTTCAGGGGCATGACATCACACTGCATCTGGCTTGTGCTCTCGACATYACAGTTCATACCCGATAGTCTTTCCAGTCTTGGTGTGCATCA	1
62098	TGCAGGTTCATGCTCTACAACATCCATAGAGTTGTTGTAGCAGTGACTCGCTGCAACTTATCCAGAATGCTGCAGCCCGCCTGGTTATCAASCTT	1
62099	TGCAGGTAAYGTGCCTGTCACTATCACATTGYCCACTGTAGTCACTGCCCCAGCCTGCCTTCCTCAAACCCCCCTCCACAATGCTTGAACCGTCT	2
62100	TGCAGGCACCCRGCCCGCCACAAGGTGTCGCTAGAGCATGATGAGCCAAGTAAAACCCCCCCGGCCAAATCCTCCCCTAACCCGGGCGACGCTGG	1
62101	TGCAGGATAAGCAATTATTTGGTGTGTCAGTGGTGCTTACGCTCAAAGGAAACTCAACTCAGGCAGTGTGGCCCTTGAAAAAAGTGTTTTWAAAA	1
62102	TGCAGGAACATCAGCACAGCTGGCACAATTGGTGTTTTYTTTKACAGAATCATGTAAACAGGCTGAAGGAAAAACAGCTAATAACAGCTAATCAC	2
62103	TGCAGGAGAAAGAGGACACATAAGAAATACATGGGGCAGATATTCCTATAGTATTAGGAATCAGGTCAGCTCTATTRATAATATTTCTATGACCA	1
62104	TGCAGGCAGCATGTCAAYGCTCTCTCTAAACTTGAGACATATGTGGCTTTGTGTTGTGTGACAAAACTGCACAGAGATTTTGAGATCCTCTGTCC	1
62105	TGCAGGTGAAGAAGCTGGATGAGAGAGGTCCTGGGCTGGGATGGTTACACGTGGTCTGCAGTTGTGAAGTCAGTTAGACGTACTGCCAAATTYTM	2
62106	TGCAGGCACCACTACACCAAYACCCTGCTGTCTGCAGGCACCACTACAACATTAACCCAATCCCTTTGGTTAGAGCAGGGTTAAGGCCTACTGCC	1
62110	TGCAGGTGTCCGGTCCAGCACAAGGAGTCGCTAGAGCGCAATGAGTTAAGTAAAGCTCCCCCCRGCCAAACCCTCCCCTAACCTGGACGGCGCTG	1
62111	TGCAGGTGGGGGTGGATGGATGGASAACTCAGTTTCACTCAACTTCTCTATAAATGTTTCATACTCATGGTGTAATGAGTCCAACATGAGTACAG	1
62113	TGCAGGAGACCAACAACACGAGCGACCGACACAACACAAGTGACGTCATCAGAGTGTGCAGCTGAACACTGTTATTTTTKACTAAAACATAACCA	1
62114	TGCAGGACTTGCTTTGTGGAGGGTGAAGTCAAACAAAAGCAGACAGACCTCTTCCCCRTCTTTACAACCATTTGAATCTATATGTTTTGACCATG	1
62116	TGCAGGAAGGGTATCACCCGAGGGAGGAGGATGTCTTCCCTTAACGCACAGTGTTGAGATGGCCTGCAATGACAAGCTCAGTCCAATSATGCTGT	1
62117	TGCAGGGTCGTCAAACTTTACACAAACACCAAACCAATAYATAATCATTAGGGCGCAGCGGTCTAAGACACTACAGACACCCTGGTTCGATTCCA	1
62119	TGCAGGGGGAGACAGTGGTCAGGGAGAGTAAGTAAGAAGTGATAGGTTTGAAGACTAATTGTTGATTCCGTTGTTTGTKTTTTTACTAATAAAGA	1
62121	TGCAGGCGCCCGGCCAGCCACAAGGCGTCGCTAGAGMGCAATGAGCCAAGTAAAGCCCCCGGTCAAACCTTCCCCTAACCCRGACGGCACTGGGT	2
62123	TGCAGGCTGACTTCAGTCGTGTTTCCTCCRACACATTGGTGCAGCTGGCTTCCAGGTTAAGCGAGCGGGTGTTAAGAAGCGTTTTGGTGGGTCAT	1
62125	TGCAGGAACGATGCTRGGCCAATTGTGCGCCGCCCTATGGGACTCCCAATCACCGCCGGTTGTGATACAGTCTGGAATTGAACCAGGGTGTCTGT	1
62128	TGCAGGGGGGTGGAGACAATCACAAGGACAGGTGAAACAAATCAGGGTGTGACATTAACAATACAAACAYACAAACAGCACACACACACACACAC	1
62129	TGCAGGAGGGTAGTTCTCCAGAAGTAGGGTTGGCCACTCYTGCATTTAGACTTTACCTTAACTGAGCCCCAGCCATTTAAAATAGGACTGTCTTC	1
62131	TGCAGGATRCAGTTCAGCCTGAGTCCAGCTGCTACCAGACAGGGAAGACCCAGGATGCAATAGATACGCCACACAAGCAGAGTGAGTGAGGACCC	1
62132	TGCAGGTTCTCCWTCACTGCAGCCAATGTAAAACATTTAAACGTGTTAACCCCTGCAAGGCTGCCATTCCAGACAGCATCCCTAGCCGTGTCCTC	1
62133	TGCAGGAGGGGGCGTATCACATGAGATGTCTCACCGTCTTAAGTCCCCACAGACTGTACGATTTTAGGYGTATTATGCAATGATTTTGCCGTCTC	1
62134	TGCAGGCACCCCRCTGACGGCACTCCGTCTTGGGCTACGGCAGCCAGGGATGATTGGGTGTCTGTCCCTGGGTGCCCCATTACAGAGCTGTAGCA	1
62135	TGCAGGGCTGTCGATGCCCTTTCAACGCCTGTCAAAACGGGGAYGTTCGCTCCTTTTGACTGGTCTGACTCCCTCAGTTTGGCCCTTTTCCTCTG	1
62137	TGCAGGTTCTTGGACATCCAAATCACAATAATTAATTTCCATCACCYCCGGAAGAAAGGGGAAAAAAAGTGATTCAATTTGAAATGTTAATGGAT	1
62138	TGCAGGCATATGATCTGGAAAAGCCCCCACTATCAAACAACMTCCAGCCCTGAAAGAATTCATCAGCACATTGCTTATCAAGGCAGCTGGGCCTG	1
62139	TGCAGGSGCCCGACCCACCACAAGGAGCCACTAGAGCACGATGAGCCAAGTAAAGCCCCCCTGGCCAAACCATCCCCTAACCCGGACGACTCTGG	1
62141	TGCAGGAATTTGTAGTCTTGTTGAGGTATTTTCTGTTGCTAATTAGCATTTCAAATTTTTTKGGAGTAAATTGAGGCAAATATATTGATAAAACT	1
62142	TGCAGGAGAGTAAATAGATAAGAGACAAGTCAGACACCATTGTAAACCACACAGGAATGGACAATTACTGMTGAGCCCTTAGAAAACACTGGACT	1
62143	TGCAGGCAAGTGACCGCTTTGATGTTTGCAGAGAACGAGGATGTTGTCAAGGGTCACTCTAAGGTTCTTTGCACTCTGGGAGGGGACACYGTGGA	1
62144	TGCAGGCAGTTACTGAGTCCGAGGTGCTAAAGGAGCTCCTGAAACTTAACCCCCMAAAAACATCTGGGTCAGATGGTTTAGACCCTTAAGGTTGC	1
62145	TGCAGGCTCACTTCGGGTGTCAGTTGAAAGGTGTTTCCTCTGACACATTTGTGCAGCTTGCTTCCGGGTTAAGCGGACRAGTGTTAAGAAGCGCG	1
62146	TGCAGGCTCCTGCACGTTATCTCTAACTTTTGCTGTTAGCTAGCTAACCACTTGCTACCTTGATCCAAAATAAAAKATATATTGAACATTTTCCA	1
62147	TGCAGGCTGACGATGGTCATCAGTTAAACKGTGTTTCCTCCTACACATTGGTGCAGCTGGCTTCCGGGTTAAGCGGGCAGGTGTTAAGAAGTACG	1
62148	TGCAGGCTGTTTTAGCCCCATTCCTCTATTAATTAAATATGTGGTTTTAACCCTATCATTCCCTAGACCCCAGCAAAAATCGKCTTTTCATTTAT	1
62149	TGCAGGGAGAAGAGAATTGTAAACGACAAAACAAGGTAATTTCTCTACCCATGGTAGACAGAGAGGATGGATGAGTCCATTAGATGGATGGATRG	1
62150	TGCAGGGCCTACYCGCACTCTATCTGCGAGCTGTTGGCTACATTGCAYGTGCTAAAACCAGAGTAGGCACATTTGCTATTTACAATGTCAGTGAT	2
62151	TGCAGGGCTCTGATGGTCTGCAGGTGGCCATCGCTGAGATCAAAGAATGTAAGAATCAGATGAGTGTGAGAGACYGCGAGACAGAGGCCATAACT	1
62152	TGCAGGGCTGCCGCTGCGCTGGGTGGAACTGGGTCTGTGACTGAATTATSTAGTAACTGATAGTTGTGGATGAAGACAATCATGATAATAAAATA	1
62153	TGCAGGGGGCGCTATACCGGTCTCTTCTAAACCSTAACCCACTAACCCTAAACCTTAACCTTAATCTTTAACCCTTAACCCTAAACCTTAACCCA	1
62154	TGCAGGTGAAGAAGCCGGACGTGGAGGACCTAGGCTCACGTGGTTACACRTGGTCTGCGGTTGTGAAGCCGGTTGGACATACTTCCAAATTCTCT	1
62155	TGCAGGTGAAGCCGCCAGATGTGGATGTCAAGGGCTGGCGTGGTTATACATGGTTGTTTGACAAAACTGCACATGTTAGAGTKGCCTTTTATTGT	1
62156	TGCAGGTGGTACTGCATGCTGSTTCCAACCTTAAAAGTAACAGCAAAGAAAGTTAGCTGGTCAGTTAGAAAATGCMATTTTTACACCCTCTGGAA	2
62157	TGCAGGTGTCGCTTATTTTCCCCAATGTATTTATCCCTGTGTTTCCTGTCTCTCTTTGCCAATTCRTCTTGTATGTTTAGTCAAGTCAACCAGCA	1
62158	TGCAGGTTTCCTTCAAAACCAGCAAGGGGGGTCACAAGTAAACWGAAAAGGGTGAAGGGGTGCTTGTTTTCCATTCTTACTGGGGTGGGTTAAAC	1
62168	TGCAGGAGAAAGAGGAAGTCGGCCCTCAGAAATGTGCCCACCTTGCTTGTTGTCATGAGGCCRTTGGAGCGGAATGAGTCCTAATATGGAAACAC	1
62169	TGCAGGCCTGTGACAGCAGGGGTGGTATGGTAAATAGCGCTAAGTAGCATGGGGTGGTATGGTAAATAGCRCTAAGTAGCACGGGGTGGTATGGT	1
62170	TGCAGGCAATKAAACTTTTCCACACAGGGCAACATGTTCTTTAGGTCAGGTTTCATAGATATGAGCTACCAGCATCAACATTTGTTTTGAAGCTA	1
62172	TGCAGGATCGGGGCACCACCAGTACAGAGCTTGCTCAGGAATGGCAGCAGGCAGKTGTGAGTGCATCTGCACGCACAGTCAAGCGAAGACTTTTG	1
62175	TGCAGGTGCGCCATATGTTGACAAAAAAGGAATACTTGTGGGGGACTTTTATTTTGACAGGAGGTAAGCAGAGGACTTTTGTCTAYAACAGACCC	1
62176	TGCAGGTATGATGTTCGGATGAACCGATCCTGTGCAGGTTTACTCKTGGCCTGCCACTGCAAGGACGATCAGCTGTCCGTCCCATCTCCCTGTAG	1
62178	TGCAGGCGACAGGCATGGTGGTGTCGCCAKAGCACGGCTCAGCTATTGAGGGTCCTTGGAGAAGCCATTGCAGCTCCAAACACAACAGTCACTCA	1
62179	TGCAGGGTCTACTACCATACTAATCTATATCAATAACCTGCTGGGTCTACTACCATACTAATCTATATCAATAACCTGCTRGGTCTACTACCATA	1
62180	TGCAGGTATATGGTACGTAAACAACAACCTCAGAATGCTACAAAATRTAGGTGTACAGTATGTGTGTGTGTGTGTTAATACACAGTATGTGTGTT	1
62183	TGCAGGCWGACGTCGGTCATCAGTTGGACGTTGTTTCCTCCAACACATTGGTGCAGCTGGCTTCCGGGTTAAGTGGGCAGGTGTTAAGAAGCGTG	1
62184	TGCAGGCTTTCAAAGTATGATTCTAAACACGTGATTCCAAAAGGTACASTCTTAGAAAAAAGTGTTGCAAAAGGGTTCAACGGCTGTCCCCATAG	1
62185	TGCAGGAGACAGGTGTTCAATCTACAGTTGCGCTGTGWCTCTTCCTCATCTATCTCCCACTGTTTTTAATCTGTCTGTCAGCAAAGCATAAAAAA	1
62186	TGCAGGAAGGGTACCACATGAGGGAGGAGGATGTCTTCCCTGTAACGCACAGCGTTGAGWTTGCCTGCAAAACATCAAGCTCAGTCCGATGATGT	1
62187	TGCAGGCAGTCACTAAGTCCGAGGYGCTAAAGGAATTCCTTAAACTTGACCCCAAAAAAACATTGAGTCAGATGGATTAGACCATGTCTTCTTAA	1
62188	TGCAGGGATTAATTGAAAAACCCTTTAAAAGGGTTATTCTAAGAACTTATAGGGGTTYCCCCACAGTTTAAATTTGAAGATACTCCAGGAACCTT	1
62189	TGCAGGTGATCTCCATGTACTGAGGCCCACTGCAGCACCAGCCTGATCACCCTCYTCTTGTTGTTCAGGGTATAGTCCAGACGCTCCTGTTCGGA	1
62191	TGCAGGAGCATACAGTCTGAAGGGAGATACAGCCCTCTACAGCCAGCAGAACCAACCACACAATCYGTCTCTATCACCATCCCTTTTTATTCATC	1
62193	TGCAGGTCTCTGGGGCTAGTGGCACCAGGAACACACAGCAGCCCCCAGGGTTTTAACCAACCAACAAATCAACAAACCAGTGAYAGCCTGGGACT	1
62194	TGCAGGAGCATGTAAGACTCAACACACTAGGACATTAGAGAGAGACCCCCTATACAGCTCTAYCATTGGACATTTTACTGTAGGGGAAACCTGAT	1
62195	TGCAGGACGCTCTGGAGTRCATTGACACCCTCCCATGGGAAAATAGCCAATATGCAGTTATGAGATTGCTTATTTTATATTTATTCTGCATTAAC	1
62196	TGCAGGTTTCCACACAGCTAAGTTCSTGTAGATCGTGAAAATAGGATGTCGCATACTGCAGTTACTCCCAAACGGCTTTTATCTGTAYGCCCAGA	2
62197	TGCAGGCCTATATCATTTAGCTTATCCATAGTTGGTTAAATGGGTACAATCAATCTGTCCASCATTCATTTTGATAATTTGACCAATGAAAACCC	1
62198	TGCAGGCCTCTTGCCTAAACGCTCCCAAGGTGCGTTCCCCTTCCCCCCTGGGAAGAAATTAAACAGAATAATTTWCCAAYACTATAAGTGAAAMA	3
62199	TGCAGGTCGTAAGGGTAGGTAACAACACATCTGCCACGCTGATCCTCAACACTGAAGCCCMTCAGGGGTGGGTGCTCAGTCCCCTCCTGTACTCC	1
62200	TGCAGGCTGATGATGAGCTGGATGCTGATGGGAGGGTCCTGSGGCTAGCTGAGGGTCAATCTCTGCTCCTGAGTGGCACAGCAATCTATGGCACT	1
62201	TGCAGGAAAATGTGTGAACTGTCCTGGATTTGACCTGTACASCTACAACACCTGAATGATTTCAAATGTCATGAGAGAAGTTCCTAGTCAGTCTC	1
62202	TGCAGGTGGTTTCTGAAAYGAATTAAATATTTGTAAGAATCTACTGAGTCTAGGGAGGGTTTCGCCCAGGAAACCTTATCTTTTTGTGTCCTCCG	1
62203	TGCAGGAGATTCTCAACAACCTGGACTTTAAGAGGAAGGTGTGGGGWCACTGTAACATGCATGCATACATTTAGATAAACCAGCAATCAGCTATG	1
62204	TGCAGGAAGGTKAACCTCTGTCCCCGTCTCAAATCTCTGGAAGACAAACAGGTTTCCCTCAAGAMTTTCCCTGTATTTAGCGCCATCCATCATTC	2
62205	TGCAGGAATAAGAAATGTTAACTCTAGATTAACTGTTATGGGCAGGGGAGTAAAATGAGYATCATTTAACCTAGGGATGCGCATATTGGAATCGG	1
62206	TGCAGGAGGCCTTTYGTAGTCCCACTGTAGCTCAGTTGGTAGAGCATGGCGCTTGCAACGCCAGGGTTGTGGGTTCGATTCCCACGGGGGGCCAG	1
62207	TGCAGGATGACCTGTAGGTCAGCATTGGCCAGGCCGCTGGACACGGAGTTGACCCTCACACAYTTCTCTGTCCTGCCCAGGTCCAGCTCTGCCAG	1
62208	TGCAGGCCCAGRCATGGATCAAAGCTGGCGGATCAAAGCTGGCGAGACATTCAATAATGTCATCTTCACAGACGAATCAACCGTGGCCCTTGAGC	1
62209	TGCAGGGAATTCTCTACTTSCTTTGTGCACTGTGGATCTTAATTTCTTTCTTCAGTGTCAATTTCTCTATGGTCTTCAGCTATACTATTTTCAAC	1
62210	TGCAGGGATAATGTGTTACCATGGTATTATCCTACTGTAAGGACACATAYAGTGTAAAGGTAATGCTAAATAGTCATTCAGAGCAGTTTGGTTTT	1
62211	TGCAGGTGAAGAAGCTGGATGTGGAAGTCCTGGGCTGGCRTGGTTACACGTGGCCTGCGTTTGTGAGGCCATTGTGGTTGTGAGGACCAAATTCT	1
62212	TGCAGGTGAGTTCAACTTTATTTGTTAATGAATTTACCCAATACTATGAGTAAGTCCTACTTCAACTAGCTAGGGMAAACAATACGCCACCTGGT	1
62214	TGCAGGTAGAAAATATCCTGATTTAAATGTTTTMTTTTTTTAAATTCTATAAATCACATTGGCTACGCACTGCCTGTCTGCAACAAACTTGAAAC	1
62216	TGCAGGTGCCTGGCATGCCACAAGGAGTCGCTAGACCGTGATGAGCCAAGTAAAGCGCCCCCCGGTCAAACCTTCCCCTAACCCGAAYGACGCTG	1
62217	TGCAGGACGTGCTTTGTGKAGTGTGGTGTCAAGAAAGCAGAGCATCTCTTTATTTACGGACAGACCTCTCCCWATCTTCACAACCATTGAATCTA	2
62218	TGCAGGCGCAAGTGAGCTGTCCTACAGACAGTTTAAATACAGCCAAAAGTGGAYGCATCACTCACTGAACACAGGTGCAACACAGAGAGCGCAAG	1
62222	TGCAGGTGAAGAAGCTGGATGTGGAGGTCCTGGGCTGGCATGGTTACAYGTGGTCTGTGGTCGTGAGGCCAGTTGGATGTCCTTAAAAAGGATAC	1
62223	TGCAGGCTTAAACTCTKACGCAAACTGTCTGGGAAAATGTGGGTGCATTAGCTAATAGGTTAGGAAACATTTAGAAGCTATACTTTTACACAACC	1
62226	TGCAGGCGGCCTCGGTCGTCAGTTGAGCAGTGTTTCCTATGACWCATTGGTACAGCTGGCTTCTGGGTTAAGCTGTTGTACGGGTGTTAAAAAGT	1
62227	TGCAGGTGACTCTGACTGAGGATTTGATAAATTGATGCTCCTTTCCCTGCATCTGTCAATTACGAGATGTGCCCATCTCCTCRTGTACAATTTGA	1
62230	TGCAGGAAACTACCGTTCACCAGCRTGATCAGAGACCCGTGCTCAATCCATGATGAATCCATGTGCTGTATTGAAATTCATTTAATAAAGCGTTG	1
62231	TGCAGGACGCCTTTTGCCTTTTGTTAGGCCATCATTGTAAATATGAATTTGTTCTTAACTGACTTGACTAGTTAAATATKATTTTTTTATTTTTT	1
62232	TGCAGGACGGCAGTGAGGAGATGATGGGAGGAAGGAAGGAAAGYATGTATAGCCAAAGCGGAATAAATGAACACCAGCACAAACAGGAAGGAACA	1
62233	TGCAGGACTGTGTATATCCTTAGGAGTGTTGGTATTGTGCCATGTTAACATCTCTATAGCATCAACGCTAACACAGGGCWGCTGGAGTTTAACTA	1
62234	TGCAGGAGAAAAGAGAGAAAGGGGGTGAGAAGAGAGGAAAAGGGAGAAGAGAAGAGYGAGGGCTGCACCCATGGGTTACTGATTAAACATTGAAC	1
62235	TGCAGGAGCAAGTCACTGCTTCGATGTTAGCAGAGAACGACAGGGTTCTTTGCAATGTTGAAGGGCGACACTGGTGTTGTCAACCGTGAYGGAGA	1
62236	TGCAGGAGCGAGTCACTGCTTTGATATTTGCAGAGAATGACTGGGTGTTGTCCAGGGTCACRCCAAGGTTCTTTGGAGGAAGAACAGCTCCTTTT	1
62237	TGCAGGAGTRATGCATCCCAAGGCTGTTATTATGCATCGCAAGACTTGGCATAAGCATGTATGACCCCTTATGTCTCGTTATCAACTTGACGAAA	1
62239	TGCAGGCAGAGAACTGACTGAGAATTACATCACACATGAGTCACTGCGGCGAGAGGSCACCGGGAGYAGACATGATGTACTATCTATCTACAGTG	2
62240	TGCAGGCCAAGMKAAATCATCATAAATAGTCTGTTGCAAGTTGCTGAAAATATAGGCAGCTAAGTTGGACGCAATAAACTGCATGTCCTAAAGGT	2
62241	TGCAGGCCTGAGAAGTTCTGGACGAAGAACACATTTTTGGGACAACCAGTTATTTTAATCAGACCCATCASTGATAAATTGGAACCCCCGATGGC	1
62242	TGCAGGCTCACCCTGACAATGCCACTAGCCATACTGTTCGTTCAGTGTGTGTGATTTCCTGCAAGACAGGAAYGTCAGCAAAGAGCCCAGATCTC	1
62243	TGCAGGCTCTGGTACACTCTCAGGAACAGACCGCATTCTGCAGACAACASAAACAGGAAATATACATTGCTAATTCAGTAGTGCATCATAAAATG	1
62244	TGCAGGCTGACTTCGGATGTCAGTTGAACAGTGTTTCCTCYGACACATTGGTGCTTTCAGGTTAAGCGAGTGGGTGTTAAGAAGMGCGGTTTGGT	2
62245	TGCAGGCTGCTAGCTACATCACAGCACACGCATCAATAATCACCCGCTGAGCACTGCCTGCCATCCTGACAACACSAGCTACCATGAAAAAGAGA	1
62246	TGCAGGCTGGTGTAATAGCCAGTWGGCCAAACAGTAGACCTCATTATCTCTGTGGAAATCTACACATTGGACGTGCAAATCTCTCCTGTCCTCCG	1
62247	TGCAGGGAGAAACTTTGTAGCGGGGCAGGGGAAAGGAGGGAGAAGCATTGGGGATAGTCGCATTAACCTSTTAGGGCTAGGGGGCAGTATTGACA	1
62248	TGCAGGGAGAACCTTTGCAGCGGGGCAGGGGAAAAAGAGGGAGAAGCGTYGGGGCTAGTCGCATAAGAAGGGGTGGAAGATGAGGAAATGTTGGA	1
62249	TGCAGGGAGCTGTCACAGACAGTGTCACCCCCAGTGTGTTACCCATGGGTTTAACAGAGCGGGCCCAGGACCCTGGACCTWKTTTAGGGAAACAT	2
62250	TGCAGGGCAGAGGAAACGYCCTTGTACAGAATGGGAAGGACAGGGACTTGCCTGGCTGCAGATAACATTGATGTGTGGGATGTCAGTCTGGGAAG	1
62251	TGCAGGGCTGAACAACCATAAATACACACAGAGCTGCTGTCCATGGTGCTGCTATGACGCTGCTACTGACTTTACTGCTGTAYGTTTTAAAATTG	1
62252	TGCAGGGGGCACATCTCTGATAGGACAGGGCTCAACCAGACACGAAGCACGTGGAGAAAAGGGCTGTGGTAGTCCTGAACCTTGGTAATGGAGCY	1
62253	TGCAGGGTAGGATGMAATTCAAGAGTGACCAGAGCCTGAGGCGCCCAGCCCAGAGCCTGAGGAGCCCAGCCCTAAGAGGGTGGAGAGGAGGATCT	1
62254	TGCAGGGTTATGAAGGTCTGCTTCGAGGCCGACATGCCTGCCTGGCTGTGCCCTCTCTCGTYAGCCTGCTCTCTCTTTGCTGTGAAAGATGCAAG	1
62255	TGCAGGGTTCTTCTACAGGAACAAGCTGAAGAACCTTTTGAGTAGTATTTCCTATTCRGACACACGTACCTTGTCCAGCCTCGGCACAGTCCACA	1
62256	TGCAGGTAAACACACAACATAATACACAGGATTTTTGCRATCGCAATTTTGTTTTTGCTAAATCTACAATTCCCCAAGCGAGGGCTTGCAATTCT	1
62257	TGCAGGTMTGTGTATGCCAGTGGTGTAGTGGTGCCAAGAGAACTATATACACTCAAAAAATGTCTAAGAATGTCCAAACGCCCCGCCCGGCGAAA	1
62258	TGCAGGTCTGCCTTCTGTGTTCATCTAATAAATCATAYCTTTAACATCTAGGATAACTGTAGACACAAAATACCCCTCTGTATTCATAGTAGGGT	1
62259	TGCAGGTGTGCATAATGATTGATACCAGGTGTGCGTAATAATGGATCCCAGGAATGGTGGTTAGTATACCGCCGACGTCGAACGCYGGAGGGRMG	3
62260	TGCAGGTTGATGATCTACAACAGTGGTTCCCAAACTTATTTTATAGTCCCGTACCCCTTCWAACATTCAACCTCCAGCTGTACCCCCTCTAGCAC	1
62261	TGCAGGTTGTTTCACAGGAAAGAGGCCACAAAAACCATTTGKGATTTTTCCTGTAGAATTCCTGTATGGACTTGCAGGATTGCTGTAGGATTTGC	1
62262	TGCAGGCCACTTCTCCTTTTATGTCTCTCAGGGCAGCTTCAATATATCAGGCCGCCCGCTGCTCACCTTTTTGATTWACGGTCGAGATTTTGCTT	1
62263	TGCAGGACAGTCACAGCRTGGCCGAGGCCGACACCCCACAGGGCTGCAAGTTGGATGGCCAGAGGAGGAAAGGGAAAGTCCCGCCCAACGGCCTG	1
62264	TGCAGGAAGGGTACCACATGAGGGAGAAGGAWGCTTTCCCTGTAATGCACCGCGTTGAGATTGCCTGCAATGACAAGCTCAGTCTGATGATGCTG	1
62265	TGCAGGGTTAGCTCCAGGTAAATATTGCAATTCTTCAGACATTCATGGAACTGTGACCAAAAACAAGCTACATATGGACAGTATCGAAACMAATG	1
62266	TGCAGGTGGTTGGCTGGAGGCAAACRGAGGAGACTGGGCGGCCATCTTGGATTCCCAGACTGTGACGGGTGCAACCAAGGGCCCAGGGGACAACA	1
62268	TGCAGGTTTAYGCTCTACAACATCTGTAGAGTACAACCTTTCCTTACATAGGAAGTGGAGCAAGTCCTAATCCAGGCCATCGTCCTATCCCGTCT	1
62271	TGCAGGAGTACACAGACACACGTGCGTGCGCTCACACACACAGACACACGCGCGTGCACTCACACACACACACACASASACACACACACACACAC	2
62272	TGCAGGCAGCATGCCAATTGCACTCCCCTCAAAACTTGAGACATCTGTGACAAAACTGCAMATTTTAGAGTGGCCTTTTATTGTCCCCAGCACAA	1
62273	TGCAGGCCTTCRTGTGTGTATAGATAAAGATCCTAGCCTTTACACACTGACATATCCTGTGGGTCGATCTCTATCCAGGGTGGGTTCTGGAGCTC	1
62274	TGCAGGCTGACYGCGGTCGTCAGTTGAACGGTGGATCCTCTGACACATTGGTGCAGCTGGGTTAAGCGCGCAGGTGTTAAGAAGCGCAGTTTGGC	1
62275	TGCAGGCTTAGGTTTCTCTAAAAAACCTTTCTCATTTGTGGATTTSACTTATTCCAAATGAAGTTGGAAATGTAGCTGTCCAGTTGTTTGAACAT	1
62276	TGCAGGGATCAAATGGACATGTCGTCAGGATGAAATGAGGAGAAAACGAGCATCATAAGAGGTCACAGTCTTKGCTAAAGCAAGTGTAGGCTTAT	1
62277	TGCAGGGCAGAAACAATAGCATTTGGTGTGAAGGGTGGCAGGATGTTAACCTATTGTTTTATTTKATCTGTAAGTCAATATGCAAATGATACGCA	1
62278	TGCAGGGGGAGACAGTCATACGGATGGGATCAAATCAACATAGGCAAGAAAGGAGAGCATMATTTTGGCTAGTCCTTGGTCAGTTTCTATTATAT	1
62279	TGCAGGTTAGTGTTTTGTCATGAATCTTGTTCTGGAGGCAGCACTGCACGGTGGTTACTAGCTGGCACAGCCACAAARTCATAACATCGGATTTT	1
62280	TGCAGGCTATGAAGTGTKACCCTTTTTTCTGGGAATACAAACAATCCCTAGTCCCTACTACACTCTTACATGTTGGCTCCTTAGATGTAATGTTC	1
62283	TGCAGGATWATTTTTCTTCTGTTGAAAACTGGCTCAAATGAAGATCCTACATCTGTATATGACATTTATATATTCCCCTCTCTCCCTCCATCCCC	1
62284	TGCAGGCGTTTGGAAATTGCTCCCAAGGATGAACCAGACTTGTRGAGGTCTCAAAAAAAAAATCTGAGGTATTGGCTGATTTCTTTTGATTTTCC	1
62286	TGCAGGRTTCAGGTGCTCCAGGCCCTCAGAGTGCCTGCCTGCCTGACTGACTGACTGTTGCTGTGTTTGGAGTTGTACAGTTTGGAGATGATTCA	1
62287	TGCAGGCTCATTCTGACATGACCCTCCAGCATGACAATGSCACATATTGCTCATTCTGTGTGTGATTTCCTGCAAGCCAGGAATGTCAGTGTTCT	1
62288	TGCAGGACTTTAAATTAGTCTAGGAATATCGGTGGTTGGATTCTTTGAGTTCTCAGAACGGAGTAACTGACCTCTCCCTATTTCCTCCWCCCTCC	1
62289	TGCAGGAGGCCTTTTGCCTTTTGGTAGGCCGTCATTGTAAATAAGATTTGYTCTTAACTGACTTGCCTAGTTAAATAAAGGTTAAATAAAAATAA	1
62290	TGCAGGCTCACCAGTACATGTCTCGCAGCAATGGAGGGGGAGTCACACTCTACCCCTACCAGGTATKCTGTGTGTGTGTGTGTGTGTGTGTGTGT	1
62291	TGCAGGCGCCGGCCCGCCACAAGGAGTTGTTAGAGGGCKATGAGCCAAGTAAAGCCCCTCCTGCCAAACCCTCCCCTAATCCGGACGACGGTGGG	1
62292	TGCAGGAGGRGCAACCAGGCTACTGTGACGCCTCTCCCACACTCGCTGCTCTTATTCCCACTTACCTCCCTGTGCGTAGTACTGCTTGGCTAGCC	1
62293	TGCAGGCCTGTTTAAATCAAATAAAAGTTTATATGTCACGTRAGCCGAATACAACAGGTGAAGACCTTACAGTGAAATTCTTACTTACAGGCCCT	1
62294	TGCAGGCGCCCTGCTCGCCATGGATTTGATGGACTGTTATMAAAAGGTCCATACCATTTTGAGATAAAAATCTGAATAGACCAATATAATAGAAT	1
62295	TGCAGGCTCATTCTAACATGACCCTCCAGCATGACWGTCCCACCAGCCATACTGCTCTTTCTGTGCGTGATTTCCTGCAAGACAGGAATTTCAAT	1
62296	TGCAGGGACGGGGGCTGGGATKAAAAATTTAATAAAAATATAGGACAAAGCACACATCACGACAAGAGAGACACCACAACACTACATAAAGAGTT	1
62297	TGCAGGTGTGTTTTTGGTMATTTTCCTGTTGAAAAACAAATGATAGACCCACTAATCCCAAACCAGATGGGATGGCGTATCGCTGCAGAATGCTG	1
62298	TGCAGGGGAGGCAAAGATATGTGTGTKTGTGTGCGTGTCTGTGCATGGGTGTGTGTGTGCATGGGTGTGTGTGTGTGTGCATGTGTTTAGAGCAG	1
62299	TGCAGGAAAGGTACCACATGAGGGAGGAGGATGTCTTCCCTGTAACACACCACCCCAGACCATGACGGATCSTCCACCTCCAAATCGATCCCGCT	1
62300	TGCAGGTACCAGCTGAAYCTGTTTGCGCGGATGTGTCTGGACCGTCAGTACCTGGCCATCAATAAGATCTCTGGYCAGCTRGACGTGGACCTGAT	3
62301	TGCAGGAAAGCATCCCAACAACATGATGCTGCAACCCCCATGCTTCACRGTTGGGATGGTGTTCTTCAGCTTGCAAGCCTCCCCCTGTTTCCTCC	1
62304	TGCAGGCCGAGCTGGCGTTAAGGACCCCACRTGCCGTGGACAGCTCCCCACTGCGTGAACATGGCGAGCTGCTTCTCGAGGCAGTGGCAGGGGGA	1
62305	TGCAGGCAAAAAAAAWAAAAAGTTTAAACATTTCACATAGCAACACAGCGAGTGATTGGGCACCCTTGTGGGAGGGGCCTGAGGAAGCCCCACCC	1
62306	TGCAGGCCYCCAGTTGCCCATCCCTGCCCTACAGGGCCTATCCTTGTCCCAACTCAATTAGCAGTGAGACTGCCATAGCACCCCTCTGGACGTGA	1
62308	TGCAGGGACCTAGCRGTCAACTGGCCAAGAGGACCTCTGGCCAACCATGAACTTCACTTAATAATGTGCTTGAAAAAGTCACTGTGTGTGYATAT	2
62309	TGCAGGGTCTGCGTTCTCCCCAGTGTGTTGTACTGATCTAAGCCTCTAACAYGCTCATTTCCCAATCTATCAGAAGGAATCACTGGCTAATTGAA	1
62310	TGCAGGAGCGGGTCACTGCTTKGATGTTTGCAGAGAAAAACAGTGTGTTGTCAAGGGTTATGCSAAGGTTCTTTGCACTCTGGGAGGGGGACACT	2
62311	TGCAGGACAATCTGATTACGTCGGGGTAACTTTCCTGCTGAGATGAACAGAAAGTGGAACGTGGGCCTCTTCTGGKTCTGTGGGTTTCCTTCACG	1
62312	TGCAGGATCTGAATCTGGAGGCCCAGGGATRCAGAGGGCCTGTGGAGATTGCTGCCTGTACTCCCTCTCTTCAGCACCTTCAGGCTGGTGCAGAC	1
62313	TGCAGGGTGTTTTGCCTAGAACTCCACTCACATGGACRGAGACCTGGGAGGATGGCTGTTCTTCATAAAGGCTGCTTCAACTGTTGAATAACTGT	1
62314	TGCAGGTACCCTTGTTTGTGTGTGTTTGGCCCAGACTAGAAAACATAAATTCTGACTTAAAGCYTTGTCATACATGTAACTGCCAAAATAAAGGA	1
62315	TGCAGGTATGTTAATGAACAAACCATTGACCAGTTGTACTCTCTATGGGCCAGTTATACTTGACCCCAGGACTGAAAKTTTGGGAGGGATGATAC	1
62316	TGCAGGTCCCGAAATGATTTAATGTTACCTTCCARGTAGAGGTCATCTAAGACCATAATACCTTTCTGCAGCCAACCGTTCCAAAAAAAGGGAGA	1
62317	TGCAGGAGCGAGTCACGGCTTTATTTGCYGAGAACAACAGGGTCTTGTCCCGGGTCATGTCAAGGTTCTTTGCACTGGGGGACACTGTGGAGTCA	1
62318	TGCAGGATATGAGAAGACATGTCATGATGACCCTCCTGGACACTGAGCAGTCTTATGTGGAGTCGCTCCGGACACTGATACAGGTAATACYACAC	1
62319	TGCAGGATCCCAGCCYGCCACAAGTAGTCGCTAGAGCGCGATGAGCCAAGTAAAGCCCCCCCGGCCAAACCCTCCCCTAACCCGGACGATGCTGG	1
62320	TGCAGGGCCGAGGGAAACCCCAAACCACAGATCATCTGGCTCAGGAACAAGTAAGGCCCRCTCTCCAATGAGGACAACGACGTTGAAATGGTCGT	1
62321	TGCAGGTAGCTAGTAGCAGGGTTGTCTGAATACTTCAGACCAGGCARCCAGTAGGGAGAACACACTGGTAATAGTAACTCCATACTGGACCTTCA	1
62322	TGCAGGTATGATGTGTTCGGTCYTGTTGTTTGATCAGATGTTGTCTGGTAGAGCTTCTCCCTACCGCCCCCTTCTGGCTAACAAGAGGAAATGAC	1
62323	TGCAGGGTYGTCTGAGACAAGCCACTCAAACAGCTGATGAAACTGAGGAGTATTTCTGTCTGTAATGAAGCCTTTTAGTGGGGGAAAAAAACGCA	1
62324	TGCAGGGCACAGGTTATCTTTAATCAGGGGCCCCCRCTACCATTCAGCAGCTCTCTGCTCCTCACTCTGGCCCTGAAAGGCTTTGATATGAATAT	1
62325	TGCAGGTTGTTGATGCCTGGCAACAAAACATAGGATACAAACAGAGTGTTTTTGGCCAGCATTAATGGATATATAATGAAAGCRTCTAACAGAAA	1
62326	TGCAGGAGGCCTCTTTCTTGCCTTTCGGKAGGCCGTTATTGTAAATAAGAATTTGTTAAAGGTTAAATTAAATAAATATCTACTCAAGTTCCATT	1
62327	TGCAGGTCAGAACCTCCAGCGGTGRTCTACAGCACAGAGCTTCCGGTAATGATCTAAAGTCCAATTCCTCCGATAATGATCCACAGGCCAGTGTT	1
62328	TGCAGGAAGGGTASCACATGAGGGAGGAGGATGTCTTCCCTGTAACACACAGCGTTGAGACCCTCCACCTCCAAATCGATCCCGCTCCAGAGTAC	1
62329	TGCAGGACTTAAGACATCTTGACGTAGCTGAAGATGWACAGTTGAAGTCAGAAGTTTACATACACTTAGGTTGGAGTCATTAAACTCGTTTTTCA	1
62330	TGCAGGAGAACGGAGRTATAGCTTCACACACCCCACCAGCCTACACCCTCCACAGTGTTGGGGAAGCTACTCTGAAAACATAGTTTTTGAAACTC	1
[truncated: 2,112 more rows]
