# Supplementary material for: Characterisation of QTL-linked and genome-wide restriction site-associated DNA (RAD) markers in farmed Atlantic salmon
Source: BMC Genomics. 2012 Jun 15;13:244. doi: 10.1186/1471-2164-13-244 (PMC3520118; doi:10.1186/1471-2164-13-244)
Supplement: Additional file 4 — List of high-throughput assay SNPs used for QTL mapping and population-wide association analysis. [file 1471-2164-13-244-S4.txt]

SNP_ID	RAD_locus_family1	RAD_locus_family2	Sequence (SNP highlighted in brackets)
RAD_HT01	63706	63099	AAGTTTGTTTGTTGGCATTGAGTGGGGGGAAAC[A/T]RCTGCGGGAAAGGTTCTGACAGATGGGCGTGTCTTGGTGGTGGCTAGGACACCCAAGAAACACCCACATCAAACCACGCCCCCAAGCCAACTCACATTTGGCTTCTCTCCCCTTAAAGTA
RAD_HT02	63707	60552	AATGTTGTAGGCTATGCAGAATGAGTCAATGGGGAGCGAGAGAATCGGGGGCTGGTTAAATGTCACCCTC[A/G]CATAGCTGCCGACTCGGCGCGCTCCACTCACATATGTGTCTGGGCCTGAG
RAD_HT03	63708	63102	TGCAGGACAGACAGAGGAG[A/G]GAGAGGGTCTATTGAACCACTCCGTCGGATACACAAAAACGGCCTCTATGACCAGGATAGAGTGTGTGCTGATAACCTGACATCCAAATGATTTAACTTCAATAGGTCTAAATAATCACTATTATCACAGTGGGATTCATGTTATATGATGCCAAAGTAAACCCTTGGGAGCCTATTTTCTATGTGGCCAATAAATAATATCTGATGTAT
RAD_HT04	63715	22475	CTGCAGGATAATGGAATATATAGGTCACTATAGATGTGGTCTATTTTTCTTACTC[A/T]GCCTCATCTGCGTGGCTTAATCTTTTTATACCCACAAATAATTGGTGCTCCAAGACAGTTGCCTGCTCCCCTCTCTCTAACCTATTTAAACTCTGCTTATGC
RAD_HT05	63717	59275	TGCAGGCCCCACCAGTACTAGCAACTCCCTTACCGGTGAAGCACCACAGTTTAGGTGTACGCCCTTT[G/C]AAGTGACACTCAGTTAAGAGTRCTGACCTAGATGTGTGTTGTAGAACTGAAGAGAGCTGTGGGGGTGTTCTAGTGCTCTGTTCCTTCACGTTTGTATTCTAAGCTCCCTCGCTTATAATCTCTCCCTCTCTCTTTCCCTCTCCCTCCTTCTCTCCCTCCCTCTCATCTCTCCCCTGCAGTGGATAGCCTTCGCCTCCCTGTTCTTCATCCTGGTTTCCATCACCACCTTCTGCCTGGAGACACACGAGGCCTTCAACCCCATCATCAACCGGACGGAAATTGACCCGCTGGACAACAGCACGCGGGTCTACCAGGAGACTGAG
RAD_HT06	63717	59275	TGCAGGCCCCACCAGTACTAGCAACTCCCTTACCGGTGAAGCACCACAGTTTAGGTGTACGCCCTTTSAAGTGACACTCAGTTAAGAGT[G/A]CTGACCTAGATGTGTGTTGTAGAACTGAAGAGAGCTGTGGGGGTGTTCTAGTGCTCTGTTCCTTCACGTTTGTATTCTAAGCTCCCTCGCTTATAATCTCTCCCTCTCTCTTTCCCTCTCCCTCCTTCTCTCCCTCCCTCTCATCTCTCCCCTGCAGTGGATAGCCTTCGCCTCCCTGTTCTTCATCCTGGTTTCCATCACCACCTTCTGCCTGGAGACACACGAGGCCTTCAACCCCATCATCAACCGGACGGAAATTGACCCGCTGGACAACAGCACGCGGGTCTACCAGGAGACTGAG
RAD_HT07	63700	61219	ACGACGCTCTTCCGATCTGTACATGCAGGGATACATCCTAAACAGTACCATAGCATGTTGGTA[T/C]AGCTGAGTTCCAATGCACCTGCCTGAGGTGTATTTCTATGTGAAAACTCCTGGTTTGCCTGTATTTTTCTATCACAGTTCAACAGCTATCTGTGTTTCTGATACAGCTGCTCAGTAAAGGATCTTCCTGCGCTGTTGTATGTTTGACCATAGGCTGTATTTACAGCA
RAD_HT08	63721	59500	GGAGTGTGGAGGACATGCTGAAGGTCCACATGGGCTCTGTCTTCATGCCCCA[C/T]GGCCTGGGACACCTGCTGGGCATCGACGTGCACGACG
RAD_HT09	63723	59690	GGGGAGTAGCCTGTGTCTGTAAGACCAC[C/A]CCAGCACAATGATTGTTAAGGTGTCAGCATGCTTCAGCTCGGCTGGCGTCTAGMTGAACTTAGCTAGCTGAACAGGTAGGGAGGGAGGGGATGGAGGGTAAGTA
RAD_HT10	63723	59690	GGGGAGTAGCCTGTGTCTGTAAGACCACMCCAGCACAATGATTGTTAAGGTGTCAGCATGCTTCAGCTCGGCTGGCGTCTAG[C/A]TGAACTTAGCTAGCTGAACAGGTAGGGAGGGAGGGGATGGAGGGTAAGTA
RAD_HT11	63724	61263	GGTCAGACTGTTCCTGTCTCTCCCAGTCTTATTCTAGGGCAGTGGTCTCCAACCTCTAGCATGAACGTTACCTTAAAAAAAAATT[T/A]AACATGTCACGAGCTACNNNNNNNNNNNNNNNNNNNNNNNGTTTTCAAATAGGCACATTATTTTATTCTCCTCTACCCTGCAACTCTTCCGCGGATCCTTAGTGAGCAATATTTGTGCTTTCTGTCAATATATTTGGGTAATATAATGGTTAATAAACAGTATTTGGCATGACAGGCCCCATAACATTTTGTATTTGTATTTTCCCAAATTCAGATCTCTCATTTTAATTGTATTTTTT
RAD_HT12	63726	24380	AGGGTATTCTGGTCATAGGTATCTGTGAGGGAGTTTCAGTGAAGTTTAATACCCTACGGCAAAAAG[C/T]TGTTTTATTTTATTTACCCATCCAAATTTCTCCTGAAAAAAAATGAAACACTGGGTAAAAACACATTTACAAAAGGATTACAACAATCTTAAAAATATGCAGAAATCACTCTGCCATTTCCTAGTTGCTAATTATATATTTTTTAATGTTTGTTTAATTTCAGTTTATGTGACAAAACAAGCAATGTAGAGAATCATTGTACCATCTAAATCTCTGAAATATATTTTCAGTAACCAAAAGTATTATATTTTTGGCTGTTTGAAG
RAD_HT13	63728	62901	TAGGARCCATTTGTTTTGATGTAATTATGTGTTCTACATGACACTTTGTCATAATAGACACATTTGAATAATGTGAAGGTCAGAGCATGC[T/C]GCTGTGTGTCGGTTTATGGATTGTAGCTGACTGCTGGGTTGAGAAACAACAGAACAAAGCGCTGCTAGTTTCCCAGATGTAAGCTGTTCTGTTGAACGTTACTCAGATCAACTGATTCCCCTTGTCTGTTTCTAATGACCTGTCGTTCTGTCAGTCTCCTGATACTGCACTGTGGGACGTTAGACTGCGTGTTTGATCAAAAGTCAACGCTGACTTCTCAATGTAGAACAGCGTTTTTCACTTCTGTTTCAGCTCTTTTT
RAD_HT14	63732	52006	TCGTACAGGTCGTACAGCAGTTTGAAGTTCTCACCGCTCTTCAGCCCTCGTCCTAATGGGA[A/C]AAAGAAATCAAGTGTTTGGTCACAATGACCTAACAGAATGAGAGGCCAGGGAATGTGAATGACACATTGGCTGAAGCAGTCAGACAGTGTAAAGCTAAGCCCTTACCTCCGGACACCACCACTTTGGCACTAGTGAGCTCTGGTCGATCGCTCTTGGTCAGGCTCTGCTCAAGCCATTCTGACATCCCCGCAGGAGAGGGTGAGGCAACTGCAACAGAACGGACAGACATATCTATCTCAAAACGCAGACAAATTAAATGTGCAAAATATTCTTTACACTAGCATCT
RAD_HT15	63733	64911	GATGCAGGTGCGCTTATGCCATTTCAGATAATTTGAGATTGCTCCTGCTAA[A/C]CAAAAGTAGAGCTGTGATTGCTGCATGCTCCATCTGATACTATTAAATGGACTTGTATGTCTCATTGAAGACATAAGGATTAGCTGTGTGCCCTATCCAATATGACTTTGATTTTACTACTATGACTTTTGACTGTTGTTTGTTTACCATTGTAAGTCTGTCTGATTGTTGTGTTACTGCATTTTTCAGGATGGGTTTTCCTTGCTTGATGCTCCAAGCTTCCTCAAAGTTCAGCAGAAATCAGATACCCTGCTCTTCCGTCTGACTGTTAAGGTGGGTTGCGAAAGTTATTTTCTTG
RAD_HT16	63734	60972	TTCCCTTCAWTAAAGTTTCATAACCAATCTTTAAAATGCAGGCAAGGAGGTAGAGAACCAGCCCACATCTTTAACAGATCAACCCCCTTTTCACG[G/A]GGGAACTAAGTTTTGTATAAATGTATACATTCATCATGAAATGTGAAGATGATGTGGCTCAGAAATGTTCAGCAGWTGGAACTGCTCAATGAACTTCACCTCTAACGTACTGTACTGGAGGGCTAAGCCTGGTCTTTGAATCATCTTACTTCATGGACAAGGTATTTACTTAGCAATCAAAACAGCGCATCCCTCTGGTGGCCTAGTTTACTGAGCA
RAD_HT17	63734	60972	TTCCCTTCAWTAAAGTTTCATAACCAATCTTTAAAATGCAGGCAAGGAGGTAGAGAACCAGCCCACATCTTTAACAGATCAACCCCCTTTTCACGRGGGAACTAAGTTTTGTATAAATGTATACATTCATCATGAAATGTGAAGATGATGTGGCTCAGAAATGTTCAGCAG[T/A]TGGAACTGCTCAATGAACTTCACCTCTAACGTACTGTACTGGAGGGCTAAGCCTGGTCTTTGAATCATCTTACTTCATGGACAAGGTATTTACTTAGCAATCAAAACAGCGCATCCCTCTGGTGGCCTAGTTTACTGAGCA
fps378_HT_01	na	na	AAGGATCGTAGATACGGTATTTCGTTCTTTGTTTAAATGGCTATAAAAAACGTATTTTCGCCTTTTACAGTAGTGCTTTGGACTGATATGACAGATCTTGTAATTATTCCCAATCAATCTTCCATCATGACAAAAGGCTGATCAAATTACCACCAATAACAATAACAAAAGAGCCCTTTTCCATAAATTGACATTATATCTGGTCTCAGCAGA[C/T]GGAAGTAGTATAAAGGAATTACAATCTTCCCACACAATTAAACACATTTATCTGATGAG
fps378_HT_02	na	na	ACATGATTAAGCATGGCTTCCAAAGTGTTGTATGGTAATCAAAAACGCCCAAAGCTTAACATCCTTTTTGTGAT[A/T]ATATTTCATACTAATTAGCATCATATTATTGTCTCTCATGACAACGCTTCATGGTACAGCAGGGCATTTTATTAGAGCGAATACTTTGCATTCACTTGCATATTGTCGTGATTAAAAAGATTGATTGATGACTGAAAATGTACAGGGTTCCTCAA
fps378_HT_03	na	na	TTTTAATCTCAAGAGGAGCGGATGAGCCTGTCAACAGATGGCACCAAGTTCATAATTACTGGTCTGGAATAGGAAAATGTGCAGTCTAGGTGTGTGTGACAGAGTAATCTGTCGGTGTGTTTATGTGTGTGCGTTGTGTAAATATGTTT[G/T]ACTATTTCTTCAAAAGAAGCACATAATGAGATTCAATTTTGATTGCAAACAATAGTTTTTCTTACCCGGGATAGCATTCGGGGCAAACAGAACTAACTCCAAGATCGAACATTGTTTTCAGATGTTCCATCCAGTACATGTTGAAACAAACAAACAAAAAATGGATGATAATAAAACAAATCTCGTTACTGTAGACTATATTGTTTTGTATCTTACATCCAGATAGCTAACAACCCGTAATAATA…
fps378_HT_04	na	na	CATGGCTCAGTTTAATTGTTTTTTCATTGTGGTAAAACAAAATCTCATTTTAT[A/T]TGCATTTTGACATAAAATTACTACATTCTGCAGCAATGAATGTTTTTTCCCATTTGGTCGCAACTAAAGCCTCCCATAACTGTTAATCTTCTGTAAGATGAAAAA
fps378_HT_05	na	na	TGCATTTTGACATAAAATTACTACATTCTGCAGCAATGAATGTTTTTTCCCATTTGGTCGCAACTAAAGCCTCCCATAACTGTTAATCTTCTGTAAGATGAAAAAT[A/T]WAAAAAAATGTATGCTGCTGTCTTGGACTATCATAAATTCCAAAGCAACGATCTCCAAAGTATGCCAACTAATACATTACATTTAACTCATGGAGAAATGTTGTATCCTTGTCAAT
