# Supplementary material for: Characterisation of QTL-linked and genome-wide restriction site-associated DNA (RAD) markers in farmed Atlantic salmon
Source: BMC Genomics. 2012 Jun 15;13:244. doi: 10.1186/1471-2164-13-244 (PMC3520118; doi:10.1186/1471-2164-13-244)
Supplement: Additional file 6 — Perl script to identify the most frequent segregation patterns in the RAD loci (Additional files 1and2). [file 1471-2164-13-244-S6.txt]

#!/usr/bin/perl

# count_segpatterns_from_RADmarkers_output.pl

# Find all 01* segpatterns in RADmarkers output, count occurrences,
# and output, sorted by occurrence, with inverses where present

# Copyright 2008, 2011 John Davey, University of Edinburgh <john.davey@ed.ac.uk>
# 
# This program is free software: you can redistribute it and/or modify
# it under the terms of the GNU General Public License as published by
# the Free Software Foundation, either version 3 of the License, or
# (at your option) any later version.

# This program is distributed in the hope that it will be useful,
# but WITHOUT ANY WARRANTY; without even the implied warranty of
# MERCHANTABILITY or FITNESS FOR A PARTICULAR PURPOSE.  See the
# GNU General Public License for more details.

# You should have received a copy of the GNU General Public License
# along with this program.  If not, see <http://www.gnu.org/licenses/>.

# Begun 6/9/10
# 28/2/11 Rewritten for new RADmarkers output

#############################################################################
###                                                                       ###
###                                 CODE                                  ###
###                                                                       ###
#############################################################################

use strict;
use warnings;
use Carp;
use English;
use Getopt::Long;
use Data::Dumper;

# Autoflush output so reporting on progress works
$| = 1;

my $in_filename       = "";
my $parental_genotype = "1";
my $options_okay      = GetOptions(
    'input=s'             => \$in_filename,
    'parental_genotype=s' => \$parental_genotype
);

croak
"\nUsage: perl count_segpatterns_from_RADmarkers_output.pl -i input_file -p parental_genotype\n"
  if !$options_okay;

open my $in_file, "<", $in_filename or croak "Can't open $in_filename!\n";

# Load markers and generate inverses

my %patterns;

while ( my $in_line = <$in_file> ) {
    chomp $in_line;
    my @fields = split /\t/, $in_line;
    next if ( @fields < 3 );
    my $pattern = $fields[2];
    $patterns{$pattern}++ if ( $pattern =~ /^$parental_genotype[1-]+$/ );
}

foreach my $pattern ( reverse sort { $patterns{$a} <=> $patterns{$b} }
    keys %patterns )
{
    next if ( $patterns{$pattern} < 0 );
    print "$pattern $patterns{$pattern} ";
    my $inverse = '';
    my @inds = split //, $pattern;
    for my $i ( 1 .. length($parental_genotype) ) {
        $inverse .= shift @inds;
    }
    map { $inverse .= $_ eq '-' ? '1' : '-'; } @inds;

    if (   ( defined $patterns{$inverse} )
        && ( $patterns{$pattern} >= $patterns{$inverse} ) )
    {
        print "$inverse $patterns{$inverse}";
        $patterns{$inverse} = -1;
    }
    print "\n";
}
