# Supplementary material for: Characterisation of QTL-linked and genome-wide restriction site-associated DNA (RAD) markers in farmed Atlantic salmon
Source: BMC Genomics. 2012 Jun 15;13:244. doi: 10.1186/1471-2164-13-244 (PMC3520118; doi:10.1186/1471-2164-13-244)
Supplement: Additional file 7 — Perl script to merge SNP-containing bi-allelic RAD loci into a single list of sequences with IUPAC ambiguity code (Additional file 3). [file 1471-2164-13-244-S7.txt]

#!/usr/bin/perl -w

use strict;

# Copyright 2011 Andy Law, The Roslin Institute, University of Edinburgh
# 
# This program is free software: you can redistribute it and/or modify
# it under the terms of the GNU General Public License as published by
# the Free Software Foundation, either version 3 of the License, or
# (at your option) any later version.

# This program is distributed in the hope that it will be useful,
# but WITHOUT ANY WARRANTY; without even the implied warranty of
# MERCHANTABILITY or FITNESS FOR A PARTICULAR PURPOSE.  See the
# GNU General Public License for more details.

# You should have received a copy of the GNU General Public License
# along with this program.  If not, see <http://www.gnu.org/licenses/>.
# Recode alleles on stdin to a single entry with ambiguous codes
#
# e.g. if input is:
# Marker1 AAGTCC
# Marker1 AACACC
#
# then the output should be:
# Marker1 AASWCC
#
# ASSUMPTIONS:
# 1. There are exactly 2 entries per marker
# 2. There are no ambiguous codes in the sequences
# 3. All pairs of sequences are the same length
# 4. All pairs of sequences occur on consecutive lines

my %lookup = (
	"A" => { "A" => "A", "C" => "M", "G" => "R", "T" => "W"},
	"C" => { "A" => "M", "C" => "C", "G" => "S", "T" => "Y"},
	"G" => { "A" => "R", "C" => "S", "G" => "G", "T" => "K"},
	"T" => { "A" => "W", "C" => "Y", "G" => "K", "T" => "T"}
);

while (defined (my $line = <>)) {

# Ignore the header line
	next if ($line =~ /locus_id/);
	
	chomp ($line);
	my ($marker1, $seq1) = split(" ", $line);
	
	my $line2 = <>;
	chomp($line2);
	my ($marker2, $seq2) = split(" ", $line2);
	
	if ($marker1 ne $marker2) {
		die "Unexpected different marker names on consecutive lines ($marker1, $marker2)\n";
	}
	
	if (length($seq1) != length($seq2)) {
		warn "Different lengths of alleles for marker $marker1. Ignoring\n";
		next;
	}
	
	my $out = sprintf("%s\t", $marker1);
	
	my (@s1) = split("", $seq1);
	my (@s2) = split("", $seq2);
	my $len = scalar(@s1);
	
	for (my $i = 0; $i < $len; $i++) {
		$out .= $lookup{$s1[$i]}{$s2[$i]};
	}
	
	print $out . "\n";
	
	
}
